# Supplementary material for: Antibodies to biotin enable large-scale detection of biotinylation sites on proteins
Source: Nat Methods. Author manuscript; Available in PMC 2022 Mar 25. (PMC8954634; doi:10.1038/nmeth.4465)
Supplement: Table S2 [file NIHMS1006645-supplement-Table_S2.xlsx]

## Sheet: BiotinAB_NeutrAvidin
Enrichment	Replicate	sequence	nterm	numPossibleVMsites_K	numActualVMSites_k	numLocalizedVMsites_k	numNTerm_sites	parent_charge	score	deltaForwardReverseScore	deltaRank1Rank2Score	percent_scored_peak_intensity	totalIntensity	variableSites	StartAA	previous_aa	sequenceVML	modifications	precursorAveragineChiSquared	retentionTimeMin	chromatographicPeakWidthSec	parent_m_over_z	matched_parent_mass	delta_parent_mass	delta_parent_mass_ppm	protein_mw	species	accession_number	accession_numbers	entry_name
BiotinAb	Rep1	MHDLNTDQENLVGTHDAPIR	Biotin-NHS	0	0	0	1	3	24	24	26.07	100	22500000		81	(K)			0.991	73.95	7	834.722	2502.15	0.0002	0.1	37610.5	HUMAN	O43684	O43684|O43684-2|J3QSX4	Mitotic checkpoint protein BUB3
BiotinAb	Rep1	SHLLDCCPHDILAGTR	Biotin-NHS	0	0	0	1	3	24	24	24.16	100	6940000		38	(K)		C:Carbamidomethylation,	0.867	79.08	8	697.656	2090.96	-0.0034	-1.6	44126.6	HUMAN	Q9NQ29	Q9NQ29|Q9NQ29-3|Q9NQ29-2	Putative RNA-binding protein Luc7-like 1
BiotinAb	Rep1	FENAFLSHVVSQHQALLGTIR	Hydrogen	0	0	0	0	3	23.75	23.75	23.75	100	10000000		507	(K)			0.989	83.58	9	789.757	2367.26	-0.0012	-0.5	59863.7	HUMAN	P25705	P25705|P25705-3|P25705-2	ATP synthase subunit alpha, mitochondrial
BiotinAb	Rep1	HTGPGILSmANAGPNTNGSQFFICTAK	Hydrogen	1	0	0	0	3	23.5	23.15	24.07	100	9930000	M100m	92	(K)	HTGPGILSM(1.0)ANAGPNTNGSQFFICTAK	C:Carbamidomethylation,m:Oxidized methionine	0.962	74.63	9	936.445	2791.33	15.9909	-1.4	18240.4	HUMAN	P62937	P62937|C9J5S7|F8WE65|P62937-2	Peptidyl-prolyl cis-trans isomerase A
BiotinAb	Rep1	SHLLNCCPHDVLSGTR	Biotin-NHS	0	0	0	1	3	23.43	23.43	23.43	96.9	22200000		104	(K)		C:Carbamidomethylation,	0.924	71.15	10	697.989	2091.95	-0.0013	-0.6	54793.4	HUMAN	Q96HJ9-2	Q96HJ9-2|Q9Y383|Q9Y383-2|Q9Y383-3	Isoform 2 of UPF0562 protein C7orf55
BiotinAb	Rep1	VIHDNFGIVEGLMTTVHAITATQK	Hydrogen	1	0	0	0	3	23.2	23.83	22.18	100	151000000		163	(K)			0.998	97.18	12	865.791	2595.36	-0.001	-0.4	36223.7	HUMAN	P04406	P04406|P04406-2|E7EUT5	Glyceraldehyde-3-phosphate dehydrogenase
BiotinAb	Rep1	HTIAVVWGGVNIPHSPYR	Hydrogen	0	0	0	0	3	22.93	17.93	18.53	97.9	10600000		716	(K)			0.902	73.1	10	668.358	2003.06	-0.001	-0.5	283798	HUMAN	O75369-8	O75369-8|O75369|O75369-9|O75369-2|O75369-3|O75369-6|O75369-7|E7EN95|O75369-4|O75369-5	Isoform 8 of Filamin-B
BiotinAb	Rep1	AHQLVMEGYNWCHDR	Biotin-NHS	0	0	0	1	3	22.91	22.91	21.33	95.2	15500000		240	(R)		C:Carbamidomethylation,	0.994	77.53	11	714.641	2141.91	-0.0026	-1.2	36164.1	HUMAN	P67775	P67775|P62714	Serine/threonine-protein phosphatase 2A catalytic subunit alpha isoform
BiotinAb	Rep1	CHDGTIEFTSIDAHNGVAPSR	Biotin-NHS	0	0	0	1	3	22.77	22.77	22.77	97.3	4360000		220	(R)		C:Carbamidomethylation,	0.968	70.98	8	837.378	2510.12	-0.0005	-0.2	45817.5	HUMAN	Q99986	Q99986	Serine/threonine-protein kinase VRK1
BiotinAb	Rep1	TCLHYLGEFGEDQIYEAHQQGR	Biotin-NHS	0	0	0	1	3	22.69	17.81	20.88	94.8	7260000		142	(R)		C:Carbamidomethylation,	-1.24	86.87	0	959.764	2877.27	0.004	1.4	21036.4	HUMAN	Q8WU39	Q8WU39|Q8WU39-3	Marginal zone B- and B1-cell-specific protein
BiotinAb	Rep1	HQAFEAELHANADR	Biotin-NHS	0	0	0	1	3	22.58	22.47	22.85	98	14100000		1597	(K)			0.961	62.13	11	612.281	1834.83	-0.001	-0.6	285888	HUMAN	Q13813-2	Q13813-2|A6NG51|Q13813|Q13813-3	Isoform 2 of Spectrin alpha chain, non-erythrocytic 1
BiotinAb	Rep1	HTGPGILSMANAGPNTNGSQFFICTAK	Hydrogen	1	0	0	0	3	22.5	23.47	23.6	100	31100000		92	(K)		C:Carbamidomethylation,	0.99	81.75	12	931.114	2791.33	-0.0023	-0.8	18240.4	HUMAN	P62937	P62937|C9J5S7|F8WE65|P62937-2	Peptidyl-prolyl cis-trans isomerase A
BiotinAb	Rep1	ERPTPSLNNNCTTSEDSLVLYNR	Biotin-NHS	0	0	0	1	3	22.25	25.27	22.25	100	3190000		734	(K)		C:Carbamidomethylation,	0.912	76.6	2	969.453	2906.34	0.0052	1.8	172185	HUMAN	P07814	P07814	Bifunctional glutamate/proline--tRNA ligase
BiotinAb	Rep1	YHTSQSGDEMTSLSEYVSR	Biotin-NHS	0	0	0	1	2	22	23.73	22	100	10000000		457	(R)			0.982	80.73	8	1202.02	2403.02	-0.0001	-0.1	83605	HUMAN	P08238	P08238	Heat shock protein HSP 90-beta
BiotinAb	Rep1	SSHYDELLAAEAR	Biotin-NHS	0	0	0	1	2	21.91	21.91	20.38	98.5	6950000		473	(R)			0.971	75.12	20	844.39	1687.77	-0.0019	-1.1	102680	HUMAN	Q7KZF4	Q7KZF4	Staphylococcal nuclease domain-containing protein 1
BiotinAb	Rep1	ADRDESSPYAAMLAAQDVAQR	Biotin-NHS	0	0	0	1	3	21.84	20.36	21.19	98.2	21100000		64	(K)			0.997	84.28	11	831.049	2491.13	-0.0001	0	16443.6	HUMAN	P62263	P62263|E5RH77	40S ribosomal protein S14
BiotinAb	Rep1	AGVLAHLEEER	Biotin-NHS	0	0	0	1	2	21.55	19.36	19.84	97.6	20400000		803	(R)			0.983	88.13	6	725.361	1449.72	0.0001	0.1	233494	HUMAN	P35580-4	P35580-4|P35580-3|P35580-2|F8W6L6|P35580-5|P35580|P35579|P35579-2	Isoform 4 of Myosin-10
BiotinAb	Rep1	LDYGQHVVAGTPGR	Biotin-NHS	0	0	0	1	2	21.5	21.48	21.25	100	11200000		153	(K)			0.968	76.78	9	848.417	1695.83	-0.0015	-0.9	47155.5	HUMAN	P38919	P38919	Eukaryotic initiation factor 4A-III
BiotinAb	Rep1	LASTLVHLGEYQAAVDGAR	Biotin-NHS	0	0	0	1	3	21.46	16.48	16.67	93.3	3030000		1227	(R)			0.941	98.9	4	733.041	2197.11	0.002	0.9	193380	HUMAN	Q00610	Q00610|Q00610-2|J3KS13	Clathrin heavy chain 1
BiotinAb	Rep1	GHYTEGAELVDSVLDVVR	Hydrogen	0	0	0	0	3	21.42	16.71	20.18	98.7	10500000		104	(K)			0.93	91.42	5	653.667	1958.98	0.0056	2.8	50888.2	HUMAN	Q13509	Q13509|Q13885|Q9BVA1|P68371|P07437|Q5JP53|Q13509-2|Q5ST81	Tubulin beta-3 chain
BiotinAb	Rep1	GGGHVAQIYAIR	Biotin-NHS	0	0	0	1	2	21.38	21.1	17.58	98	28200000		74	(K)			0.998	71.13	10	734.379	1467.75	-0.0016	-1.1	16559.1	HUMAN	P62249	P62249|M0R210|M0R3H0	40S ribosomal protein S16
BiotinAb	Rep1	AWGPGLHGGIVGR	Biotin-NHS	0	0	0	1	2	21.38	18.53	22.74	96.1	9120000		554	(R)			0.998	82.33	8	751.887	1502.77	-0.0016	-1	283798	HUMAN	O75369-8	O75369-8|O75369|O75369-9|O75369-2|O75369-3|O75369-6|O75369-7|E7EN95|O75369-4|O75369-5	Isoform 8 of Filamin-B
BiotinAb	Rep1	kHLEINPDHPIVETLR	Biotin-NHS	1	1	1	1	3	21.35	18.91	18.95	91	63000000	K624k	624	(K)	K(1.0)HLEINPDHPIVETLR	k:Biotin-NHS	0.962	84.43	10	788.405	2137.12	226.077	-0.3	83605	HUMAN	P08238	P08238	Heat shock protein HSP 90-beta
BiotinAb	Rep1	HALLEADVAAHQDR	Biotin-NHS	0	0	0	1	3	21.32	20.37	18.71	98	1820000		720	(K)			0.872	68.47	2	591.289	1771.85	-0.0011	-0.6	285888	HUMAN	Q13813-2	Q13813-2|A6NG51|Q13813|Q13813-3	Isoform 2 of Spectrin alpha chain, non-erythrocytic 1
BiotinAb	Rep1	HPHDIIDDINSGAVECPAS	Biotin-NHS	0	0	0	1	2	21.31	22.82	21.31	97.6	14700000		147	(R)		C:Carbamidomethylation,	0.99	79.85	10	1137	2273	-0.0009	-0.4	17989.4	HUMAN	P30050	P30050|P30050-2	60S ribosomal protein L12
BiotinAb	Rep1	HLDHVAALFPGDVDR	Biotin-NHS	0	0	0	1	3	21.31	18.15	18.15	96.9	4440000		411	(R)			0.976	83.43	6	629.977	1887.92	-0.0004	-0.2	97378.8	HUMAN	P11216	P11216	Glycogen phosphorylase, brain form
BiotinAb	Rep1	LQSRPAAPPAPGPGQLTLR	Biotin-NHS	0	0	0	1	3	21.25	18.09	20.52	100	10800000		64	(K)			0.981	80.75	10	718.393	2153.16	-0.0011	-0.5	42147.7	HUMAN	Q99536	Q99536	Synaptic vesicle membrane protein VAT-1 homolog
BiotinAb	Rep1	VGAGAPVYLAAVLEYLTAEILELAGNAAR	Hydrogen	0	0	0	0	3	21.25	18.47	17.97	100	38400000		44	(R)			0.994	104.88	4	972.532	2915.59	-0.0053	-1.8	16223.5	HUMAN	Q9BTM1-2	Q9BTM1-2|P16104|P04908|Q93077|P20671|P0C0S8|Q8IUE6|Q7L7L0|Q9BTM1|Q96KK5|Q99878	Isoform 2 of Histone H2A.J
BiotinAb	Rep1	DAHNALLDIQSSGR	Biotin-NHS	0	0	0	1	2	21.14	21.14	22.73	98.6	5690000		629	(K)			0.935	76.52	9	861.914	1722.82	-0.0017	-1	106156	HUMAN	B5ME19	B5ME19|Q99613|Q99613-2	Eukaryotic translation initiation factor 3 subunit C-like protein
BiotinAb	Rep1	HYYEVSCHDQGLCR	Biotin-NHS	0	0	0	1	3	21.11	19.36	17.67	94.4	11200000		133	(K)		C:Carbamidomethylation,	0.958	56.75	14	683.95	2049.84	-0.0013	-0.6	83400.6	HUMAN	Q92499	Q92499|Q92499-2|Q92499-3	ATP-dependent RNA helicase DDX1
BiotinAb	Rep1	LVHLQTLVLNGNPLLHAQLR	Hydrogen	0	0	0	0	3	21.11	23.8	21.11	98	7240000		173	(R)			0.938	85.63	8	750.446	2249.32	-0.0007	-0.3	146232	HUMAN	Q13045	Q13045|Q13045-3|J3KS54	Protein flightless-1 homolog
BiotinAb	Rep1	VGAGAPVYMAAVLEYLTAEILELAGNAAR	Hydrogen	0	0	0	0	3	21	20.08	19	97.2	9830000		44	(R)			0.985	104.23	2	978.518	2933.54	-0.0044	-1.5	14095.2	HUMAN	Q6FI13	Q6FI13|Q16777	Histone H2A type 2-A
BiotinAb	Rep1	HIMGQNVADYMR	Biotin-NHS	0	0	0	1	2	20.87	16.07	17.08	97.8	51000000		198	(K)			0.974	80.65	7	830.873	1660.74	-0.0014	-0.8	34590.2	HUMAN	P46777	P46777	60S ribosomal protein L5
BiotinAb	Rep1	IWHHTFYNELR	Biotin-NHS	0	0	0	1	2	20.64	15.12	13.96	97.9	124000000		785	(K)			0.992	81.05	8	871.416	1741.83	-0.0014	-0.8	123097	HUMAN	A5A3E0	A5A3E0|Q6S8J3|P0CG38|P0CG39|P68032|P68133|Q9BYX7|P60709|P63261|A6NL76|Q5T8M8|J3KT65|G5E9R0	POTE ankyrin domain family member F
BiotinAb	Rep1	HHLGAATPENPEIELLR	Biotin-NHS	0	0	0	1	3	20.62	21.18	19.85	98.1	12800000		50	(K)			0.926	74.38	14	708.36	2123.07	-0.0048	-2.2	11966.5	HUMAN	Q99417	Q99417	C-Myc-binding protein
BiotinAb	Rep1	AHGGYSVFAGVGER	Biotin-NHS	0	0	0	1	2	20.5	15.97	15.97	100	22000000		226	(K)			0.997	76.2	12	816.882	1632.76	-0.0018	-1.1	56558.9	HUMAN	P06576	P06576	ATP synthase subunit beta, mitochondrial
BiotinAb	Rep1	GNFGGSFAGSFGGAGGHAPGVAR	Biotin-NHS	0	0	0	1	3	20.5	20.5	20.5	92.4	7930000		628	(R)			0.884	83.57	9	754.348	2261.03	-0.0016	-0.7	77799.7	HUMAN	P52272	P52272|P52272-2	Heterogeneous nuclear ribonucleoprotein M
BiotinAb	Rep1	AFHNEAQVNPER	Biotin-NHS	0	0	0	1	2	20.4	18.82	17.03	98.5	22800000		469	(R)			0.999	60.32	15	819.377	1637.75	-0.0026	-1.6	60856	HUMAN	P17987	P17987|E7EQR6|F5H282	T-complex protein 1 subunit alpha
BiotinAb	Rep1	NILFVITKPDVYK	Hydrogen	2	0	0	0	2	20.37	16.33	16.59	99	19500000		1964	(K)			0.997	80.67	9	775.452	1549.9	-0.0013	-0.9	206102	HUMAN	E9PAV3	E9PAV3|E9PAV3-2|Q13765|Q9BZK3|F8VZJ2	Nascent polypeptide-associated complex subunit alpha, muscle-specific form
BiotinAb	Rep1	ATDAMAHVAGFTVAHDVSAR	Biotin-NHS	0	0	0	1	3	20.36	20.4	19.04	90.7	2450000		175	(K)			0.963	82.13	5	751.689	2253.05	-0.0003	-0.1	34937.9	HUMAN	Q96GK7	Q96GK7|Q6P2I3	Fumarylacetoacetate hydrolase domain-containing protein 2A
BiotinAb	Rep1	TTGIVMDSGDGVTHTVPIYEGYALPHAILR	Hydrogen	0	0	0	0	3	20.32	18.66	18.09	93.7	9200000		148	(R)			0.895	85.45	8	1061.88	3183.61	0.0072	2.3	42078.3	HUMAN	P60709	P60709|P63261	Actin, cytoplasmic 1
BiotinAb	Rep1	EVTHDLLYEGYR	Biotin-NHS	0	0	0	1	2	20.3	14.03	20.04	92.6	7870000		326	(K)			0.983	82.7	9	860.903	1720.8	-0.0013	-0.8	47431.1	HUMAN	J3KNL2	J3KNL2|Q8WYJ6	Septin-1
BiotinAb	Rep1	MVVNEGSDGGQSVYHVHLHVLGGR	Hydrogen	0	0	0	0	4	20.23	21.14	20.89	96.1	43900000		96	(R)			0.989	61.33	11	637.568	2547.25	-0.0016	-0.6	13915.8	HUMAN	P49773	P49773	Histidine triad nucleotide-binding protein 1
BiotinAb	Rep1	HGESAWNLENR	Biotin-NHS	0	0	0	1	2	20.21	16.17	14.51	99.3	76500000		11	(R)			0.994	63.55	10	769.842	1538.68	-0.0039	-2.6	28917.5	HUMAN	P18669	P18669	Phosphoglycerate mutase 1
BiotinAb	Rep1	YHTSQSGDEmTSLSEYVSR	Biotin-NHS	0	0	0	1	3	20.19	20.19	20.19	94.4	3840000	M466m	457	(R)	YHTSQSGDEM(1.0)TSLSEYVSR	m:Oxidized methionine	0.851	71.78	12	807.01	2403.02	15.993	-0.8	83605	HUMAN	P08238	P08238	Heat shock protein HSP 90-beta
BiotinAb	Rep1	TLSYLLPAIVHINHQPFLER	Hydrogen	0	0	0	0	3	20.18	17.54	15.8	98.5	85900000		145	(K)			0.984	88.05	14	787.772	2361.31	-0.0058	-2.5	69660.3	HUMAN	P17844	P17844|J3KTA4	Probable ATP-dependent RNA helicase DDX5
BiotinAb	Rep1	LAQANGWGVMVSHR	Biotin-NHS	0	0	0	1	2	20.17	14.82	17.45	95.6	32700000		359	(K)			0.976	89.02	8	876.43	1751.85	0.0066	3.7	47510.4	HUMAN	P06733	P06733|P06733-2	Alpha-enolase
BiotinAb	Rep1	VLDALVFHFLGFR	Hydrogen	0	0	0	0	2	20.16	20.04	17.87	98.6	3020000		356	(R)			0.999	99.03	2	767.434	1533.86	0.0023	1.5	49828.7	HUMAN	Q13895	Q13895	Bystin
BiotinAb	Rep1	MQHNLEQQIQAR	Biotin-NHS	0	0	0	1	2	20.15	20.15	17.59	91.9	7930000		2309	(R)			0.994	68.45	8	861.414	1721.82	-0.0012	-0.7	285888	HUMAN	Q13813-2	Q13813-2|A6NG51|Q13813|Q13813-3	Isoform 2 of Spectrin alpha chain, non-erythrocytic 1
BiotinAb	Rep1	VSHLLGINVTDFTR	Biotin-NHS	0	0	0	1	2	20.13	18.34	17.91	98.2	4560000		374	(K)			0.935	98.5	3	899.471	1797.93	0.0034	1.9	227784	HUMAN	P35579	P35579|P35579-2	Myosin-9
BiotinAb	Rep1	VLGTLAAVFVSHLHADHHTGLPSILLQR	Hydrogen	0	0	0	0	4	20.12	22.11	21.3	95.5	27400000		535	(R)			0.926	90.4	17	751.424	3002.67	0.0059	2	93472.6	HUMAN	Q9BQ52	Q9BQ52|G5E9D5|Q9BQ52-4|Q9BQ52-3	Zinc phosphodiesterase ELAC protein 2
BiotinAb	Rep1	HLEINPDHSIIETLR	Biotin-NHS	0	0	0	1	3	20.1	18.21	16.53	97.8	121000000		755	(K)			0.998	83.68	10	671.679	2013.02	-0.0004	-0.2	98729.9	HUMAN	P07900-2	P07900-2|P07900	Isoform 2 of Heat shock protein HSP 90-alpha
BiotinAb	Rep1	ACANPAAGSVILLENLR	Biotin-NHS	0	0	0	1	3	20.04	20.04	20.1	95.9	9270000		107	(K)		C:Carbamidomethylation,	0.99	99.38	2	665.677	1995.02	0.0023	1.2	45013.3	HUMAN	P00558	P00558|P00558-2	Phosphoglycerate kinase 1
BiotinAb	Rep1	MREDYDSVEQDGDEPGPQR	Biotin-NHS	0	0	0	1	3	20.03	20.03	20.03	96.2	10400000		50	(R)			0.999	65.67	10	817.005	2449	-0.0023	-0.9	19945.7	HUMAN	Q9Y5S9	Q9Y5S9|Q9Y5S9-2	RNA-binding protein 8A
BiotinAb	Rep1	DAESIHQYLLQR	Biotin-NHS	0	0	0	1	2	20	20	18.03	92.6	2550000		901	(R)			0.932	82.27	10	849.915	1698.83	-0.0044	-2.6	103959	HUMAN	P55786	P55786|E9PLK3|P55786-2	Puromycin-sensitive aminopeptidase
BiotinAb	Rep1	VFVHYTGWLLDGTK	Hydrogen	1	0	0	0	3	19.95	19.95	19.95	100	31800000		53	(R)			0.955	80.7	9	545.956	1635.85	0.0001	0.1	52088.9	HUMAN	Q02790	Q02790	Peptidyl-prolyl cis-trans isomerase FKBP4
BiotinAb	Rep1	NCPHVVVGTPGR	Biotin-NHS	0	0	0	1	2	19.94	19.94	19.94	96.5	15100000		163	(K)		C:Carbamidomethylation,	0.988	58.63	11	759.868	1518.73	-0.0014	-0.9	49642.1	HUMAN	O00148	O00148|O00148-2|B1Q2N1	ATP-dependent RNA helicase DDX39A
BiotinAb	Rep1	LGDVYVNDAFGTAHR	Biotin-NHS	0	0	0	1	2	19.91	15.84	17.27	95.1	20100000		157	(K)			0.963	90.73	9	930.933	1860.87	-0.0114	-6.1	45013.3	HUMAN	P00558	P00558|P07205|P00558-2	Phosphoglycerate kinase 1
BiotinAb	Rep1	TLHSDDEGTVLDDSR	Biotin-NHS	0	0	0	1	2	19.89	19.89	18.12	94.3	9340000		40	(R)			0.987	68.72	19	943.415	1885.82	-0.0013	-0.7	38091.8	HUMAN	O00170	O00170	AH receptor-interacting protein
BiotinAb	Rep1	SIFQHIQSAQSQR	Biotin-NHS	0	0	0	1	2	19.87	18.08	17.49	93	5570000		609	(R)			0.978	80.1	11	878.433	1755.86	-0.0014	-0.8	108721	HUMAN	Q9Y2W1	Q9Y2W1	Thyroid hormone receptor-associated protein 3
BiotinAb	Rep1	ILGGSVLHLVLALR	Hydrogen	0	0	0	0	2	19.86	17.83	17.83	97.7	8510000		61	(K)			0.999	94.92	8	730.969	1460.93	0	0	9071.4	HUMAN	Q15843	Q15843	NEDD8
BiotinAb	Rep1	SLAGSSGPGASSGTSGDHGELVVR	Biotin-NHS	0	0	0	1	3	19.85	14.14	16.28	91.8	3560000		476	(K)			0.981	70.23	2	804.38	2411.13	-0.0007	-0.3	77196.2	HUMAN	E9PRY8	E9PRY8|P29692-2|P29692|E9PMW7	Elongation factor 1-delta
BiotinAb	Rep1	AAHSEGNTTAGLDMR	Biotin-NHS	0	0	0	1	2	19.83	19.33	16.53	97.1	30300000		467	(R)			0.992	58.78	12	878.89	1756.77	-0.0013	-0.8	57829.5	HUMAN	P78371	P78371|P78371-2	T-complex protein 1 subunit beta
BiotinAb	Rep1	VDNDENEHQLSLR	Biotin-NHS	0	0	0	1	2	19.83	16.1	16.1	93.4	87700000		33	(K)			0.984	68.3	10	897.906	1794.81	-0.0033	-1.8	32745.6	HUMAN	P06748	P06748|P06748-2|P06748-3	Nucleophosmin
BiotinAb	Rep1	LLIHQSLAGGIIGVK	Hydrogen	1	0	0	0	2	19.83	19.83	19.83	98.2	15900000		149	(R)			0.995	74.07	8	759.972	1518.94	0.0002	0.1	51312.6	HUMAN	P61978-2	P61978-2|P61978|P61978-3|Q5T6W5|Q5T6W1	Isoform 2 of Heterogeneous nuclear ribonucleoprotein K
BiotinAb	Rep1	SFFHQHYLGGQEPTPSNIR	Biotin-NHS	0	0	0	1	3	19.83	17.22	17.34	96.6	3440000		817	(R)			0.961	77.17	8	814.387	2441.15	0.0021	0.9	122796	HUMAN	P46379-3	P46379-3|P46379|P46379-2|P46379-5|P46379-4	Isoform 3 of Large proline-rich protein BAG6
BiotinAb	Rep1	THEDIEAQIR	Biotin-NHS	0	0	0	1	2	19.78	14.82	19.71	95.9	12800000		7	(K)			0.988	63.27	9	719.342	1437.68	-0.0017	-1.2	146570	HUMAN	O75533	O75533|B4DGZ4|O75533-2|F8WC19	Splicing factor 3B subunit 1
BiotinAb	Rep1	NRGPPPSWGR	Biotin-NHS	0	0	0	1	2	19.76	17.44	17.39	93.5	108000000		89	(R)			0.981	56.03	39	675.329	1349.65	-0.0028	-2.1	19557.5	HUMAN	P84103	P84103|P84103-2	Serine/arginine-rich splicing factor 3
BiotinAb	Rep1	LQmEAPHIIVGTPGR	Biotin-NHS	0	0	0	1	2	19.76	19.76	19.76	95.7	4370000	M149m	147	(K)	LQM(1.0)EAPHIIVGTPGR	m:Oxidized methionine	0.922	82.7	6	930.976	1844.95	15.9945	-0.2	46381.4	HUMAN	P60842	P60842|P60842-2|J3KT12	Eukaryotic initiation factor 4A-I
BiotinAb	Rep1	VDCTAHSDVCSAQGVR	Biotin-NHS	0	0	0	1	3	19.71	16.2	17.31	87	2560000		119	(K)		C:Carbamidomethylation,	0.951	59.35	7	663.285	1987.84	-0.0014	-0.7	48312.6	HUMAN	Q8NBS9	Q8NBS9|Q86UY0|Q8NBS9-2	Thioredoxin domain-containing protein 5
BiotinAb	Rep1	DRDDAQYSHLGGNWAR	Biotin-NHS	0	0	0	1	3	19.68	17.53	16.5	98.7	4510000		154	(R)			0.997	63.37	8	696.309	2086.91	-0.0019	-0.9	19214.5	HUMAN	P04234	P04234|P04234-2|E9PMT5	T-cell surface glycoprotein CD3 delta chain
BiotinAb	Rep1	TVYGGGCSEMLMAHAVTQLANR	Biotin-NHS	0	0	0	1	3	19.68	19.49	18.43	86.7	5120000		406	(R)		C:Carbamidomethylation,	0.944	92.83	8	864.734	2592.18	0.0043	1.6	57829.5	HUMAN	P78371	P78371|F5GWF6|P78371-2	T-complex protein 1 subunit beta
BiotinAb	Rep1	VVSQYHELVVQAR	Biotin-NHS	0	0	0	1	2	19.66	14.52	12.87	95.5	2270000		354	(K)			0.858	81.35	5	877.456	1753.9	-0.0007	-0.4	84075.8	HUMAN	Q16891	Q16891|Q16891-4|Q16891-2|Q16891-3|B9A067|C9J406	MICOS complex subunit MIC60
BiotinAb	Rep1	RCEPIAMTVPR	Biotin-NHS	0	0	0	1	2	19.64	17.49	14.6	97.9	50200000		344	(R)		C:Carbamidomethylation,	0.985	71.5	12	778.38	1555.75	-0.0011	-0.7	51710	HUMAN	P31146	P31146|H3BRY3	Coronin-1A
BiotinAb	Rep1	AmTTGAIAAMLSTILYSR	Hydrogen	0	0	0	0	2	19.63	17.74	19.83	92.3	3120000	M111m	110	(K)	AM(0.99)TTGAIAAM(0.0)LSTILYSR	m:Oxidized methionine	0.997	99.65	2	943.99	1870.98	15.9958	0.5	26717.1	HUMAN	P20618	P20618	Proteasome subunit beta type-1
BiotinAb	Rep1	ILAHNNFVGR	Biotin-NHS	0	0	0	1	2	19.6	11.47	12.16	97.3	14500000		281	(K)			0.989	81.62	9	683.856	1366.7	-0.0005	-0.4	64046.2	HUMAN	O00425	O00425|Q9NZI8|Q9NZI8-2	Insulin-like growth factor 2 mRNA-binding protein 3
BiotinAb	Rep1	TLFSNIVLSGGSTLFK	Hydrogen	1	0	0	0	2	19.6	18	17.5	97.4	2520000		293	(R)			0.944	97.1	6	842.469	1683.93	-0.0011	-0.7	42727.1	HUMAN	P61163	P61163|R4GMT0	Alpha-centractin
BiotinAb	Rep1	STAGDTHLGGEDFDNR	Biotin-NHS	0	0	0	1	2	19.54	19.54	20.21	93.1	105000000		221	(K)			0.983	63.27	9	959.403	1917.8	-0.0036	-1.9	71125	HUMAN	P11142	P11142|P54652|E9PKE3|P11142-2	Heat shock cognate 71 kDa protein
BiotinAb	Rep1	LGDSHDLQR	Biotin-NHS	0	0	0	1	2	19.53	11.09	13.58	90.4	9410000		1335	(K)			0.995	63.78	12	633.798	1266.59	-0.0015	-1.2	285888	HUMAN	Q13813-2	Q13813-2|A6NG51|Q13813|Q13813-3	Isoform 2 of Spectrin alpha chain, non-erythrocytic 1
BiotinAb	Rep1	YSLLPFWYTLLYQAHR	Hydrogen	0	0	0	0	3	19.5	20.19	20.97	92.9	9220000		727	(R)			0.986	99.22	1	691.032	2071.08	0.0007	0.3	109892	HUMAN	Q14697-2	Q14697-2|Q14697|E9PKU7|F5H6X6	Isoform 2 of Neutral alpha-glucosidase AB
BiotinAb	Rep1	ICDECNYGSYQGR	Biotin-NHS	0	0	0	1	2	19.49	18.66	18.66	94.8	4080000		45	(R)		C:Carbamidomethylation,	0.918	75.53	9	924.361	1847.71	-0.0009	-0.5	13146.9	HUMAN	Q7RTV0	Q7RTV0	PHD finger-like domain-containing protein 5A
BiotinAb	Rep1	ASITPGTILIILTGR	Hydrogen	0	0	0	0	2	19.44	15.89	11.82	98.1	13500000		142	(R)			0.99	99.58	2	763.47	1525.93	0.0007	0.5	32784.4	HUMAN	Q02878	Q02878	60S ribosomal protein L6
BiotinAb	Rep1	GLVGIGLFALAHAAFSAAQHR	Hydrogen	0	0	0	0	3	19.42	17.67	17.4	94.7	2990000		73	(K)			0.875	98.63	10	703.057	2107.16	0.0018	0.9	22109	HUMAN	Q8N4V1-2	Q8N4V1-2|Q8N4V1	Isoform 2 of Membrane magnesium transporter 1
BiotinAb	Rep1	VDFPQDQLTALTGR	Biotin-NHS	0	0	0	1	2	19.42	17.22	12.87	98	4370000		216	(K)			0.971	98.97	4	893.944	1786.88	0.0013	0.7	35959.1	HUMAN	P40926	P40926|P40926-2|G3XAL0	Malate dehydrogenase, mitochondrial
BiotinAb	Rep1	YVELFLNSTAGASGGAYEHR	Hydrogen	0	0	0	0	3	19.39	17.04	15.94	94.1	11100000		356	(R)			0.982	72.98	12	714.679	2142.03	-0.0011	-0.5	51514.2	HUMAN	G8JLB6	G8JLB6|P31943	Heterogeneous nuclear ribonucleoprotein H
BiotinAb	Rep1	HGLLVPNNTTDQELQHIR	Biotin-NHS	0	0	0	1	3	19.39	17.9	19.52	98.3	18100000		68	(R)			0.992	76.02	16	771.058	2311.16	-0.002	-0.9	27112.1	HUMAN	P56537	P56537	Eukaryotic translation initiation factor 6
BiotinAb	Rep1	GPAVGIDLGTTYSCVGVFQHGK	Hydrogen	1	0	0	0	3	19.34	19.61	17.31	95.3	23900000		4	(K)		C:Carbamidomethylation,	0.998	79.9	8	755.044	2263.12	-0.0012	-0.5	71125	HUMAN	P11142	P11142|E9PKE3|E9PNE6|P11142-2	Heat shock cognate 71 kDa protein
BiotinAb	Rep1	HHNQPYCGIAPYIR	Biotin-NHS	0	0	0	1	3	19.27	19.27	18.47	90.8	32700000		33	(K)		C:Carbamidomethylation,	0.995	64.1	16	651.306	1951.9	-0.0024	-1.3	51612.9	HUMAN	P08621	P08621|P08621-2|P08621-3	U1 small nuclear ribonucleoprotein 70 kDa
BiotinAb	Rep1	AVTEQGHELSNEER	Biotin-NHS	0	0	0	1	2	19.25	20.3	18.53	100	48300000		30	(K)			0.992	56.77	12	912.91	1824.82	-0.0056	-3.1	28196	HUMAN	P31946	P31946|P31946-2	14-3-3 protein beta/alpha
BiotinAb	Rep1	LVQDVANNTNEEAGDGTTTATVLAR	Hydrogen	0	0	0	0	3	19.25	20.76	18.12	100	2390000		97	(K)			-1.098	61.83	0	854.087	2560.25	-0.0031	-1.2	61224.7	HUMAN	P10809	P10809|P10809-2	60 kDa heat shock protein, mitochondrial
BiotinAb	Rep1	LVLEVAQHLGESTVR	Hydrogen	0	0	0	0	2	19.25	17.25	16.05	100	1700000		95	(R)			0.769	71.38	4	825.963	1650.92	0.001	0.6	56558.9	HUMAN	P06576	P06576	ATP synthase subunit beta, mitochondrial
BiotinAb	Rep1	AFVHWYVGEGMEEGEFSEAR	Hydrogen	0	0	0	0	3	19.22	15.91	21.13	92.7	5110000		473	(R)			0.98	80.27	10	777.343	2330.02	-0.0051	-2.2	58642	HUMAN	F5H5D3	F5H5D3|Q71U36|P68363|Q13748|Q9BQE3|Q9NY65|P68366|P68366-2|Q71U36-2|Q9NY65-2|P68363-2	Tubulin alpha-1C chain
BiotinAb	Rep1	SDSFENPVLQQHFR	Biotin-NHS	0	0	0	1	2	19.21	20.08	19.64	94.3	27200000		475	(R)			0.994	82.88	12	965.448	1929.89	-0.0015	-0.8	70127.1	HUMAN	P12956	P12956|P12956-2|B1AHC9|F5H1I8	X-ray repair cross-complementing protein 6
BiotinAb	Rep1	LCYVALDFEQEMATAASSSSLEK	Hydrogen	1	0	0	0	2	19.21	21.33	21.17	91.2	2870000		916	(K)		C:Carbamidomethylation,	0.725	94.83	2	1275.59	2550.17	0.0076	3	122959	HUMAN	Q6S8J3	Q6S8J3|P60709|P63261	POTE ankyrin domain family member E
BiotinAb	Rep1	HGVDVEVQGPHEAR	Biotin-NHS	0	0	0	1	3	19.16	18.23	19.91	95.8	2350000		122	(K)			0.821	53.55	2	585.946	1755.82	0.0003	0.2	114582	HUMAN	Q9HCE1	Q9HCE1|Q5JR04|Q9HCE1-2	Putative helicase MOV-10
BiotinAb	Rep1	HIANYISGIQTIGHR	Biotin-NHS	0	0	0	1	3	19.16	17.13	20.48	98.7	9840000		985	(K)			0.991	81.78	10	635.996	1905.97	-0.0018	-0.9	136659	HUMAN	Q15393	Q15393|Q15393-3	Splicing factor 3B subunit 3
BiotinAb	Rep1	LAGTQPLEVLEAVQR	Biotin-NHS	0	0	0	1	2	19.15	13.17	15.24	97.7	2750000		679	(R)			0.992	99.83	0	925.495	1849.98	-0.0007	-0.4	118931	HUMAN	P22314	P22314|P22314-2|Q5JRR6	Ubiquitin-like modifier-activating enzyme 1
BiotinAb	Rep1	ALGNICYDSHEGR	Biotin-NHS	0	0	0	1	2	19.09	15.72	14.13	93.9	4920000		113	(R)		C:Carbamidomethylation,	0.95	73.43	7	859.373	1717.74	-0.003	-1.7	67185.5	HUMAN	P52306-5	P52306-5|P52306|P52306-4	Isoform 5 of Rap1 GTPase-GDP dissociation stimulator 1
BiotinAb	Rep1	IQVTPPGFQLVFLPFADDKR	Hydrogen	1	0	0	0	3	19.08	14.59	14.97	94.8	6590000		425	(K)			0.993	98.73	2	763.422	2288.24	0.0062	2.7	70127.1	HUMAN	P12956	P12956|P12956-2|B1AHC9|F5H1I8	X-ray repair cross-complementing protein 6
BiotinAb	Rep1	HTLADNFNPVSEER	Biotin-NHS	0	0	0	1	2	19.06	20.02	15.04	94.9	5210000		148	(R)			0.961	75.22	10	927.925	1854.84	-0.0016	-0.9	31506.2	HUMAN	P20645	P20645	Cation-dependent mannose-6-phosphate receptor
BiotinAb	Rep1	HYGFQLYQSDPSGNYGGWK	Hydrogen	1	0	0	0	3	19.03	13.94	16.08	95.7	27400000		142	(K)			0.995	72.72	12	735.332	2203.98	-0.0026	-1.2	29768.5	HUMAN	P25789	P25789|H0YN18|P25789-2|H0YLC2|H0YMV3	Proteasome subunit alpha type-4
BiotinAb	Rep1	SLEDALSSDTSGHFR	Biotin-NHS	0	0	0	1	2	19.03	14.36	13.83	93.2	8240000		484	(K)			0.94	83.7	11	924.414	1847.82	-0.0022	-1.2	76214.3	HUMAN	P08133	P08133|P08133-2|E5RK69|E7EMC6	Annexin A6
BiotinAb	Rep1	EAAYHPEVAPDVR	Biotin-NHS	0	0	0	1	2	19	17.36	17.05	95	6950000		2221	(K)			0.962	67.3	10	840.396	1679.79	-0.0007	-0.4	271930	HUMAN	Q9Y490	Q9Y490	Talin-1
BiotinAb	Rep1	kHLEINPDHSIIETLR	Biotin-NHS	1	1	1	1	3	19	21.1	22.66	84	16100000	K754k	754	(K)	K(1.0)HLEINPDHSIIETLR	k:Biotin-NHS	0.941	87.15	1	789.738	2141.12	226.082	1.9	98729.9	HUMAN	P07900-2	P07900-2|P07900	Isoform 2 of Heat shock protein HSP 90-alpha
BiotinAb	Rep1	NVHGINFVSPVR	Biotin-NHS	0	0	0	1	2	18.99	17.09	15.84	94.4	7450000		239	(R)			0.979	82.05	10	782.905	1564.81	-0.0016	-1	52651.6	HUMAN	P53634	P53634	Dipeptidyl peptidase 1
BiotinAb	Rep1	DAGLHCLELGHTGEAGPHAMVR	Biotin-NHS	0	0	0	1	4	18.97	20.4	19.84	84.7	4590000		970	(R)		C:Carbamidomethylation,	0.901	69.32	10	639.298	2554.18	-0.003	-1.2	146386	HUMAN	O15067	O15067	Phosphoribosylformylglycinamidine synthase
BiotinAb	Rep1	QLVHELDEAEYR	Biotin-NHS	0	0	0	1	2	18.96	13.34	16.2	94.7	13100000		199	(R)			0.956	84.03	12	864.406	1727.81	-0.0004	-0.2	28772.3	HUMAN	Q06323-2	Q06323-2|Q06323|Q06323-3|H0YKK6	Isoform 2 of Proteasome activator complex subunit 1
BiotinAb	Rep1	ISNIVHISNLVRPFTLGQLK	Hydrogen	1	0	0	0	3	18.95	14.35	13.51	100	7240000		1010	(K)			0.938	85.63	8	750.444	2249.31	0.0038	1.7	152258	HUMAN	Q9UKV3	Q9UKV3|Q9UKV3-5|E7EQT4|S4R3H4|Q9UKV3-2|Q9UKV3-3|G3V3B0	Apoptotic chromatin condensation inducer in the nucleus
BiotinAb	Rep1	LHTDDELNWLDHGR	Biotin-NHS	0	0	0	1	3	18.89	16.54	21.15	91.2	6540000		165	(K)			0.897	84.47	8	649.632	1946.88	-0.0008	-0.4	271930	HUMAN	Q9Y490	Q9Y490	Talin-1
BiotinAb	Rep1	LVQDVANNTNEEAGDGTTTATVLAR	Biotin-NHS	0	0	0	1	3	18.89	15.47	17.54	92.3	10100000		97	(K)			0.886	90.83	5	929.446	2786.33	-0.0024	-0.9	61224.7	HUMAN	P10809	P10809|P10809-2	60 kDa heat shock protein, mitochondrial
BiotinAb	Rep1	LGNDFHTNkR	Biotin-NHS	1	1	1	1	2	18.87	16.07	15.29	95	16900000	K32k	24	(R)	LGNDFHTNK(1.0)R	k:Biotin-NHS	0.996	77.77	10	827.384	1427.68	226.076	-0.9	21927.8	HUMAN	A0A075B716	A0A075B716|H0YN88|P0CW22	40S ribosomal protein S17
BiotinAb	Rep1	VTSAHkGPDETLR	Biotin-NHS	1	1	1	1	2	18.86	15.21	12.91	97.6	11900000	K311k	306	(R)	VTSAHK(1.0)GPDETLR	k:Biotin-NHS	0.994	73.42	9	931.948	1636.81	226.077	-0.3	48699	HUMAN	P22234-2	P22234-2|P22234|D6RF62	Isoform 2 of Multifunctional protein ADE2
BiotinAb	Rep1	VHACGVNPVETYIR	Biotin-NHS	0	0	0	1	2	18.86	17.18	15.36	95.4	4480000		42	(K)		C:Carbamidomethylation,	0.922	81.32	9	920.945	1840.88	-0.0003	-0.1	35377.1	HUMAN	Q08257	Q08257|Q08257-3	Quinone oxidoreductase
BiotinAb	Rep1	TDDYLDQPCYETINR	Biotin-NHS	0	0	0	1	2	18.86	17.9	19.13	96.9	6650000		194	(R)		C:Carbamidomethylation,	0.982	83.57	7	1064.95	2128.89	0.0001	0	51118.8	HUMAN	P50395	P50395|P50395-2	Rab GDP dissociation inhibitor beta
BiotinAb	Rep1	AGTGVDNVDLEAATR	Biotin-NHS	0	0	0	1	2	18.85	14.44	18.94	94.6	4610000		76	(R)			0.949	80.82	10	857.906	1714.81	-0.0021	-1.2	57391.2	HUMAN	O43175	O43175|Q5SZU1	D-3-phosphoglycerate dehydrogenase
BiotinAb	Rep1	AAAAKPNNLSLVVHGPGDLR	Acetyl	1	0	0	0	3	18.84	16.76	16.76	94.5	4230000		2	(M)			0.937	70.87	8	681.376	2042.11	-0.0019	-0.9	38951.5	HUMAN	Q00796	Q00796|H0YKB3|Q00796-2	Sorbitol dehydrogenase
BiotinAb	Rep1	AEPHFLSILQHLLLVR	Hydrogen	0	0	0	0	4	18.83	18.83	18.83	88.8	28400000		406	(K)			0.996	98.87	4	472.281	1886.1	0.0009	0.5	142253	HUMAN	H9KV28	H9KV28|O60610|E9PEZ3|O60610-3|E9PHQ0|O60610-2|E7ERW8|E7EMV0	Protein diaphanous homolog 1
BiotinAb	Rep1	ATAPQTQHVSPMR	Biotin-NHS	0	0	0	1	2	18.82	13.66	14.16	95.4	2150000		540	(R)			0.438	56.02	1	825.394	1649.79	-0.0074	-4.5	77196.2	HUMAN	E9PRY8	E9PRY8|P29692-2|P29692|P29692-4|P29692-3|E9PQZ1	Elongation factor 1-delta
BiotinAb	Rep1	NMGGPYGGGNYGPGGSGGSGGYGGR	Biotin-NHS	0	0	0	1	2	18.79	18.79	21.22	89.4	4610000		326	(R)			0.976	72.5	10	1208.49	2415.98	-0.0002	-0.1	37486.1	HUMAN	P22626	P22626|P22626-2	Heterogeneous nuclear ribonucleoproteins A2/B1
BiotinAb	Rep1	AGAGSATLSMAYAGAR	Biotin-NHS	0	0	0	1	2	18.78	15.92	15.13	96.9	5190000		242	(K)			0.992	84	14	840.892	1680.78	-0.0057	-3.4	35959.1	HUMAN	P40926	P40926|P40926-2|G3XAL0	Malate dehydrogenase, mitochondrial
BiotinAb	Rep1	HLPSTEPDPHVVR	Biotin-NHS	0	0	0	1	3	18.77	15.52	15.93	96.3	12500000		271	(K)			0.952	62.17	23	570.619	1709.84	-0.0007	-0.4	96307.3	HUMAN	Q9BUJ2	Q9BUJ2|Q9BUJ2-2|B7Z4B8|Q9BUJ2-4	Heterogeneous nuclear ribonucleoprotein U-like protein 1
BiotinAb	Rep1	TIGGGDDSFNTFFSETGAGK	Hydrogen	1	0	0	0	2	18.77	17.69	18.79	96.6	24000000		111	(K)			0.989	84.18	12	1004.45	2007.89	-0.0008	-0.4	58642	HUMAN	F5H5D3	F5H5D3|Q71U36|P68363|Q6PEY2|Q13748|Q9BQE3|Q13748-2|Q71U36-2|P68363-2|F8W0F6|F8VS66	Tubulin alpha-1C chain
BiotinAb	Rep1	SQIHDIVLVGGSTR	Biotin-NHS	0	0	0	1	2	18.74	16.17	15.29	95.7	103000000		329	(K)			0.986	82.05	10	854.446	1707.88	0.0009	0.5	71125	HUMAN	P11142	P11142|E9PKE3|E9PNE6|P11142-2|A8K7Q2	Heat shock cognate 71 kDa protein
BiotinAb	Rep1	AGHCAVAINTR	Biotin-NHS	0	0	0	1	2	18.73	16.65	15.93	91	6930000		323	(R)		C:Carbamidomethylation,	0.977	55.42	10	698.334	1395.66	-0.001	-0.7	215469	HUMAN	A6NEM2	A6NEM2|P51610-4|P51610|P51610-2|P51610-3	HCF N-terminal chain 5
BiotinAb	Rep1	NVALLSQLYHSPAR	Biotin-NHS	0	0	0	1	2	18.73	15.53	15.23	93.1	5300000		219	(K)			0.961	92.78	4	897.972	1794.93	0.0054	3	39223.8	HUMAN	Q15717-2	Q15717-2|Q15717	Isoform 2 of ELAV-like protein 1
BiotinAb	Rep1	FHDFLGDSWGILFSHPR	Hydrogen	0	0	0	0	3	18.72	16.52	16.52	95.1	7790000		25	(R)			0.965	92.03	6	677.67	2030.99	0.0082	4.1	25148.6	HUMAN	P30041	P30041	Peroxiredoxin-6
BiotinAb	Rep1	NmGGPYGGGNYGPGGSGGSGGYGGR	Biotin-NHS	0	0	0	1	3	18.7	18.7	18.7	92.7	6720000	M327m	326	(R)	NM(1.0)GGPYGGGNYGPGGSGGSGGYGGR	m:Oxidized methionine	0.909	62.6	15	811.33	2415.98	15.9924	-1	37486.1	HUMAN	P22626	P22626|P22626-2	Heterogeneous nuclear ribonucleoproteins A2/B1
BiotinAb	Rep1	FSHEEIAMATVTALRR	Biotin-NHS	0	0	0	1	3	18.7	14.92	15.35	91.5	41200000		298	(K)			0.865	87.02	7	686.681	2058.03	0.0019	0.9	45716.3	HUMAN	P04075-2	P04075-2|J3KPS3|P04075|H3BQN4	Isoform 2 of Fructose-bisphosphate aldolase A
BiotinAb	Rep1	TANDMIHAENMR	Biotin-NHS	0	0	0	1	2	18.69	18.69	15.45	94.6	18800000		539	(K)			0.992	68.25	10	814.852	1628.7	-0.0017	-1.1	67933	HUMAN	P26038	P26038	Moesin
BiotinAb	Rep1	NNRQPYAVSELAGHQTSAESWGTGR	Biotin-NHS	0	0	0	1	3	18.69	18.77	19.81	86.8	6180000		47	(K)			0.976	69	12	981.457	2942.36	-0.0034	-1.1	47981.8	HUMAN	P36578	P36578	60S ribosomal protein L4
BiotinAb	Rep1	QPYAVSELAGHQTSAESWGTGR	Biotin-NHS	0	0	0	1	3	18.66	16.07	15.17	89.2	5860000		50	(R)			0.924	82.18	9	853.395	2558.17	-0.0009	-0.4	47981.8	HUMAN	P36578	P36578	60S ribosomal protein L4
BiotinAb	Rep1	EAYPGDVFYLHSR	Biotin-NHS	0	0	0	1	2	18.64	14.07	13.04	89.6	25900000		335	(R)			0.989	85.67	8	890.413	1779.82	0.0023	1.3	59863.7	HUMAN	P25705	P25705|P25705-3|P25705-2	ATP synthase subunit alpha, mitochondrial
BiotinAb	Rep1	GEmQVVPVLVHLLSAISSVR	Hydrogen	0	0	0	0	3	18.64	18.57	18.91	98.3	4140000	M726m	724	(K)	GEM(1.0)QVVPVLVHLLSAISSVR	m:Oxidized methionine	0.954	99.87	0	717.406	2134.2	15.9976	1.3	118830	HUMAN	P42285	P42285	Superkiller viralicidic activity 2-like 2
BiotinAb	Rep1	DHPHTAAYLQELGR	Biotin-NHS	0	0	0	1	3	18.59	21.68	18.59	90.2	5410000		64	(R)			0.987	64.72	10	611.961	1833.87	-0.0013	-0.7	15919.2	HUMAN	Q6GMV3	Q6GMV3	Putative peptidyl-tRNA hydrolase PTRHD1
BiotinAb	Rep1	DGPPHQVLVVPLHSR	Biotin-NHS	0	0	0	1	3	18.59	15.54	17.81	91.8	4890000		79	(K)			0.855	72.25	13	626.333	1876.98	-0.0018	-1	92207.8	HUMAN	Q2NL82	Q2NL82|I3L1Q5	Pre-rRNA-processing protein TSR1 homolog
BiotinAb	Rep1	GISDLAQHYLMR	Biotin-NHS	0	0	0	1	2	18.59	9.71	14.8	95.8	17100000		295	(K)			0.989	92.12	5	815.399	1629.79	0.0039	2.4	61103.4	HUMAN	P49368	P49368|P49368-2|B4DUR8	T-complex protein 1 subunit gamma
BiotinAb	Rep1	GGAEQFMEETER	Biotin-NHS	0	0	0	1	2	18.58	18.58	17.01	97	23900000		376	(R)			0.987	83.72	9	805.335	1609.66	-0.0005	-0.3	59879.1	HUMAN	Q99832	Q99832|Q99832-3|Q99832-4|Q99832-2	T-complex protein 1 subunit eta
BiotinAb	Rep1	TIEAEAAHGTVTR	Biotin-NHS	0	0	0	1	2	18.57	10.2	11.3	97.8	25200000		341	(K)			0.983	62.5	12	791.388	1581.77	-0.0013	-0.8	51364.8	HUMAN	P48735	P48735|P48735-2|H0YL11	Isocitrate dehydrogenase [NADP], mitochondrial
BiotinAb	Rep1	YVATLGVEVHPLVFHTNR	Hydrogen	0	0	0	0	3	18.56	14.1	11.76	96	23900000		39	(K)			0.99	73.6	8	684.705	2052.1	-0.001	-0.5	26394.9	HUMAN	B5MDF5	B5MDF5|P62826	GTP-binding nuclear protein Ran
BiotinAb	Rep1	LLTEIHGGAGGPSGR	Biotin-NHS	0	0	0	1	2	18.56	14.6	11.14	94	7600000		150	(R)			0.903	82.8	9	824.418	1647.83	0.0006	0.4	23959	HUMAN	Q16763	Q16763	Ubiquitin-conjugating enzyme E2 S
BiotinAb	Rep1	mVVNEGSDGGQSVYHVHLHVLGGR	Hydrogen	0	0	0	0	3	18.53	19.07	19.07	94.8	4380000	M96m	96	(R)	M(1.0)VVNEGSDGGQSVYHVHLHVLGGR	m:Oxidized methionine	0.956	57.67	10	855.087	2547.25	15.9934	-0.6	13915.8	HUMAN	P49773	P49773	Histidine triad nucleotide-binding protein 1
BiotinAb	Rep1	IWNVHSVLNVLHSLVDK	Hydrogen	1	0	0	0	3	18.53	19.02	17.77	84.4	11300000		264	(K)			0.959	97	8	658.37	1973.1	0.0001	0	71128.7	HUMAN	B0QY89	B0QY89|Q9Y262|Q9Y262-2|B0QY90	Eukaryotic translation initiation factor 3 subunit L
BiotinAb	Rep1	QELSHALYQHDAACR	Biotin-NHS	0	0	0	1	3	18.52	18.52	15.46	82.5	23700000		101	(R)		C:Carbamidomethylation,	0.992	68.32	12	675.64	2024.91	-0.0018	-0.9	55636.2	HUMAN	Q9UMS4	Q9UMS4	Pre-mRNA-processing factor 19
BiotinAb	Rep1	ERHPGSFDVVHVk	Biotin-NHS	1	1	1	1	3	18.51	20.21	18.51	85.9	22000000	K211k	199	(R)	ERHPGSFDVVHVK(1.0)	k:Biotin-NHS	0.989	73.67	10	653.65	1732.86	226.077	-0.6	29825.4	HUMAN	P62701	P62701|P22090	40S ribosomal protein S4, X isoform
BiotinAb	Rep1	RFDSELSQAHEEAQR	Biotin-NHS	0	0	0	1	3	18.5	18.84	17.87	100	2630000		1462	(R)			0.906	61.17	10	676.978	2028.92	0.0014	0.7	234309	HUMAN	Q92614	Q92614|Q92614-4|Q92614-3|Q92614-2|Q92614-5	Unconventional myosin-XVIIIa
BiotinAb	Rep1	LGHGYHTLEDQALYNR	Biotin-NHS	0	0	0	1	2	18.5	18.94	20.32	100	6090000		236	(R)			0.987	73.42	7	1057	2112.99	-0.0027	-1.3	41049	HUMAN	P00813	P00813|F5GWI4|F5GXW0	Adenosine deaminase
BiotinAb	Rep1	ASASYHISNLLEK	Acetyl	1	0	0	0	2	18.5	19.57	19.38	95.6	1930000		2	(M)			0.929	75.28	4	737.88	1474.75	-0.0009	-0.6	138085	HUMAN	Q86VP6	Q86VP6|Q86VP6-2	Cullin-associated NEDD8-dissociated protein 1
BiotinAb	Rep1	AASDIAMTELPPTHPIR	Biotin-NHS	0	0	0	1	2	18.5	16.28	19	94.9	19600000		154	(K)			0.975	84.43	46	1023.51	2046.02	-0.0016	-0.8	29344.6	HUMAN	P62258	P62258|P62258-2	14-3-3 protein epsilon
BiotinAb	Rep1	HNDDEQYAWESSAGGSFTVR	Hydrogen	0	0	0	0	3	18.48	18.48	18.48	91.2	27700000		276	(K)			0.953	68.05	82	752.657	2255.96	-0.0027	-1.2	98729.9	HUMAN	P07900-2	P07900-2|P07900|P08238|Q14568	Isoform 2 of Heat shock protein HSP 90-alpha
BiotinAb	Rep1	FQHGVIAAVDSR	Biotin-NHS	0	0	0	1	2	18.44	15.46	18.46	90.5	9620000		80	(K)			0.97	80.88	13	763.382	1525.76	-0.0012	-0.8	30696.1	HUMAN	P28062	P28062|P28062-2|Q5JNW7	Proteasome subunit beta type-8
BiotinAb	Rep1	VISGVLQLGNIVFKK	Hydrogen	2	0	0	0	2	18.44	14.8	16.16	96.9	8060000		342	(R)			0.9	87.77	1	808.001	1614.99	0.0008	0.5	227784	HUMAN	P35579	P35579|P35579-2	Myosin-9
BiotinAb	Rep1	GVVDSEDIPLNLSR	Hydrogen	0	0	0	0	2	18.43	14.49	17.34	98.2	13200000		389	(R)			0.973	77.32	8	757.395	1513.79	-0.002	-1.3	80393.8	HUMAN	Q12931	Q12931|Q12931-2|I3L0K7|P07900-2|P07900|P08238	Heat shock protein 75 kDa, mitochondrial
BiotinAb	Rep1	HTGPNSPDTANDGFVR	Biotin-NHS	0	0	0	1	3	18.42	18.42	18.42	96.7	42500000		99	(K)			0.991	57.33	12	637.619	1910.85	-0.0017	-0.9	51514.2	HUMAN	G8JLB6	G8JLB6|P31943|P55795|E9PCY7|D6RIH9	Heterogeneous nuclear ribonucleoprotein H
BiotinAb	Rep1	LDPHLVLDQLR	Biotin-NHS	0	0	0	1	2	18.42	14.84	14.77	93.7	8450000		721	(K)			0.98	98.48	4	772.916	1544.83	0.0001	0.1	233494	HUMAN	P35580-4	P35580-4|P35580-3|P35580-2|F8W6L6|P35580-5|P35580|P35579|P35579-2	Isoform 4 of Myosin-10
BiotinAb	Rep1	SDAAVDTSSEITTK	Acetyl	1	0	0	0	2	18.39	15.67	17	98.6	6330000		2	(M)			0.825	55.95	1	733.844	1466.69	-0.0057	-3.9	12202.8	HUMAN	P06454	P06454|P06454-2|B8ZZQ6	Prothymosin alpha
BiotinAb	Rep1	QEYDESGPSIVHRk	Biotin-NHS	1	1	1	1	2	18.39	12.07	13.78	94	22300000	K1073k	1060	(K)	QEYDESGPSIVHRK(1.0)	k:Biotin-NHS	0.998	71.65	11	1048.98	1870.88	226.077	-0.3	123097	HUMAN	A5A3E0	A5A3E0|Q6S8J3|P0CG38|P0CG39|Q9BYX7|P60709|P63261	POTE ankyrin domain family member F
BiotinAb	Rep1	SQDRYEFSSHIVR	Biotin-NHS	0	0	0	1	3	18.38	18.38	18.38	83.4	1440000		514	(R)			0.823	61.78	4	617.292	1849.87	-0.0023	-1.3	61457.9	HUMAN	B4DWF2	B4DWF2|Q9UKS7|Q9UKS7-2|Q9UKS7-7|Q9UKS7-4|F5H8M1|Q9UKS7-8	Zinc finger protein Helios
BiotinAb	Rep1	HFVDSHHQkPVNAIIEHVR	Biotin-NHS	1	1	1	1	4	18.36	17.57	16.82	90.7	5350000	K193k	185	(R)	HFVDSHHQK(1.0)PVNAIIEHVR	k:Biotin-NHS	0.959	73.92	7	679.592	2489.26	226.083	2	102680	HUMAN	Q7KZF4	Q7KZF4	Staphylococcal nuclease domain-containing protein 1
BiotinAb	Rep1	LYFLQCETCHSR	Biotin-NHS	0	0	0	1	2	18.36	16.52	16.15	94.2	4760000		297	(R)		C:Carbamidomethylation,	0.947	94.08	8	920.404	1839.8	0.0028	1.5	38730.1	HUMAN	P20042	P20042	Eukaryotic translation initiation factor 2 subunit 2
BiotinAb	Rep1	GHYNNVSCAVFHPR	Biotin-NHS	0	0	0	1	3	18.35	18.35	17.47	89.9	12400000		247	(R)		C:Carbamidomethylation,	0.99	63.77	12	628.617	1883.84	-0.005	-2.6	140919	HUMAN	P53621-2	P53621-2|P53621	Isoform 2 of Coatomer subunit alpha
BiotinAb	Rep1	MGPLGLDHMASSIER	Biotin-NHS	0	0	0	1	2	18.34	14.85	17.78	88.8	17100000		457	(R)			0.884	91.27	13	920.433	1839.86	0.0027	1.5	77799.7	HUMAN	P52272	P52272|P52272-2	Heterogeneous nuclear ribonucleoprotein M
BiotinAb	Rep1	NMQNVEHVPLSLDR	Biotin-NHS	0	0	0	1	2	18.33	16.89	17.84	95.3	11600000		185	(K)			0.991	82.05	8	939.454	1877.9	0.0002	0.1	26717.1	HUMAN	P20618	P20618	Proteasome subunit beta type-1
BiotinAb	Rep1	IDLRPVLGEGVPILASFLR	Hydrogen	0	0	0	0	3	18.33	18.89	18.89	90.4	3860000		642	(K)			0.925	99.57	4	689.078	2065.22	0.0015	0.7	138085	HUMAN	Q86VP6	Q86VP6|Q86VP6-2	Cullin-associated NEDD8-dissociated protein 1
BiotinAb	Rep1	MVNHFIAEFK	Hydrogen	1	0	0	0	2	18.32	18.68	19.17	95.6	17000000		237	(R)			0.909	63.27	21	618.315	1235.62	-0.0019	-1.5	71125	HUMAN	P11142	P11142|E9PKE3|P11142-2|A8K7Q2	Heat shock cognate 71 kDa protein
BiotinAb	Rep1	YGLIFHSTFIGR	Hydrogen	0	0	0	0	2	18.28	11.94	11.97	95.5	4940000		348	(K)			0.982	77.67	10	705.88	1410.75	-0.0009	-0.6	66448.1	HUMAN	O00567	O00567	Nucleolar protein 56
BiotinAb	Rep1	TLAQLNPESSLFIIASK	Hydrogen	1	0	0	0	2	18.28	15.35	16.5	96.2	5090000		206	(K)			0.924	93.2	10	916.511	1832.02	-0.002	-1.1	64608.7	HUMAN	P06744-2	P06744-2|P06744|K7EQ48	Isoform 2 of Glucose-6-phosphate isomerase
BiotinAb	Rep1	HLEINPDHPIVETLR	Biotin-NHS	0	0	0	1	3	18.25	13.92	15.05	89.5	239000000		625	(K)			0.999	80.27	12	670.347	2009.03	-0.0016	-0.8	83605	HUMAN	P08238	P08238	Heat shock protein HSP 90-beta
BiotinAb	Rep1	HGYIGEFEIIDDHR	Biotin-NHS	0	0	0	1	3	18.25	18.54	16.43	100	25300000		44	(K)			0.978	83	6	642.965	1926.88	-0.0004	-0.2	14953.4	HUMAN	P62244	P62244|I3L246|I3L3P7	40S ribosomal protein S15a
BiotinAb	Rep1	HLVFPLLEFLSVK	Hydrogen	1	0	0	0	2	18.25	14.14	14.77	87	5630000		17	(R)			0.994	99.42	5	771.458	1541.91	0.0007	0.4	52619.2	HUMAN	P60228	P60228|E5RII3|E5RJ25|E5RIP5	Eukaryotic translation initiation factor 3 subunit E
BiotinAb	Rep1	VAVLGASGGIGQPLSLLLK	Hydrogen	1	0	0	0	2	18.24	20.92	17	94.6	8670000		27	(K)			0.986	97.95	10	897.048	1793.09	-0.0015	-0.8	35959.1	HUMAN	P40926	P40926|P40926-2	Malate dehydrogenase, mitochondrial
BiotinAb	Rep1	IVYGHLDDPASQEIER	Biotin-NHS	0	0	0	1	3	18.22	14.96	14.4	93	1710000		69	(K)			0.946	85.3	8	690	2067.98	0.0041	2	88617.1	HUMAN	A2A274	A2A274|Q99798	Aconitate hydratase, mitochondrial
BiotinAb	Rep1	HSGNITFDEIVNIAR	Hydrogen	0	0	0	0	3	18.21	18.87	18.52	91.2	4520000		100	(K)			0.978	81.57	7	562.625	1685.86	0.0012	0.7	17989.4	HUMAN	P30050	P30050|P30050-2	60S ribosomal protein L12
BiotinAb	Rep1	IFVGGIkEDTEEHHLR	Biotin-NHS	1	1	1	1	3	18.21	13.89	14.21	87.7	17500000	K113k	107	(K)	IFVGGIK(1.0)EDTEEHHLR	k:Biotin-NHS	0.969	90.1	6	778.045	2106.04	226.075	-0.9	38860.1	HUMAN	P09651	P09651|Q32P51|P09651-2|F8W6I7|P09651-3|P22626|P22626-2	Heterogeneous nuclear ribonucleoprotein A1
BiotinAb	Rep1	SHTFPELAYR	Biotin-NHS	0	0	0	1	2	18.19	13.34	10.54	94.3	10300000		296	(K)			0.991	77	10	723.845	1446.68	-0.0009	-0.6	66742	HUMAN	Q9NSD9	Q9NSD9	Phenylalanine--tRNA ligase beta subunit
BiotinAb	Rep1	LHFFMPGFAPLTSR	Biotin-NHS	0	0	0	1	2	18.19	16.67	8.8	99	8090000		263	(R)			0.926	99.62	2	923.962	1846.91	0.0036	1.9	50312.7	HUMAN	Q9BUF5	Q9BUF5|Q13885|Q9BVA1|P68371|P04350|P07437|A6NNZ2|Q3ZCM7|Q5JP53|Q5SQY0|I3L2F9|A0A075B736|Q5ST81	Tubulin beta-6 chain
BiotinAb	Rep1	NGENGIHFLLNR	Biotin-NHS	0	0	0	1	2	18.18	17.89	14.63	86.4	4080000		177	(R)			0.971	83.95	6	805.398	1609.79	-0.0024	-1.5	53638.9	HUMAN	Q12849	Q12849|F5H5I6|Q12849-5	G-rich sequence factor 1
BiotinAb	Rep1	VTHAVVTVPAYFNDAQR	Biotin-NHS	0	0	0	1	3	18.17	17.41	14.6	95.4	12300000		165	(K)			0.976	87.83	6	705.354	2114.05	-0.0013	-0.6	72445.7	HUMAN	P11021	P11021	78 kDa glucose-regulated protein
BiotinAb	Rep1	HAAAALAAMNGR	Biotin-NHS	0	0	0	1	2	18.14	12.35	10.21	94.6	5200000		58	(R)			0.999	68.75	10	690.338	1379.67	0.0012	0.9	43304.7	HUMAN	P31483	P31483|F8W8I6|P31483-2|C9JTN7|Q96B58|E5RG67|E5RGV5	Nucleolysin TIA-1 isoform p40
BiotinAb	Rep1	YTVQDESHSEWVSCVR	Biotin-NHS	0	0	0	1	3	18.14	18.61	16.52	88.3	5790000		140	(K)		C:Carbamidomethylation,	0.978	77.75	8	736.654	2207.95	-0.0023	-1.1	35532.5	HUMAN	P63244	P63244|J3KPE3|D6RHH4	Guanine nucleotide-binding protein subunit beta-2-like 1
BiotinAb	Rep1	DMESDYSGQGVDQLQR	Biotin-NHS	0	0	0	1	2	18.12	19.28	18.12	97.7	4280000		148	(R)			0.953	76.8	7	1027.43	2053.86	-0.0011	-0.5	36000.6	HUMAN	P04818	P04818	Thymidylate synthase
BiotinAb	Rep1	THLMSEEEWR	Biotin-NHS	0	0	0	1	2	18.12	15.17	15.17	93.3	4580000		35	(K)			0.986	77.33	12	772.336	1543.67	-0.0026	-1.7	9860.2	HUMAN	P33552	P33552	Cyclin-dependent kinases regulatory subunit 2
BiotinAb	Rep1	KEDLVFIFWAPESAPLK	Hydrogen	2	0	0	0	3	18.12	14.39	15.7	97	13400000		134	(K)			0.997	95.32	8	664.028	1990.07	0.001	0.5	22956	HUMAN	E9PK25	E9PK25|P23528|Q9Y281|Q9Y281-3|G3V1A4	Cofilin-1
BiotinAb	Rep1	HFTEDIQTR	Biotin-NHS	0	0	0	1	2	18.11	14.09	12.37	97.2	8900000		678	(K)			0.969	65.6	12	686.819	1372.63	-0.0013	-1	93208.6	HUMAN	Q96SB4-3	Q96SB4-3|P78362-2|P78362|Q96SB4|B4DS61|E7ETV6|Q9UPE1|Q9UPE1-4|Q5R363|A8MPY5|Q9UPE1-3|A8MPP7|Q9UPE1-2	Isoform 1 of SRSF protein kinase 1
BiotinAb	Rep1	IFRDGEEAGAYDGPR	Biotin-NHS	0	0	0	1	3	18.1	16.33	16.33	97.8	1710000		105	(K)			0.995	79.8	2	626.952	1878.84	-0.002	-1.1	57180.7	HUMAN	P30101	P30101	Protein disulfide-isomerase A3
BiotinAb	Rep1	VYNYNHLMPTR	Biotin-NHS	0	0	0	1	2	18.1	14.06	16.2	94.3	43000000		74	(K)			0.995	81.13	10	817.383	1633.76	-0.0031	-1.9	15797.4	HUMAN	P61353	P61353|K7EQQ9	60S ribosomal protein L27
BiotinAb	Rep1	HYFQNTQGLIFVVDSNDRER	Hydrogen	0	0	0	0	3	18.09	14.53	13.77	95.7	14900000		80	(R)			0.987	73.13	10	813.398	2438.18	-0.0049	-2	23402.4	HUMAN	F5H423	F5H423|P84077|P61204|P18085|P84085|C9JAK5	ADP-ribosylation factor 3
BiotinAb	Rep1	VLVHRPHGPELDADPYDPGEEDPAQSR	Biotin-NHS	0	0	0	1	4	18.08	14.32	15.79	95.6	5600000		403	(R)			0.936	72.9	9	806.378	3222.49	-0.0022	-0.7	58866.1	HUMAN	Q9BVI4	Q9BVI4	Nucleolar complex protein 4 homolog
BiotinAb	Rep1	HLCEPGADGAETFADGVPR	Biotin-NHS	0	0	0	1	3	18.08	18.08	18.08	91.1	5380000		1474	(R)		C:Carbamidomethylation,	0.994	77.95	10	742.329	2224.97	-0.0015	-0.7	224643	HUMAN	Q8TDI0	Q8TDI0|Q14839-2|Q14839|F5GWX5	Chromodomain-helicase-DNA-binding protein 5
BiotinAb	Rep1	ASGQAFELILSPR	Biotin-NHS	0	0	0	1	2	18.08	18.48	17.29	93.3	6240000		15	(R)			0.999	99.32	2	807.92	1614.83	0.0021	1.3	19937.3	HUMAN	P16949-2	P16949-2|P16949	Isoform 2 of Stathmin
BiotinAb	Rep1	RFELYFQGPSSNKPR	Hydrogen	1	0	0	0	3	18.07	14.72	13.24	92.6	21600000		133	(R)			0.994	59.47	21	609.316	1825.93	-0.0025	-1.4	81934.1	HUMAN	P33993	P33993|P33993-2	DNA replication licensing factor MCM7
BiotinAb	Rep1	FGQGGAGPVGGQGPR	Biotin-NHS	0	0	0	1	2	18.07	16.04	15.54	92.9	24800000		667	(R)			0.989	76.95	12	784.375	1567.74	-0.0013	-0.8	76262.2	HUMAN	P23246	P23246	Splicing factor, proline- and glutamine-rich
BiotinAb	Rep1	LQAEAPHIVVGTPGR	Biotin-NHS	0	0	0	1	2	18.07	16.26	13.95	93	6310000		149	(K)			0.97	82.63	8	885.969	1770.93	-0.0005	-0.3	46716.7	HUMAN	Q14240-2	Q14240-2|Q14240|E7EQG2	Isoform 2 of Eukaryotic initiation factor 4A-II
BiotinAb	Rep1	LYDLNHNEIGELIR	Biotin-NHS	0	0	0	1	2	18.06	14.14	13.54	94.1	1530000		1153	(R)			0.964	96.32	2	962.984	1924.96	0.0015	0.8	246158	HUMAN	O75643	O75643	U5 small nuclear ribonucleoprotein 200 kDa helicase
BiotinAb	Rep1	EDITQSAQHALR	Biotin-NHS	0	0	0	1	2	18.05	15.45	15.37	88.7	17800000		312	(R)			0.969	72.53	12	797.885	1594.76	-0.0014	-0.9	96205.6	HUMAN	Q12906-7	Q12906-7|Q12906|Q12906-3|Q12906-6|Q12906-2|Q12906-4|Q12906-5	Isoform 7 of Interleukin enhancer-binding factor 3
BiotinAb	Rep1	VETGVLKPGMVVTFAPVNVTTEVK	Hydrogen	2	0	0	0	3	18.05	15.04	13.8	96.3	143000000		267	(R)			0.991	86.22	5	839.134	2515.38	0.0036	1.4	50482.3	HUMAN	P68104	P68104|Q5VTE0	Elongation factor 1-alpha 1
BiotinAb	Rep1	MAVTFIGNSTAIQELFK	Hydrogen	1	0	0	0	2	18.05	17.9	17.81	91.3	10600000		363	(K)			0.988	97.6	4	935.494	1869.98	0.0025	1.3	50126.4	HUMAN	P07437	P07437|Q5JP53|Q5ST81	Tubulin beta chain
BiotinAb	Rep1	SLGYAYVNFQQPADAER	Hydrogen	0	0	0	0	2	18.03	17.51	18.7	96.8	8200000		51	(R)			0.97	74.52	12	964.96	1928.91	-0.0019	-1	72731.7	HUMAN	Q13310-3	Q13310-3|Q13310|P11940|Q13310-2|B1ANR0|E7ERJ7|E7EQV3|P11940-2	Isoform 3 of Polyadenylate-binding protein 4
BiotinAb	Rep1	SGPFGQIFRPDNFVFGQSGAGNNWAK	Hydrogen	1	0	0	0	3	18.03	17.93	17.3	93.4	58900000		78	(R)			0.954	90.73	20	933.45	2798.34	-0.0088	-3.1	50305.5	HUMAN	Q13885	Q13885|Q9BVA1|P68371|P04350|P07437|Q5JP53|Q5ST81	Tubulin beta-2A chain
BiotinAb	Rep1	NLAMEATYINHNFSQQCLR	Hydrogen	0	0	0	0	3	18.02	16.16	16.99	89.8	14700000		311	(R)		C:Carbamidomethylation,	0.964	73.07	10	770.696	2310.07	-0.0014	-0.6	64599.2	HUMAN	O15371	O15371|O15371-3|O15371-2	Eukaryotic translation initiation factor 3 subunit D
BiotinAb	Rep1	RPQYSNPPVQGEVMEGADNQGAGEQGRPVR	Biotin-NHS	0	0	0	1	4	18	16.87	16.13	100	18200000		205	(R)			0.948	62.13	13	863.156	3449.61	-0.0052	-1.5	35923.5	HUMAN	P67809	P67809	Nuclease-sensitive element-binding protein 1
BiotinAb	Rep1	LHFFmPGFAPLTSR	Biotin-NHS	0	0	0	1	2	18	15.15	14.92	100	15400000	M267m	263	(R)	LHFFM(1.0)PGFAPLTSR	m:Oxidized methionine	0.997	98.77	1	931.958	1846.91	15.9963	0.8	50312.7	HUMAN	Q9BUF5	Q9BUF5|Q13885|Q9BVA1|P68371|P04350|P07437|A6NNZ2|Q3ZCM7|Q5JP53|Q5SQY0|I3L2F9|A0A075B736|Q5ST81	Tubulin beta-6 chain
BiotinAb	Rep1	SLADELALVDVLEDK	Hydrogen	1	0	0	0	2	17.99	18.63	16.95	96.5	2200000		44	(K)			0.926	98.82	4	815.432	1629.86	-0.0011	-0.6	36923.1	HUMAN	P07195	P07195	L-lactate dehydrogenase B chain
BiotinAb	Rep1	VVDLMAHMASK	Hydrogen	1	0	0	0	2	17.95	13.27	17.95	100	9230000		324	(R)			0.974	56.95	12	601.307	1201.61	-0.001	-0.9	36223.7	HUMAN	P04406	P04406|P04406-2|E7EUT5	Glyceraldehyde-3-phosphate dehydrogenase
BiotinAb	Rep1	HELQANCYEEVkDR	Biotin-NHS	1	1	1	1	3	17.95	17.95	19.36	85.3	13200000	K182k	171	(K)	HELQANCYEEVK(1.0)DR	C:Carbamidomethylation,k:Biotin-NHS	0.965	72.8	8	748.327	2016.89	226.077	-0.3	22956	HUMAN	E9PK25	E9PK25|P23528|G3V1A4	Cofilin-1
BiotinAb	Rep1	GDRSEDFGVNEDLADSDAR	Biotin-NHS	0	0	0	1	3	17.94	17.94	17.94	99.1	4360000		186	(K)			0.96	71.97	10	765.325	2293.96	-0.0028	-1.2	38941.8	HUMAN	P04083	P04083	Annexin A1
BiotinAb	Rep1	YNEQHVPGSPFTAR	Biotin-NHS	0	0	0	1	2	17.92	15.51	14.77	96.8	11600000		1938	(K)			0.978	72.67	10	914.924	1828.84	-0.002	-1.1	283472	HUMAN	P21333	P21333|P21333-2|Q5HY54	Filamin-A
BiotinAb	Rep1	HAEMVHTGLk	Biotin-NHS	1	1	1	1	2	17.89	12.05	12.23	85.9	4200000	K81k	72	(K)	HAEMVHTGLK(1.0)	k:Biotin-NHS	0.974	73.38	5	787.867	1348.65	226.077	-0.6	52357	HUMAN	Q01518	Q01518|Q01518-2	Adenylyl cyclase-associated protein 1
BiotinAb	Rep1	QEFAQHANAFHQWIQETR	Biotin-NHS	0	0	0	1	3	17.89	15.57	15.63	81.5	5060000		2213	(R)			0.938	84.52	10	823.05	2467.14	-0.0015	-0.6	285888	HUMAN	Q13813-2	Q13813-2|A6NG51|Q13813|Q13813-3	Isoform 2 of Spectrin alpha chain, non-erythrocytic 1
BiotinAb	Rep1	GFGDGYNGYGGGPGGGNFGGSPGYGGGR	Biotin-NHS	0	0	0	1	3	17.89	17.89	19.16	82.4	11700000		239	(R)			0.973	84.95	10	907.711	2721.12	0.0022	0.8	37486.1	HUMAN	P22626	P22626|P22626-2	Heterogeneous nuclear ribonucleoproteins A2/B1
BiotinAb	Rep1	IIPGFMCQGGDFTR	Biotin-NHS	0	0	0	1	2	17.88	11.3	10.21	97.2	56400000		56	(R)		C:Carbamidomethylation,	0.988	99.98	3	912.915	1824.82	-0.0009	-0.5	18240.4	HUMAN	P62937	P62937|Q9Y536|F5H284|A0A075B759|C9J5S7|F8WE65	Peptidyl-prolyl cis-trans isomerase A
BiotinAb	Rep1	YISLIYTNYEAGKDDYVK	Hydrogen	2	0	0	0	3	17.86	13.44	14.75	92.9	52200000		104	(K)			0.997	75.03	12	719.024	2155.06	-0.0021	-1	23583.6	HUMAN	P09211	P09211	Glutathione S-transferase P
BiotinAb	Rep1	TNEAQAIETAR	Biotin-NHS	0	0	0	1	2	17.85	12.43	11.93	95	12900000		132	(K)			0.989	70.6	12	715.34	1429.67	-0.0015	-1.1	17376.7	HUMAN	Q5JXB2	Q5JXB2|P61088|F8VQQ8	Putative ubiquitin-conjugating enzyme E2 N-like
BiotinAb	Rep1	IYITLTGVHQVPTENVQVHFTER	Hydrogen	0	0	0	0	4	17.85	15.85	16.44	87.2	2960000		89	(K)			0.949	77.53	6	671.106	2681.41	-0.0036	-1.3	26323.6	HUMAN	Q9HB71	Q9HB71|Q9HB71-3	Calcyclin-binding protein
BiotinAb	Rep1	LDDHALTGASDSR	Biotin-NHS	0	0	0	1	2	17.84	15.73	18.31	93.3	4970000		616	(R)			0.673	72.65	6	792.357	1583.71	-0.0044	-2.8	90402.3	HUMAN	Q12788	Q12788	Transducin beta-like protein 3
BiotinAb	Rep1	LQMEAPHIIVGTPGR	Biotin-NHS	0	0	0	1	2	17.82	15.59	15.4	90	10100000		147	(K)			0.964	89.72	2	922.979	1844.95	-0.0012	-0.7	46381.4	HUMAN	P60842	P60842|P60842-2|J3KT12	Eukaryotic initiation factor 4A-I
BiotinAb	Rep1	LAYAIIQFLHDQLR	Hydrogen	0	0	0	0	3	17.82	17.64	18.65	93.8	17400000		7	(R)			0.986	94.23	11	567.654	1700.95	-0.0002	-0.1	34290.7	HUMAN	O43765	O43765	Small glutamine-rich tetratricopeptide repeat-containing protein alpha
BiotinAb	Rep1	VLSRPNAQELPSMYQR	Biotin-NHS	0	0	0	1	3	17.81	12.38	15.18	90.5	5180000		108	(R)			0.977	81.7	4	705.687	2115.05	-0.0015	-0.7	33295.8	HUMAN	Q99623	Q99623|J3KPX7|F5GY37|Q99623-2	Prohibitin-2
BiotinAb	Rep1	APIRPDIVNFVHTNLRk	Biotin-NHS	1	1	1	1	3	17.81	11.99	15.32	89.1	2770000	K46k	30	(K)	APIRPDIVNFVHTNLRK(1.0)	k:Biotin-NHS	0.976	92.77	4	814.772	2216.21	226.088	4.4	47981.8	HUMAN	P36578	P36578	60S ribosomal protein L4
BiotinAb	Rep1	ALVADSHPESER	Biotin-NHS	0	0	0	1	2	17.8	13.56	13.56	96.8	9890000		1657	(R)			0.991	64.9	11	768.858	1536.71	-0.002	-1.3	275403	HUMAN	Q01082	Q01082|Q01082-2|Q01082-3	Spectrin beta chain, non-erythrocytic 1
BiotinAb	Rep1	GYSFSLTTFSPSGK	Hydrogen	1	0	0	0	2	17.79	17.79	17.79	93	59700000		5	(R)			0.99	82.27	15	739.861	1478.72	-0.0014	-1	26012.2	HUMAN	P25787	P25787|H3BT36	Proteasome subunit alpha type-2
BiotinAb	Rep1	EGKPYLVLGLLWQVIK	Hydrogen	2	0	0	0	3	17.79	16.81	15.51	97.9	5410000		218	(K)			0.933	99.43	1	619.374	1856.1	0.0029	1.6	70857.7	HUMAN	P13796	P13796	Plastin-2
BiotinAb	Rep1	GLDISHISQR	Biotin-NHS	0	0	0	1	2	17.77	13.14	14.25	96.4	4540000		68	(R)			0.988	76.23	10	676.343	1351.68	-0.0006	-0.5	100352	HUMAN	H3BVG0	H3BVG0|Q8N1F7	Nuclear pore complex protein Nup93
BiotinAb	Rep1	ATAGDTHLGGEDFDNR	Biotin-NHS	0	0	0	1	2	17.75	17.75	20.18	100	6200000		223	(K)			0.974	66.57	10	951.408	1901.81	-0.0005	-0.3	71483.3	HUMAN	P17066	P17066|P34931|P08107|P08107-2|V9GZ37|P48741	Heat shock 70 kDa protein 6
BiotinAb	Rep1	SHGLFGLNENQLR	Biotin-NHS	0	0	0	1	2	17.75	12.4	17.47	100	4660000		142	(K)			0.953	82.63	10	855.922	1710.84	-0.0022	-1.3	33988.4	HUMAN	Q96H79	Q96H79	Zinc finger CCCH-type antiviral protein 1-like
BiotinAb	Rep1	VSGVDGYETEGIR	Biotin-NHS	0	0	0	1	2	17.72	10.54	12.22	94.7	7800000		270	(R)			0.945	82.93	10	804.372	1607.74	-0.0003	-0.2	93857.5	HUMAN	Q14566	Q14566	DNA replication licensing factor MCM6
BiotinAb	Rep1	GQTHTLEDFQR	Biotin-NHS	0	0	0	1	2	17.71	17.65	15.5	89.2	8210000		106	(K)			0.853	64.45	14	779.358	1557.71	-0.0019	-1.2	27150.8	HUMAN	Q99714	Q99714|Q99714-2|Q5H928	3-hydroxyacyl-CoA dehydrogenase type-2
BiotinAb	Rep1	FACHSASLTVR	Biotin-NHS	0	0	0	1	2	17.71	16.68	14.14	92.6	25600000		143	(R)		C:Carbamidomethylation,	1	73.7	10	737.85	1474.69	-0.0005	-0.3	54344.7	HUMAN	Q15233	Q15233|Q15233-2	Non-POU domain-containing octamer-binding protein
BiotinAb	Rep1	YGGELVPHFPAR	Biotin-NHS	0	0	0	1	2	17.71	16.19	10.33	85.7	3370000		1208	(K)			0.157	86.48	2	784.887	1568.77	-0.0007	-0.5	283798	HUMAN	O75369-8	O75369-8|O75369|O75369-9|O75369-2|O75369-3|O75369-6|O75369-7|E7EN95|O75369-4|O75369-5	Isoform 8 of Filamin-B
BiotinAb	Rep1	NFILDQTNVSAAAQR	Biotin-NHS	0	0	0	1	2	17.7	11.14	17.56	91.3	7440000		576	(R)			0.96	92.95	8	937.468	1873.92	0.0063	3.4	91324.5	HUMAN	Q00839	Q00839|Q00839-2	Heterogeneous nuclear ribonucleoprotein U
BiotinAb	Rep1	HHGPQTLYLPVTLSSIPVFQR	Biotin-NHS	0	0	0	1	3	17.7	17.28	20	94.2	4840000		807	(K)			0.926	94.67	4	872.797	2616.38	0.0018	0.7	109892	HUMAN	Q14697-2	Q14697-2|Q14697|E9PKU7|F5H6X6	Isoform 2 of Neutral alpha-glucosidase AB
BiotinAb	Rep1	ASHTAPQVLFSHR	Biotin-NHS	0	0	0	1	3	17.69	16.88	18.22	90	6700000		191	(R)			0.964	65.82	10	559.616	1676.83	-0.0003	-0.2	34446.5	HUMAN	O15144	O15144	Actin-related protein 2/3 complex subunit 2
BiotinAb	Rep1	AVTEQGAELSNEER	Biotin-NHS	0	0	0	1	2	17.69	14.18	16.95	95.8	39500000		28	(K)			0.972	70.2	12	879.901	1758.8	-0.0018	-1	28049	HUMAN	P27348	P27348	14-3-3 protein theta
BiotinAb	Rep1	HGLEAISIMDSR	Biotin-NHS	0	0	0	1	2	17.69	15.28	14.42	99.2	1390000		607	(R)			0.921	84.52	2	777.874	1554.74	0.0002	0.1	141729	HUMAN	P26640	P26640	Valine--tRNA ligase
BiotinAb	Rep1	LSEHATAPTR	Biotin-NHS	0	0	0	1	2	17.68	15.87	14.91	95.6	27800000		119	(R)			0.999	57.92	10	654.821	1308.64	-0.0018	-1.3	26848	HUMAN	P33316	P33316|H0YKI0|H0YNW5|P33316-2|H0YNJ9|H0YMM5	Deoxyuridine 5'-triphosphate nucleotidohydrolase, mitochondrial
BiotinAb	Rep1	NCLTNFHGMDLTR	Biotin-NHS	0	0	0	1	2	17.68	17.68	21.55	91.1	22700000		95	(K)		C:Carbamidomethylation,	0.998	83.85	6	902.9	1804.79	0.0003	0.2	30172.6	HUMAN	P61247	P61247|D6RAT0|E9PFI5	40S ribosomal protein S3a
BiotinAb	Rep1	NLLHVTDTGVGMTR	Biotin-NHS	0	0	0	1	2	17.68	13.88	13.88	95.3	12000000		143	(K)			0.984	84.83	9	870.432	1739.86	-0.001	-0.5	92752.5	HUMAN	P14625	P14625	Endoplasmin
BiotinAb	Rep1	SINPDEAVAYGAAVQAAILSGDK	Hydrogen	1	0	0	0	3	17.68	19.12	19.5	96.4	4080000		362	(K)			0.972	96.05	10	754.054	2260.15	0.0022	1	71125	HUMAN	P11142	P11142|E9PKE3|E9PNE6|P11142-2|A8K7Q2	Heat shock cognate 71 kDa protein
BiotinAb	Rep1	AAECNIVVTQPR	Biotin-NHS	0	0	0	1	2	17.67	13.16	13.21	96.1	16300000		435	(R)		C:Carbamidomethylation,	0.987	75.45	9	792.387	1583.77	-0.0008	-0.5	142268	HUMAN	Q08211	Q08211	ATP-dependent RNA helicase A
BiotinAb	Rep1	ISSIQSIVPALEIANAHR	Biotin-NHS	0	0	0	1	2	17.67	13.72	10.63	92.3	3160000		251	(K)			0.996	99.37	0	1073.08	2145.15	0.0018	0.9	61224.7	HUMAN	P10809	P10809	60 kDa heat shock protein, mitochondrial
BiotinAb	Rep1	SSILLDVKPWDDETDMAK	Hydrogen	2	0	0	0	3	17.65	11.66	12.05	92.3	5630000		140	(K)			0.949	82.48	10	688.338	2063	-0.0007	-0.3	24934.4	HUMAN	P24534	P24534	Elongation factor 1-beta
BiotinAb	Rep1	AIVAIENPADVSVISSR	Hydrogen	0	0	0	0	2	17.64	16.33	13.91	93	6810000		64	(R)			0.931	80.53	10	870.977	1740.95	-0.0021	-1.2	32967.6	HUMAN	P08865	P08865|A6NE09	40S ribosomal protein SA
BiotinAb	Rep1	DHPLPEVAHVk	Biotin-NHS	1	1	1	1	2	17.63	13.39	14.77	95.8	5390000	K53k	43	(R)	DHPLPEVAHVK(1.0)	k:Biotin-NHS	0.976	78.8	10	847.412	1467.74	226.076	-1	19633.4	HUMAN	P13073	P13073|H3BNV9|H3BN72|Q86WV2	Cytochrome c oxidase subunit 4 isoform 1, mitochondrial
BiotinAb	Rep1	VIHDNFGIVEGLmTTVHAITATQK	Hydrogen	1	0	0	0	4	17.63	13.35	12.84	94.7	275000000	M175m	163	(K)	VIHDNFGIVEGLM(1.0)TTVHAITATQK	m:Oxidized methionine	0.992	89.6	23	653.594	2595.36	15.9953	0.2	36223.7	HUMAN	P04406	P04406|P04406-2|E7EUT5	Glyceraldehyde-3-phosphate dehydrogenase
BiotinAb	Rep1	VETGVLKPGmVVTFAPVNVTTEVK	Hydrogen	2	0	0	0	3	17.62	13.33	12.71	98.2	64200000	M276m	267	(R)	VETGVLKPGM(1.0)VVTFAPVNVTTEVK	m:Oxidized methionine	0.993	81.82	22	844.464	2515.38	15.9932	-0.7	50482.3	HUMAN	P68104	P68104|Q5VTE0	Elongation factor 1-alpha 1
BiotinAb	Rep1	HVLEGHDR	Biotin-NHS	0	0	0	1	3	17.61	18.12	13.51	89.2	8480000		199	(K)			0.995	45.42	12	396.857	1188.56	-0.0014	-1.2	140919	HUMAN	P53621-2	P53621-2|P53621	Isoform 2 of Coatomer subunit alpha
BiotinAb	Rep1	LHFFmPGFAPLTSR	Hydrogen	0	0	0	0	3	17.59	15.5	14.32	89.5	319000000	M267m	263	(R)	LHFFM(1.0)PGFAPLTSR	m:Oxidized methionine	0.999	82.03	17	546.282	1620.84	15.995	0	50312.7	HUMAN	Q9BUF5	Q9BUF5|Q13885|Q9BVA1|P68371|P04350|P07437|A6NNZ2|Q3ZCM7|Q5JP53|Q5SQY0|I3L2F9|A0A075B736|Q5ST81	Tubulin beta-6 chain
BiotinAb	Rep1	LLGGVTIAQGGVLPNIQAVLLPK	Hydrogen	1	0	0	0	3	17.59	17.83	15.41	97.5	10200000		97	(K)			0.977	99.02	3	757.799	2271.38	0.0017	0.7	15144.3	HUMAN	P16104	P16104|Q96QV6|Q8IUE6	Histone H2AX
BiotinAb	Rep1	DRFNHFSLTLNTNHGHILVDYSK	Hydrogen	1	0	0	0	5	17.57	17.63	17.57	90.4	8710000		74	(K)			0.961	69.47	14	546.477	2728.36	-0.0011	-0.4	64608.7	HUMAN	P06744-2	P06744-2|P06744|K7EQ48	Isoform 2 of Glucose-6-phosphate isomerase
BiotinAb	Rep1	TRPVVAAGAVGLAQR	Biotin-NHS	0	0	0	1	3	17.57	16.15	13.94	90.9	3380000		313	(K)			0.943	73.2	8	564.651	1691.94	0.0009	0.5	50840.3	HUMAN	Q5T4U5	Q5T4U5|P11310-2|P11310|B7Z9I1	Acyl-Coenzyme A dehydrogenase, C-4 to C-12 straight chain, isoform CRA_a
BiotinAb	Rep1	VYAILTHGIFSGPAISR	Hydrogen	0	0	0	0	3	17.56	18.31	18.01	97.2	39000000		247	(K)			0.99	82.55	10	601.337	1802	-0.0002	-0.1	35453.2	HUMAN	P11908-2	P11908-2|P60891|P11908|P21108|P60891-2|B1ALA9	Isoform 2 of Ribose-phosphate pyrophosphokinase 2
BiotinAb	Rep1	DCGATWVVLGHSER	Biotin-NHS	0	0	0	1	2	17.56	17.56	17.56	89.9	14900000		123	(K)		C:Carbamidomethylation,	0.974	82.67	10	906.911	1812.82	-0.0013	-0.7	31075.7	HUMAN	P60174	P60174|P60174-1|P60174-4	Triosephosphate isomerase
BiotinAb	Rep1	TFYGLHQDFPSVVLVGLGK	Hydrogen	1	0	0	0	3	17.56	17.56	15.76	91.7	3100000		85	(R)			0.85	90.98	2	693.041	2077.11	-0.0031	-1.5	56564.7	HUMAN	P28838	P28838|P28838-2	Cytosol aminopeptidase
BiotinAb	Rep1	ECPSDECGAGVFMASHFDR	Biotin-NHS	0	0	0	1	2	17.52	17.52	19.83	95.6	3000000		120	(R)		C:Carbamidomethylation,	0.932	82.78	7	1199.47	2397.94	-0.0038	-1.6	18306.9	HUMAN	P62979	P62979	Ubiquitin-40S ribosomal protein S27a
BiotinAb	Rep1	KGDVVIVLTGWRPGSGFTNTmR	Hydrogen	1	0	0	0	3	17.5	16.16	15.03	100	11600000	M525m	505	(K)	KGDVVIVLTGWRPGSGFTNTM(1.0)R	m:Oxidized methionine	0.994	78.45	13	803.088	2391.26	15.9906	-1.8	58506.4	HUMAN	P14618	P14618|P14618-2|P14618-3|Q504U3	Pyruvate kinase PKM
BiotinAb	Rep1	VILGSEAAQQHPEEVR	Biotin-NHS	0	0	0	1	2	17.5	14.91	12.14	100	4640000		146	(R)			0.963	79.67	8	994.996	1988.99	-0.0018	-0.9	84716.8	HUMAN	G3V180	G3V180|G3V1D3|Q9NY33|Q9NY33-4|Q9NY33-2	Dipeptidyl peptidase 3
BiotinAb	Rep1	FSVLLLHGIR	Hydrogen	0	0	0	0	2	17.48	17.48	17.48	93	4330000		33	(R)			0.999	78.33	8	577.855	1154.7	-0.0011	-0.9	22459.4	HUMAN	Q96IU4	Q96IU4|F8W9U3|B4DQI4	Alpha/beta hydrolase domain-containing protein 14B
BiotinAb	Rep1	SYELPDGQVITIGNER	Biotin-NHS	0	0	0	1	2	17.46	15.82	12.73	92.8	49000000		939	(K)			0.994	95.43	8	1008.99	2016.97	0.0032	1.6	123097	HUMAN	A5A3E0	A5A3E0|Q6S8J3|P62736|P68032|P68133|Q562R1|P63267|Q9BYX7|P60709|P63261|Q5T8M7|P63267-2|A6NL76|Q5T8M8	POTE ankyrin domain family member F
BiotinAb	Rep1	HECQANGPEDLNR	Biotin-NHS	0	0	0	1	2	17.45	14.85	14.17	99.2	14300000		133	(K)		C:Carbamidomethylation,	0.861	46.62	10	883.372	1765.74	-0.001	-0.5	18961.8	HUMAN	P60981	P60981|P60981-2	Destrin
BiotinAb	Rep1	IISSDRDLLAVVFYGTEK	Hydrogen	1	0	0	0	3	17.45	13.9	13.15	100	16300000		75	(K)			0.997	91.73	9	676.035	2026.09	0.0046	2.3	70127.1	HUMAN	P12956	P12956|B1AHC9	X-ray repair cross-complementing protein 6
BiotinAb	Rep1	NRPPFGQGYTQPGPGYR	Biotin-NHS	0	0	0	1	3	17.43	14.45	13.33	83.2	3120000		384	(R)			0.864	68.48	6	706.67	2118	-0.0033	-1.6	43504.2	HUMAN	Q92734	Q92734|Q92734-2	Protein TFG
BiotinAb	Rep1	ETHLNELNIMDPQHR	Biotin-NHS	0	0	0	1	3	17.38	14.48	15.5	90.5	3550000		289	(R)			0.971	78.07	4	691.659	2072.96	-0.0011	-0.5	41765.9	HUMAN	O75995	O75995	SAM and SH3 domain-containing protein 3
BiotinAb	Rep1	YSALFLGVAYGATRYNYLKPR	Hydrogen	1	0	0	0	3	17.38	11.93	9.87	97.3	9270000		16	(R)			0.924	83.78	7	808.433	2423.29	-0.0019	-0.8	7933.1	HUMAN	P56385	P56385	ATP synthase subunit e, mitochondrial
BiotinAb	Rep1	FGAVFLWDSGSSVGEITGHNK	Hydrogen	1	0	0	0	3	17.38	17.3	18.28	80.2	2060000		127	(K)			0.606	86.77	0	736.695	2208.07	-0.0014	-0.6	66876.9	HUMAN	O75083	O75083	WD repeat-containing protein 1
BiotinAb	Rep1	SLQELFLAHILSPWGAEVK	Hydrogen	1	0	0	0	3	17.38	13.72	13.25	86.5	1590000		468	(K)			0.932	99.02	0	713.394	2138.16	0.003	1.4	113880	HUMAN	P09874	P09874	Poly [ADP-ribose] polymerase 1
BiotinAb	Rep1	GLALHDILTEIHLFVHR	Hydrogen	0	0	0	0	4	17.36	15.65	14.64	92.8	20100000		274	(K)			0.859	96.57	10	496.781	1984.11	-0.0105	-5.3	38781.2	HUMAN	P40937	P40937|P40937-2	Replication factor C subunit 5
BiotinAb	Rep1	YFEITSEAPFLHYLSMFSSK	Hydrogen	1	0	0	0	3	17.36	14.97	15.92	93.6	4690000		294	(R)			0.941	99.05	2	799.721	2397.15	0.0028	1.2	51710	HUMAN	P31146	P31146|H3BRY3	Coronin-1A
BiotinAb	Rep1	GLTEGLHGFHVHEFGDNTAGCTSAGPHFNPLSR	Biotin-NHS	0	0	0	1	5	17.35	17.77	18.79	87.3	6700000		38	(K)		C:Carbamidomethylation,	0.957	80.75	6	749.946	3745.7	0.0001	0	16163.7	HUMAN	P00441	P00441|H7BYH4	Superoxide dismutase [Cu-Zn]
BiotinAb	Rep1	IVVVWVGTNNHGHTAEQVTGGIK	Hydrogen	1	0	0	0	3	17.34	17.08	10.14	94.7	5960000		96	(K)			0.977	63.93	9	806.095	2416.27	-0.0028	-1.2	25847.9	HUMAN	Q15102	Q15102	Platelet-activating factor acetylhydrolase IB subunit gamma
BiotinAb	Rep1	AIHSWLTR	Biotin-NHS	0	0	0	1	2	17.33	12.73	12.91	92.8	35800000		132	(R)			0.997	82.08	11	605.313	1209.62	-0.0007	-0.6	29260.8	HUMAN	P28070	P28070	Proteasome subunit beta type-4
BiotinAb	Rep1	KIHPQTIIAGWR	Hydrogen	1	0	0	0	3	17.32	15.96	17.18	86.5	11400000		120	(K)			0.961	56.3	16	473.946	1419.82	0.0004	0.3	57829.5	HUMAN	P78371	P78371|F5GWF6|P78371-2|F8VQ14	T-complex protein 1 subunit beta
BiotinAb	Rep1	ALVHERDEAAYGELR	Biotin-NHS	0	0	0	1	3	17.31	12.11	11.48	85.8	22900000		189	(R)			0.976	67.92	12	652.32	1954.94	0.0016	0.8	27572.3	HUMAN	Q9UL46	Q9UL46|H0YM70	Proteasome activator complex subunit 2
BiotinAb	Rep1	TLHPAVHAGILAR	Biotin-NHS	0	0	0	1	3	17.31	17.31	18.33	92.9	32800000		67	(K)			0.999	68.48	8	527.961	1581.87	-0.0004	-0.3	65128.2	HUMAN	P31939	P31939|P31939-2	Bifunctional purine biosynthesis protein PURH
BiotinAb	Rep1	LTRDETNYGIPQR	Biotin-NHS	0	0	0	1	3	17.31	13.66	12.32	91	4740000		45	(K)			0.879	73.55	12	596.961	1788.87	-0.0013	-0.7	35532.5	HUMAN	P63244	P63244|D6RAC2|D6RHH4|E9PD14|D6RAU2|D6R909|D6RGK8	Guanine nucleotide-binding protein subunit beta-2-like 1
BiotinAb	Rep1	HSGPNSADSANDGFVR	Biotin-NHS	0	0	0	1	3	17.28	17.28	17.28	95.3	11700000		99	(K)			0.961	53.22	9	619.604	1856.8	-0.0015	-0.8	46013.4	HUMAN	P52597	P52597	Heterogeneous nuclear ribonucleoprotein F
BiotinAb	Rep1	AGGIETIANEFSDR	Biotin-NHS	0	0	0	1	2	17.27	14.97	15.88	96.7	2220000		20	(R)			0.85	98.5	4	853.396	1705.79	0.0003	0.2	97776.1	HUMAN	Q92598	Q92598|Q92598-3|Q92598-2|R4GN69	Heat shock protein 105 kDa
BiotinAb	Rep1	TSRPENAIIYNNNEDFQVGQAK	Hydrogen	1	0	0	0	3	17.25	16.14	14.45	95.8	4440000		480	(R)			0.923	61.1	10	836.741	2508.21	-0.0023	-0.9	69497	HUMAN	P29401-2	P29401-2|P29401|B4E022	Isoform 2 of Transketolase
BiotinAb	Rep1	AASAFFTYVSLSQEGR	Hydrogen	0	0	0	0	2	17.25	17.36	17.65	89.5	2680000		325	(R)			-0.52	86.88	0	867.429	1733.85	0.0018	1	42480	HUMAN	O00154	O00154|O00154-7|O00154-5|O00154-4|O00154-6|B4DUX0	Cytosolic acyl coenzyme A thioester hydrolase
BiotinAb	Rep1	GHLSRPEAQSLSPYTTSANR	Biotin-NHS	0	0	0	1	3	17.23	12.19	14.82	88.4	2630000		424	(R)			0.888	62.5	10	800.054	2398.16	-0.0086	-3.6	75763.5	HUMAN	O94776	O94776|O94776-2	Metastasis-associated protein MTA2
BiotinAb	Rep1	TWEQQQEVVSR	Biotin-NHS	0	0	0	1	2	17.22	19.72	17.22	88.1	3420000		237	(R)			0.888	75.5	10	808.38	1615.75	-0.0004	-0.2	49383.6	HUMAN	Q9UJU6-3	Q9UJU6-3|Q9UJU6-2|Q9UJU6|B4DDD6|B4DDP6|Q9UJU6-4|Q9UJU6-5	Isoform 3 of Drebrin-like protein
BiotinAb	Rep1	APGTPHSHTkPYVR	Biotin-NHS	1	1	1	1	3	17.21	11.5	12.44	90.9	40000000	K164k	155	(K)	APGTPHSHTK(1.0)PYVR	k:Biotin-NHS	0.957	60.53	15	667.325	1773.88	226.076	-1	21748.2	HUMAN	Q07020	Q07020|Q07020-2|F8VYV2	60S ribosomal protein L18
BiotinAb	Rep1	YSQFINFPIYVWSSK	Hydrogen	1	0	0	0	2	17.21	17.2	16.06	96.2	5010000		271	(K)			0.93	98.22	6	939.973	1878.94	-0.0028	-1.5	92752.5	HUMAN	P14625	P14625	Endoplasmin
BiotinAb	Rep1	TVAGGAWTYNTTSAVTVK	Hydrogen	1	0	0	0	2	17.2	16	15.61	92.2	4120000		63	(K)			0.929	68.55	10	913.968	1826.93	-0.0002	-0.1	10503.3	HUMAN	P61513	P61513|C9J4Z3	60S ribosomal protein L37a
BiotinAb	Rep1	YHTVNGHNCEVRk	Biotin-NHS	1	1	1	1	3	17.19	17.19	17.19	87.6	11000000	K179k	167	(K)	YHTVNGHNCEVRK(1.0)	C:Carbamidomethylation,k:Biotin-NHS	0.986	57.73	12	689.309	1839.84	226.075	-1.2	38860.1	HUMAN	P09651	P09651|P09651-2|F8W6I7|P09651-3	Heterogeneous nuclear ribonucleoprotein A1
BiotinAb	Rep1	QHHPPYHQQHHQGPPPGGPGGR	Biotin-NHS	0	0	0	1	5	17.18	13.75	11.88	97.9	38800000		246	(R)			0.971	26.05	27	526.648	2629.21	-0.0037	-1.4	76262.2	HUMAN	P23246	P23246|P23246-2	Splicing factor, proline- and glutamine-rich
BiotinAb	Rep1	IFSFAHQTISALIK	Hydrogen	1	0	0	0	2	17.17	15.46	12.55	88.4	2670000		560	(K)			0.981	83.42	6	788.448	1575.89	0.0004	0.2	92504.1	HUMAN	Q96QK1	Q96QK1	Vacuolar protein sorting-associated protein 35
BiotinAb	Rep1	EGLNLPSQLAHR	Biotin-NHS	0	0	0	1	2	17.16	11.75	8.72	91.2	15900000		203	(K)			0.742	81.6	11	780.902	1560.8	0.0014	0.9	41354.3	HUMAN	P40938	P40938|P40938-2	Replication factor C subunit 3
BiotinAb	Rep1	QAHLTNQYMQR	Biotin-NHS	0	0	0	1	2	17.15	15.07	8.78	88.2	10600000		375	(R)			0.996	60.65	13	808.377	1615.75	0.0002	0.1	70897.8	HUMAN	P11940	P11940|E7ERJ7|E7EQV3|P11940-2	Polyadenylate-binding protein 1
BiotinAb	Rep1	HIVLSGGSTMYPGLPSR	Biotin-NHS	0	0	0	1	3	17.14	13.8	14.65	89.2	947000		305	(K)			0.913	85.93	2	666.668	1997.99	-0.0032	-1.6	45661	HUMAN	P61160-2	P61160-2|P61160|F5H6T1	Isoform 2 of Actin-related protein 2
BiotinAb	Rep1	TITLEVEPSDTIENVK	Hydrogen	1	0	0	0	2	17.11	14.72	15.1	97.3	4550000		12	(K)			0.873	76.22	8	894.466	1787.93	-0.0028	-1.6	77037.2	HUMAN	P0CG48	P0CG48|F5H041|Q96C32|P0CG47|J3QRK5|J3QLP7|P62979|B4DV12|P62987	Polyubiquitin-C
BiotinAb	Rep1	TPSSDVLVFDYTK	Hydrogen	1	0	0	0	2	17.11	18.76	18.95	91.8	6800000		187	(K)			0.974	78.15	12	736.369	1471.73	-0.0012	-0.8	52712.6	HUMAN	Q16576-2	Q16576-2|Q09028|Q16576|Q09028-2|E9PC52|Q09028-3|Q09028-4	Isoform 2 of Histone-binding protein RBBP7
BiotinAb	Rep1	KGDVVIVLTGWRPGSGFTNTMR	Hydrogen	1	0	0	0	3	17.11	12.63	11.53	97.4	34200000		505	(K)			0.983	81.47	10	797.758	2391.26	-0.001	-0.4	58506.4	HUMAN	P14618	P14618|P14618-2|P14618-3|Q504U3	Pyruvate kinase PKM
BiotinAb	Rep1	LFQECCPHSTDR	Biotin-NHS	0	0	0	1	2	17.1	14.6	15.98	93.8	43000000		180	(K)		C:Carbamidomethylation,	0.99	77.22	16	888.368	1775.73	-0.0016	-0.9	51312.6	HUMAN	P61978-2	P61978-2|P61978|P61978-3|Q5T6W5|Q5T6W1	Isoform 2 of Heterogeneous nuclear ribonucleoprotein K
BiotinAb	Rep1	YLANIEQQHGNSGR	Biotin-NHS	0	0	0	1	2	17.09	13.05	12.36	97.4	3860000		193	(K)			0.854	73.98	8	906.927	1812.85	0.0017	1	50542.6	HUMAN	Q9UKX7	Q9UKX7|Q9UKX7-2	Nuclear pore complex protein Nup50
BiotinAb	Rep1	VVHLSLRPIFLQPGRPLTR	Hydrogen	0	0	0	0	5	17.09	15.48	15.5	95.7	14000000		340	(R)			0.991	75.27	15	440.67	2199.32	-0.0011	-0.5	210066	HUMAN	Q14690	Q14690	Protein RRP5 homolog
BiotinAb	Rep1	YHSLAPMYYR	Biotin-NHS	0	0	0	1	2	17.04	17.04	14.58	97.2	9730000		116	(R)			0.992	78.87	18	763.849	1526.69	-0.0019	-1.2	27263.3	HUMAN	P51148-2	P51148-2|P51148|P20339|P61020|P20339-2|P61020-2|K7ERI8	Isoform 2 of Ras-related protein Rab-5C
BiotinAb	Rep1	SYYTVHLLQLENINSGETR	Hydrogen	0	0	0	0	3	17.03	14.75	16.27	92.4	7410000		152	(K)			0.96	78.9	12	746.378	2237.12	-0.0012	-0.5	48871.8	HUMAN	P17706	P17706|P17706-2|K7EQG9|P17706-3	Tyrosine-protein phosphatase non-receptor type 2
BiotinAb	Rep1	DHQYQFLEDAVR	Biotin-NHS	0	0	0	1	2	17.02	16.46	17.02	87.2	8090000		239	(K)			0.995	82.03	10	873.898	1746.79	-0.0011	-0.6	90316.8	HUMAN	Q13263	Q13263|Q13263-2	Transcription intermediary factor 1-beta
BiotinAb	Rep1	LNSHMNALHLGSQANR	Biotin-NHS	0	0	0	1	3	17.01	13.09	14.21	90.8	7420000		121	(R)			0.985	72.83	9	663.656	1988.95	-0.0014	-0.7	64339.1	HUMAN	P11413-2	P11413-2|P11413-3|P11413	Isoform Long of Glucose-6-phosphate 1-dehydrogenase
BiotinAb	Rep1	LLHIEELR	Biotin-NHS	0	0	0	1	2	17.01	8.34	11.44	94.3	18700000		206	(R)			0.984	90.95	6	624.843	1248.68	0.0025	2	28181.7	HUMAN	Q9Y224	Q9Y224	UPF0568 protein C14orf166
BiotinAb	Rep1	THINIVVIGHVDSGK	Hydrogen	1	0	0	0	3	16.99	18.72	18.72	89.3	233000000		6	(K)			0.978	57.6	19	530.298	1588.88	-0.0019	-1.2	50811.6	HUMAN	Q05639	Q05639|P68104|Q5VTE0	Elongation factor 1-alpha 2
BiotinAb	Rep1	AMGIMNSFVNDIFER	Hydrogen	0	0	0	0	2	16.99	16.96	13.98	92.9	31900000		59	(K)			0.991	98.32	8	872.413	1743.82	-0.0012	-0.7	18803.6	HUMAN	U3KQK0	U3KQK0|Q5QNW6-2|P33778|P62807|Q93079|O60814|P58876|P06899|Q99879|P23527|Q99880|Q99877|Q16778|Q5QNW6|Q8N257|P57053	Histone H2B
BiotinAb	Rep1	SIITYVVTYYHYFSK	Hydrogen	1	0	0	0	2	16.98	17.38	16.53	94.9	6740000		265	(K)			0.955	97.02	8	942.482	1883.96	-0.0009	-0.5	275403	HUMAN	Q01082	Q01082|Q01082-2|Q01082-3	Spectrin beta chain, non-erythrocytic 1
BiotinAb	Rep1	AFYAELYHIISSNLEK	Hydrogen	1	0	0	0	3	16.97	16.97	14.75	95	3970000		211	(R)			0.822	94.92	4	633.328	1897.97	0.0015	0.8	27572.3	HUMAN	Q9UL46	Q9UL46|H0YM70	Proteasome activator complex subunit 2
BiotinAb	Rep1	GHLLYVALSPGQHR	Hydrogen	0	0	0	0	3	16.96	15.12	14.04	89.7	41000000		849	(R)			0.997	55.55	13	516.619	1547.84	-0.0006	-0.4	146386	HUMAN	O15067	O15067	Phosphoribosylformylglycinamidine synthase
BiotinAb	Rep1	GSLDYRPLTTADPIDEHR	Biotin-NHS	0	0	0	1	3	16.96	14.2	12.09	86.3	4470000		206	(R)			0.977	78.17	10	761.366	2282.09	-0.0037	-1.6	84772.1	HUMAN	O00139-4	O00139-4|O00139|O00139-5|O00139-1|O00139-2	Isoform 4 of Kinesin-like protein KIF2A
BiotinAb	Rep1	AMTTGAIAAMLSTILYSR	Hydrogen	0	0	0	0	2	16.96	13.06	14.45	93.7	2240000		110	(K)			0.911	100.22	2	935.992	1870.98	-0.0006	-0.3	26717.1	HUMAN	P20618	P20618	Proteasome subunit beta type-1
BiotinAb	Rep1	FAAQNLHQNLIR	Biotin-NHS	0	0	0	1	2	16.95	16.2	16.2	89.3	3560000		162	(K)			0.953	81.9	4	825.931	1650.85	0.0006	0.4	43476.3	HUMAN	Q9H0C8	Q9H0C8	Integrin-linked kinase-associated serine/threonine phosphatase 2C
BiotinAb	Rep1	LGRYSALFLGVAYGATRYNYLKPR	Hydrogen	1	0	0	0	4	16.95	14.73	12.74	95.1	30200000		13	(K)			0.982	83.15	13	688.129	2749.49	-0.0008	-0.3	7933.1	HUMAN	P56385	P56385	ATP synthase subunit e, mitochondrial
BiotinAb	Rep1	ELAGHTGYLSCCR	Biotin-NHS	0	0	0	1	2	16.94	16.69	14.26	92.8	10200000		138	(R)		C:Carbamidomethylation,	0.978	69.5	12	875.378	1749.75	-0.0017	-1	38175.1	HUMAN	P62873	P62873|P62873-2	Guanine nucleotide-binding protein G(I)/G(S)/G(T) subunit beta-1
BiotinAb	Rep1	EVVAGSHELGQDYEHVTMLQER	Biotin-NHS	0	0	0	1	3	16.92	15.6	14.01	88.4	4060000		1718	(R)			0.867	80.43	5	918.425	2753.27	-0.0041	-1.5	275403	HUMAN	Q01082	Q01082|Q01082-2|Q01082-3	Spectrin beta chain, non-erythrocytic 1
BiotinAb	Rep1	NIDDGTSDRPYSHALVAGIDR	Biotin-NHS	0	0	0	1	3	16.89	12.3	14.54	87.5	6230000		28	(K)			0.985	73.52	8	833.394	2498.17	-0.0038	-1.5	15797.4	HUMAN	P61353	P61353	60S ribosomal protein L27
BiotinAb	Rep1	NQVAMNPTNTVFDAK	Hydrogen	1	0	0	0	2	16.88	19.2	16.58	90.5	7920000		57	(K)			0.938	65.48	13	825.4	1649.8	-0.0019	-1.1	71125	HUMAN	P11142	P11142|E9PKE3|E9PNE6|P11142-2	Heat shock cognate 71 kDa protein
BiotinAb	Rep1	AFVAIGDYNGHVGLGVK	Hydrogen	1	0	0	0	3	16.88	14.66	14.38	87.6	21900000		126	(K)			0.95	73.68	12	572.974	1716.91	-0.0007	-0.4	31609.1	HUMAN	P15880	P15880|E9PM36|E9PPT0	40S ribosomal protein S2
BiotinAb	Rep1	TQDECILHFLR	Biotin-NHS	0	0	0	1	2	16.88	18.36	16.88	83.2	5800000		662	(R)		C:Carbamidomethylation,	0.892	91.37	5	829.399	1657.78	0.0082	4.9	136581	HUMAN	F8VXC8	F8VXC8|Q8TAQ2|Q8TAQ2-3|Q8TAQ2-2|Q92922	SWI/SNF complex subunit SMARCC2
BiotinAb	Rep1	FSGDLDDQTCR	Biotin-NHS	0	0	0	1	2	16.87	13.66	14.09	91.1	5070000		236	(K)		C:Carbamidomethylation,	0.986	82.18	11	770.313	1539.62	-0.0013	-0.9	47007.4	HUMAN	P05455	P05455	Lupus La protein
BiotinAb	Rep1	EAQTSFLHLGYLPNQLFR	Hydrogen	0	0	0	0	3	16.87	13.49	13.38	90.8	6380000		721	(K)			0.92	91.72	9	712.043	2134.11	0.0053	2.5	83400.6	HUMAN	Q92499	Q92499|Q92499-3	ATP-dependent RNA helicase DDX1
BiotinAb	Rep1	AAGTDGSDFQHR	Biotin-NHS	0	0	0	1	2	16.86	15.13	14.28	92.9	4120000		9	(R)			0.97	52.43	8	744.319	1487.63	-0.0023	-1.5	21124.6	HUMAN	Q8N5M9	Q8N5M9	Protein jagunal homolog 1
BiotinAb	Rep1	ELEDATETADAMNR	Biotin-NHS	0	0	0	1	2	16.83	14.79	14.3	85.1	9990000		1899	(R)			0.99	81.23	12	896.379	1791.75	-0.0014	-0.8	227784	HUMAN	P35579	P35579|P35579-2	Myosin-9
BiotinAb	Rep1	ADATNVNNWHWTER	Biotin-NHS	0	0	0	1	2	16.82	16.82	17.89	85.1	7430000		17	(R)			0.963	80.25	10	970.428	1939.85	-0.0026	-1.4	38444.8	HUMAN	O95433	O95433|O95433-2|G3V3W9	Activator of 90 kDa heat shock protein ATPase homolog 1
BiotinAb	Rep1	DVACGANHTLVLDSQkR	Biotin-NHS	1	1	1	1	3	16.81	14.11	15.46	86.3	26600000	K349k	334	(R)	DVACGANHTLVLDSQK(1.0)R	C:Carbamidomethylation,k:Biotin-NHS	0.995	79.12	8	779.369	2110.02	226.074	-1.4	56825.2	HUMAN	Q9P258	Q9P258	Protein RCC2
BiotinAb	Rep1	FRAPPILPPHLLQVILNK	Hydrogen	1	0	0	0	3	16.78	11.52	15.13	96	2690000		200	(R)			0.921	92.7	6	689.428	2066.26	0.0042	2	30552.9	HUMAN	Q9Y478	Q9Y478|F5H2X8	5'-AMP-activated protein kinase subunit beta-1
BiotinAb	Rep1	DAYSGGAVNLYHVR	Biotin-NHS	0	0	0	1	2	16.77	17.3	16	91.6	6420000		226	(R)			0.977	75.33	9	874.414	1747.82	-0.0005	-0.3	28650.9	HUMAN	P28074	P28074|P28074-3	Proteasome subunit beta type-5
BiotinAb	Rep1	ILFIFIDSDHTDNQR	Hydrogen	0	0	0	0	3	16.75	16.52	17.49	86.9	2260000		286	(K)			0.524	86.68	2	611.977	1833.91	0.0021	1.2	57514.7	HUMAN	P07237	P07237|H7BZ94|F5H8J2	Protein disulfide-isomerase
BiotinAb	Rep1	HVINFDLPSDIEEYVHR	Biotin-NHS	0	0	0	1	3	16.75	16.49	14.57	100	1020000		512	(K)			0.484	94.38	2	770.372	2309.1	-0.0008	-0.4	73641.5	HUMAN	O00571	O00571|O15523|O15523-2|O00571-2	ATP-dependent RNA helicase DDX3X
BiotinAb	Rep1	GHQFSCVCLHGDR	Biotin-NHS	0	0	0	1	3	16.74	16.74	15.88	89.2	18900000		537	(K)		C:Carbamidomethylation,	0.993	59.1	11	600.257	1798.76	-0.0013	-0.7	83400.6	HUMAN	Q92499	Q92499|Q92499-2|Q92499-3	ATP-dependent RNA helicase DDX1
BiotinAb	Rep1	VHIEIGPDGR	Biotin-NHS	0	0	0	1	2	16.73	17.12	16.06	93.3	17000000		317	(R)			0.997	80.48	7	659.832	1318.66	-0.0014	-1.1	51514.2	HUMAN	G8JLB6	G8JLB6|P31943|P55795|E9PCY7|P52597	Heterogeneous nuclear ribonucleoprotein H
BiotinAb	Rep1	VHMTWVQPR	Biotin-NHS	0	0	0	1	2	16.73	15.48	13.08	95.6	4590000		333	(R)			0.994	82.5	10	690.339	1379.67	-0.001	-0.7	43284	HUMAN	Q9UNM6-2	Q9UNM6-2|Q9UNM6|J3KNQ3	Isoform 2 of 26S proteasome non-ATPase regulatory subunit 13
BiotinAb	Rep1	GAGTDDHTLIR	Biotin-NHS	0	0	0	1	2	16.72	11.96	11.36	80.8	2950000		261	(K)			0.901	60.58	7	691.328	1381.65	-0.0044	-3.2	35993.2	HUMAN	P08758	P08758|D6RBL5|D6RBE9	Annexin A5
BiotinAb	Rep1	ITLPVDFVTADKFDENAK	Hydrogen	2	0	0	0	3	16.72	16.77	13.05	89.8	2730000		280	(K)			0.994	86.08	6	675.019	2023.04	0.0039	1.9	45013.3	HUMAN	P00558	P00558|P00558-2	Phosphoglycerate kinase 1
BiotinAb	Rep1	YREWHHFLVVNMK	Hydrogen	1	0	0	0	3	16.71	16.71	15.43	92.5	35200000		81	(K)			0.999	59.93	15	586.967	1758.89	-0.0026	-1.5	21170.5	HUMAN	P30086	P30086	Phosphatidylethanolamine-binding protein 1
BiotinAb	Rep1	DVTNNVHYENYR	Biotin-NHS	0	0	0	1	2	16.71	14.91	15.49	91.7	8670000		299	(K)			0.96	63.13	10	875.386	1749.77	-0.0004	-0.2	50964.3	HUMAN	Q16181	Q16181|Q16181-2|E7ES33|E7EPK1|G3V1Q4	Septin-7
BiotinAb	Rep1	EVSHLNALEER	Biotin-NHS	0	0	0	1	2	16.71	15.22	13.91	88.5	2530000		1066	(K)			0.981	71.5	8	761.869	1522.73	-0.0018	-1.2	127926	HUMAN	M0R2B7	M0R2B7|P28340	DNA polymerase
BiotinAb	Rep1	HTDPVQLQAAGR	Biotin-NHS	0	0	0	1	2	16.7	11.77	10.63	98.8	16100000		261	(R)			0.998	58.62	15	759.877	1518.75	-0.0008	-0.5	37965.6	HUMAN	O75791	O75791|O75791-2	GRB2-related adapter protein 2
BiotinAb	Rep1	VRPGFCFHLCSR	Biotin-NHS	0	0	0	1	3	16.7	16.9	16.7	91.5	7420000		768	(R)		C:Carbamidomethylation,	0.938	79.03	12	587.942	1761.81	-0.0005	-0.3	142268	HUMAN	Q08211	Q08211	ATP-dependent RNA helicase A
BiotinAb	Rep1	AAPEASGTPSSDAVSR	Biotin-NHS	0	0	0	1	2	16.69	13.79	13.79	95.6	16300000		417	(R)			0.895	60.57	11	864.895	1728.79	-0.0024	-1.4	51710	HUMAN	P31146	P31146	Coronin-1A
BiotinAb	Rep1	EQCCYNCGkPGHLAR	Biotin-NHS	1	1	1	1	3	16.69	16.69	16.69	67.6	8830000	K105k	97	(R)	EQCCYNCGK(1.0)PGHLAR	C:Carbamidomethylation,k:Biotin-NHS	0.868	65.33	15	767.984	2075.87	226.07	-3.3	20945.8	HUMAN	P62633-6	P62633-6|P62633-4|P62633|P62633-5|P62633-8|P62633-2|P62633-3|P62633-7	Isoform 6 of Cellular nucleic acid-binding protein
BiotinAb	Rep1	LSSEMNTSTVNSAR	Biotin-NHS	0	0	0	1	2	16.69	14.19	12.93	90.9	11400000		277	(R)			0.972	77.8	10	861.892	1722.78	-0.0018	-1	66692.5	HUMAN	P20700	P20700|E9PBF6	Lamin-B1
BiotinAb	Rep1	YHTEIVFAR	Biotin-NHS	0	0	0	1	2	16.69	14.8	14.8	95.1	7030000		684	(K)			0.987	78.45	9	681.337	1361.67	-0.0004	-0.3	114206	HUMAN	P05023	P05023|P05023-4|P05023-3	Sodium/potassium-transporting ATPase subunit alpha-1
BiotinAb	Rep1	LISQIVSSITASLR	Hydrogen	0	0	0	0	2	16.68	15.24	17.23	94	592000000		300	(R)			0.987	97.62	6	744.443	1487.88	-0.0002	-0.1	58642	HUMAN	F5H5D3	F5H5D3|P68363|Q9BQE3|Q9NY65|P68366|P68366-2|Q9NY65-2|P68363-2|Q9H853	Tubulin alpha-1C chain
BiotinAb	Rep1	GHQAFDVGQPR	Biotin-NHS	0	0	0	1	2	16.67	16.67	16.67	95.7	5860000		239	(R)			0.991	60.75	10	719.338	1437.67	-0.0002	-0.1	281330	HUMAN	P11717	P11717	Cation-independent mannose-6-phosphate receptor
BiotinAb	Rep1	ALYYLQIHPQELR	Hydrogen	0	0	0	0	3	16.67	12.41	14.65	90.4	8210000		515	(R)			0.986	74.58	13	548.635	1643.89	-0.0005	-0.3	128221	HUMAN	Q16531	Q16531|F5GY55	DNA damage-binding protein 1
BiotinAb	Rep1	TLAGDVHIVR	Biotin-NHS	0	0	0	1	2	16.67	9.19	8.11	86.7	8600000		83	(K)			0.99	76.7	8	653.85	1306.69	-0.0006	-0.5	24207.6	HUMAN	F8VXU5	F8VXU5|Q9UBQ0-2|Q9UBQ0	Vacuolar protein sorting-associated protein 29
BiotinAb	Rep1	TGEMSGPVFTDSGIHIILR	Hydrogen	0	0	0	0	3	16.66	16.44	16.79	80.4	4110000		143	(R)			0.947	85.23	10	677.351	2030.04	0.0011	0.6	18357.1	HUMAN	Q13526	Q13526	Peptidyl-prolyl cis-trans isomerase NIMA-interacting 1
BiotinAb	Rep1	HEmPPHIYAITDTAYR	Biotin-NHS	0	0	0	1	3	16.65	15.83	15.1	87.4	3540000	M146m	144	(R)	HEM(1.0)PPHIYAITDTAYR	m:Oxidized methionine	0.972	68.63	13	719.668	2140.99	15.9963	0.7	227784	HUMAN	P35579	P35579|P35579-2|Q5BKV1	Myosin-9
BiotinAb	Rep1	AHVIVMAATNRPNSIDPALRR	Biotin-NHS	0	0	0	1	4	16.65	11.9	12.71	96	13400000		339	(R)			0.979	75.78	12	632.838	2528.33	-0.0021	-0.8	90004.9	HUMAN	P55072	P55072	Transitional endoplasmic reticulum ATPase
BiotinAb	Rep1	FAVLHGEAPR	Biotin-NHS	0	0	0	1	2	16.65	12.49	14.36	92.3	7090000		577	(K)			0.995	83.53	7	661.837	1322.67	0	0	99769.3	HUMAN	P55884-2	P55884-2|P55884	Isoform 2 of Eukaryotic translation initiation factor 3 subunit B
BiotinAb	Rep1	RLEAAYLDLQR	Biotin-NHS	0	0	0	1	2	16.65	12.06	11.12	87	25200000		93	(R)			0.997	84.15	10	787.413	1573.82	0.0023	1.4	15119.1	HUMAN	E5RHG6	E5RHG6|O75347-2|E5RJD8|O75347|E5RIW3	Tubulin-specific chaperone A
BiotinAb	Rep1	TLHPAVHAGILAR	Hydrogen	0	0	0	0	3	16.63	16.63	16.63	84.6	14200000		67	(K)			0.939	45.85	11	452.601	1355.79	-0.0019	-1.4	65128.2	HUMAN	P31939	P31939|P31939-2	Bifunctional purine biosynthesis protein PURH
BiotinAb	Rep1	HLETFEHPNVVR	Biotin-NHS	0	0	0	1	3	16.63	13.21	12.11	91.7	23100000		67	(R)			0.994	68.05	10	568.615	1703.83	-0.0004	-0.2	37280	HUMAN	Q00534	Q00534	Cyclin-dependent kinase 6
BiotinAb	Rep1	mAVTFIGNSTAIQELFK	Hydrogen	1	0	0	0	2	16.63	17.35	14.77	90.3	22700000	M363m	363	(K)	M(1.0)AVTFIGNSTAIQELFK	m:Oxidized methionine	0.986	94.75	8	943.491	1869.98	15.9969	1.1	50126.4	HUMAN	P07437	P07437|Q5JP53|Q5ST81	Tubulin beta chain
BiotinAb	Rep1	ATPSENLVPSSAR	Biotin-NHS	0	0	0	1	2	16.61	13	11.38	95.8	2400000		245	(R)			0.882	75.47	9	777.882	1554.76	-0.0008	-0.5	56545.1	HUMAN	Q8N684-3	Q8N684-3|Q8N684|Q8N684-2	Isoform 3 of Cleavage and polyadenylation specificity factor subunit 7
BiotinAb	Rep1	YISLIYTNYEAGK	Hydrogen	1	0	0	0	2	16.61	16.47	9.98	93.8	11500000		104	(K)			0.997	77.58	10	767.892	1534.78	-0.0019	-1.2	23583.6	HUMAN	P09211	P09211	Glutathione S-transferase P
BiotinAb	Rep1	GGGGNFGPGPGSNFR	Biotin-NHS	0	0	0	1	2	16.59	16.4	16.78	89.1	144000000		214	(R)			0.982	74.12	12	802.357	1603.71	0.0003	0.2	37486.1	HUMAN	P22626	P22626|P22626-2	Heterogeneous nuclear ribonucleoproteins A2/B1
BiotinAb	Rep1	RNLDIERPTYTNLNR	Biotin-NHS	0	0	0	1	3	16.58	13.3	14.24	91.8	22800000		285	(R)			0.99	67.7	13	701.025	2101.06	-0.0012	-0.6	58642	HUMAN	F5H5D3	F5H5D3|Q71U36|P68363|Q6PEY2|Q13748|Q9BQE3|Q9NY65|P68366|P68366-2|Q13748-2|Q71U36-2|Q9NY65-2	Tubulin alpha-1C chain
BiotinAb	Rep1	FAHIDGDHLTLLNVYHAFK	Hydrogen	1	0	0	0	4	16.58	16.58	16.58	87.9	8500000		617	(R)			0.986	80.63	9	553.539	2211.14	-0.0006	-0.3	91730	HUMAN	O43143	O43143	Putative pre-mRNA-splicing factor ATP-dependent RNA helicase DHX15
BiotinAb	Rep1	mVNHFIAEFK	Hydrogen	1	0	0	0	2	16.57	14.23	14.23	87.4	5700000	M237m	237	(R)	M(1.0)VNHFIAEFK	m:Oxidized methionine	0.994	58.22	15	626.312	1235.62	15.9932	-1.4	71125	HUMAN	P11142	P11142|E9PKE3|P11142-2|A8K7Q2	Heat shock cognate 71 kDa protein
BiotinAb	Rep1	GADFLVTEVENGGSLGSK	Hydrogen	1	0	0	0	2	16.57	13.97	14.74	92.2	4820000		189	(K)			0.994	81.53	4	890.442	1779.88	0.0005	0.3	58506.4	HUMAN	P14618	P14618|P14618-2|P14618-3|H3BQ34	Pyruvate kinase PKM
BiotinAb	Rep1	ATFmVGSYGPRPEEYEFLTPVEEAPK	Hydrogen	1	0	0	0	3	16.57	17.78	14.18	87.9	6840000	M142m	139	(K)	ATFM(1.0)VGSYGPRPEEYEFLTPVEEAPK	m:Oxidized methionine	0.934	84.6	8	987.474	2944.41	15.9989	1.3	23044.6	HUMAN	P52566	P52566	Rho GDP-dissociation inhibitor 2
BiotinAb	Rep1	HINDSAPEVR	Biotin-NHS	0	0	0	1	2	16.56	12.53	12.2	96.8	6330000		447	(K)			0.937	56.65	9	682.324	1363.64	-0.0019	-1.4	228079	HUMAN	Q14008-3	Q14008-3|Q14008|Q14008-2	Isoform 3 of Cytoskeleton-associated protein 5
BiotinAb	Rep1	VASYSGTVTQATFTR	Hydrogen	0	0	0	0	2	16.56	16.62	14.02	89.7	13000000		965	(R)			0.97	57.88	10	794.901	1588.8	-0.0023	-1.4	271862	HUMAN	Q5VWN6	Q5VWN6	Protein FAM208B
BiotinAb	Rep1	SLGTADVHFER	Biotin-NHS	0	0	0	1	2	16.56	11.4	11.91	85.8	39800000		152	(R)			0.997	74.67	9	729.344	1457.68	-0.0036	-2.5	27557.2	HUMAN	E9PB61	E9PB61|Q86V81	THO complex subunit 4
BiotinAb	Rep1	NVTELNEPLSNEER	Biotin-NHS	0	0	0	1	2	16.56	15.1	13.2	93.6	11000000		29	(K)			0.958	82.45	10	935.435	1869.87	-0.002	-1.1	28473.3	HUMAN	P61981	P61981	14-3-3 protein gamma
BiotinAb	Rep1	QEYDESGPSIVHR	Biotin-NHS	0	0	0	1	3	16.55	16.55	16.55	68.7	27500000		1060	(K)			0.988	63.48	10	581.598	1742.78	-0.0006	-0.3	123097	HUMAN	A5A3E0	A5A3E0|Q6S8J3|P0CG38|P0CG39|Q9BYX7|P60709|P63261	POTE ankyrin domain family member F
BiotinAb	Rep1	NREPVQLETLSIR	Biotin-NHS	0	0	0	1	2	16.54	12.22	14.02	91.1	34900000		49	(K)			0.99	79.88	10	890.972	1780.94	-0.0013	-0.8	13281.3	HUMAN	P62314	P62314|J3QLI9	Small nuclear ribonucleoprotein Sm D1
BiotinAb	Rep1	NFVVVMVTKPK	Hydrogen	2	0	0	0	2	16.53	16.53	16.43	94.2	20700000		68	(K)			0.988	64.13	14	631.37	1261.73	-0.0013	-1	43227.5	HUMAN	P54727	P54727	UV excision repair protein RAD23 homolog B
BiotinAb	Rep1	HHPDLIFCR	Biotin-NHS	0	0	0	1	3	16.5	16.15	12.09	100	25100000		4	(K)		C:Carbamidomethylation,	0.993	64.83	12	474.225	1420.66	-0.0016	-1.1	13146.9	HUMAN	Q7RTV0	Q7RTV0	PHD finger-like domain-containing protein 5A
BiotinAb	Rep1	DGMDNQGGYGSVGR	Biotin-NHS	0	0	0	1	2	16.5	16.5	14.91	84.4	8670000		288	(R)			0.968	65.3	12	819.835	1638.66	-0.0017	-1	36982.9	HUMAN	P31942	P31942|P31942-2|P31942-3|P31942-4	Heterogeneous nuclear ribonucleoprotein H3
BiotinAb	Rep1	VYNYNHLmPTR	Biotin-NHS	0	0	0	1	2	16.5	12.53	11.06	90.7	7050000	M81m	74	(K)	VYNYNHLM(1.0)PTR	m:Oxidized methionine	0.945	72.1	13	825.381	1633.76	15.9937	-0.8	15797.4	HUMAN	P61353	P61353|K7EQQ9	60S ribosomal protein L27
BiotinAb	Rep1	MHTTFEHDIQALGTQVR	Biotin-NHS	0	0	0	1	3	16.5	16.5	16.5	93.7	11000000		1845	(R)			0.983	83.35	12	737.354	2210.05	0.0001	0	275403	HUMAN	Q01082	Q01082|Q01082-2|Q01082-3	Spectrin beta chain, non-erythrocytic 1
BiotinAb	Rep1	TFHIFYQLLSGAGEHLK	Hydrogen	1	0	0	0	3	16.5	11.87	14.38	84.4	25000000		290	(R)			0.995	86	10	654.348	1961.03	0.0028	1.4	233494	HUMAN	P35580-4	P35580-4|P35580-3|P35580-2|F8W6L6|P35580-5|P35580	Isoform 4 of Myosin-10
BiotinAb	Rep1	ILHGLGFTPAMQR	Biotin-NHS	0	0	0	1	2	16.5	12.45	9.4	100	2320000		211	(R)			0.99	93.6	4	833.931	1666.86	-0.0004	-0.3	73070	HUMAN	Q9UG63-2	Q9UG63-2|Q9UG63	Isoform 2 of ATP-binding cassette sub-family F member 2
BiotinAb	Rep1	RGPFELEAFYSDPQGVPYPEAK	Hydrogen	1	0	0	0	3	16.49	14.47	13.81	92.1	10300000		439	(R)			0.967	84.38	13	833.072	2497.2	-0.0021	-0.8	98256.6	HUMAN	Q92598-4	Q92598-4|Q92598|Q92598-3|Q92598-2	Isoform 4 of Heat shock protein 105 kDa
BiotinAb	Rep1	SQIHDIVLVGGSTR	Hydrogen	0	0	0	0	2	16.47	16.47	17.83	86.6	4570000		329	(K)			0.959	57.93	12	741.406	1481.81	-0.0019	-1.3	71125	HUMAN	P11142	P11142|E9PKE3|E9PNE6|P11142-2|A8K7Q2	Heat shock cognate 71 kDa protein
BiotinAb	Rep1	THFTHSQFIVVSLK	Hydrogen	1	0	0	0	3	16.47	17.59	17.92	85.2	7200000		1133	(R)			0.996	63.17	12	548.635	1643.89	-0.0014	-0.8	136167	HUMAN	O95347	O95347	Structural maintenance of chromosomes protein 2
BiotinAb	Rep1	HLTYENVER	Biotin-NHS	0	0	0	1	2	16.46	13.03	12.56	99.2	14200000		96	(K)			0.978	62.87	8	693.827	1386.65	0	0	24602.2	HUMAN	Q15907	Q15907|P62491|H3BSC1|Q15907-2|P62491-2	Ras-related protein Rab-11B
BiotinAb	Rep1	AAAEEGHIIPR	Biotin-NHS	0	0	0	1	2	16.46	13.66	14.92	95.8	3340000		352	(R)			0.952	67.25	12	695.35	1389.69	-0.0009	-0.6	45136.6	HUMAN	O95551-2	O95551-2|O95551|X6R5A3|O95551-3	Isoform 2 of Tyrosyl-DNA phosphodiesterase 2
BiotinAb	Rep1	TTGIVMDSGDGVTHTVPIYEGYALPHAILR	Biotin-NHS	0	0	0	1	3	16.46	17.3	16.66	87.6	5970000		148	(R)			0.982	93.08	4	1137.23	3409.69	-0.0081	-2.4	42078.3	HUMAN	P60709	P60709|P63261	Actin, cytoplasmic 1
BiotinAb	Rep1	SHTALLR	Biotin-NHS	0	0	0	1	2	16.45	12.45	8.01	88.3	4810000		267	(R)			0.997	58.13	10	512.274	1023.54	-0.0005	-0.4	45739.8	HUMAN	P13473-3	P13473-3|P13473|P13473-2	Isoform LAMP-2C of Lysosome-associated membrane glycoprotein 2
BiotinAb	Rep1	QADFEAHNILR	Biotin-NHS	0	0	0	1	2	16.45	9.68	12.35	81.9	7330000		590	(R)			0.991	77.47	9	770.371	1539.74	-0.0018	-1.2	77455.7	HUMAN	P49915	P49915|P49915-2	GMP synthase [glutamine-hydrolyzing]
BiotinAb	Rep1	FGIQAQMVTTDFQK	Hydrogen	1	0	0	0	2	16.44	16.44	16.44	89.4	3530000		28	(R)			0.971	77.65	8	807.403	1613.8	-0.0011	-0.7	23233.8	HUMAN	P49720	P49720	Proteasome subunit beta type-3
BiotinAb	Rep1	VHMFEAHSDYIR	Biotin-NHS	0	0	0	1	3	16.44	16.44	16.44	77.9	3710000		92	(R)			0.87	77.67	10	577.597	1730.78	-0.0012	-0.7	103341	HUMAN	P35606	P35606|P35606-2	Coatomer subunit beta'
BiotinAb	Rep1	KMDADGFLPITLIASFHR	Hydrogen	1	0	0	0	4	16.44	17.21	19.23	83.6	17800000		429	(R)			0.993	94.7	6	508.774	2032.07	0.004	2	123907	HUMAN	Q6PKG0	Q6PKG0|Q6PKG0-3	La-related protein 1
BiotinAb	Rep1	HAQANGFSVVR	Biotin-NHS	0	0	0	1	2	16.43	11.67	10.49	93.6	5110000		279	(K)			0.999	62.03	10	706.348	1411.69	-0.0009	-0.6	44127.3	HUMAN	P53582	P53582	Methionine aminopeptidase 1
BiotinAb	Rep1	ATHIkLPR	Biotin-NHS	1	1	1	1	2	16.43	17.86	13.69	91.7	4920000	K127k	123	(K)	ATHIK(1.0)LPR	k:Biotin-NHS	0.995	77.62	10	694.369	1161.66	226.075	-1.6	111410	HUMAN	F5H2F4	F5H2F4|P11586	C-1-tetrahydrofolate synthase, cytoplasmic
BiotinAb	Rep1	AVGHPFVIQLGR	Biotin-NHS	0	0	0	1	2	16.43	10.42	10.12	89.5	8950000		701	(K)			0.93	88.58	5	760.415	1519.82	0.0035	2.3	124525	HUMAN	O14980	O14980	Exportin-1
BiotinAb	Rep1	YGVIILDEAHER	Biotin-NHS	0	0	0	1	2	16.43	12.11	15.24	95.7	4580000		254	(R)			0.958	91.48	8	820.91	1640.81	0.0018	1.1	91730	HUMAN	O43143	O43143	Putative pre-mRNA-splicing factor ATP-dependent RNA helicase DHX15
BiotinAb	Rep1	HVLVTLGEK	Hydrogen	1	0	0	0	2	16.41	12.35	10.29	94.4	43300000		204	(R)			1	45.47	11	498.297	995.588	-0.0016	-1.6	26991.7	HUMAN	B7Z6Z4	B7Z6Z4|F8W180|G3V1V0|G8JLA2|J3KND3|P60660|P60660-2|F8W1R7|G3V1Y7|F8VZU9|F8VXL3	Retinal cone rhodopsin-sensitive cGMP 3',5'-cyclic phosphodiesterase subunit gamma
BiotinAb	Rep1	EMDRETLIDVAR	Biotin-NHS	0	0	0	1	2	16.41	6.91	11.18	93.1	42500000		142	(R)			0.995	80.55	8	837.402	1673.8	-0.0011	-0.6	58479.6	HUMAN	P40227	P40227|P40227-2	T-complex protein 1 subunit zeta
BiotinAb	Rep1	LVLVLGDLHIPHR	Hydrogen	0	0	0	0	3	16.41	10.5	14.36	93.3	13200000		34	(R)			0.989	80.73	15	494.636	1481.89	-0.0003	-0.2	24207.6	HUMAN	F8VXU5	F8VXU5|Q9UBQ0-2	Vacuolar protein sorting-associated protein 29
BiotinAb	Rep1	YLHENLPIPQR	Biotin-NHS	0	0	0	1	2	16.38	16.46	15.2	98.4	5440000		782	(K)			0.979	82.1	11	803.414	1605.82	0	0	88042.4	HUMAN	P54886	P54886|P54886-2	Delta-1-pyrroline-5-carboxylate synthase
BiotinAb	Rep1	IHPTSVISGYR	Biotin-NHS	0	0	0	1	2	16.37	6.31	11.9	95.6	31200000		112	(K)			0.996	77.97	12	728.374	1455.74	-0.0015	-1	60856	HUMAN	P17987	P17987|E7ERF2	T-complex protein 1 subunit alpha
BiotinAb	Rep1	FYFHDGVR	Biotin-NHS	0	0	0	1	2	16.37	8.45	7.39	92.5	8370000		731	(K)			0.973	84.32	7	633.79	1266.57	0.0003	0.3	127026	HUMAN	O00410-3	O00410-3|O00410|O00410-2	Isoform 3 of Importin-5
BiotinAb	Rep1	YNPTWHCIVGR	Biotin-NHS	0	0	0	1	2	16.36	16.34	14.44	89.6	21800000		50	(K)		C:Carbamidomethylation,	0.986	81.17	8	814.876	1628.75	-0.0007	-0.5	10536.9	HUMAN	P63167	P63167|Q96FJ2	Dynein light chain 1, cytoplasmic
BiotinAb	Rep1	SIHDALCVIR	Biotin-NHS	0	0	0	1	2	16.35	13.77	12.47	78.6	30500000		404	(R)		C:Carbamidomethylation,	0.998	84.25	7	705.355	1409.7	-0.0005	-0.4	58436.7	HUMAN	P50991	P50991|P50991-2|P48643|E9PCA1|B7ZAR1|E7ENZ3|P48643-2	T-complex protein 1 subunit delta
BiotinAb	Rep1	GAVSAEQVIAGFNR	Biotin-NHS	0	0	0	1	2	16.35	12.68	12.68	97.2	2930000		19	(K)			0.97	94.98	6	822.913	1644.82	0.0027	1.6	16704.6	HUMAN	Q9UHV9	Q9UHV9	Prefoldin subunit 2
BiotinAb	Rep1	EHQHEEIQNVR	Biotin-NHS	0	0	0	1	3	16.34	16.99	16.34	80.9	22400000		240	(K)			0.978	41.15	15	548.922	1644.76	-0.0035	-2.1	60997.3	HUMAN	Q6DD88	Q6DD88|F5H6I7	Atlastin-3
BiotinAb	Rep1	RPHTPTPGIYMGRPTYGSSR	Biotin-NHS	0	0	0	1	4	16.33	11.23	13	82.2	6160000		198	(K)			0.98	58.45	8	615.053	2457.19	-0.0014	-0.6	33779.2	HUMAN	P62995	P62995|P62995-3	Transformer-2 protein homolog beta
BiotinAb	Rep1	ALDYCHSMGIMHR	Biotin-NHS	0	0	0	1	3	16.31	12.23	13.02	74.8	8740000		143	(K)		C:Carbamidomethylation,	0.86	74.75	8	606.262	1816.78	-0.0024	-1.3	45256.9	HUMAN	P68400	P68400|Q8NEV1|E7EU96|P68400-2	Casein kinase II subunit alpha
BiotinAb	Rep1	SSGPYGGGGQYFAkPR	Biotin-NHS	1	1	1	1	2	16.28	16.28	15.55	88.4	7010000	K350k	337	(R)	SSGPYGGGGQYFAK(1.0)PR	k:Biotin-NHS	0.896	85.22	10	1040.97	1854.86	226.078	0.2	38860.1	HUMAN	P09651	P09651|P09651-2|F8W6I7|P09651-3	Heterogeneous nuclear ribonucleoprotein A1
BiotinAb	Rep1	mSSYAFFVQTCR	Hydrogen	0	0	0	0	2	16.27	16.27	16.27	93	3600000	M13m	13	(K)	M(1.0)SSYAFFVQTCR	C:Carbamidomethylation,m:Oxidized methionine	0.967	72.87	5	756.834	1496.67	15.9943	-0.4	25064.5	HUMAN	P09429	P09429|B2RPK0|P26583|Q5T7C4	High mobility group protein B1
BiotinAb	Rep1	EHNGQVTGIDWAPESNR	Biotin-NHS	0	0	0	1	3	16.27	15.68	11.84	89.6	2480000		50	(K)			0.913	73.57	4	712.657	2135.96	-0.0014	-0.6	41747.8	HUMAN	O15143	O15143|F8VXW2	Actin-related protein 2/3 complex subunit 1B
BiotinAb	Rep1	FQDGDLTLYQSNTILR	Hydrogen	0	0	0	0	2	16.27	15.57	12.83	88.8	8520000		56	(K)			0.927	82.03	10	942.478	1883.95	-0.0011	-0.6	23583.6	HUMAN	P09211	P09211|A8MX94	Glutathione S-transferase P
BiotinAb	Rep1	AVAQALEVIPR	Biotin-NHS	0	0	0	1	2	16.26	11.52	13.39	97	20400000		439	(R)			0.993	99.03	3	696.888	1392.77	0.0013	0.9	61103.4	HUMAN	P49368	P49368|P49368-2|B4DUR8	T-complex protein 1 subunit gamma
BiotinAb	Rep1	AVLHVALR	Biotin-NHS	0	0	0	1	2	16.25	16.25	16.25	89.2	28400000		136	(R)			0.999	83.88	8	552.821	1104.63	0.0005	0.4	64608.7	HUMAN	P06744-2	P06744-2|P06744|K7EQ48	Isoform 2 of Glucose-6-phosphate isomerase
BiotinAb	Rep1	YAPLHLVPLIER	Biotin-NHS	0	0	0	1	2	16.25	16.25	17.57	100	1350000		1078	(K)			0.933	97.58	6	823.957	1646.91	-0.0013	-0.8	150393	HUMAN	Q96F07	Q96F07|Q7L576|Q96F07-2|E7EVJ5|F5H583|E7EW33|H7C229|Q7L576-2|Q7L576-3	Cytoplasmic FMR1-interacting protein 2
BiotinAb	Rep1	TGTITTFEHAHNMR	Biotin-NHS	0	0	0	1	3	16.23	15.27	15.89	76	56000000		482	(K)			0.979	71.65	11	614.619	1841.84	-0.0007	-0.4	96306.4	HUMAN	P13639	P13639	Elongation factor 2
BiotinAb	Rep1	AGNLGGGVVTIER	Biotin-NHS	0	0	0	1	2	16.23	11.3	12.45	90.4	16800000		53	(K)			0.986	85	8	734.882	1468.76	-0.0003	-0.2	14843.8	HUMAN	P35268	P35268|K7ERI7|K7EKS7	60S ribosomal protein L22
BiotinAb	Rep1	HWPFMVVNDAGRPK	Hydrogen	1	0	0	0	3	16.22	17.13	17.13	92.6	180000000		89	(K)			1	65.93	36	551.948	1653.83	-0.0013	-0.8	71125	HUMAN	P11142	P11142|E9PKE3|E9PNE6|P11142-2	Heat shock cognate 71 kDa protein
BiotinAb	Rep1	TDRYTIHSQLEHLQSk	Acetyl	1	1	1	0	3	16.22	11.51	12.64	80.5	6080000	K17k	2	(M)	TDRYTIHSQLEHLQSK(1.0)	k:Biotin-NHS	0.986	72.72	10	742.031	1998	226.075	-1.4	10249.3	HUMAN	Q9BWJ5	Q9BWJ5	Splicing factor 3B subunit 5
BiotinAb	Rep1	IAQPGDHVSVTGIFLPILR	Hydrogen	0	0	0	0	3	16.22	17.21	16.67	91.6	6660000		264	(R)			0.997	92.97	14	678.39	2033.15	0.0024	1.2	81934.1	HUMAN	P33993	P33993|P33993-3|P33993-2	DNA replication licensing factor MCM7
BiotinAb	Rep1	VISGVLQLGNIVFK	Hydrogen	1	0	0	0	2	16.22	17.39	13.77	93.4	16600000		342	(R)			0.987	95.65	9	743.953	1486.9	-0.0002	-0.1	227784	HUMAN	P35579	P35579|P35579-2	Myosin-9
BiotinAb	Rep1	HLEFSHDQYR	Biotin-NHS	0	0	0	1	3	16.2	16.14	15.75	80.8	5590000		87	(R)			0.924	61.35	11	519.902	1557.69	0	0	40763.2	HUMAN	Q9NR45	Q9NR45	Sialic acid synthase
BiotinAb	Rep1	EHALLAYTLGVK	Hydrogen	1	0	0	0	2	16.2	16.2	16.2	91.1	44400000		135	(R)			0.998	70.02	13	657.874	1314.74	-0.0017	-1.3	50811.6	HUMAN	Q05639	Q05639|P68104|Q5VTE0	Elongation factor 1-alpha 2
BiotinAb	Rep1	HEAMITDLEER	Biotin-NHS	0	0	0	1	2	16.2	11.67	12.87	99.3	11400000		1025	(K)			0.954	74.12	12	785.355	1569.7	-0.0009	-0.6	227784	HUMAN	P35579	P35579	Myosin-9
BiotinAb	Rep1	VLNNMEIGTSLFDEEGAK	Hydrogen	1	0	0	0	2	16.2	12.47	13.9	94.5	5610000		247	(K)			0.939	85.18	8	983.975	1966.94	0.0001	0	45013.3	HUMAN	P00558	P00558|P00558-2	Phosphoglycerate kinase 1
BiotinAb	Rep1	LETHMTPEMFR	Biotin-NHS	0	0	0	1	2	16.2	14.82	16.44	81.2	5490000		785	(R)			0.688	87.33	2	809.366	1617.72	0.002	1.2	142268	HUMAN	Q08211	Q08211	ATP-dependent RNA helicase A
BiotinAb	Rep1	YFDGSGGNNHAVEHYR	Biotin-NHS	0	0	0	1	3	16.19	11.53	11.53	83.8	710000		223	(R)			0.522	60.9	0	683.627	2048.87	0.0006	0.3	96697.4	HUMAN	P45974	P45974|P45974-2	Ubiquitin carboxyl-terminal hydrolase 5
BiotinAb	Rep1	VIGSGCNLDSAR	Biotin-NHS	0	0	0	1	2	16.19	9.38	7.67	93.8	194000000		187	(R)		C:Carbamidomethylation,	0.992	79.9	12	737.841	1474.68	-0.0025	-1.7	40121.8	HUMAN	P00338-3	P00338-3|P07195|Q6ZMR3|P00338|P07864|F5H245|P00338-2|P00338-4|P00338-5|G3XAP5|F5H155|F5H5G7	Isoform 3 of L-lactate dehydrogenase A chain
BiotinAb	Rep1	LSEGFSIHTR	Biotin-NHS	0	0	0	1	2	16.18	10.35	10.35	86.9	7100000		57	(R)			0.993	81.92	8	686.837	1372.67	-0.0008	-0.6	26717.1	HUMAN	P20618	P20618	Proteasome subunit beta type-1
BiotinAb	Rep1	IGAEVYHNLk	Biotin-NHS	1	1	1	1	2	16.18	10.38	8.25	84.3	20600000	K193k	184	(R)	IGAEVYHNLK(1.0)	k:Biotin-NHS	0.989	96.05	6	798.389	1369.69	226.077	-0.6	47510.4	HUMAN	P06733	P06733|P06733-2	Alpha-enolase
BiotinAb	Rep1	SVTEQGAELSNEER	Biotin-NHS	0	0	0	1	2	16.17	16.42	16.36	88.4	34400000		28	(K)			0.971	67.93	12	887.899	1774.79	-0.0006	-0.3	27915.8	HUMAN	P63104	P63104	14-3-3 protein zeta/delta
BiotinAb	Rep1	LVVECVMNNVTCTR	Biotin-NHS	0	0	0	1	2	16.17	15.35	15.35	98.9	5160000		116	(K)		C:Carbamidomethylation,	0.886	99.73	3	960.943	1920.88	-0.0011	-0.6	15506.5	HUMAN	Q01469	Q01469|I6L8B7	Fatty acid-binding protein, epidermal
BiotinAb	Rep1	SQLLGSAHEVQR	Biotin-NHS	0	0	0	1	2	16.16	12.52	10.24	88.5	5130000		1226	(R)			0.996	72.83	9	775.89	1550.77	-0.0008	-0.5	285888	HUMAN	Q13813-2	Q13813-2|A6NG51|Q13813|Q13813-3	Isoform 2 of Spectrin alpha chain, non-erythrocytic 1
BiotinAb	Rep1	AIMTYVSSFYHAFSGAQK	Hydrogen	1	0	0	0	2	16.15	16.15	16.15	88	7030000		237	(K)			0.928	90.32	2	1004.48	2007.96	-0.0042	-2.1	107710	HUMAN	P12814-4	P12814-4|P12814-3|O43707|P12814|P12814-2|H9KV75	Isoform 4 of Alpha-actinin-1
BiotinAb	Rep1	LWDLTTGTTTR	Biotin-NHS	0	0	0	1	2	16.14	9.36	10.41	92.3	4490000		89	(R)			0.956	99.85	2	745.869	1490.73	-0.0011	-0.8	35532.5	HUMAN	P63244	P63244|J3KPE3|D6RHH4|E9PD14|D6RAU2	Guanine nucleotide-binding protein subunit beta-2-like 1
BiotinAb	Rep1	DSFDDRGPSLNPVLDYDHGSR	Biotin-NHS	0	0	0	1	3	16.13	17.32	16.18	91.1	17300000		187	(R)			0.976	80.8	8	863.387	2588.15	-0.0018	-0.7	100479	HUMAN	A8MXP9	A8MXP9|P43243|D6REM6	Matrin-3
BiotinAb	Rep1	AVANQTSATFLR	Biotin-NHS	0	0	0	1	2	16.13	13.33	12.77	94	5090000		238	(K)			0.97	85.03	8	752.882	1504.76	-0.0007	-0.4	49354.8	HUMAN	P62191	P62191|P62191-2	26S protease regulatory subunit 4
BiotinAb	Rep1	MSVQPTVSLGGFEITPPVVLR	Hydrogen	0	0	0	0	3	16.13	13.36	13.55	90.2	1950000		81	(K)			0.941	98.13	4	743.077	2227.22	0.0005	0.2	32745.6	HUMAN	P06748	P06748|P06748-2|P06748-3	Nucleophosmin
BiotinAb	Rep1	NLCHFQALGCR	Biotin-NHS	0	0	0	1	2	16.12	11.4	15.52	86.1	724000		47	(R)		C:Carbamidomethylation,	0.76	77.35	2	801.359	1601.71	-0.0031	-2	29162.2	HUMAN	Q53H96	Q53H96|H0Y6C3	Pyrroline-5-carboxylate reductase 3
BiotinAb	Rep1	FEHCNFNDVTTR	Biotin-NHS	0	0	0	1	2	16.11	16.66	13.5	93.8	5180000		67	(K)		C:Carbamidomethylation,	0.976	75.47	9	883.374	1765.74	-0.0015	-0.9	15156	HUMAN	E9PR17	E9PR17|P13987|E9PNW4	CD59 glycoprotein
BiotinAb	Rep1	TALIHDGLAR	Biotin-NHS	0	0	0	1	2	16.1	12.62	13.65	93.7	75100000		24	(K)			0.996	81.5	10	646.842	1292.68	-0.0004	-0.3	14914.1	HUMAN	P25398	P25398	40S ribosomal protein S12
BiotinAb	Rep1	AGCECLNESDEHGFDNCLR	Biotin-NHS	0	0	0	1	3	16.08	16.08	16.08	81	2580000		133	(K)		C:Carbamidomethylation,	0.966	71.68	8	836.993	2508.96	-0.0003	-0.1	32650.1	HUMAN	O43396	O43396	Thioredoxin-like protein 1
BiotinAb	Rep1	GCHLLVATPGR	Biotin-NHS	0	0	0	1	2	16.07	15.39	16.07	92.2	26100000		316	(R)		C:Carbamidomethylation,	0.997	71.7	12	703.855	1406.7	-0.0009	-0.7	73641.5	HUMAN	O00571	O00571|O15523|O15523-2|O00571-2	ATP-dependent RNA helicase DDX3X
BiotinAb	Rep1	FAQHGTFEYEYSQR	Biotin-NHS	0	0	0	1	3	16.07	16.07	16.07	85	4380000		480	(R)			0.943	79.02	10	663.624	1988.86	-0.003	-1.5	76262.2	HUMAN	P23246	P23246|P23246-2	Splicing factor, proline- and glutamine-rich
BiotinAb	Rep1	GISDLAQHYLmR	Biotin-NHS	0	0	0	1	2	16.07	15.55	14.71	94.5	738000	M305m	295	(K)	GISDLAQHYLM(1.0)R	m:Oxidized methionine	0.896	88.63	0	823.394	1629.79	15.9924	-1.6	61103.4	HUMAN	P49368	P49368|P49368-2|B4DUR8	T-complex protein 1 subunit gamma
BiotinAb	Rep1	LTSFIGAIAIGDLVK	Hydrogen	1	0	0	0	2	16.07	15.57	15.53	90.5	3500000		26	(R)			0.983	98.55	4	759.451	1517.89	0.0005	0.3	57829.5	HUMAN	P78371	P78371|F5GWF6|F8VQ14	T-complex protein 1 subunit beta
BiotinAb	Rep1	ERPEDRPTFDYLR	Biotin-NHS	0	0	0	1	3	16.06	12.67	13.27	90.3	22300000		509	(K)			0.993	69.77	12	640.64	1919.91	-0.0015	-0.8	61702.6	HUMAN	P06239-3	P06239-3|Q573B4|P06239	Isoform 3 of Tyrosine-protein kinase Lck
BiotinAb	Rep1	LLTHNLLSSHVR	Biotin-NHS	0	0	0	1	3	16.06	12.39	13.18	86.2	10700000		3	(K)			0.996	81.23	8	539.296	1615.87	-0.0003	-0.2	14313.2	HUMAN	Q9UI30	Q9UI30|Q9UI30-2|F5GX77	Multifunctional methyltransferase subunit TRM112-like protein
BiotinAb	Rep1	ADHGEPIGR	Biotin-NHS	0	0	0	1	2	16.05	13.31	13.04	92.5	484000000		169	(R)			0.997	48.22	19	589.274	1177.54	-0.0014	-1.2	83605	HUMAN	P08238	P08238	Heat shock protein HSP 90-beta
BiotinAb	Rep1	HIGLVYSGMGPDYR	Hydrogen	0	0	0	0	3	16.05	18.09	18.09	83.2	9270000		71	(K)			0.924	64.2	14	522.258	1564.76	0.0009	0.6	26012.2	HUMAN	P25787	P25787	Proteasome subunit alpha type-2
BiotinAb	Rep1	DHINLPGFSGQNPLRGPNDER	Biotin-NHS	0	0	0	1	3	16.05	12.21	12.02	96.4	20700000		134	(R)			0.997	82.73	15	853.743	2559.22	-0.0013	-0.5	32345.5	HUMAN	P00491	P00491	Purine nucleoside phosphorylase
BiotinAb	Rep1	GYAFIEYEHER	Biotin-NHS	0	0	0	1	2	16.04	16.47	16.61	94.3	11100000		145	(R)			0.984	83.27	10	820.364	1639.72	-0.0008	-0.5	51612.9	HUMAN	P08621	P08621|P08621-2|P08621-3	U1 small nuclear ribonucleoprotein 70 kDa
BiotinAb	Rep1	LIGNMALLPIR	Biotin-NHS	0	0	0	1	2	16.03	12.12	9.89	96	2130000		15	(K)			0.91	100.9	2	718.909	1436.81	-0.0003	-0.2	20774.5	HUMAN	O15145	O15145	Actin-related protein 2/3 complex subunit 3
BiotinAb	Rep1	SESPkEPEQLR	Biotin-NHS	1	1	1	1	2	16.02	14.77	12.03	91	10300000	K8k	4	(K)	SESPK(1.0)EPEQLR	k:Biotin-NHS	0.951	74.67	11	876.407	1525.73	226.076	-0.9	38860.1	HUMAN	P09651	P09651|P09651-2|F8W6I7|P09651-3	Heterogeneous nuclear ribonucleoprotein A1
BiotinAb	Rep1	TVTNAVVTVPAYFNDSQR	Hydrogen	0	0	0	0	3	16.01	14.05	13.15	90.6	31800000		138	(K)			0.994	78.75	16	661.337	1982	-0.0001	-0.1	71125	HUMAN	P11142	P11142|P11142-2	Heat shock cognate 71 kDa protein
BiotinAb	Rep1	GISHVIVDEIHER	Biotin-NHS	0	0	0	1	3	16.01	16.01	16.33	86.7	15400000		504	(R)			0.947	79.43	10	577.294	1729.87	-0.0019	-1.1	142268	HUMAN	Q08211	Q08211	ATP-dependent RNA helicase A
BiotinAb	Rep1	ASGQAFELILSPR	Hydrogen	0	0	0	0	2	16.01	15.54	14.24	92.2	41200000		15	(R)			0.992	84.12	16	694.88	1388.75	-0.0008	-0.5	19937.3	HUMAN	P16949-2	P16949-2|P16949	Isoform 2 of Stathmin
BiotinAb	Rep1	HSQEELLQR	Biotin-NHS	0	0	0	1	2	16	10.33	7.71	100	14600000		966	(R)			0.909	55.82	3	683.332	1365.66	-0.0015	-1.1	153085	HUMAN	Q6P2E9	Q6P2E9|Q6P2E9-2	Enhancer of mRNA-decapping protein 4
BiotinAb	Rep1	ATHDGAPELGAGGTR	Biotin-NHS	0	0	0	1	2	16	15.28	14.3	100	20600000		332	(K)			0.969	56.18	12	818.38	1635.75	-0.0023	-1.4	46777.1	HUMAN	Q9BXW7	Q9BXW7|Q9BXW7-2|A8MYZ9	Cat eye syndrome critical region protein 5
BiotinAb	Rep1	HADIVTTTTHk	Biotin-NHS	1	1	1	1	2	16	12.94	12.94	96.3	3000000	K280k	270	(K)	HADIVTTTTHK(1.0)	k:Biotin-NHS	0.902	70.9	14	838.399	1449.72	226.075	-1.4	56448.4	HUMAN	P34897	P34897|P34897-2|P34897-3	Serine hydroxymethyltransferase, mitochondrial
BiotinAb	Rep1	DLEAEHVEVEDTTLNR	Biotin-NHS	0	0	0	1	3	16	17.29	14.83	80.2	6320000		15	(R)			0.944	77.55	8	699.324	2095.96	-0.0034	-1.6	10287.5	HUMAN	Q9H3K6	Q9H3K6|Q9H3K6-2	BolA-like protein 2
BiotinAb	Rep1	HIGLVYSGmGPDYR	Biotin-NHS	0	0	0	1	2	16	13.04	13.04	100	2300000	M79m	71	(K)	HIGLVYSGM(1.0)GPDYR	m:Oxidized methionine	0.857	78.62	8	903.918	1790.84	15.9945	-0.2	26012.2	HUMAN	P25787	P25787	Proteasome subunit alpha type-2
BiotinAb	Rep1	HQDDLQDVIGR	Biotin-NHS	0	0	0	1	2	15.99	12.95	12.95	91.6	1840000		28	(K)			0.905	70.78	10	761.361	1521.71	0.0031	2.1	34171.6	HUMAN	Q6P1N9	Q6P1N9|U3KQS5|G5EA19|E5RID7	Putative deoxyribonuclease TATDN1
BiotinAb	Rep1	FYHEELNAPIRR	Biotin-NHS	0	0	0	1	3	15.99	10.31	8.82	92.1	4830000		227	(R)			0.938	73.23	8	590.963	1770.87	-0.0011	-0.6	33744.5	HUMAN	Q9NZ63	Q9NZ63	Uncharacterized protein C9orf78
BiotinAb	Rep1	AYQHGGVTGLSQY	Biotin-NHS	0	0	0	1	2	15.99	17.75	16.55	97	3070000		1117	(R)			0.964	79.28	8	803.87	1606.73	0.0013	0.8	125655	HUMAN	Q92900	Q92900|Q92900-2	Regulator of nonsense transcripts 1
BiotinAb	Rep1	VTIAQGGVLPNIQAVLLPK	Hydrogen	1	0	0	0	2	15.99	15.8	16.56	96.4	384000000		101	(R)			0.993	96.57	14	966.089	1931.17	0.0013	0.7	14135.2	HUMAN	P04908	P04908|Q93077|P20671|P0C0S8|Q6FI13|Q7L7L0|Q16777|Q9BTM1|Q96KK5|Q99878	Histone H2A type 1-B/E
BiotinAb	Rep1	LLHVAVSDVNDDVRR	Biotin-NHS	0	0	0	1	3	15.98	14.33	14.56	86.5	4910000		602	(R)			0.905	82.73	9	645.335	1933.99	0.0002	0.1	106861	HUMAN	Q99460	Q99460|Q99460-2	26S proteasome non-ATPase regulatory subunit 1
BiotinAb	Rep1	GILFVGSGVSGGEEGAR	Biotin-NHS	0	0	0	1	2	15.98	11.2	11.5	92.9	1100000		120	(K)			-0.056	99.15	0	909.452	1817.88	0.0107	5.9	53652.5	HUMAN	P52209	P52209|P52209-2	6-phosphogluconate dehydrogenase, decarboxylating
BiotinAb	Rep1	STLMGHMLYLLGNINKR	Hydrogen	1	0	0	0	4	15.97	13.37	12.69	78.7	2980000		274	(K)			0.05	87.97	0	491.018	1961.05	0.0035	1.8	75985	HUMAN	Q9Y450	Q9Y450|Q9Y450-4|J3QT46|B7Z524	HBS1-like protein
BiotinAb	Rep1	LLEVEHPAAk	Biotin-NHS	1	1	1	1	2	15.97	8.44	8.44	90.6	6520000	K73k	64	(K)	LLEVEHPAAK(1.0)	k:Biotin-NHS	0.996	97.15	8	779.891	1332.7	226.077	-0.4	60856	HUMAN	P17987	P17987|E7ERF2|F5GZI8	T-complex protein 1 subunit alpha
BiotinAb	Rep1	MGAGLGHGMDR	Biotin-NHS	0	0	0	1	2	15.96	10.29	13.38	80.1	26800000		419	(R)			0.984	68.57	11	664.288	1327.57	-0.0016	-1.2	77799.7	HUMAN	P52272	P52272|P52272-2	Heterogeneous nuclear ribonucleoprotein M
BiotinAb	Rep1	AEGFVDALHR	Biotin-NHS	0	0	0	1	2	15.96	12.37	12.14	84.7	3340000		16	(K)			0.949	85.78	8	670.826	1340.64	0.0025	1.8	61981.6	HUMAN	Q96I24	Q96I24	Far upstream element-binding protein 3
BiotinAb	Rep1	LGFAGLVQEISFGTTK	Hydrogen	1	0	0	0	2	15.96	15.96	17.98	89.8	5790000		353	(K)			0.965	96.63	8	834.454	1667.9	0	0	60126.4	HUMAN	P48643	P48643|E9PCA1|B7ZAR1|E7ENZ3|P48643-2	T-complex protein 1 subunit epsilon
BiotinAb	Rep1	IIAHAQLLEQHR	Biotin-NHS	0	0	0	1	3	15.95	11.84	11.97	75.9	7470000		843	(R)			0.921	77.88	10	552.3	1654.88	-0.0005	-0.3	245318	HUMAN	P27708	P27708|F8VPD4	CAD protein
BiotinAb	Rep1	HGFCGIPITDTGR	Biotin-NHS	0	0	0	1	2	15.94	13.49	13.97	99.2	38300000		137	(R)		C:Carbamidomethylation,	0.882	78.68	18	828.884	1656.76	-0.0017	-1	56260.4	HUMAN	P12268	P12268	Inosine-5'-monophosphate dehydrogenase 2
BiotinAb	Rep1	AATASAGAGGIDGkPR	Acetyl	1	1	1	0	2	15.93	15.22	16	99	1990000	K15k	2	(M)	AATASAGAGGIDGK(1.0)PR	k:Biotin-NHS	0.744	68.95	6	834.41	1441.74	226.074	-2.1	34232.3	HUMAN	Q02978	Q02978|Q02978-2	Mitochondrial 2-oxoglutarate/malate carrier protein
BiotinAb	Rep1	WIGLDLSNGKPR	Hydrogen	1	0	0	0	3	15.92	14.48	11.02	82.5	20100000		485	(K)			0.994	68.5	12	452.586	1355.74	-0.0009	-0.7	60856	HUMAN	P17987	P17987|E7EQR6|F5H282	T-complex protein 1 subunit alpha
BiotinAb	Rep1	HFIDVGAGVIDEDYR	Hydrogen	0	0	0	0	3	15.91	14.11	15	90.6	4020000		180	(K)			0.86	73.58	12	569.278	1705.82	0.0008	0.5	26848	HUMAN	P33316	P33316|H0YKI0|H0YNW5|P33316-2|H0YNJ9|H0YMM5	Deoxyuridine 5'-triphosphate nucleotidohydrolase, mitochondrial
BiotinAb	Rep1	AAGVNVEPFWPGLFAK	Hydrogen	1	0	0	0	2	15.91	15.38	17.04	88.8	8050000		34	(K)			0.97	96.3	8	851.952	1702.89	0.0006	0.3	11627.8	HUMAN	P05386	P05386	60S acidic ribosomal protein P1
BiotinAb	Rep1	LAQALHEmR	Biotin-NHS	0	0	0	1	2	15.9	10.35	8.98	87.8	6720000	M249m	242	(K)	LAQALHEM(1.0)R	m:Oxidized methionine	0.959	75.47	13	655.821	1294.64	15.9948	-0.1	66692.5	HUMAN	P20700	P20700|E9PBF6	Lamin-B1
BiotinAb	Rep1	HTAMVSWGGVSIPNSPFR	Hydrogen	0	0	0	0	3	15.9	11.87	12.33	75.1	10000000		743	(K)			0.969	83.38	10	648.325	1942.96	0.0013	0.6	283472	HUMAN	P21333	P21333|P21333-2|Q5HY54	Filamin-A
BiotinAb	Rep1	NGTQVHGTITGVDVSMNTHLK	Hydrogen	1	0	0	0	3	15.88	13.58	14	85.1	3730000		21	(K)			0.944	56.87	8	737.038	2209.1	-0.002	-0.9	13281.3	HUMAN	P62314	P62314	Small nuclear ribonucleoprotein Sm D1
BiotinAb	Rep1	VPTANVSVVDLTCR	Hydrogen	0	0	0	0	2	15.88	15.16	15.84	92.3	48600000		235	(R)		C:Carbamidomethylation,	0.984	71.67	11	765.9	1530.8	-0.0017	-1.1	36223.7	HUMAN	P04406	P04406|P04406-2|E7EUT5	Glyceraldehyde-3-phosphate dehydrogenase
BiotinAb	Rep1	AVFVDLEPTVIDEVR	Hydrogen	0	0	0	0	2	15.88	13.11	12.24	89.4	23000000		135	(R)			0.851	90.67	9	851.459	1701.91	0.0053	3.1	58642	HUMAN	F5H5D3	F5H5D3|Q71U36|P68363|Q9BQE3|Q71U36-2|P68363-2|F8VS66	Tubulin alpha-1C chain
BiotinAb	Rep1	GHNQPCLLVGSGR	Biotin-NHS	0	0	0	1	2	15.87	15	12.81	96.6	9110000		275	(R)		C:Carbamidomethylation,	0.995	65.17	21	810.889	1620.77	-0.0016	-1	245318	HUMAN	P27708	P27708|F8VPD4	CAD protein
BiotinAb	Rep1	SHTILLVQPTkRPEGR	Acetyl	1	1	1	0	3	15.87	10.6	14.46	92.6	48100000	K12k	2	(M)	SHTILLVQPTK(1.0)RPEGR	k:Biotin-NHS	0.999	72.58	12	700.717	1874.06	226.076	-0.9	12429.9	HUMAN	P84090	P84090|G3V279	Enhancer of rudimentary homolog
BiotinAb	Rep1	AYVVLGQFLVLK	Hydrogen	1	0	0	0	2	15.87	16.01	15.87	93.3	16100000		42	(K)			0.996	96	6	675.413	1349.82	-0.0004	-0.3	10286.6	HUMAN	O75531	O75531	Barrier-to-autointegration factor
BiotinAb	Rep1	MSSYAFFVQTCR	Hydrogen	0	0	0	0	2	15.86	16.02	5.28	88.8	19400000		13	(K)		C:Carbamidomethylation,	0.997	77.4	11	748.836	1496.67	-0.0018	-1.2	25064.5	HUMAN	P09429	P09429|B2RPK0|P26583|Q5T7C4	High mobility group protein B1
BiotinAb	Rep1	NTGIICTIGPASR	Biotin-NHS	0	0	0	1	2	15.85	15.46	13.6	86.2	51000000		44	(R)		C:Carbamidomethylation,	0.996	85.67	10	793.396	1585.78	0.0023	1.4	58506.4	HUMAN	P14618	P14618|P14618-2|H3BQ34	Pyruvate kinase PKM
BiotinAb	Rep1	KmDADGFLPITLIASFHR	Hydrogen	1	0	0	0	3	15.85	16.5	18.32	85.4	14000000	M430m	429	(R)	KM(1.0)DADGFLPITLIASFHR	m:Oxidized methionine	0.991	92.67	8	683.361	2032.07	16.0013	3.1	123907	HUMAN	Q6PKG0	Q6PKG0|Q6PKG0-3	La-related protein 1
BiotinAb	Rep1	NTKEPPLSLTIHLTSPVVR	Hydrogen	1	0	0	0	3	15.83	10.24	12.12	95.8	2590000		159	(K)			0.853	75.4	9	701.404	2102.2	0.0003	0.2	96205.6	HUMAN	Q12906-7	Q12906-7|Q12906|Q12906-3|Q12906-6|Q12906-2|Q12906-4|Q12906-5	Isoform 7 of Interleukin enhancer-binding factor 3
BiotinAb	Rep1	AImTYVSSFYHAFSGAQK	Hydrogen	1	0	0	0	3	15.83	15.48	15.83	82.9	24700000	M239m	237	(K)	AIM(1.0)TYVSSFYHAFSGAQK	m:Oxidized methionine	0.952	83.6	11	675.324	2007.96	15.995	0	107710	HUMAN	P12814-4	P12814-4|P12814-3|O43707|P12814|P12814-2|H9KV75	Isoform 4 of Alpha-actinin-1
BiotinAb	Rep1	AQEAPGQAEPPAAAEVQGAGNENEPR	Biotin-NHS	0	0	0	1	3	15.82	14.23	15.42	96.3	5640000		113	(R)			0.906	69.33	12	938.763	2814.28	0.0009	0.3	39153	HUMAN	O14745	O14745	Na(+)/H(+) exchange regulatory cofactor NHE-RF1
BiotinAb	Rep1	DLNYCFSGMSDHR	Biotin-NHS	0	0	0	1	2	15.82	15.82	16.57	92.5	9760000		263	(R)		C:Carbamidomethylation,	0.98	82.1	9	914.367	1827.72	0.0018	1	51514.2	HUMAN	G8JLB6	G8JLB6|P31943|P55795|E9PCY7	Heterogeneous nuclear ribonucleoprotein H
BiotinAb	Rep1	YQVFFFGTHETAFLGPK	Hydrogen	1	0	0	0	3	15.82	18.01	15.82	79.6	35500000		61	(K)			0.911	87.77	5	663.668	1988.99	-0.0001	-0.1	28320.6	HUMAN	P51858-3	P51858-3|P51858|P51858-2	Isoform 3 of Hepatoma-derived growth factor
BiotinAb	Rep1	EHVIANSGQFHCQR	Biotin-NHS	0	0	0	1	3	15.81	15.05	13.14	91.4	1710000		327	(K)		C:Carbamidomethylation,	0.984	57.02	4	636.957	1908.86	-0.0015	-0.8	129634	HUMAN	P55160	P55160|P55160-2|F8W050	Nck-associated protein 1-like
BiotinAb	Rep1	SAHLQWMVVR	Acetyl	0	0	0	0	2	15.81	11.13	6.28	92.3	8380000		2	(M)			0.999	79.52	10	634.832	1268.66	-0.0002	-0.2	19185.8	HUMAN	H0YKD8	H0YKD8|P46779-3|P46779-2|P46779|H0YMF4|H0YLP6|P46779-5|P46779-4	60S ribosomal protein L28
BiotinAb	Rep1	AVPLIHQEGNR	Biotin-NHS	0	0	0	1	2	15.8	9.59	10.63	90.8	13700000		178	(K)			0.968	75.5	10	730.377	1459.75	-0.0005	-0.3	38091.8	HUMAN	O00170	O00170	AH receptor-interacting protein
BiotinAb	Rep1	GHYTEGAELVDSVLDVVR	Biotin-NHS	0	0	0	1	3	15.79	15.17	15.17	85.8	4520000		104	(K)			0.993	99.12	2	729.025	2185.06	0	0	50888.2	HUMAN	Q13509	Q13509|Q13885|Q9BVA1|P68371|P07437|Q5JP53|Q13509-2|Q5ST81	Tubulin beta-3 chain
BiotinAb	Rep1	DFIHTASISFLTPLR	Hydrogen	0	0	0	0	2	15.78	14.26	14.1	83.8	1340000		131	(R)			0.776	93.43	2	859.469	1717.93	0.0037	2.2	45050.2	HUMAN	Q9NR46-2	Q9NR46-2|B7ZC38|Q9NR46|B7ZC39	Isoform 2 of Endophilin-B2
BiotinAb	Rep1	INNVPAEGENEVNNELANR	Biotin-NHS	0	0	0	1	3	15.74	15.75	14.61	90	697000		168	(R)			0.898	84.47	0	774.697	2322.08	0	0	37032.6	HUMAN	Q9NUQ9	Q9NUQ9|Q9NUQ9-2	Protein FAM49B
BiotinAb	Rep1	DAEPRPPHGELQYLGQIQHILR	Biotin-NHS	0	0	0	1	4	15.73	15.73	15.73	76.9	17600000		21	(R)			0.959	84.1	21	699.112	2793.43	0.0017	0.6	36000.6	HUMAN	P04818	P04818|P04818-2|P04818-3	Thymidylate synthase
BiotinAb	Rep1	LIGQIVSSITASLR	Hydrogen	0	0	0	0	2	15.73	12.81	15.73	95.2	66500000		230	(R)			0.984	95.73	12	729.438	1457.87	-0.0003	-0.2	50819.4	HUMAN	Q71U36	Q71U36|Q6PEY2|Q13748|Q13748-2|Q71U36-2	Tubulin alpha-1A chain
BiotinAb	Rep1	RTDLCDHALHISHDEL	Biotin-NHS	0	0	0	1	4	15.72	13.5	12.61	85.5	3040000		167	(K)		C:Carbamidomethylation,	0.963	68.72	7	540.252	2157.98	0.0043	2	20994.2	HUMAN	Q9Y2B0	Q9Y2B0	Protein canopy homolog 2
BiotinAb	Rep1	AGAHLQGGAkR	Biotin-NHS	1	1	1	1	2	15.71	15.29	16.75	96.1	41800000	K117k	108	(K)	AGAHLQGGAK(1.0)R	k:Biotin-NHS	0.995	60.58	9	759.375	1291.67	226.074	-2.5	36223.7	HUMAN	P04406	P04406|P04406-2|E7EUT5	Glyceraldehyde-3-phosphate dehydrogenase
BiotinAb	Rep1	IQETQAELPR	Biotin-NHS	0	0	0	1	2	15.71	7.53	9.02	89.1	9750000		208	(R)			0.98	82.55	12	705.856	1410.7	-0.0009	-0.7	93857.5	HUMAN	Q14566	Q14566	DNA replication licensing factor MCM6
BiotinAb	Rep1	ISSIQSIVPALEIANAHR	Hydrogen	0	0	0	0	3	15.71	11.24	11.25	86.7	8550000		251	(K)			0.85	85.72	16	640.363	1919.07	0.0024	1.2	61224.7	HUMAN	P10809	P10809	60 kDa heat shock protein, mitochondrial
BiotinAb	Rep1	YLECSALTQR	Biotin-NHS	0	0	0	1	2	15.71	7.58	9.95	94	34500000		173	(K)		C:Carbamidomethylation,	0.997	86.32	8	733.843	1466.68	0.0031	2.1	23866.3	HUMAN	P63000-2	P63000-2|P63000|P15153|P60763|B1AH80|B1AH77	Isoform B of Ras-related C3 botulinum toxin substrate 1
BiotinAb	Rep1	EAEAAIYHLQLFEELRR	Hydrogen	0	0	0	0	3	15.7	12.46	13.71	91.5	3620000		384	(R)			0.9	82.55	4	696.701	2088.09	-0.0003	-0.2	58506.4	HUMAN	P14618	P14618|P14618-3	Pyruvate kinase PKM
BiotinAb	Rep1	LAHYNkR	Biotin-NHS	1	1	1	1	2	15.69	9.88	11.84	91.7	384000000	K86k	81	(R)	LAHYNK(1.0)R	k:Biotin-NHS	1	72.1	9	677.331	1127.58	226.077	-0.5	21985.2	HUMAN	Q6DN03	Q6DN03|U3KQK0|Q6DRA6|Q5QNW6-2|P33778|P62807|Q93079|O60814|P58876|P06899|Q99879|P23527|Q99880|Q99877|Q16778|Q5QNW6|Q8N257	Putative histone H2B type 2-C
BiotinAb	Rep1	DDPSKPVHLTAFLGYK	Hydrogen	2	0	0	0	3	15.69	15.38	15.69	78.1	17800000		35	(K)			0.979	72.4	18	596.649	1787.93	-0.0012	-0.7	46393.3	HUMAN	P39023	P39023|F8WCR1	60S ribosomal protein L3
BiotinAb	Rep1	IVLQNGAHEVFNHR	Biotin-NHS	0	0	0	1	3	15.69	11.55	10.95	84.6	6770000		188	(K)			0.992	79.95	8	620.65	1859.93	0.0024	1.3	35377.1	HUMAN	Q08257	Q08257|Q08257-3|Q08257-2	Quinone oxidoreductase
BiotinAb	Rep1	ETNPHHPPAWIASAR	Biotin-NHS	0	0	0	1	3	15.68	14.14	15.75	73.3	5230000		303	(R)			0.884	62.12	13	637.309	1909.91	-0.0014	-0.7	107722	HUMAN	O94906	O94906|O94906-2	Pre-mRNA-processing factor 6
BiotinAb	Rep1	SHLEVPLEENVNRR	Biotin-NHS	0	0	0	1	3	15.68	10.64	11.88	87.3	6220000		122	(K)			0.927	70.22	10	639.991	1917.96	-0.0006	-0.3	25834.8	HUMAN	Q96CT7	Q96CT7	Coiled-coil domain-containing protein 124
BiotinAb	Rep1	QADLYISEGLHPR	Biotin-NHS	0	0	0	1	2	15.68	14.63	15.64	88.3	8350000		105	(K)			0.985	81.78	12	862.924	1724.84	-0.0014	-0.8	58479.6	HUMAN	P40227	P40227|Q92526|Q92526-3	T-complex protein 1 subunit zeta
BiotinAb	Rep1	MFIGGLSWDTTK	Hydrogen	1	0	0	0	2	15.68	8.95	14.97	88.7	24200000		99	(K)			0.998	85.85	10	678.337	1355.67	0.0011	0.8	38604.6	HUMAN	Q14103	Q14103|Q14103-2|Q14103-3|Q14103-4	Heterogeneous nuclear ribonucleoprotein D0
BiotinAb	Rep1	LLAEGHPDPDAELQR	Biotin-NHS	0	0	0	1	2	15.67	13.28	11.24	98.4	4820000		550	(R)			0.949	82.33	18	943.955	1886.91	-0.0031	-1.7	100526	HUMAN	P49756	P49756	RNA-binding protein 25
BiotinAb	Rep1	SMQNHAAVFR	Biotin-NHS	0	0	0	1	2	15.65	12.49	14.64	87.5	14200000		518	(K)			0.978	62.87	8	693.825	1386.64	0.0017	1.2	73717.2	HUMAN	P31040	P31040|P31040-2|P31040-3	Succinate dehydrogenase [ubiquinone] flavoprotein subunit, mitochondrial
BiotinAb	Rep1	VVTDTDETELAR	Biotin-NHS	0	0	0	1	2	15.64	11.64	10.56	92.3	11000000		277	(K)			0.99	82.05	11	787.871	1574.74	-0.0015	-0.9	36396.8	HUMAN	P05198	P05198	Eukaryotic translation initiation factor 2 subunit 1
BiotinAb	Rep1	AmGIMNSFVNDIFER	Hydrogen	0	0	0	0	2	15.64	15.5	15.36	87.5	34900000	M60m	59	(K)	AM(0.99)GIM(0.0)NSFVNDIFER	m:Oxidized methionine	0.995	94.92	16	880.41	1743.82	15.9944	-0.3	18803.6	HUMAN	U3KQK0	U3KQK0|Q5QNW6-2|P33778|P62807|Q93079|O60814|P58876|P06899|Q99879|P23527|Q99880|Q99877|Q16778|Q5QNW6|Q8N257|P57053	Histone H2B
BiotinAb	Rep1	GIHHGPSVAQPIHLDSTQLSR	Biotin-NHS	0	0	0	1	4	15.63	19.22	17.96	90	3260000		162	(K)			0.909	65.12	7	619.818	2476.25	-0.002	-0.8	22534.8	HUMAN	Q8NBT2	Q8NBT2|Q8NBT2-2	Kinetochore protein Spc24
BiotinAb	Rep1	GSDQAIITLR	Biotin-NHS	0	0	0	1	2	15.63	16.2	15.23	89.7	3450000		308	(K)			0.979	84.83	9	650.34	1299.67	-0.0003	-0.2	42599	HUMAN	P35613	P35613|P35613-2|P35613-4|P35613-3	Basigin
BiotinAb	Rep1	YHTINGHNAEVR	Biotin-NHS	0	0	0	1	3	15.61	14.48	15.61	86.2	337000000		174	(K)			0.991	48.7	12	546.259	1636.77	-0.004	-2.4	37486.1	HUMAN	P22626	P22626|P22626-2	Heterogeneous nuclear ribonucleoproteins A2/B1
BiotinAb	Rep1	AAPRPAPVAQPPAAAPPSAVGSSAAAPR	Biotin-NHS	0	0	0	1	3	15.61	10.59	11.43	97.2	10900000		24	(R)			0.963	69.42	16	920.485	2759.44	-0.0011	-0.4	15740.5	HUMAN	Q9Y6H1	Q9Y6H1|Q5T1J5	Coiled-coil-helix-coiled-coil-helix domain-containing protein 2, mitochondrial
BiotinAb	Rep1	DQMSHLFNVAHTLR	Biotin-NHS	0	0	0	1	3	15.61	15.61	15.61	76.7	6580000		1935	(K)			0.993	84.13	6	632.306	1894.9	-0.0003	-0.2	245318	HUMAN	P27708	P27708|F8VPD4	CAD protein
BiotinAb	Rep1	SLGTIQQCCDAIDHLCR	Biotin-NHS	0	0	0	1	3	15.61	16.24	18.36	84.8	2390000		1120	(K)		C:Carbamidomethylation,	0.887	84.63	6	758.336	2272.99	-0.0003	-0.1	474044	HUMAN	P78527	P78527|P78527-2|E7EUY0	DNA-dependent protein kinase catalytic subunit
BiotinAb	Rep1	VLSAPPHFHFGQTNR	Biotin-NHS	0	0	0	1	3	15.6	11.87	11.53	86.1	73200000		81	(R)			0.995	81.02	23	645.32	1933.95	-0.0032	-1.6	56491.1	HUMAN	P26641-2	P26641-2|P26641	Isoform 2 of Elongation factor 1-gamma
BiotinAb	Rep1	SEEAHAEDSVMDHHFR	Biotin-NHS	0	0	0	1	3	15.59	15.59	15.59	77.3	4560000		330	(K)			0.865	57.65	10	708.294	2122.87	-0.0016	-0.8	45021.6	HUMAN	Q8NC51	Q8NC51|Q8NC51-2|Q8NC51-3|Q8NC51-4	Plasminogen activator inhibitor 1 RNA-binding protein
BiotinAb	Rep1	GQDDLVVCLHR	Biotin-NHS	0	0	0	1	2	15.59	15.59	15.59	88.8	3240000		935	(R)		C:Carbamidomethylation,	0.929	77	12	769.366	1537.72	-0.0009	-0.6	117467	HUMAN	B0I1T2	B0I1T2	Unconventional myosin-Ig
BiotinAb	Rep1	FYVHNDMFR	Biotin-NHS	0	0	0	1	2	15.59	11.4	11.4	84.5	2020000		124	(K)			0.937	88.88	2	727.821	1454.63	-0.0004	-0.3	54177.2	HUMAN	Q9UN86	Q9UN86|Q9UN86-2	Ras GTPase-activating protein-binding protein 2
BiotinAb	Rep1	DAPQDFHPDR	Biotin-NHS	0	0	0	1	2	15.58	12.38	13.93	87.1	13400000		665	(R)			0.972	59.83	14	712.305	1423.61	-0.0028	-2	283472	HUMAN	P21333	P21333|P21333-2|Q5HY54	Filamin-A
BiotinAb	Rep1	YHTINGHNAEVRk	Biotin-NHS	1	1	1	1	3	15.58	15.58	13.31	86.2	15100000	K186k	174	(K)	YHTINGHNAEVRK(1.0)	k:Biotin-NHS	0.933	61.63	12	664.316	1764.86	226.075	-1.6	37486.1	HUMAN	P22626	P22626|P22626-2	Heterogeneous nuclear ribonucleoproteins A2/B1
BiotinAb	Rep1	TDPTTLTDEEINR	Biotin-NHS	0	0	0	1	2	15.57	13.41	13.41	88.4	4470000		561	(K)			0.898	79.12	4	865.899	1730.79	0.0002	0.1	111410	HUMAN	F5H2F4	F5H2F4|P11586	C-1-tetrahydrofolate synthase, cytoplasmic
BiotinAb	Rep1	ELFSPLHALNFGIGGDTTR	Hydrogen	0	0	0	0	3	15.57	11.38	10.26	95.5	1390000		61	(R)			0.92	91.07	2	682.355	2045.05	0.0054	2.6	25740	HUMAN	P68402	P68402|P68402-4|P68402-2|P68402-3	Platelet-activating factor acetylhydrolase IB subunit beta
BiotinAb	Rep1	EGDVLTLLESER	Biotin-NHS	0	0	0	1	2	15.56	13.06	14.73	88.6	4340000		52	(R)			0.987	99.57	0	793.891	1586.77	0.0013	0.8	7898	HUMAN	P62857	P62857	40S ribosomal protein S28
BiotinAb	Rep1	NPHPSSAFLNLIGFVSR	Hydrogen	0	0	0	0	3	15.55	12.71	9.21	94.1	8580000		29	(R)			0.983	92.82	6	619.332	1855.98	0.0012	0.6	33713.1	HUMAN	P53004	P53004	Biliverdin reductase A
BiotinAb	Rep1	SSGSPYGGGYGSGGGSGGYGSR	Biotin-NHS	0	0	0	1	3	15.54	16.55	16.27	88.8	4960000		355	(R)			0.961	61.42	9	712.961	2136.87	0.0006	0.3	39822.5	HUMAN	P51991	P51991|P51991-2	Heterogeneous nuclear ribonucleoprotein A3
BiotinAb	Rep1	DLYANTVLSGGTTmYPGIADR	Hydrogen	0	0	0	0	3	15.53	11.99	11.62	88.9	19000000	M305m	292	(K)	DLYANTVLSGGTTM(1.0)YPGIADR	m:Oxidized methionine	0.954	82.13	9	744.359	2215.07	15.993	-0.9	42078.3	HUMAN	P60709	P60709|P63261	Actin, cytoplasmic 1
BiotinAb	Rep1	GLQEVGLPLHR	Biotin-NHS	0	0	0	1	2	15.53	15.86	13.74	91.3	3770000		353	(K)			0.988	85.55	8	722.891	1444.77	0.0024	1.7	52677.1	HUMAN	P11172	P11172|P11172-3|P11172-2	Uridine 5'-monophosphate synthase
BiotinAb	Rep1	HWPFMVVNDAGRPk	Biotin-NHS	1	1	1	1	3	15.53	16.51	16.68	95	14400000	K102k	89	(K)	HWPFMVVNDAGRPK(1.0)	k:Biotin-NHS	0.98	94.18	14	702.668	1879.91	226.079	0.6	71125	HUMAN	P11142	P11142|E9PKE3|E9PNE6|P11142-2	Heat shock cognate 71 kDa protein
BiotinAb	Rep1	SVTLGYLFSQGHLTR	Hydrogen	0	0	0	0	3	15.52	14.4	14.66	86	6030000		1107	(K)			0.936	80.73	9	560.302	1678.89	0	0	142148	HUMAN	P55265-4	P55265-4|P55265|P55265-2|P55265-3|P55265-5	Isoform 4 of Double-stranded RNA-specific adenosine deaminase
BiotinAb	Rep1	AINQGGLTSVAVR	Biotin-NHS	0	0	0	1	2	15.52	9.23	12	92	14700000		31	(K)			0.982	84.1	10	756.403	1511.8	-0.0006	-0.4	28546.2	HUMAN	G3V5Z7	G3V5Z7|P60900|P60900-2|G3V295|G3V3I1|G3V3U4	Proteasome subunit alpha type
BiotinAb	Rep1	VANHMDGFQR	Biotin-NHS	0	0	0	1	2	15.51	14.14	14.14	88.1	2090000		281	(K)			0.915	67.95	12	700.814	1400.62	0.0011	0.8	67479.2	HUMAN	Q9NTJ5	Q9NTJ5|Q9NTJ5-2|E9PGZ4|F8WDN7	Phosphatidylinositide phosphatase SAC1
BiotinAb	Rep1	AITVFSPDGHLFQVEYAQEAVK	Hydrogen	1	0	0	0	3	15.51	13.51	13.14	84	6110000		8	(R)			0.87	86.5	8	817.086	2449.24	0.0038	1.6	28700.4	HUMAN	Q8TAA3	Q8TAA3|Q8TAA3-5|O14818|Q8TAA3-2|O14818-4|F5GY34	Proteasome subunit alpha type-7-like
BiotinAb	Rep1	TLTAVHDAILEDLVFPSEIVGK	Hydrogen	1	0	0	0	3	15.51	14.13	17.32	90.7	1770000		121	(R)			0.942	97.02	8	789.765	2367.28	-0.0014	-0.6	22126.4	HUMAN	P62081	P62081|B5MCP9	40S ribosomal protein S7
BiotinAb	Rep1	LNLAFIANLFNR	Hydrogen	0	0	0	0	2	15.51	13.39	13.63	91.8	70300000		362	(K)			0.997	99.43	0	703.402	1405.8	0.0015	1.1	70857.7	HUMAN	P13796	P13796	Plastin-2
BiotinAb	Rep1	LGIHEDSQNR	Biotin-NHS	0	0	0	1	2	15.5	12.47	9.9	95.9	167000000		569	(K)			0.98	64.37	12	697.827	1394.65	-0.001	-0.7	98729.9	HUMAN	P07900-2	P07900-2|P07900	Isoform 2 of Heat shock protein HSP 90-alpha
BiotinAb	Rep1	VSHVSTGGGASLELLEGK	Hydrogen	1	0	0	0	3	15.49	15.49	12.85	90.8	31300000		389	(K)			0.973	63.03	12	580.976	1740.91	-0.0006	-0.3	45013.3	HUMAN	P00558	P00558|P07205|P00558-2	Phosphoglycerate kinase 1
BiotinAb	Rep1	IAHIMGPPDR	Biotin-NHS	0	0	0	1	2	15.48	11.87	12.83	92.9	22400000		369	(K)			1	82.23	19	666.831	1332.65	-0.0012	-0.9	73399.3	HUMAN	Q92945	Q92945	Far upstream element-binding protein 2
BiotinAb	Rep1	GCGTVLLSGPR	Biotin-NHS	0	0	0	1	2	15.48	13.94	18.24	83.8	22500000		133	(K)		C:Carbamidomethylation,	0.994	83.07	10	671.836	1342.66	0.0047	3.5	21748.2	HUMAN	Q07020	Q07020|G3V203|Q07020-2	60S ribosomal protein L18
BiotinAb	Rep1	NCPHIVVGTPGR	Biotin-NHS	0	0	0	1	2	15.46	17.16	17.16	85.9	20000000		179	(K)		C:Carbamidomethylation,	1	63.85	14	766.876	1532.75	-0.002	-1.3	51134.9	HUMAN	Q13838-2	Q13838-2|Q13838|Q5STU3	Isoform 2 of Spliceosome RNA helicase DDX39B
BiotinAb	Rep1	GIPHLVTHDAR	Biotin-NHS	0	0	0	1	3	15.46	12.96	16.16	87.2	127000000		135	(K)			0.996	65.98	28	481.25	1441.74	-0.0012	-0.8	29825.4	HUMAN	P62701	P62701|P22090|Q8TD47	40S ribosomal protein S4, X isoform
BiotinAb	Rep1	AGNNMLLVGVHGPR	Biotin-NHS	0	0	0	1	2	15.46	15.46	15.46	84.9	7640000		2585	(K)			0.975	82.1	9	830.923	1660.84	-0.0025	-1.5	283472	HUMAN	P21333	P21333|P21333-2|Q5HY54|E9PHF0	Filamin-A
BiotinAb	Rep1	TLAYLLPAIVHINHQPYLER	Hydrogen	0	0	0	0	4	15.46	14.12	11.73	86	83400000		222	(K)			0.986	86.63	18	591.082	2361.31	0.0004	0.2	81122.9	HUMAN	H3BLZ8	H3BLZ8|Q92841|Q92841-2|Q92841-3|Q92841-1	Probable ATP-dependent RNA helicase DDX17
BiotinAb	Rep1	HPGSFDVVHVK	Hydrogen	1	0	0	0	3	15.45	15.45	15.45	86	7430000		201	(R)			0.993	43.33	17	407.883	1221.64	-0.0028	-2.3	29825.4	HUMAN	P62701	P62701|P22090	40S ribosomal protein S4, X isoform
BiotinAb	Rep1	VAERPQHMLMR	Biotin-NHS	0	0	0	1	3	15.45	8.53	9.84	83.6	9570000		163	(K)			0.949	63.37	10	531.932	1593.78	0	0	90981.4	HUMAN	P23921	P23921	Ribonucleoside-diphosphate reductase large subunit
BiotinAb	Rep1	FYALSASFEPFSNK	Hydrogen	1	0	0	0	2	15.45	14.55	12.55	100	24300000		74	(R)			0.906	87.58	6	804.39	1607.77	-0.001	-0.6	48311.8	HUMAN	P27797	P27797	Calreticulin
BiotinAb	Rep1	FYEEVHDLER	Biotin-NHS	0	0	0	1	2	15.44	12.78	11.42	83	34300000		95	(K)			0.874	87.67	10	781.85	1562.69	-0.0013	-0.8	45658.6	HUMAN	P55209	P55209|Q99733-2|F5H4R6|F8W0J6|Q99733|P55209-2|B7Z9C2|F8W543|F8VV59|B3KV44	Nucleosome assembly protein 1-like 1
BiotinAb	Rep1	FYVHNDIFR	Biotin-NHS	0	0	0	1	2	15.44	12.28	9.3	93.7	14200000		124	(K)			0.993	90.82	7	718.842	1436.68	-0.0003	-0.2	52220.4	HUMAN	Q13283	Q13283	Ras GTPase-activating protein-binding protein 1
BiotinAb	Rep1	GDGPICLVLAPTR	Biotin-NHS	0	0	0	1	2	15.44	15.44	15.44	87	11100000		242	(R)		C:Carbamidomethylation,	0.981	98.75	3	797.909	1594.81	0.0023	1.4	81122.9	HUMAN	H3BLZ8	H3BLZ8|Q92841|Q92841-2|Q92841-3|Q92841-1|P17844|J3KTA4|P17844-2	Probable ATP-dependent RNA helicase DDX17
BiotinAb	Rep1	NQGGYGGSSSSSSYGSGR	Biotin-NHS	0	0	0	1	2	15.43	15.43	17.36	95.2	18900000		353	(R)			0.976	49.38	12	960.89	1920.78	-0.0046	-2.4	38860.1	HUMAN	P09651	P09651|P09651-2|F8W6I7|P09651-3	Heterogeneous nuclear ribonucleoprotein A1
BiotinAb	Rep1	YAPSGFYIASGDVSGK	Hydrogen	1	0	0	0	2	15.43	15.43	16.84	84.3	6810000		66	(K)			0.979	70.68	13	809.89	1618.78	-0.0015	-0.9	66876.9	HUMAN	O75083	O75083	WD repeat-containing protein 1
BiotinAb	Rep1	AYGELPEHAk	Biotin-NHS	1	1	1	1	2	15.43	10.32	12.12	90.3	4370000	K114k	105	(K)	AYGELPEHAK(1.0)	k:Biotin-NHS	0.947	84.07	8	783.859	1340.63	226.08	1.5	16574.2	HUMAN	P47813	P47813|O14602|A6NJH9|X6RAC9	Eukaryotic translation initiation factor 1A, X-chromosomal
BiotinAb	Rep1	AVANQTSATFLR	Hydrogen	0	0	0	0	2	15.42	11.9	13.32	94.8	209000000		238	(K)			0.994	55.17	11	639.843	1278.68	-0.0017	-1.3	49354.8	HUMAN	P62191	P62191|P62191-2	26S protease regulatory subunit 4
BiotinAb	Rep1	DLHDANTDLIGR	Biotin-NHS	0	0	0	1	2	15.42	16.58	13.91	80.2	2810000		225	(K)			0.89	75.25	8	783.371	1565.74	-0.0023	-1.4	54627.8	HUMAN	P53985	P53985|P53985-2	Monocarboxylate transporter 1
BiotinAb	Rep1	SHPLDPIDTVDFER	Biotin-NHS	0	0	0	1	2	15.42	13.18	13.18	89.6	3920000		96	(R)			0.951	85.6	8	933.941	1866.87	0.005	2.7	88710	HUMAN	P47897	P47897|P47897-2	Glutamine--tRNA ligase
BiotinAb	Rep1	LAVNMVPFPR	Biotin-NHS	0	0	0	1	2	15.41	12.77	10.41	95.2	38200000		253	(K)			0.994	99.87	0	685.359	1369.71	-0.0007	-0.5	50896.6	HUMAN	Q9H4B7	Q9H4B7|Q13509|Q9BUF5|Q13885|Q9BVA1|P68371|P04350|P07437|A6NNZ2|Q3ZCM7|Q5JP53|Q5SQY0|I3L2F9|A0A075B736|Q13509-2|Q5ST81	Tubulin beta-1 chain
BiotinAb	Rep1	LVINGNPITIFQER	Biotin-NHS	0	0	0	1	2	15.4	8.69	7.32	98.7	1760000		67	(K)			0.829	100.32	2	920.496	1839.98	0.0054	2.9	36223.7	HUMAN	P04406	P04406|P04406-2	Glyceraldehyde-3-phosphate dehydrogenase
BiotinAb	Rep1	AYHEQLSVAEITNACFEPANQMVK	Hydrogen	1	0	0	0	3	15.39	12.89	13.11	97.4	6150000		281	(K)		C:Carbamidomethylation,	0.934	79.65	12	917.434	2750.29	-0.0034	-1.2	50819.4	HUMAN	Q71U36	Q71U36|P68363|Q6PEY2|Q13748|P68366|P68366-2|Q13748-2|Q71U36-2|P68363-2	Tubulin alpha-1A chain
BiotinAb	Rep1	TLMNLGGLAVAR	Biotin-NHS	0	0	0	1	2	15.39	12.65	12.69	90.7	8090000		149	(R)			0.99	99.37	2	721.387	1441.77	0.0005	0.4	24624.6	HUMAN	P37802-2	P37802-2|P37802	Isoform 2 of Transgelin-2
BiotinAb	Rep1	SALASVIMGLSPILGK	Hydrogen	1	0	0	0	2	15.38	17.54	18.68	87.1	3000000		343	(K)			0.958	99.18	2	778.958	1556.91	0.0005	0.3	66106.2	HUMAN	P30153	P30153|B3KQV6	Serine/threonine-protein phosphatase 2A 65 kDa regulatory subunit A alpha isoform
BiotinAb	Rep1	YGDGGSTFQSTTGHCVHMR	Biotin-NHS	0	0	0	1	3	15.37	11.68	11.56	87	10400000		276	(R)		C:Carbamidomethylation,	0.866	60.58	11	775.324	2323.96	-0.0069	-3	51514.2	HUMAN	G8JLB6	G8JLB6|P31943|E9PCY7	Heterogeneous nuclear ribonucleoprotein H
BiotinAb	Rep1	TAATLATHELR	Biotin-NHS	0	0	0	1	2	15.37	11.74	14.11	86.9	4690000		371	(R)			0.987	71.22	8	705.365	1409.72	0.0017	1.2	64042.3	HUMAN	Q8N1G4	Q8N1G4	Leucine-rich repeat-containing protein 47
BiotinAb	Rep1	QVTITGSAASISLAQYLINAR	Hydrogen	0	0	0	0	3	15.37	15.81	15.32	94.6	2510000		326	(R)			0.963	95.5	4	726.402	2177.19	-0.0013	-0.6	38010.7	HUMAN	Q15365	Q15365	Poly(rC)-binding protein 1
BiotinAb	Rep1	VTMLFLGLHNVR	Hydrogen	0	0	0	0	3	15.35	16.2	15.42	78.1	34000000		476	(R)			0.999	80.47	9	467.267	1399.79	-0.0007	-0.5	57534.6	HUMAN	P14868	P14868|P14868-2	Aspartate--tRNA ligase, cytoplasmic
BiotinAb	Rep1	GYIFLEYASPAHAVDAVK	Hydrogen	1	0	0	0	3	15.34	17.19	17.63	78.8	4980000		231	(K)			0.943	82.73	7	651.005	1951	0.0036	1.8	99769.3	HUMAN	P55884-2	P55884-2|P55884	Isoform 2 of Eukaryotic translation initiation factor 3 subunit B
BiotinAb	Rep1	FITHAPPGEFNEVFNDVR	Biotin-NHS	0	0	0	1	3	15.34	13.64	14.73	81.1	5080000		20	(K)			0.969	95.58	11	772.368	2315.09	-0.0013	-0.6	33093.3	HUMAN	P52907	P52907	F-actin-capping protein subunit alpha-1
BiotinAb	Rep1	VSHYIINSLPNRR	Biotin-NHS	0	0	0	1	3	15.33	9.2	8.12	87	8380000		58	(R)			0.964	77.28	16	598.986	1794.94	0.0001	0	33890.5	HUMAN	P46109	P46109	Crk-like protein
BiotinAb	Rep1	TGTAYTFFTPNNIK	Hydrogen	1	0	0	0	2	15.33	15.48	14.69	93.3	5630000		438	(K)			0.948	77.7	14	787.897	1574.79	0.0013	0.8	69660.3	HUMAN	P17844	P17844|J3KTA4|P17844-2	Probable ATP-dependent RNA helicase DDX5
BiotinAb	Rep1	DVFHMVVEVPR	Hydrogen	0	0	0	0	2	15.33	15.33	15.33	80.8	3560000		42	(K)			0.941	81.48	10	664.343	1327.68	-0.0032	-2.4	33115.9	HUMAN	Q15181	Q15181|Q5SQT6	Inorganic pyrophosphatase
BiotinAb	Rep1	TFHIFYYLLSGAGEHLK	Hydrogen	1	0	0	0	3	15.32	13.33	12.72	82.5	418000000		273	(R)			0.99	89.27	10	666.016	1996.03	0.0014	0.7	227784	HUMAN	P35579	P35579|P35579-2	Myosin-9
BiotinAb	Rep1	TVATPLNQVANPNSAIFGGARPR	Biotin-NHS	0	0	0	1	3	15.31	10.4	7.24	87.8	27500000		217	(R)			0.953	89.27	9	859.784	2577.34	0.002	0.8	27441.6	HUMAN	Q15056	Q15056|Q15056-2	Eukaryotic translation initiation factor 4H
BiotinAb	Rep1	GGYVLHIGTIYGDLK	Hydrogen	1	0	0	0	2	15.3	14	14.31	97.9	1070000		570	(R)			-0.374	78.43	0	803.435	1605.86	-0.0014	-0.9	107550	HUMAN	P49588	P49588	Alanine--tRNA ligase, cytoplasmic
BiotinAb	Rep1	STGEAFVQFASQEIAEK	Hydrogen	1	0	0	0	2	15.3	16.5	17.72	92.8	4080000		151	(R)			0.912	85.78	6	921.45	1841.89	0.001	0.6	51514.2	HUMAN	G8JLB6	G8JLB6|P31943|P55795|E9PCY7	Heterogeneous nuclear ribonucleoprotein H
BiotinAb	Rep1	GGSDGYGSGR	Biotin-NHS	0	0	0	1	2	15.29	14.52	12.48	84	15600000		229	(R)			0.976	46.3	10	569.732	1138.46	-0.0017	-1.5	37486.1	HUMAN	P22626	P22626|P22626-2	Heterogeneous nuclear ribonucleoproteins A2/B1
BiotinAb	Rep1	FLSHSLVELLNQISPTFKK	Hydrogen	2	0	0	0	3	15.29	15.21	15.29	85.7	5710000		277	(R)			0.883	92.73	8	734.419	2201.23	0.009	4.1	148094	HUMAN	O75153	O75153	Clustered mitochondria protein homolog
BiotinAb	Rep1	LDPHNHVLYSNR	Biotin-NHS	0	0	0	1	3	15.27	13.35	13.76	83.1	70200000		80	(K)			0.984	66.65	16	564.275	1690.81	-0.001	-0.6	68763.9	HUMAN	P31948-2	P31948-2|P31948|P31948-3|F5H783|F5GXD8	Isoform 2 of Stress-induced-phosphoprotein 1
BiotinAb	Rep1	THIDVIHYR	Biotin-NHS	0	0	0	1	3	15.26	13.58	13.58	81.2	25800000		414	(K)			0.991	67.63	9	460.567	1379.69	-0.0013	-0.9	97126.8	HUMAN	P33991	P33991	DNA replication licensing factor MCM4
BiotinAb	Rep1	MDYEDDRLR	Biotin-NHS	0	0	0	1	2	15.26	14.44	15.37	80	19400000		217	(R)			0.998	71.3	10	719.807	1438.61	-0.0013	-0.9	100479	HUMAN	A8MXP9	A8MXP9|P43243|D6REM6	Matrin-3
BiotinAb	Rep1	YFYFYNTGLQNQR	Hydrogen	0	0	0	0	2	15.26	12.72	15.02	92.6	5020000		86	(R)			0.901	79.02	10	857.404	1713.8	-0.0008	-0.5	81610.9	HUMAN	P48147	P48147	Prolyl endopeptidase
BiotinAb	Rep1	HGSYEDAVHSGALND	Biotin-NHS	0	0	0	1	2	15.25	14.54	14.54	100	18800000		542	(K)			0.995	60.47	10	899.378	1797.75	-0.0016	-0.9	60856	HUMAN	P17987	P17987|E7EQR6|F5H282	T-complex protein 1 subunit alpha
BiotinAb	Rep1	NHDEESLECLCR	Biotin-NHS	0	0	0	1	2	15.25	17.53	17.13	100	7240000		933	(K)		C:Carbamidomethylation,	0.958	64.07	12	894.36	1787.71	-0.0023	-1.3	176975	HUMAN	Q04637-9	Q04637-9|Q04637-8|Q04637|O43432-3|O43432|E7EUU4|Q04637-3|E9PGM1|Q04637-4|E7EX73|Q04637-5|Q04637-7|Q04637-6|O43432-4	Isoform 9 of Eukaryotic translation initiation factor 4 gamma 1
BiotinAb	Rep1	HEGVFICR	Biotin-NHS	0	0	0	1	2	15.25	7.57	11.46	87.3	6400000		93	(R)		C:Carbamidomethylation,	0.99	65.52	10	622.288	1243.57	-0.002	-1.6	33897.7	HUMAN	P22087	P22087	rRNA 2'-O-methyltransferase fibrillarin
BiotinAb	Rep1	HLEHSTIIYEDPQHHPLLR	Biotin-NHS	0	0	0	1	5	15.25	15.25	15.25	78.5	1240000		208	(R)			0.701	65.68	2	513.061	2561.27	0.0056	2.2	39553.1	HUMAN	P61962	P61962	DDB1- and CUL4-associated factor 7
BiotinAb	Rep1	IIHEDGYSEEECR	Biotin-NHS	0	0	0	1	2	15.25	13.02	15.25	100	6920000		55	(K)		C:Carbamidomethylation,	0.979	70.45	12	931.887	1862.77	-0.002	-1.1	42060.8	HUMAN	P04899-4	P04899-4|P04899|P04899-2|P04899-5|P04899-3|P04899-6	Isoform sGi2 of Guanine nucleotide-binding protein G(i) subunit alpha-2
BiotinAb	Rep1	EQHGVAASCLEDLR	Biotin-NHS	0	0	0	1	2	15.25	11.98	13.93	100	2390000		30	(R)		C:Carbamidomethylation,	0.882	71.03	8	905.914	1810.82	-0.0004	-0.2	36920.6	HUMAN	O00273	O00273|O00273-2|K7ERT1	DNA fragmentation factor subunit alpha
BiotinAb	Rep1	AFHNEAQVNPERk	Biotin-NHS	1	1	1	1	2	15.25	16.23	17.88	100	1180000	K481k	469	(R)	AFHNEAQVNPERK(1.0)	k:Biotin-NHS	0.737	71.53	4	996.464	1765.84	226.077	-0.1	60856	HUMAN	P17987	P17987|E7EQR6|F5H282	T-complex protein 1 subunit alpha
BiotinAb	Rep1	VSHVLAALQAGNR	Biotin-NHS	0	0	0	1	2	15.25	13.75	13.2	100	3620000		1961	(K)			0.979	92.8	6	781.419	1561.83	0.0031	2	271930	HUMAN	Q9Y490	Q9Y490	Talin-1
BiotinAb	Rep1	THNDIIHNENMR	Biotin-NHS	0	0	0	1	3	15.24	14.1	11.69	95.6	23500000		548	(R)			0.983	52.22	10	573.927	1719.77	-0.0019	-1.1	69525.7	HUMAN	P15311	P15311|E7EQR4	Ezrin
BiotinAb	Rep1	GFGFVDFNSEEDAK	Hydrogen	1	0	0	0	2	15.21	17.53	15.21	89.7	6310000		611	(K)			0.964	81.22	10	781.343	1561.68	-0.0025	-1.6	76670.1	HUMAN	P19338	P19338	Nucleolin
BiotinAb	Rep1	LMDEVAGIVAAR	Biotin-NHS	0	0	0	1	2	15.21	12.3	12.3	94.9	3580000		253	(K)			0.959	100.25	4	735.875	1470.74	-0.0005	-0.3	42480	HUMAN	O00154	O00154|O00154-7|O00154-5|O00154-4|O00154-6|O00154-3|B4DUX0|O00154-2	Cytosolic acyl coenzyme A thioester hydrolase
BiotinAb	Rep1	SYELPDGQVITIGNER	Hydrogen	0	0	0	0	2	15.2	12.94	11.26	98.7	77600000		939	(K)			0.978	80.77	13	895.949	1790.89	-0.0014	-0.8	123097	HUMAN	A5A3E0	A5A3E0|Q6S8J3|P62736|P68032|P68133|Q562R1|P63267|Q9BYX7|P60709|P63261|Q5T8M7|P63267-2|A6NL76|Q5T8M8	POTE ankyrin domain family member F
BiotinAb	Rep1	TDYNASVSVPDSSGPER	Biotin-NHS	0	0	0	1	2	15.19	15.77	15.35	98.4	16000000		70	(R)			0.985	73.4	9	1003.94	2006.88	-0.0013	-0.7	51312.6	HUMAN	P61978-2	P61978-2|P61978|P61978-3|Q5T6W5	Isoform 2 of Heterogeneous nuclear ribonucleoprotein K
BiotinAb	Rep1	GFGFITFTNPEHASVAMR	Hydrogen	0	0	0	0	3	15.19	15.19	14.88	76.7	14500000		48	(R)			0.976	83.73	9	661.326	1981.96	0.0036	1.8	17170.1	HUMAN	P98179	P98179	Putative RNA-binding protein 3
BiotinAb	Rep1	AAAAAWEEPSSGNGTAR	Biotin-NHS	0	0	0	1	2	15.18	15.15	16.42	99	5660000		6	(K)			0.973	78.02	12	936.42	1871.83	-0.0017	-0.9	56825.2	HUMAN	Q9P258	Q9P258	Protein RCC2
BiotinAb	Rep1	ILHVDNHIGISIAGLTADAR	Hydrogen	0	0	0	0	3	15.18	15.68	15.58	83.6	1330000		69	(K)			0.899	79.27	3	696.052	2086.14	0.0023	1.1	30524.2	HUMAN	P25786-2	P25786-2|P25786|F5GX11|B4DEV8	Isoform Long of Proteasome subunit alpha type-1
BiotinAb	Rep1	IWHHTFYNELR	Hydrogen	0	0	0	0	3	15.17	15.17	15.17	78.5	116000000		785	(K)			0.997	52.08	14	505.921	1515.75	-0.0013	-0.8	123097	HUMAN	A5A3E0	A5A3E0|Q6S8J3|P0CG38|P0CG39|P68032|P68133|Q9BYX7|P60709|P63261|A6NL76|Q5T8M8|J3KT65|G5E9R0	POTE ankyrin domain family member F
BiotinAb	Rep1	THPQWYPAR	Biotin-NHS	0	0	0	1	2	15.17	10.3	10.3	89	18500000		39	(K)			0.999	66.02	12	691.326	1381.65	-0.0015	-1.1	36433.1	HUMAN	Q9NZ01	Q9NZ01|M0R3C3	Very-long-chain enoyl-CoA reductase
BiotinAb	Rep1	EDSQRPGAHLTVk	Biotin-NHS	1	1	1	1	2	15.17	5.79	5.47	84.7	29000000	K105k	93	(R)	EDSQRPGAHLTVK(1.0)	k:Biotin-NHS	0.996	70.63	10	945.452	1663.82	226.076	-1	38860.1	HUMAN	P09651	P09651|Q32P51|P09651-2|F8W6I7|P09651-3	Heterogeneous nuclear ribonucleoprotein A1
BiotinAb	Rep1	LFIGGLSFETTDESLR	Hydrogen	0	0	0	0	2	15.17	10.76	12.43	88.1	13300000		16	(K)			0.979	91.42	11	892.96	1784.91	0.0068	3.8	38860.1	HUMAN	P09651	P09651|Q32P51|P09651-2|F8W6I7|P09651-3	Heterogeneous nuclear ribonucleoprotein A1
BiotinAb	Rep1	TIMQLCHDR	Biotin-NHS	0	0	0	1	2	15.16	14.04	14.04	83.2	2680000		16	(K)		C:Carbamidomethylation,	0.875	76.33	10	700.317	1399.63	-0.0006	-0.4	24664.9	HUMAN	P19388	P19388	DNA-directed RNA polymerases I, II, and III subunit RPABC1
BiotinAb	Rep1	LFIGGLNVQTSESGLR	Hydrogen	0	0	0	0	2	15.16	13.15	13.79	95.1	3890000		9	(K)			0.859	83.15	7	845.96	1690.91	-0.0002	-0.1	31011.2	HUMAN	Q13151	Q13151	Heterogeneous nuclear ribonucleoprotein A0
BiotinAb	Rep1	mDADGFLPITLIASFHR	Hydrogen	0	0	0	0	3	15.16	15.55	14.76	88.4	10100000	M430m	430	(K)	M(1.0)DADGFLPITLIASFHR	m:Oxidized methionine	0.984	98.57	4	640.662	1903.97	15.9965	0.8	123907	HUMAN	Q6PKG0	Q6PKG0|Q6PKG0-3	La-related protein 1
BiotinAb	Rep1	YHTINGHNAEVR	Hydrogen	0	0	0	0	3	15.16	14.31	12.92	80.9	12600000		174	(K)			0.996	24.48	10	470.9	1410.69	-0.003	-2.1	37486.1	HUMAN	P22626	P22626|P22626-2	Heterogeneous nuclear ribonucleoproteins A2/B1
BiotinAb	Rep1	TQSSASLAASYAAQQHPQAAASYR	Biotin-NHS	0	0	0	1	3	15.15	15.15	16.42	81.9	4230000		518	(R)			0.883	70.33	4	897.755	2691.26	-0.0064	-2.4	69661.6	HUMAN	Q96PK6	Q96PK6	RNA-binding protein 14
BiotinAb	Rep1	SHCFVTYSTVEEAVATR	Biotin-NHS	0	0	0	1	3	15.15	15.15	15.15	78.9	1340000		1050	(K)		C:Carbamidomethylation,	0.972	83.97	2	728.335	2182.99	0.0017	0.8	152258	HUMAN	Q9UKV3	Q9UKV3|Q9UKV3-5|E7EQT4|S4R3H4|Q9UKV3-2|Q9UKV3-3|G3V3B0	Apoptotic chromatin condensation inducer in the nucleus
BiotinAb	Rep1	TTPSYVAFTDTER	Biotin-NHS	0	0	0	1	2	15.13	11.41	12.51	82.8	71000000		37	(R)			0.98	85.73	8	857.394	1713.78	0.0017	1	71125	HUMAN	P11142	P11142|P17066|P34931|P08107|P54652|E9PKE3|P08107-2|E9PNE6|P11142-2|P48741	Heat shock cognate 71 kDa protein
BiotinAb	Rep1	HALIIYDDLSK	Hydrogen	1	0	0	0	2	15.12	10.03	10.91	80.2	10800000		306	(K)			0.999	65.22	10	644.351	1287.69	-0.0006	-0.5	59863.7	HUMAN	P25705	P25705|P25705-3|P25705-2	ATP synthase subunit alpha, mitochondrial
BiotinAb	Rep1	YHFFLYK	Hydrogen	1	0	0	0	2	15.12	12.6	10.7	88	6670000		243	(R)			0.987	67.87	12	509.264	1017.52	0.0004	0.4	41188.9	HUMAN	Q12792-3	Q12792-3|Q12792|Q6IBS0|D6RG15|Q12792-4	Isoform 3 of Twinfilin-1
BiotinAb	Rep1	SGQGAFGNMCR	Biotin-NHS	0	0	0	1	2	15.12	14.64	12.93	85.6	20400000		87	(R)		C:Carbamidomethylation,	0.981	69.22	12	705.788	1410.57	-0.0018	-1.2	47981.8	HUMAN	P36578	P36578	60S ribosomal protein L4
BiotinAb	Rep1	AYDATHLVk	Biotin-NHS	1	1	1	1	2	15.12	7.77	10.28	89.2	1680000	K209k	201	(K)	AYDATHLVK(1.0)	k:Biotin-NHS	0.872	91.25	7	735.349	1243.61	226.076	-1.2	31975.7	HUMAN	P10768	P10768|X6RA14	S-formylglutathione hydrolase
BiotinAb	Rep1	HMQLYCDR	Biotin-NHS	0	0	0	1	2	15.11	11.85	11.4	93.1	14400000		244	(R)		C:Carbamidomethylation,	0.999	64.33	14	674.783	1348.56	-0.0014	-1	83082.8	HUMAN	P33992	P33992|B1AHB1	DNA replication licensing factor MCM5
BiotinAb	Rep1	QVKPYVEEGLHPQIIIR	Hydrogen	1	0	0	0	4	15.11	14.58	15.11	83.3	4510000		107	(K)			0.957	66.08	14	505.54	2019.14	-0.0018	-0.9	59879.1	HUMAN	Q99832	Q99832|Q99832-3|Q99832-4	T-complex protein 1 subunit eta
BiotinAb	Rep1	MQEHSDQVPVGNIPR	Biotin-NHS	0	0	0	1	2	15.11	16.26	15.65	96	4230000		237	(K)			0.904	71.98	12	966.957	1932.91	0.0012	0.6	81934.1	HUMAN	P33993	P33993|P33993-3|P33993-2	DNA replication licensing factor MCM7
BiotinAb	Rep1	VVTQNICQYR	Biotin-NHS	0	0	0	1	2	15.11	9.66	11.65	92.8	7760000		748	(R)		C:Carbamidomethylation,	0.938	81.53	23	753.863	1506.72	-0.0006	-0.4	103527	HUMAN	Q8N163	Q8N163|Q8N163-2|G3V119	Cell cycle and apoptosis regulator protein 2
BiotinAb	Rep1	SIVIRPLEPQPAPHLAR	Biotin-NHS	0	0	0	1	3	15.11	10.84	12.48	87.2	8960000		915	(K)			0.983	82.12	11	707.398	2120.18	-0.0017	-0.8	110404	HUMAN	Q15029	Q15029|Q15029-3|Q15029-2	116 kDa U5 small nuclear ribonucleoprotein component
BiotinAb	Rep1	YSGGNYRDNYDN	Biotin-NHS	0	0	0	1	2	15.1	13.31	12.6	87.8	3000000		146	(R)			0.929	63.57	8	832.325	1663.64	-0.0006	-0.3	17170.1	HUMAN	P98179	P98179	Putative RNA-binding protein 3
BiotinAb	Rep1	TDEMLHTDQR	Biotin-NHS	0	0	0	1	2	15.1	14.43	14.26	91.6	1370000		1529	(R)			0.853	64.93	7	736.317	1471.63	-0.0042	-2.8	242953	HUMAN	O14497	O14497|O14497-3	AT-rich interactive domain-containing protein 1A
BiotinAb	Rep1	GSNPHLQTFTFTR	Biotin-NHS	0	0	0	1	2	15.1	15.21	14.83	91.2	2390000		171	(R)			0.926	77.63	6	866.417	1731.83	-0.0008	-0.5	124514	HUMAN	Q9BSJ8-2	Q9BSJ8-2|Q9BSJ8	Isoform 2 of Extended synaptotagmin-1
BiotinAb	Rep1	EFNAEVHRk	Biotin-NHS	1	1	1	1	2	15.09	13.13	12.81	86	15500000	K197k	189	(K)	EFNAEVHRK(1.0)	k:Biotin-NHS	0.976	72.15	9	791.369	1355.65	226.077	-0.1	34590.2	HUMAN	P46777	P46777	60S ribosomal protein L5
BiotinAb	Rep1	NLDDGIDDERLR	Biotin-NHS	0	0	0	1	2	15.09	11.85	11.16	89	14500000		300	(K)			0.98	73.58	10	828.886	1656.77	-0.0004	-0.2	70897.8	HUMAN	P11940	P11940|Q9H361|E7ERJ7|E7EQV3|P11940-2	Polyadenylate-binding protein 1
BiotinAb	Rep1	GLIAAICAGPTALLAHEIGFGSK	Hydrogen	1	0	0	0	3	15.09	16.57	17.26	80.2	5190000		100	(K)		C:Carbamidomethylation,	0.99	96.15	16	756.412	2267.22	-0.0005	-0.2	20061.9	HUMAN	Q99497	Q99497|K7ELW0	Protein DJ-1
BiotinAb	Rep1	NDEELNkLLGR	Biotin-NHS	1	1	1	1	2	15.08	12.99	15.85	86.8	3550000	K96k	90	(R)	NDEELNK(1.0)LLGR	k:Biotin-NHS	0.972	97.33	8	876.923	1526.76	226.075	-1.6	14135.2	HUMAN	P04908	P04908|Q93077|Q7L7L0	Histone H2A type 1-B/E
BiotinAb	Rep1	LHHVSSLAWLDEHTLVTTSHDASVK	Hydrogen	1	0	0	0	4	15.07	12.36	12.23	82.1	455000		576	(R)			0.942	65.93	0	696.607	2783.41	-0.0029	-1.1	66876.9	HUMAN	O75083	O75083|O75083-3	WD repeat-containing protein 1
BiotinAb	Rep1	QVHQCIER	Biotin-NHS	0	0	0	1	2	15.06	11.83	11.56	88.4	7320000		156	(K)		C:Carbamidomethylation,	0.992	47.77	11	648.302	1295.6	-0.0022	-1.7	27460	HUMAN	E7EQY1	E7EQY1|Q96C01	Protein FAM136A
BiotinAb	Rep1	ESTLHLVLR	Hydrogen	0	0	0	0	2	15.06	16.73	15.22	87.5	9700000		64	(K)			0.98	59.32	11	534.314	1067.62	-0.0008	-0.8	77037.2	HUMAN	P0CG48	P0CG48|F5H041|Q96C32|P0CG47|J3QRK5|J3QLP7|P62979|B4DV12|P62987	Polyubiquitin-C
BiotinAb	Rep1	LTNSMMmHGR	Biotin-NHS	0	0	0	1	2	15.06	13.12	11.07	82.2	3670000	M99m	93	(R)	LTNSM(0.33)M(0.33)M(0.33)HGR	m:Oxidized methionine	0.989	71.42	12	710.304	1403.61	15.9949	0	25504	HUMAN	M0R0R2	M0R0R2|P46782|M0R0R2|P46782	40S ribosomal protein S5
BiotinAb	Rep1	EAGDVCYADVYR	Biotin-NHS	0	0	0	1	2	15.06	15.13	12.4	78.1	16900000		143	(R)		C:Carbamidomethylation,	0.993	79.57	10	822.345	1643.68	-0.0003	-0.2	32340.7	HUMAN	Q07955-2	Q07955-2|J3KTL2|Q07955|Q07955-3	Isoform ASF-2 of Serine/arginine-rich splicing factor 1
BiotinAb	Rep1	SSQSSSQQFSGIGR	Biotin-NHS	0	0	0	1	2	15.05	13.05	13.26	92.8	3460000		673	(R)			0.937	65.57	10	841.386	1681.76	0.0045	2.7	81122.9	HUMAN	H3BLZ8	H3BLZ8|Q92841|Q92841-2|Q92841-3|Q92841-1	Probable ATP-dependent RNA helicase DDX17
BiotinAb	Rep1	AGALHAQVER	Biotin-NHS	0	0	0	1	2	15.04	11.14	15.58	78.4	5950000		897	(R)			0.989	61.83	12	639.324	1277.64	-0.0018	-1.4	150334	HUMAN	Q9BQG0-2	Q9BQG0-2|Q9BQG0	Isoform 2 of Myb-binding protein 1A
BiotinAb	Rep1	SMYEEEINETR	Biotin-NHS	0	0	0	1	2	15.04	15.04	15.2	84.9	5490000		210	(K)			0.977	78.95	10	813.842	1626.68	-0.0009	-0.5	66692.5	HUMAN	P20700	P20700|E9PBF6	Lamin-B1
BiotinAb	Rep1	DYALHWLVLGTHTSDEQNHLVVAR	Hydrogen	0	0	0	0	4	15.04	13.17	13.89	81.5	2460000		103	(K)			0.909	81.22	2	694.356	2774.4	0.0005	0.2	52712.6	HUMAN	Q16576-2	Q16576-2|Q16576|E9PC52	Isoform 2 of Histone-binding protein RBBP7
BiotinAb	Rep1	YVASYLLAALGGNSSPSAK	Hydrogen	1	0	0	0	2	15.04	14.68	15.82	86.3	12100000		3	(R)			0.749	90.63	2	934.996	1868.97	0.0092	4.9	11664.7	HUMAN	P05387	P05387	60S acidic ribosomal protein P2
BiotinAb	Rep1	GVVDSDDLPLNVSR	Biotin-NHS	0	0	0	1	2	15.04	9.59	9.55	96.2	4590000		435	(K)			0.982	91.47	4	856.422	1711.83	0.0056	3.2	92752.5	HUMAN	P14625	P14625	Endoplasmin
BiotinAb	Rep1	DLTTAGAVTQCYR	Biotin-NHS	0	0	0	1	2	15.03	14.86	11.91	88.5	17500000		99	(R)		C:Carbamidomethylation,	0.979	80.93	11	841.386	1681.77	-0.0016	-1	21047.3	HUMAN	Q02543	Q02543|M0R117|M0R1A7|M0R0P7	60S ribosomal protein L18a
BiotinAb	Rep1	YQILPLHSQIPR	Biotin-NHS	0	0	0	1	2	15.03	4.47	10.13	87.4	11500000		681	(R)			0.91	89.72	8	845.961	1690.91	0.0052	3.1	142268	HUMAN	Q08211	Q08211	ATP-dependent RNA helicase A
BiotinAb	Rep1	LFVTNDAATILR	Biotin-NHS	0	0	0	1	2	15.03	6.61	6.61	95.6	3570000		63	(K)			0.964	100.13	0	780.416	1559.83	-0.0004	-0.3	60190.1	HUMAN	P50990	P50990|P50990-2	T-complex protein 1 subunit theta
BiotinAb	Rep1	VHLVGIDIFTGK	Hydrogen	1	0	0	0	2	15.02	10.3	14.43	80.3	73700000		56	(K)			0.999	82.07	9	649.876	1298.75	-0.0012	-0.9	20959.8	HUMAN	I3L504	I3L504|P63241-2|P63241|Q6IS14|Q9GZV4|C9J7B5|F8WCJ1	Eukaryotic translation initiation factor 5A-1
BiotinAb	Rep1	AVSVTPIRDTk	Acetyl	1	1	1	0	2	15.01	10.98	9.87	89.6	8000000	K12k	2	(M)	AVSVTPIRDTK(1.0)	k:Biotin-NHS	0.974	81.9	10	727.887	1228.69	226.077	-0.7	42558.2	HUMAN	Q9NR56	Q9NR56|Q9NR56-5|Q9NR56-2|C9JP00|Q9NR56-6|Q9NR56-7|Q9NR56-4|Q9NR56-3	Muscleblind-like protein 1
BiotinAb	Rep1	HGGVIHIYVDK	Hydrogen	1	0	0	0	2	15	17.6	9.34	100	2060000		457	(K)			0.88	43.88	11	619.338	1237.67	-0.0004	-0.3	59663.8	HUMAN	Q14498	Q14498|Q14498-2|Q14498-3	RNA-binding protein 39
BiotinAb	Rep1	HEHQVMLMR	Biotin-NHS	0	0	0	1	2	15	11.29	13.71	100	6160000		305	(R)			0.902	52.93	6	703.827	1406.65	-0.0024	-1.7	54344.7	HUMAN	Q15233	Q15233|Q15233-2	Non-POU domain-containing octamer-binding protein
BiotinAb	Rep1	LHNAIEGGTQLSR	Biotin-NHS	0	0	0	1	2	15	12.87	13.28	93.7	6460000		159	(R)			0.963	71.78	10	811.409	1621.81	-0.0011	-0.7	58129.5	HUMAN	O60832	O60832|O60832-2	H/ACA ribonucleoprotein complex subunit 4
BiotinAb	Rep1	LYTLVLTDPDAPSR	Hydrogen	0	0	0	0	2	15	15.44	12.3	94.8	5030000		63	(K)			0.97	80.23	16	780.916	1560.83	-0.0023	-1.5	21170.5	HUMAN	P30086	P30086	Phosphatidylethanolamine-binding protein 1
BiotinAb	Rep1	EHPVPLLPIR	Biotin-NHS	0	0	0	1	2	15	15	8.53	92.5	10300000		322	(R)			0.926	86.1	13	698.894	1396.78	0.0027	1.9	54127.1	HUMAN	P14317	P14317|E7EVW7	Hematopoietic lineage cell-specific protein
BiotinAb	Rep1	ADFDDRVSDEEkVR	Acetyl	1	1	1	0	3	14.99	16.87	16.12	83.7	2480000	K13k	2	(M)	ADFDDRVSDEEK(1.0)VR	k:Biotin-NHS	0.974	70.75	7	650.295	1722.79	226.078	0	33093.3	HUMAN	P52907	P52907	F-actin-capping protein subunit alpha-1
BiotinAb	Rep1	IFSFLLNTLQENVNK	Hydrogen	1	0	0	0	2	14.99	14.91	14.01	90.2	2460000		189	(R)			0.88	96.25	6	890.487	1779.96	0.0026	1.5	138420	HUMAN	Q9HAV4	Q9HAV4	Exportin-5
BiotinAb	Rep1	FSPAGPILSIR	Biotin-NHS	0	0	0	1	2	14.99	12.87	7	88.9	5870000		31	(K)			0.977	99.43	3	692.377	1383.74	0.0013	0.9	70897.8	HUMAN	P11940	P11940|Q9H361|Q4VXU2|E7ERJ7|P11940-2|Q4VY17|Q5JQF8	Polyadenylate-binding protein 1
BiotinAb	Rep1	RVHPVSTMIk	Biotin-NHS	1	1	1	1	2	14.98	7.78	7.78	93.9	9540000	K307k	298	(R)	RVHPVSTMIK(1.0)	k:Biotin-NHS	0.87	77.72	8	810.414	1393.74	226.077	-0.6	40121.8	HUMAN	P00338-3	P00338-3|P00338|P00338-4	Isoform 3 of L-lactate dehydrogenase A chain
BiotinAb	Rep1	GEFVTTVQQR	Biotin-NHS	0	0	0	1	2	14.98	10.55	11.62	86.4	10200000		239	(K)			0.956	82.77	15	695.843	1390.68	-0.0002	-0.1	38912.2	HUMAN	P40925-3	P40925-3|P40925|P40925-2|B9A041|B8ZZ51	Isoform 3 of Malate dehydrogenase, cytoplasmic
BiotinAb	Rep1	VGEPVALSEEER	Biotin-NHS	0	0	0	1	2	14.98	11.41	8	92.8	5950000		135	(R)			0.973	84.22	11	770.869	1540.73	-0.0002	-0.1	100340	HUMAN	Q13435	Q13435|E9PPJ0	Splicing factor 3B subunit 2
BiotinAb	Rep1	LIAPVAEEEATVPNNK	Hydrogen	1	0	0	0	2	14.97	13.82	14.75	86	5140000		8	(K)			0.937	62.9	10	847.952	1694.9	0.001	0.6	36923.1	HUMAN	P07195	P07195	L-lactate dehydrogenase B chain
BiotinAb	Rep1	LQPHPQLSPEIR	Biotin-NHS	0	0	0	1	2	14.95	10.65	9.01	87.1	2980000		407	(R)			0.959	77.47	11	820.933	1640.86	0	0	49828.7	HUMAN	Q13895	Q13895	Bystin
BiotinAb	Rep1	TTPSYVAFTDTER	Hydrogen	0	0	0	0	2	14.94	13.72	14.73	87	16900000		37	(R)			0.978	63.87	12	744.353	1487.7	-0.0016	-1.1	71125	HUMAN	P11142	P11142|P17066|P34931|P08107|P54652|E9PKE3|P08107-2|E9PNE6|P11142-2|P48741	Heat shock cognate 71 kDa protein
BiotinAb	Rep1	LTDQVMQNPR	Biotin-NHS	0	0	0	1	2	14.94	11.26	10.78	89.9	7500000		27	(K)			0.971	82.05	10	714.343	1427.68	0.001	0.7	44306.2	HUMAN	Q99733-2	Q99733-2|Q99733	Isoform 2 of Nucleosome assembly protein 1-like 4
BiotinAb	Rep1	IVSQLLTLMDGLK	Hydrogen	1	0	0	0	2	14.94	8.24	13.99	89	4840000		324	(R)			0.915	97.52	8	715.918	1430.83	0.0006	0.4	90004.9	HUMAN	P55072	P55072	Transitional endoplasmic reticulum ATPase
BiotinAb	Rep1	HQNVQLPR	Biotin-NHS	0	0	0	1	2	14.93	8.36	8.92	94.1	92100000		437	(K)			0.999	54.33	29	609.313	1217.62	-0.0022	-1.8	59803.1	HUMAN	P26599-3	P26599-3|P26599-2|P26599|A6NLN1	Isoform 3 of Polypyrimidine tract-binding protein 1
BiotinAb	Rep1	HLAQVGDSMDR	Biotin-NHS	0	0	0	1	2	14.93	13.37	13.7	98.8	15900000		135	(R)			0.99	65.12	11	727.828	1454.65	-0.0019	-1.3	27178.2	HUMAN	P55957-2	P55957-2|P55957	Isoform 2 of BH3-interacting domain death agonist
BiotinAb	Rep1	RHDYWLLAGIINHGYAR	Hydrogen	0	0	0	0	4	14.93	14.93	14.93	75.1	7000000		1760	(R)			0.93	79.37	11	514.522	2055.07	-0.0018	-0.9	222442	HUMAN	Q14839-2	Q14839-2|Q14839|F5GWX5	Isoform 2 of Chromodomain-helicase-DNA-binding protein 4
BiotinAb	Rep1	SASSLLEQRPk	Acetyl	1	1	1	0	2	14.93	13.01	13.75	84.5	1560000	K12k	2	(M)	SASSLLEQRPK(1.0)	k:Biotin-NHS	0.743	82.03	0	742.381	1257.68	226.075	-1.8	62504.2	HUMAN	Q9Y5A9	Q9Y5A9	YTH domain-containing family protein 2
BiotinAb	Rep1	RLPDAHSDYAR	Biotin-NHS	0	0	0	1	3	14.92	11.59	13.42	92.6	41300000		637	(R)			0.984	54.95	31	509.577	1526.72	-0.0016	-1	69661.6	HUMAN	Q96PK6	Q96PK6	RNA-binding protein 14
BiotinAb	Rep1	HYTEAIkR	Biotin-NHS	1	1	1	1	2	14.92	10.89	10.89	98.2	9520000	K435k	429	(K)	HYTEAIK(1.0)R	k:Biotin-NHS	0.991	67.88	10	735.355	1243.62	226.077	-0.2	68763.9	HUMAN	P31948-2	P31948-2|P31948|P31948-3	Isoform 2 of Stress-induced-phosphoprotein 1
BiotinAb	Rep1	VAPEEHPVLLTEAPLNPk	Biotin-NHS	1	1	1	1	3	14.92	11.66	1.05	89.7	60000000	K113k	96	(R)	VAPEEHPVLLTEAPLNPK(1.0)	k:Biotin-NHS	0.998	98.77	1	802.747	2180.14	226.084	2.8	42078.3	HUMAN	P60709	P60709|P63261|J3KT65|G5E9R0	Actin, cytoplasmic 1
BiotinAb	Rep1	HIANYISGIQTIGHR	Hydrogen	0	0	0	0	3	14.9	16.9	13.27	79.4	4510000		985	(K)			0.884	60.2	9	560.636	1679.9	-0.0027	-1.6	136659	HUMAN	Q15393	Q15393|Q15393-3	Splicing factor 3B subunit 3
BiotinAb	Rep1	ARPAEVGGMQLR	Biotin-NHS	0	0	0	1	2	14.89	9.48	10.28	97.9	35000000		104	(R)			1	68.18	8	755.884	1510.76	-0.0019	-1.2	26848	HUMAN	P33316	P33316|H0YKI0|H0YNW5|P33316-2|H0YNJ9|H0YMM5	Deoxyuridine 5'-triphosphate nucleotidohydrolase, mitochondrial
BiotinAb	Rep1	ISEQFTAMFR	Hydrogen	0	0	0	0	2	14.89	12.25	10.88	91.5	57200000		381	(R)			0.999	79.2	14	615.302	1229.6	-0.001	-0.8	50888.2	HUMAN	Q13509	Q13509|Q13885|Q9BVA1|P68371|P04350|P07437|Q5JP53|Q13509-2|Q5ST81	Tubulin beta-3 chain
BiotinAb	Rep1	EQSQLTATQTR	Biotin-NHS	0	0	0	1	2	14.87	13.61	13.1	83.9	4530000		2035	(K)			0.938	58.97	9	744.859	1488.71	-0.0007	-0.5	274908	HUMAN	Q6P2Q9	Q6P2Q9	Pre-mRNA-processing-splicing factor 8
BiotinAb	Rep1	EIHQDWANR	Biotin-NHS	0	0	0	1	2	14.87	11.33	8.43	85.9	167000000		11	(R)			0.98	64.37	12	697.816	1394.63	-0.0021	-1.5	12273.8	HUMAN	Q8WUW1-2	Q8WUW1-2|Q8WUW1	Isoform 2 of Protein BRICK1
BiotinAb	Rep1	IMYTVFEHTFHVR	Hydrogen	0	0	0	0	3	14.87	14.87	14.87	71.9	11100000		584	(R)			0.997	73.23	10	560.617	1679.84	-0.0007	-0.4	83905.8	HUMAN	P41250	P41250	Glycine--tRNA ligase
BiotinAb	Rep1	NLQEIQQAGER	Biotin-NHS	0	0	0	1	2	14.87	11.2	8.85	89.1	3400000		32	(R)			0.891	79.03	12	756.366	1511.73	-0.0032	-2.1	100352	HUMAN	H3BVG0	H3BVG0|Q8N1F7	Nuclear pore complex protein Nup93
BiotinAb	Rep1	IGAEVYHNLK	Hydrogen	1	0	0	0	3	14.87	11.82	10.59	80.5	32800000		184	(R)			1	42.78	12	381.876	1143.62	-0.0026	-2.2	47510.4	HUMAN	P06733	P06733|P06733-2	Alpha-enolase
BiotinAb	Rep1	FSASGELGNGNIK	Hydrogen	1	0	0	0	2	14.86	15.18	9.09	90.2	11600000		169	(K)			0.993	51.92	10	647.324	1293.64	-0.0019	-1.4	29110.6	HUMAN	P12004	P12004	Proliferating cell nuclear antigen
BiotinAb	Rep1	EVYQQQQYGSGGR	Biotin-NHS	0	0	0	1	2	14.86	14.03	12.93	89.9	17300000		233	(K)			0.97	64.53	13	863.385	1725.77	-0.0024	-1.4	36338.3	HUMAN	Q99729	Q99729|Q99729-2|D6RBZ0|Q99729-4|Q99729-3|D6RD18|D6R9P3	Heterogeneous nuclear ribonucleoprotein A/B
BiotinAb	Rep1	AGELTEDEVER	Biotin-NHS	0	0	0	1	2	14.86	12.1	7.5	87.5	5150000		56	(R)			0.958	76.9	12	737.33	1473.65	-0.0009	-0.6	17718.4	HUMAN	P62269	P62269	40S ribosomal protein S18
BiotinAb	Rep1	VAQLEQVYIR	Biotin-NHS	0	0	0	1	2	14.86	10.2	10.74	92.5	4250000		55	(R)			0.984	98.1	8	722.885	1444.76	0	0	14030.1	HUMAN	P62318	P62318|P62318-2	Small nuclear ribonucleoprotein Sm D3
BiotinAb	Rep1	MDADGFLPITLIASFHR	Hydrogen	0	0	0	0	3	14.86	11.83	14	88.1	14900000		430	(K)			0.985	99.02	1	635.33	1903.97	0.0018	1	123907	HUMAN	Q6PKG0	Q6PKG0|Q6PKG0-3	La-related protein 1
BiotinAb	Rep1	MTQIMFETFNTPAMYVAIQAVLSLYASGR	Hydrogen	0	0	0	0	3	14.86	13.88	14.1	97.7	2340000		119	(K)			0.924	102.03	8	1085.21	3253.61	0.0041	1.3	42078.3	HUMAN	P60709	P60709|P63261	Actin, cytoplasmic 1
BiotinAb	Rep1	AEGYEVAHGGR	Biotin-NHS	0	0	0	1	2	14.85	12.17	12.96	85.2	10100000		431	(K)			0.935	55.42	12	686.308	1371.61	-0.0016	-1.2	57448.2	HUMAN	P53041	P53041|A8MU39	Serine/threonine-protein phosphatase 5
BiotinAb	Rep1	GILFVGSGVSGGEEGAR	Hydrogen	0	0	0	0	2	14.85	12.11	11.25	96	8180000		120	(K)			0.914	74.22	12	796.408	1591.81	0.0008	0.5	53652.5	HUMAN	P52209	P52209|P52209-2	6-phosphogluconate dehydrogenase, decarboxylating
BiotinAb	Rep1	NHFYQFGEIR	Biotin-NHS	0	0	0	1	2	14.85	12.4	12.48	89.9	6180000		250	(R)			0.982	80.08	9	768.855	1536.7	-0.0025	-1.6	47636.5	HUMAN	Q9NW64	Q9NW64|Q9NW64-2	Pre-mRNA-splicing factor RBM22
BiotinAb	Rep1	LAPEYEAAATR	Biotin-NHS	0	0	0	1	2	14.85	7.4	7	95.9	12200000		63	(R)			0.982	84.45	14	709.342	1417.68	-0.0002	-0.2	57180.7	HUMAN	P30101	P30101	Protein disulfide-isomerase A3
BiotinAb	Rep1	YGTCPHGGYGLGLER	Biotin-NHS	0	0	0	1	2	14.84	12.61	12.25	90.1	4460000		508	(K)		C:Carbamidomethylation,	0.969	74.87	12	931.919	1862.83	-0.0006	-0.3	63797.6	HUMAN	O43776	O43776	Asparagine--tRNA ligase, cytoplasmic
BiotinAb	Rep1	VQASLAANTFTITGHAETK	Hydrogen	1	0	0	0	3	14.83	14.03	13.94	84	21300000		123	(K)			0.953	63.83	12	654.009	1960.01	-0.0022	-1.1	22224.6	HUMAN	P20290	P20290|P20290-2	Transcription factor BTF3
BiotinAb	Rep1	WQHDLFDSGFGGGAGVETGGK	Hydrogen	1	0	0	0	3	14.83	16.25	14.5	96.7	2230000		94	(K)			0.845	74.08	2	707.993	2121.96	0.0008	0.4	27557.2	HUMAN	E9PB61	E9PB61|Q86V81	THO complex subunit 4
BiotinAb	Rep1	ATQALVLAPTR	Biotin-NHS	0	0	0	1	2	14.83	14.83	14.83	89.9	23000000		100	(K)			0.98	89.15	9	683.881	1366.75	0.0046	3.4	46381.4	HUMAN	P60842	P60842|P60842-2|J3KT12	Eukaryotic initiation factor 4A-I
BiotinAb	Rep1	LPGLIDVHVHLR	Hydrogen	0	0	0	0	3	14.82	14.82	14.82	76.6	10700000		1464	(R)			0.995	71.55	9	456.942	1368.81	-0.001	-0.8	245318	HUMAN	P27708	P27708|F8VPD4	CAD protein
BiotinAb	Rep1	ASSGLLYPLER	Biotin-NHS	0	0	0	1	2	14.82	13.14	13.14	87.3	5960000		347	(K)			0.964	94.72	6	716.369	1431.73	0.0006	0.4	81415.7	HUMAN	Q08945	Q08945	FACT complex subunit SSRP1
BiotinAb	Rep1	HAEATLGSGNLR	Biotin-NHS	0	0	0	1	2	14.81	12	11.67	92.2	12000000		36	(K)			0.97	57.8	10	726.355	1451.71	-0.0024	-1.7	25669.8	HUMAN	Q7L9L4-2	Q7L9L4-2|Q9H8S9|Q7L9L4|Q9H8S9-2	Isoform 2 of MOB kinase activator 1B
BiotinAb	Rep1	TEVHIRPk	Biotin-NHS	1	1	1	1	2	14.81	12.05	12.04	91.4	2400000	K237k	230	(K)	TEVHIRPK(1.0)	k:Biotin-NHS	0.969	73.62	8	716.365	1205.65	226.078	0	56564.7	HUMAN	P28838	P28838|P28838-2	Cytosol aminopeptidase
BiotinAb	Rep1	CVSSPHFQVAER	Biotin-NHS	0	0	0	1	2	14.8	14.91	12.17	79.7	1220000		410	(K)		C:Carbamidomethylation,	0.784	69	2	821.873	1642.75	-0.0075	-4.6	70332.8	HUMAN	Q14738	Q14738|E9PFR3|Q14738-2|Q13362-5|Q13362-4|Q13362|Q15173|Q14738-3|Q15173-2|Q13362-3|Q16537|Q16537-2|Q13362-2|Q16537-3|Q96B13	Serine/threonine-protein phosphatase 2A 56 kDa regulatory subunit delta isoform
BiotinAb	Rep1	IMFHATVATQTQFFHVK	Hydrogen	1	0	0	0	3	14.79	14.79	14.79	84.1	2220000		227	(K)			0.963	71.83	8	669.348	2006.03	-0.001	-0.5	88710.4	HUMAN	Q16666	Q16666|Q16666-2|Q16666-6|Q16666-3	Gamma-interferon-inducible protein 16
BiotinAb	Rep1	LIEGLSHEVIVSAACGR	Biotin-NHS	0	0	0	1	3	14.79	10.85	8.52	96.2	1760000		195	(R)		C:Carbamidomethylation,	0.946	97.8	4	679.68	2037.03	-0.0007	-0.4	56825.2	HUMAN	Q9P258	Q9P258	Protein RCC2
BiotinAb	Rep1	EHMQPTHPIR	Biotin-NHS	0	0	0	1	3	14.78	14.78	9.25	83.6	33700000		163	(K)			0.994	47.15	13	491.235	1471.69	-0.0027	-1.8	28473.3	HUMAN	P61981	P61981	14-3-3 protein gamma
BiotinAb	Rep1	FGGPVHHQAQR	Biotin-NHS	0	0	0	1	2	14.78	15.32	13.09	93.2	3040000		234	(R)			0.934	49.87	10	730.353	1459.7	-0.0019	-1.3	39223.8	HUMAN	Q15717-2	Q15717-2|Q15717	Isoform 2 of ELAV-like protein 1
BiotinAb	Rep1	NLQDAMQVCR	Biotin-NHS	0	0	0	1	2	14.78	11.06	11.32	86.4	20300000		390	(R)		C:Carbamidomethylation,	0.959	82.7	11	730.825	1460.64	-0.0012	-0.8	61103.4	HUMAN	P49368	P49368|P49368-2|B4DUR8	T-complex protein 1 subunit gamma
BiotinAb	Rep1	ACQSIYPLHDVFVR	Biotin-NHS	0	0	0	1	2	14.78	12.82	11.42	86.1	25500000		200	(K)		C:Carbamidomethylation,	0.929	89.85	6	965.972	1930.93	0.0073	3.8	30172.6	HUMAN	P61247	P61247|D6RAT0|D6R9B6	40S ribosomal protein S3a
BiotinAb	Rep1	HFTQPHAQDFLR	Biotin-NHS	0	0	0	1	3	14.77	12.45	12.4	87.7	1990000		307	(R)			0.93	70.73	3	574.945	1722.82	0.0026	1.5	64756.5	HUMAN	Q4G176	Q4G176|F5H2G6|F5H5A1	Acyl-CoA synthetase family member 3, mitochondrial
BiotinAb	Rep1	RPAEDMEEEQAFkR	Biotin-NHS	1	1	1	1	3	14.77	14.77	14.77	84.8	5750000	K34k	22	(K)	RPAEDMEEEQAFK(1.0)R	k:Biotin-NHS	0.946	75.75	8	729.992	1961.88	226.076	-0.8	51312.6	HUMAN	P61978-2	P61978-2|P61978|P61978-3|Q5T6W5|S4R457	Isoform 2 of Heterogeneous nuclear ribonucleoprotein K
BiotinAb	Rep1	STLMGHMLYLLGNINK	Hydrogen	1	0	0	0	3	14.77	14.77	14.77	84.6	8080000		274	(K)			0.989	93.18	12	602.319	1804.94	-0.001	-0.6	75985	HUMAN	Q9Y450	Q9Y450|Q9Y450-4|J3QT46|B7Z524	HBS1-like protein
BiotinAb	Rep1	GFAFVQYVNER	Biotin-NHS	0	0	0	1	2	14.77	15.51	15.51	93.6	3060000		51	(K)			0.999	99.13	3	778.371	1555.74	-0.0011	-0.7	33726.5	HUMAN	P07910	P07910|G3V2Q1|P07910-2|G3V4C1|B4DY08|P07910-4|G3V576|B4DSU6	Heterogeneous nuclear ribonucleoproteins C1/C2
BiotinAb	Rep1	SLAGSSGPGASSGTSGDHGELVVR	Hydrogen	0	0	0	0	3	14.76	12.03	11.53	90.9	2130000		476	(K)			0.931	47.73	6	729.02	2185.05	-0.0021	-1	77196.2	HUMAN	E9PRY8	E9PRY8|P29692-2|P29692|E9PMW7	Elongation factor 1-delta
BiotinAb	Rep1	DGQVINETSQHHDDLE	Biotin-NHS	0	0	0	1	2	14.76	14.76	14.33	85.1	8750000		451	(R)			0.951	66.27	10	1031.94	2062.88	-0.002	-0.9	53707.8	HUMAN	P08670	P08670	Vimentin
BiotinAb	Rep1	ELEVQHPAAk	Biotin-NHS	1	1	1	1	2	14.76	11.74	11.14	74.9	8860000	K84k	75	(R)	ELEVQHPAAK(1.0)	k:Biotin-NHS	0.985	82.78	13	787.378	1347.67	226.077	-0.5	60190.1	HUMAN	P50990	P50990|P50990-2	T-complex protein 1 subunit theta
BiotinAb	Rep1	FNEEHIPDSPFVVPVASPSGDAR	Biotin-NHS	0	0	0	1	3	14.76	11.81	12.18	92.4	3020000		2311	(K)			0.874	94.97	8	898.426	2693.27	-0.0027	-1	283472	HUMAN	P21333	P21333|P21333-2|Q5HY54|E9PHF0	Filamin-A
BiotinAb	Rep1	VYNVTQHAVGIVVNK	Hydrogen	1	0	0	0	2	14.75	16	14.75	95	2440000		64	(R)			0.855	58.98	9	820.959	1640.91	-0.0013	-0.8	18621.6	HUMAN	P46778	P46778|G3V1B3	60S ribosomal protein L21
BiotinAb	Rep1	VVDRDSEEAEIIR	Biotin-NHS	0	0	0	1	2	14.75	12.27	11.67	100	7300000		803	(K)			0.979	75.58	10	878.93	1756.85	-0.0005	-0.3	113880	HUMAN	P09874	P09874	Poly [ADP-ribose] polymerase 1
BiotinAb	Rep1	VHVGDEDFVHLR	Biotin-NHS	0	0	0	1	3	14.75	14.59	13.22	80.6	16900000		57	(K)			0.993	79.95	8	550.268	1648.79	-0.0016	-1	11196.4	HUMAN	P04080	P04080	Cystatin-B
BiotinAb	Rep1	AGVMALANLLQIQR	Hydrogen	0	0	0	0	2	14.75	11.68	10.78	100	1820000		132	(K)			0.932	95.08	8	749.432	1497.86	-0.0007	-0.5	28181.7	HUMAN	Q9Y224	Q9Y224|G3V4C6	UPF0568 protein C14orf166
BiotinAb	Rep1	SLEAQVAHADQQLR	Biotin-NHS	0	0	0	1	2	14.74	13.03	14.22	96.2	1760000		1682	(R)			0.74	77.07	4	896.444	1791.88	0.0003	0.2	239339	HUMAN	Q14980	Q14980|Q14980-2|Q14980-3|Q14980-4|Q14980-5	Nuclear mitotic apparatus protein 1
BiotinAb	Rep1	AEPVEVVAPR	Biotin-NHS	0	0	0	1	2	14.74	10.82	11.98	88.8	75100000		487	(K)			0.996	81.5	10	646.837	1292.67	-0.0004	-0.3	113880	HUMAN	P09874	P09874	Poly [ADP-ribose] polymerase 1
BiotinAb	Rep1	APGFGDNRk	Biotin-NHS	1	1	1	1	2	14.74	9.65	9.65	92.2	14800000	K310k	302	(K)	APGFGDNRK(1.0)	k:Biotin-NHS	0.992	82.92	12	707.323	1187.56	226.077	-0.8	61224.7	HUMAN	P10809	P10809	60 kDa heat shock protein, mitochondrial
BiotinAb	Rep1	SLEEIYLFSLPIK	Hydrogen	1	0	0	0	2	14.74	12.92	16.08	83.4	1260000		77	(K)			0.95	98.8	2	776.436	1551.87	-0.0013	-0.9	31609.1	HUMAN	P15880	P15880|E9PQD7|E9PPT0	40S ribosomal protein S2
BiotinAb	Rep1	RECPSDECGAGVFMASHFDR	Biotin-NHS	0	0	0	1	3	14.72	15.46	14.72	94.2	3040000		119	(R)		C:Carbamidomethylation,	0.949	73.22	8	852.017	2554.04	-0.0014	-0.5	18306.9	HUMAN	P62979	P62979	Ubiquitin-40S ribosomal protein S27a
BiotinAb	Rep1	YHTINGHNCEVk	Biotin-NHS	1	1	1	1	2	14.71	11.4	8.62	77.5	5560000	K199k	188	(K)	YHTINGHNCEVK(1.0)	C:Carbamidomethylation,k:Biotin-NHS	0.948	67.78	8	962.417	1697.75	226.075	-1.5	39822.5	HUMAN	P51991	P51991|P51991-2	Heterogeneous nuclear ribonucleoprotein A3
BiotinAb	Rep1	VSDCIPLSHR	Biotin-NHS	0	0	0	1	2	14.71	10.42	9.35	88	7080000		976	(R)		C:Carbamidomethylation,	0.954	75.38	11	705.336	1409.67	-0.0012	-0.9	117467	HUMAN	B0I1T2	B0I1T2	Unconventional myosin-Ig
BiotinAb	Rep1	GSNMDFREPTEEER	Biotin-NHS	0	0	0	1	2	14.7	11.83	11.83	97.8	12000000		192	(R)			0.879	65.7	10	961.903	1922.8	-0.0022	-1.2	27441.6	HUMAN	Q15056	Q15056|Q15056-2	Eukaryotic translation initiation factor 4H
BiotinAb	Rep1	HDLGHFMLR	Biotin-NHS	0	0	0	1	3	14.7	14.71	15.1	82.2	2780000		179	(K)			0.988	74.88	10	451.217	1351.64	-0.0031	-2.3	22233.1	HUMAN	P30043	P30043|M0R192	Flavin reductase (NADPH)
BiotinAb	Rep1	TPAQFDADELR	Biotin-NHS	0	0	0	1	2	14.7	11.94	11.94	88.7	9030000		114	(K)			0.95	84.95	12	744.843	1488.68	-0.0007	-0.5	38941.8	HUMAN	P04083	P04083	Annexin A1
BiotinAb	Rep1	AVAHHTTAAFIR	Biotin-NHS	0	0	0	1	3	14.69	13.14	13.03	80.4	6470000		218	(K)			0.982	60.03	11	507.598	1520.78	-0.0009	-0.6	47479.5	HUMAN	P43686	P43686|P43686-2	26S protease regulatory subunit 6B
BiotinAb	Rep1	DIVHSGLAYTMER	Biotin-NHS	0	0	0	1	2	14.69	7.27	8.92	94.3	2580000		504	(K)			0.859	85.25	8	859.405	1717.8	-0.0013	-0.8	61739.1	HUMAN	P00367	P00367|P00367-3|P00367-2	Glutamate dehydrogenase 1, mitochondrial
BiotinAb	Rep1	TINEVENQILTR	Biotin-NHS	0	0	0	1	2	14.69	12.83	15.1	85.4	2530000		727	(R)			0.952	94.53	7	828.425	1655.84	-0.0002	-0.1	107710	HUMAN	P12814-4	P12814-4|P12814-3|O43707|P12814|P12814-2|H9KV75|O43707-2|O43707-3|F5GXS2	Isoform 4 of Alpha-actinin-1
BiotinAb	Rep1	TAFQEALDAAGDK	Hydrogen	1	0	0	0	2	14.68	12.98	14.68	90	10600000		9	(K)			0.987	66.45	13	668.822	1336.64	-0.001	-0.8	12022.6	HUMAN	P10599	P10599|P10599-2	Thioredoxin
BiotinAb	Rep1	IFVGGLSPDTPEEK	Hydrogen	1	0	0	0	2	14.68	12.64	14.36	92.9	7930000		184	(K)			0.905	68.48	22	744.882	1488.76	-0.0017	-1.2	38604.6	HUMAN	Q14103	Q14103|Q14103-2|Q14103-3|Q14103-4	Heterogeneous nuclear ribonucleoprotein D0
BiotinAb	Rep1	IMIHQPSGGAR	Biotin-NHS	0	0	0	1	2	14.67	12.14	9.65	94.7	6110000		175	(R)			1	73.6	14	696.847	1392.69	-0.0003	-0.2	30464.8	HUMAN	Q16740	Q16740|M0R208	ATP-dependent Clp protease proteolytic subunit, mitochondrial
BiotinAb	Rep1	HEMLPASLIQAQR	Biotin-NHS	0	0	0	1	3	14.67	14.87	13.35	85.2	10400000		435	(R)			0.987	84.03	25	573.961	1719.87	0.0001	0	53652.5	HUMAN	P52209	P52209|P52209-2	6-phosphogluconate dehydrogenase, decarboxylating
BiotinAb	Rep1	LESEEEGVPSTAIR	Biotin-NHS	0	0	0	1	2	14.67	8.65	10.04	97.6	4680000		37	(R)			0.957	84.08	14	871.915	1742.83	-0.0028	-1.6	34151.9	HUMAN	P06493	P06493|P06493-2	Cyclin-dependent kinase 1
BiotinAb	Rep1	ATIAGGGVIPHIHk	Biotin-NHS	1	1	1	1	2	14.67	10.6	10.89	81.6	26500000	K116k	103	(K)	ATIAGGGVIPHIHK(1.0)	k:Biotin-NHS	0.895	89.62	3	911.975	1596.87	226.076	-1.1	13508.4	HUMAN	Q71UI9	Q71UI9|P0C0S5|Q71UI9-4|Q71UI9-3	Histone H2A.V
BiotinAb	Rep1	DCDLQEDACYNCGR	Biotin-NHS	0	0	0	1	2	14.66	14.66	14.66	90.4	5840000		66	(K)		C:Carbamidomethylation,	0.977	68.9	10	1001.36	2001.72	-0.0019	-1	20717.6	HUMAN	P62633	P62633|P62633-2|P62633-3|P62633-7	Cellular nucleic acid-binding protein
BiotinAb	Rep1	VLAQYYTVTDEHHR	Biotin-NHS	0	0	0	1	3	14.66	10.93	10.72	74.8	4790000		336	(K)			0.948	80.97	9	653.313	1957.92	0.0012	0.6	44070.4	HUMAN	Q9NX58	Q9NX58	Cell growth-regulating nucleolar protein
BiotinAb	Rep1	GTYLATFHQR	Hydrogen	0	0	0	0	3	14.65	14.32	13.44	76.8	513000000		346	(K)			0.999	46.58	14	398.539	1193.61	-0.0022	-1.8	99769.3	HUMAN	P55884-2	P55884-2|P55884	Isoform 2 of Eukaryotic translation initiation factor 3 subunit B
BiotinAb	Rep1	RPPPEHFR	Biotin-NHS	0	0	0	1	3	14.65	14.65	14.65	76.9	12700000		733	(R)			0.998	47.5	22	421.213	1261.63	-0.0021	-1.6	118443	HUMAN	Q8IXT5	Q8IXT5|B9ZVT1	RNA-binding protein 12B
BiotinAb	Rep1	VGLQVVAVK	Hydrogen	1	0	0	0	2	14.65	12.05	13.2	93.7	97900000		293	(K)			0.999	61.32	12	456.797	912.588	-0.0007	-0.8	61224.7	HUMAN	P10809	P10809	60 kDa heat shock protein, mitochondrial
BiotinAb	Rep1	QLHMQLYPGWSAR	Hydrogen	0	0	0	0	3	14.65	9.26	6.13	80.1	6780000		408	(R)			0.956	71.08	10	529.601	1586.79	-0.0008	-0.5	68431	HUMAN	Q9NQB0	Q9NQB0|Q9NQB0-3|Q9NQB0-5|Q9NQB0-7|Q9NQB0-8|Q9NQB0-16|Q9NQB0-13|P36402-3|P36402-11|Q9NQB0-2|Q9NQB0-11|Q9NQB0-6|B7WNT5|Q9NQB0-4|Q9NQB0-9|Q9NQB0-12|Q9NQB0-10|Q9NQB0-15|Q9NQB0-14|Q9UJU2|Q9UJU2-6|P36402|P36402-5|P36402-7|P36402-4|P36402-12|Q9UJU2-5|P36402-15|P36402-13|P36402-9|Q9NQB0-17|Q9UJU2-7|Q9UJU2-3|P36402-2|P36402-6|P36402-8|P36402-16|P36402-14|P36402-10|Q5JRY4|Q5JRY3	Transcription factor 7-like 2
BiotinAb	Rep1	FCNTVHDIVNR	Biotin-NHS	0	0	0	1	2	14.65	14.65	14.65	83.4	1730000		222	(R)		C:Carbamidomethylation,	0.941	82.28	2	800.87	1600.74	-0.0029	-1.8	78169.3	HUMAN	Q9UKF6	Q9UKF6|G5E9W3	Cleavage and polyadenylation specificity factor subunit 3
BiotinAb	Rep1	TLTIVDTGIGMTK	Hydrogen	1	0	0	0	2	14.64	12.31	12.31	93.2	31700000		210	(R)			0.994	77.68	10	675.37	1349.73	-0.0009	-0.7	98729.9	HUMAN	P07900-2	P07900-2|P07900|Q58FG1|P08238	Isoform 2 of Heat shock protein HSP 90-alpha
BiotinAb	Rep1	EWLLAHEGHR	Biotin-NHS	0	0	0	1	3	14.64	14.19	13.94	58.3	5170000		166	(K)			0.954	77.33	12	491.906	1473.71	-0.0009	-0.6	21930.9	HUMAN	P16455	P16455	Methylated-DNA--protein-cysteine methyltransferase
BiotinAb	Rep1	EQVANSAFVER	Biotin-NHS	0	0	0	1	2	14.64	11.54	9.01	82.7	118000000		492	(K)			0.994	79.42	11	738.35	1475.69	-0.0014	-0.9	83605	HUMAN	P08238	P08238|Q58FF7	Heat shock protein HSP 90-beta
BiotinAb	Rep1	HQGVMVGMGQk	Biotin-NHS	1	1	1	1	2	14.64	12.08	12.08	76.6	77000000	K52k	42	(R)	HQGVMVGMGQK(1.0)	k:Biotin-NHS	0.964	82.47	10	812.366	1397.65	226.076	-0.9	42407.6	HUMAN	P62736	P62736|P68032|P68133|Q562R1|P63267|P60709|P63261|Q5T8M7|A6NL76|Q5T8M8|J3KT65|G5E9R0|B8ZZJ2|F8WB63	Actin, aortic smooth muscle
BiotinAb	Rep1	QQREDITQSAQHALR	Biotin-NHS	0	0	0	1	3	14.63	14.91	12.64	88.6	5860000		309	(R)			0.951	55.48	10	669.665	2006.98	-0.001	-0.5	96205.6	HUMAN	Q12906-7	Q12906-7|Q12906|Q12906-3|Q12906-6|Q12906-2|Q12906-4|Q12906-5	Isoform 7 of Interleukin enhancer-binding factor 3
BiotinAb	Rep1	IALTDNALIAR	Biotin-NHS	0	0	0	1	2	14.63	7.5	8.21	92.8	6870000		167	(R)			0.989	98.88	4	698.885	1396.76	-0.0001	0	29282.3	HUMAN	P18124	P18124|A8MUD9	60S ribosomal protein L7
BiotinAb	Rep1	LLDVVHPAAk	Biotin-NHS	1	1	1	1	2	14.63	9.69	7.96	84.8	9430000	K77k	68	(K)	LLDVVHPAAK(1.0)	k:Biotin-NHS	0.917	99.62	3	757.897	1288.71	226.078	0.6	59879.1	HUMAN	Q99832	Q99832|Q99832-3	T-complex protein 1 subunit eta
BiotinAb	Rep1	ASDVHEVR	Biotin-NHS	0	0	0	1	2	14.62	11.02	10.74	89.4	34100000		248	(K)			0.993	50.92	11	569.768	1138.53	-0.0017	-1.5	58506.4	HUMAN	P14618	P14618|P14618-2|P14618-3|Q504U3|H3BQ34	Pyruvate kinase PKM
BiotinAb	Rep1	IREEYPDR	Biotin-NHS	0	0	0	1	2	14.62	7.38	7.16	95.9	603000000		155	(K)			0.997	62.08	17	652.308	1303.61	-0.001	-0.8	50896.6	HUMAN	Q9H4B7	Q9H4B7|Q13885|Q9BVA1|P68371|P07437|A6NNZ2|Q3ZCM7|Q5JP53|Q5SQY0|I3L2F9|A0A075B736|Q5ST81	Tubulin beta-1 chain
BiotinAb	Rep1	RGFGFVTFDDHDPVDK	Hydrogen	1	0	0	0	3	14.62	14.76	15.52	87	1170000		153	(K)			0.466	70.35	0	617.961	1851.87	0.0024	1.3	37486.1	HUMAN	P22626	P22626|P22626-2	Heterogeneous nuclear ribonucleoproteins A2/B1
BiotinAb	Rep1	TAVAHRPGAFk	Biotin-NHS	1	1	1	1	2	14.62	11.34	10.77	89.6	1210000	K156k	146	(K)	TAVAHRPGAFK(1.0)	k:Biotin-NHS	0.762	72.83	2	803.902	1380.72	226.076	-0.7	18909	HUMAN	Q969H8	Q969H8	UPF0556 protein C19orf10
BiotinAb	Rep1	SGSGTMNLGGSLTR	Biotin-NHS	0	0	0	1	2	14.62	9.44	14.62	84.3	5190000		211	(K)			0.92	78.15	18	782.366	1563.72	-0.001	-0.6	34180	HUMAN	B1AK88	B1AK88|P47756|P47756-2|B1AK85|B1AK87	Capping protein (Actin filament) muscle Z-line, beta, isoform CRA_d
BiotinAb	Rep1	AIADTGANVVVTGGK	Hydrogen	1	0	0	0	2	14.61	11.93	11.39	96.9	12400000		282	(K)			0.976	52.92	10	686.874	1372.74	-0.0034	-2.5	60190.1	HUMAN	P50990	P50990|P50990-2|P50990-3	T-complex protein 1 subunit theta
BiotinAb	Rep1	HSQFIGYPITLYLEK	Hydrogen	1	0	0	0	3	14.61	12.11	11.97	89.9	91400000		205	(K)			0.863	86.83	20	603.658	1808.96	0.0014	0.8	83605	HUMAN	P08238	P08238|Q58FF7|Q58FF8	Heat shock protein HSP 90-beta
BiotinAb	Rep1	ITITNDkGR	Biotin-NHS	1	1	1	1	2	14.61	7.47	8.82	92.6	14300000	K507k	501	(K)	ITITNDK(1.0)GR	k:Biotin-NHS	0.958	89.78	6	735.366	1243.65	226.079	1.1	71125	HUMAN	P11142	P11142|P17066|P34931|P08107|P54652|E9PKE3|P08107-2|E9PNE6|V9GZ37|A8K7Q2	Heat shock cognate 71 kDa protein
BiotinAb	Rep1	DYEEIGPSICR	Biotin-NHS	0	0	0	1	2	14.6	14.6	14.6	85.6	3790000		399	(K)		C:Carbamidomethylation,	0.918	82.58	12	782.842	1564.68	0.0005	0.3	47826.7	HUMAN	P61158	P61158|B4DXW1	Actin-related protein 3
BiotinAb	Rep1	NLTNPNTVIILIGNK	Hydrogen	1	0	0	0	2	14.6	13.26	16.18	87.3	1480000		111	(R)			-0.578	86.85	0	812.477	1623.94	0.0033	2	24124.7	HUMAN	P61106	P61106	Ras-related protein Rab-14
BiotinAb	Rep1	RQWLLQTHWTLDK	Hydrogen	1	0	0	0	3	14.59	10.65	11.05	79.7	2480000		70	(K)			0.712	71.38	8	575.646	1724.92	0.0009	0.5	76521.9	HUMAN	Q86UX7	Q86UX7|Q86UX7-2	Fermitin family homolog 3
BiotinAb	Rep1	VHIDIGADGR	Biotin-NHS	0	0	0	1	2	14.58	14.58	12.19	90	3900000		223	(R)			0.988	79.93	10	639.816	1278.63	-0.0011	-0.8	36982.9	HUMAN	P31942	P31942|P31942-2|P31942-3|P31942-4|P31942-5|P31942-6	Heterogeneous nuclear ribonucleoprotein H3
BiotinAb	Rep1	GISDLAQHYLMR	Hydrogen	0	0	0	0	3	14.57	11.04	12.23	83.7	1600000		295	(K)			0.888	77.07	2	468.575	1403.71	-0.0012	-0.8	61103.4	HUMAN	P49368	P49368|P49368-2|B4DUR8	T-complex protein 1 subunit gamma
BiotinAb	Rep1	TLHTTASNWLHLIPQTLSHLKR	Hydrogen	1	0	0	0	4	14.57	13.12	13.61	88.4	4320000		4379	(R)			0.879	83.4	4	642.612	2567.42	0.0049	1.9	535137	HUMAN	Q14204	Q14204	Cytoplasmic dynein 1 heavy chain 1
BiotinAb	Rep1	HQGVMVGmGQk	Biotin-NHS	1	1	1	1	2	14.56	11.35	12.66	75.7	13800000	M49m K52k	42	(R)	HQGVM(0.0)VGM(0.99)GQK(1.0)	m:Oxidized methionine,kBiotin-NHS	0.92	72.42	12	820.364	1397.65	242.071	-0.9	42407.6	HUMAN	P62736	P62736|P68032|P68133|Q562R1|P63267|P60709|P63261|Q5T8M7|A6NL76|Q5T8M8|J3KT65|G5E9R0|B8ZZJ2|F8WB63	Actin, aortic smooth muscle
BiotinAb	Rep1	YNQATPTFHQWR	Biotin-NHS	0	0	0	1	2	14.55	13.33	13.65	90.8	2890000		73	(K)			0.917	74.65	9	887.909	1774.81	-0.0015	-0.9	44905.3	HUMAN	Q9UI08-2	Q9UI08-2|Q9UI08|B7Z3I5|G3V535|G3V3G2	Isoform 1 of Ena/VASP-like protein
BiotinAb	Rep1	CHLCNYACR	Biotin-NHS	0	0	0	1	2	14.54	14.54	14.54	87.1	3640000		175	(K)		C:Carbamidomethylation,	0.976	57.82	10	740.29	1479.58	-0.0027	-1.8	58668.5	HUMAN	Q13422	Q13422|Q13422-7|Q13422-2|Q13422-3|Q13422-4|Q13422-8	DNA-binding protein Ikaros
BiotinAb	Rep1	AGAGSATLSMAYAGAR	Hydrogen	0	0	0	0	2	14.54	13.11	13.67	91.1	5690000		242	(K)			0.954	59.47	12	727.856	1454.71	-0.0017	-1.2	35959.1	HUMAN	P40926	P40926|P40926-2|G3XAL0	Malate dehydrogenase, mitochondrial
BiotinAb	Rep1	LVEAQATHFQQGHEELSR	Biotin-NHS	0	0	0	1	3	14.54	10.08	11.42	84.7	3810000		195	(R)			0.921	72.58	8	769.37	2306.1	-0.0017	-0.7	82447.3	HUMAN	Q15027	Q15027	Arf-GAP with coiled-coil, ANK repeat and PH domain-containing protein 1
BiotinAb	Rep1	DGGLICTSCR	Biotin-NHS	0	0	0	1	2	14.54	7.2	8.42	84.7	39700000		187	(R)		C:Carbamidomethylation,	0.982	74.15	12	682.792	1364.58	0.0001	0.1	51710	HUMAN	P31146	P31146|H3BRY3	Coronin-1A
BiotinAb	Rep1	FSHEEIAmATVTALRR	Biotin-NHS	0	0	0	1	3	14.54	14.88	11.81	89.7	9100000	M305m	298	(K)	FSHEEIAM(1.0)ATVTALRR	m:Oxidized methionine	0.968	81.95	12	692.011	2058.03	15.9928	-1	45716.3	HUMAN	P04075-2	P04075-2|J3KPS3|P04075|H3BQN4	Isoform 2 of Fructose-bisphosphate aldolase A
BiotinAb	Rep1	LGAQSVYHLHIHVLGGR	Hydrogen	0	0	0	0	3	14.53	14.53	12.68	85.7	5870000		140	(K)			0.956	61.87	12	619.679	1857.02	-0.0023	-1.2	17218.5	HUMAN	Q9BX68	Q9BX68	Histidine triad nucleotide-binding protein 2, mitochondrial
BiotinAb	Rep1	WLPAGDALLQMITIHLPSPVTAQK	Hydrogen	1	0	0	0	3	14.53	12.61	13.3	82.1	14600000		343	(R)			0.988	99.53	7	867.48	2600.43	-0.0017	-0.7	96306.4	HUMAN	P13639	P13639	Elongation factor 2
BiotinAb	Rep1	KHPDASVNFSEFSK	Hydrogen	2	0	0	0	3	14.52	14.52	14.52	82.6	4480000		30	(K)			0.886	50.73	16	531.594	1592.77	-0.0018	-1.1	25064.5	HUMAN	P09429	P09429|Q5T7C4	High mobility group protein B1
BiotinAb	Rep1	ELISNASDALDK	Hydrogen	1	0	0	0	2	14.52	12.09	11.78	91.1	5720000		103	(R)			0.962	57.98	10	638.325	1275.64	-0.0007	-0.6	92752.5	HUMAN	P14625	P14625|P08238	Endoplasmin
BiotinAb	Rep1	HLSVNDLPVGR	Biotin-NHS	0	0	0	1	2	14.52	11.41	11.09	87.1	22500000		197	(K)			0.982	79.53	10	716.874	1432.74	0.0047	3.3	28034.5	HUMAN	P30048	P30048|P30048-2	Thioredoxin-dependent peroxide reductase, mitochondrial
BiotinAb	Rep1	NQALNTDNYGHDLASVQALQR	Biotin-NHS	0	0	0	1	3	14.52	17.64	11.07	86.2	4420000		1253	(K)			0.975	81.12	8	852.075	2554.21	-0.0008	-0.3	285888	HUMAN	Q13813-2	Q13813-2|A6NG51|Q13813|Q13813-3	Isoform 2 of Spectrin alpha chain, non-erythrocytic 1
BiotinAb	Rep1	HYNGEAYEDDEHHPR	Biotin-NHS	0	0	0	1	4	14.52	12.71	12.71	89.3	64800000		375	(R)			0.991	41.45	16	524.464	2094.84	-0.0027	-1.3	45609.1	HUMAN	P31689	P31689	DnaJ homolog subfamily A member 1
BiotinAb	Rep1	VQHVIHYQVPR	Biotin-NHS	0	0	0	1	3	14.51	15.95	12.12	76.1	9920000		656	(K)			0.986	69.03	14	534.617	1601.84	-0.0005	-0.3	96957.6	HUMAN	Q9GZR7	Q9GZR7|G3V529|Q9GZR7-2|F5GYL3	ATP-dependent RNA helicase DDX24
BiotinAb	Rep1	NFYQEHPDLAR	Biotin-NHS	0	0	0	1	2	14.51	13.35	14.51	92.1	41800000		57	(K)			0.999	72.25	10	808.369	1615.73	-0.0015	-1	69660.3	HUMAN	P17844	P17844|J3KTA4|P17844-2|J3QR02|X6RLV5	Probable ATP-dependent RNA helicase DDX5
BiotinAb	Rep1	IYGLGSLALYEK	Hydrogen	1	0	0	0	2	14.51	9.13	11.35	87.3	2950000		68	(R)			0.96	84.47	8	663.87	1326.73	0.0033	2.5	33052.5	HUMAN	P36542	P36542|P36542-2	ATP synthase subunit gamma, mitochondrial
BiotinAb	Rep1	VAIEHLDk	Biotin-NHS	1	1	1	1	2	14.51	10.15	10.15	82.7	4110000	K150k	143	(R)	VAIEHLDK(1.0)	k:Biotin-NHS	0.956	94.05	6	688.84	1150.59	226.079	1.2	60126.4	HUMAN	P48643	P48643|E9PCA1|B7ZAR1|E7ENZ3|P48643-2	T-complex protein 1 subunit epsilon
BiotinAb	Rep1	YIHLENLLAR	Biotin-NHS	0	0	0	1	2	14.51	9.71	7.98	88.7	3020000		114	(R)			0.99	95.65	7	734.392	1467.78	-0.0007	-0.4	58170.5	HUMAN	Q2TAY7	Q2TAY7	WD40 repeat-containing protein SMU1
BiotinAb	Rep1	VTHAVVTVPAYFNDAQR	Hydrogen	0	0	0	0	3	14.5	14.5	16.4	93.8	10800000		165	(K)			-0.824	67.92	0	629.995	1887.97	-0.001	-0.5	72445.7	HUMAN	P11021	P11021	78 kDa glucose-regulated protein
BiotinAb	Rep1	LVGVLVHSGQASGGHYYSYIIQR	Hydrogen	0	0	0	0	3	14.5	11.86	12.99	100	2020000		1865	(R)			0.975	69.4	6	835.44	2504.3	0.0008	0.3	295698	HUMAN	Q93008	Q93008|O00507|Q93008-1|O00507-2	Probable ubiquitin carboxyl-terminal hydrolase FAF-X
BiotinAb	Rep1	GYAFNHSADFETVR	Biotin-NHS	0	0	0	1	2	14.5	14.47	16.14	100	2220000		206	(R)			0.979	78.72	8	920.408	1839.81	-0.003	-1.6	45661	HUMAN	P61160-2	P61160-2|P61160|F5H6T1	Isoform 2 of Actin-related protein 2
BiotinAb	Rep1	HHYEQQQEDLAR	Biotin-NHS	0	0	0	1	3	14.5	14.5	17.83	87	25600000		1383	(R)			0.988	41.35	16	593.933	1779.79	-0.0029	-1.6	234573	HUMAN	Q12873-3	Q12873-3|Q12873|Q12873-2|Q8TDI0|Q14839-2|Q14839|F5GWX5	Isoform 3 of Chromodomain-helicase-DNA-binding protein 3
BiotinAb	Rep1	ILVTLLHTLER	Hydrogen	0	0	0	0	2	14.49	8.41	8.41	89.3	8570000		391	(R)			0.995	80.28	12	654.405	1307.81	-0.0009	-0.7	45212.4	HUMAN	Q9BWD1-2	Q9BWD1-2|Q9BWD1	Isoform 2 of Acetyl-CoA acetyltransferase, cytosolic
BiotinAb	Rep1	SPFSVAVSPSLDLSK	Hydrogen	1	0	0	0	2	14.49	13.59	12.95	88	4830000		959	(K)			0.946	83.02	10	767.412	1533.82	0.0013	0.8	283472	HUMAN	P21333	P21333|P21333-2|Q5HY54	Filamin-A
BiotinAb	Rep1	LTPLSHEVISR	Biotin-NHS	0	0	0	1	2	14.49	5.41	6.76	90.5	16800000		28	(K)			0.956	84.23	9	739.395	1477.78	-0.0005	-0.3	51679.1	HUMAN	P41091	P41091|Q2VIR3|Q2VIR3-2|F8W810	Eukaryotic translation initiation factor 2 subunit 3
BiotinAb	Rep1	DHASIQMNVAEVDK	Hydrogen	1	0	0	0	2	14.48	13.48	12.07	75.8	2320000		28	(K)			0.914	54.77	22	778.872	1556.74	0	0	10122.5	HUMAN	Q9BYK1	Q9BYK1|P63220|Q8WVC2	40S ribosomal protein S21
BiotinAb	Rep1	FGGSGSQVDSAR	Biotin-NHS	0	0	0	1	2	14.48	8.62	7.41	93	2710000		358	(R)			0.974	71.28	4	697.311	1393.62	-0.0011	-0.8	100940	HUMAN	Q13200	Q13200|Q13200-3|Q13200-2	26S proteasome non-ATPase regulatory subunit 2
BiotinAb	Rep1	FGAPPHAGGGIGLER	Biotin-NHS	0	0	0	1	2	14.48	9.32	9.76	92.5	3540000		461	(R)			0.268	80.32	4	831.413	1661.82	-0.0031	-1.9	57534.6	HUMAN	P14868	P14868|P14868-2	Aspartate--tRNA ligase, cytoplasmic
BiotinAb	Rep1	DGSSGGVIYLVTITAAGVDHR	Hydrogen	0	0	0	0	3	14.48	15.28	13.1	85.2	3110000		186	(R)			0.944	93.37	6	696.697	2088.07	0.0032	1.5	23378	HUMAN	P28065	P28065|P28065-2|A2ACR1	Proteasome subunit beta type-9
BiotinAb	Rep1	SLLVIPNTLAVNAAQDSTDLVAK	Hydrogen	1	0	0	0	3	14.48	13.47	13.11	88.8	1530000		444	(R)			0.907	94.05	4	785.104	2353.3	0.0007	0.3	60856	HUMAN	P17987	P17987|E7EQR6|F5H282	T-complex protein 1 subunit alpha
BiotinAb	Rep1	IQVWHEEHR	Biotin-NHS	0	0	0	1	3	14.47	8.18	10.18	77.8	53600000		172	(R)			0.992	71.62	11	487.235	1459.69	-0.0003	-0.2	67933	HUMAN	P26038	P26038	Moesin
BiotinAb	Rep1	IMNTFSVVPSPK	Hydrogen	1	0	0	0	2	14.47	13.44	12.94	81.6	29900000		163	(R)			0.998	72.97	19	660.355	1319.7	-0.0008	-0.6	50888.2	HUMAN	Q13509	Q13509|P68371|P04350|P07437|Q5JP53|Q13509-2|Q5ST81	Tubulin beta-3 chain
BiotinAb	Rep1	DAQHYGGWEHR	Biotin-NHS	0	0	0	1	3	14.46	14.46	14.46	62.1	10200000		581	(K)			0.97	53.32	10	527.893	1581.66	-0.0005	-0.3	109892	HUMAN	Q14697-2	Q14697-2|Q14697|E9PKU7|F5H6X6	Isoform 2 of Neutral alpha-glucosidase AB
BiotinAb	Rep1	GVTFNVTTVDTK	Hydrogen	1	0	0	0	2	14.46	12.5	13.2	83.7	7910000		38	(K)			0.999	64.35	12	641.338	1281.67	-0.0006	-0.5	27264.5	HUMAN	O00299	O00299	Chloride intracellular channel protein 1
BiotinAb	Rep1	ATQQQHDFTLTQTADGR	Biotin-NHS	0	0	0	1	3	14.46	16.62	16.12	85.2	5400000		2637	(R)			0.986	67.23	10	715.331	2143.98	-0.0033	-1.5	474044	HUMAN	P78527	P78527|P78527-2|E7EUY0	DNA-dependent protein kinase catalytic subunit
BiotinAb	Rep1	MGHSAPLTNIR	Biotin-NHS	0	0	0	1	2	14.46	13.75	14.46	83.9	2980000		376	(R)			0.976	71.22	8	711.851	1422.7	-0.0025	-1.8	106347	HUMAN	Q8NI36	Q8NI36	WD repeat-containing protein 36
BiotinAb	Rep1	ISNIFVIGNGNKPWISLPR	Hydrogen	1	0	0	0	3	14.46	13.23	11.77	86	6280000		222	(R)			0.967	89.95	7	709.07	2125.19	0.0032	1.5	29637.2	HUMAN	Q8TD47	Q8TD47|P22090	40S ribosomal protein S4, Y isoform 2
BiotinAb	Rep1	NWMNSLGVNPR	Biotin-NHS	0	0	0	1	2	14.46	12.87	17.23	86.4	8730000		402	(R)			0.997	93.48	8	757.356	1513.7	0.001	0.7	70857.7	HUMAN	P13796	P13796	Plastin-2
BiotinAb	Rep1	LSEGFSIHTR	Hydrogen	0	0	0	0	3	14.45	14.91	14.53	80.6	8380000		57	(R)			0.998	47.93	11	382.867	1146.59	-0.0024	-2.1	26717.1	HUMAN	P20618	P20618	Proteasome subunit beta type-1
BiotinAb	Rep1	TFGMAEEYHR	Biotin-NHS	0	0	0	1	2	14.45	12.98	14.1	83.7	2900000		121	(R)			0.954	75.05	10	733.812	1466.62	-0.0013	-0.9	100352	HUMAN	H3BVG0	H3BVG0|Q8N1F7	Nuclear pore complex protein Nup93
BiotinAb	Rep1	YSALFLGVAYGATRYNYLKPRAEEERR	Hydrogen	1	0	0	0	5	14.45	10.74	9.22	89.2	6530000		16	(R)			0.928	75.87	18	639.536	3193.65	-0.0012	-0.4	7933.1	HUMAN	P56385	P56385	ATP synthase subunit e, mitochondrial
BiotinAb	Rep1	ETGEHLVHVk	Biotin-NHS	1	1	1	1	2	14.44	12.25	12.82	85.1	2810000	K2024k	2015	(K)	ETGEHLVHVK(1.0)	k:Biotin-NHS	0.755	74.35	6	800.884	1374.68	226.077	-0.5	283472	HUMAN	P21333	P21333|P21333-2|Q5HY54|E9PHF0	Filamin-A
BiotinAb	Rep1	RGPGLYYVDSEGNR	Biotin-NHS	0	0	0	1	2	14.42	13.11	13.63	98	4000000		166	(K)			0.971	69.93	10	904.922	1808.84	-0.0009	-0.5	28650.9	HUMAN	P28074	P28074|P28074-3	Proteasome subunit beta type-5
BiotinAb	Rep1	HGDVITIIDR	Biotin-NHS	0	0	0	1	2	14.42	8.68	10.12	98.4	3070000		84	(K)			0.982	78.95	10	682.853	1364.7	-0.0011	-0.8	360912	HUMAN	P46013	P46013|P46013-2	Antigen KI-67
BiotinAb	Rep1	YDEELEGERPHSFR	Biotin-NHS	0	0	0	1	3	14.41	10.97	10.97	92.9	2430000		337	(K)			0.973	64.77	8	663.962	1989.88	-0.0033	-1.7	90424.4	HUMAN	O43290	O43290	U4/U6.U5 tri-snRNP-associated protein 1
BiotinAb	Rep1	SPASDTYIVFGEAK	Hydrogen	1	0	0	0	2	14.41	16.73	14.07	84.8	5340000		1977	(K)			0.947	72.57	12	742.866	1484.73	-0.0022	-1.5	206102	HUMAN	E9PAV3	E9PAV3|E9PAV3-2|Q13765|F8VZJ2	Nascent polypeptide-associated complex subunit alpha, muscle-specific form
BiotinAb	Rep1	VHQVTPQTHFIS	Biotin-NHS	0	0	0	1	2	14.41	14.41	14.41	92	3830000		200	(R)			0.929	73.93	4	810.404	1619.8	-0.0001	-0.1	24405.6	HUMAN	Q9GZP4	Q9GZP4|Q9GZP4-2|X6R8S9	PITH domain-containing protein 1
BiotinAb	Rep1	RLPNNHIGISFIPR	Biotin-NHS	0	0	0	1	3	14.41	9.46	11.64	85.9	8330000		1987	(K)			0.993	81.8	8	620.673	1860.01	-0.0013	-0.7	283798	HUMAN	O75369-8	O75369-8|O75369|O75369-9|O75369-2|O75369-3|O75369-6|O75369-7|E7EN95|O75369-4|O75369-5	Isoform 8 of Filamin-B
BiotinAb	Rep1	VACIGAWHPAR	Biotin-NHS	0	0	0	1	2	14.41	11.61	12.86	95.4	20000000		251	(K)		C:Carbamidomethylation,	0.999	84.58	10	732.355	1463.7	0.0001	0.1	46637.5	HUMAN	Q92901	Q92901|P39023|G5E9G0	60S ribosomal protein L3-like
BiotinAb	Rep1	IYSHSLLPVLR	Biotin-NHS	0	0	0	1	2	14.41	12.26	12.26	94.7	6480000		661	(R)			0.972	94.57	7	762.424	1523.84	0.0006	0.4	109020	HUMAN	P22102	P22102	Trifunctional purine biosynthetic protein adenosine-3
BiotinAb	Rep1	RTAQEVETYR	Biotin-NHS	0	0	0	1	2	14.4	15.16	12.13	96.4	5120000		68	(R)			0.985	53.55	7	739.856	1478.71	-0.0015	-1	69660.3	HUMAN	P17844	P17844|J3KTA4|P17844-2|J3QR02	Probable ATP-dependent RNA helicase DDX5
BiotinAb	Rep1	EGAAHAFAQYNMDQFTPVK	Hydrogen	1	0	0	0	3	14.4	12.78	14.4	80.4	2490000		48	(R)			0.965	72.45	10	708.999	2124.98	0.0029	1.4	33093.3	HUMAN	P52907	P52907	F-actin-capping protein subunit alpha-1
BiotinAb	Rep1	LATQLTGPVMPVR	Biotin-NHS	0	0	0	1	2	14.39	12.33	11	92.5	7260000		146	(K)			0.998	97.85	8	804.933	1608.86	-0.0011	-0.7	24318.1	HUMAN	P26373	P26373|P26373-2	60S ribosomal protein L13
BiotinAb	Rep1	HQHMHDRDDLYAEQMER	Biotin-NHS	0	0	0	1	4	14.38	13.15	12.06	76.4	5730000		754	(K)			0.981	45.77	14	610.01	2437.02	-0.0053	-2.2	120482	HUMAN	Q9Y5B9	Q9Y5B9	FACT complex subunit SPT16
BiotinAb	Rep1	ITHQIVDRPGQQTSVIGR	Biotin-NHS	0	0	0	1	3	14.38	10.38	7.39	81.6	8780000		373	(R)			0.966	68.65	6	744.394	2231.17	-0.0023	-1	68400.8	HUMAN	O00541	O00541|O00541-2|B5MCF9|B3KXD6	Pescadillo homolog
BiotinAb	Rep1	HETWSGHVISS	Biotin-NHS	0	0	0	1	2	14.37	12.59	11.46	96.2	19100000		137	(K)			0.989	64.37	12	733.329	1465.65	-0.0028	-1.9	16120	HUMAN	Q9Y2V2	Q9Y2V2	Calcium-regulated heat stable protein 1
BiotinAb	Rep1	IGITNHDEYSLVR	Biotin-NHS	0	0	0	1	2	14.37	10.55	8.76	98.1	3250000		119	(R)			0.976	84.12	8	871.928	1742.85	-0.0039	-2.2	271930	HUMAN	Q9Y490	Q9Y490	Talin-1
BiotinAb	Rep1	EAHAQSIGMNR	Biotin-NHS	0	0	0	1	2	14.36	13.35	14.36	92.2	1370000		802	(R)			0.865	53.18	7	720.326	1439.65	-0.0069	-4.8	96534.2	HUMAN	B4DWW4	B4DWW4|P25205|J3KQ69	DNA replication licensing factor MCM3
BiotinAb	Rep1	GGPNYQEGLR	Biotin-NHS	0	0	0	1	2	14.36	11.46	11.46	89.3	1670000		380	(R)			0.832	64.68	6	658.808	1316.61	0.0045	3.4	121750	HUMAN	P53396	P53396|P53396-2|B4E3P0	ATP-citrate synthase
BiotinAb	Rep1	NFYVEHPEVAR	Biotin-NHS	0	0	0	1	2	14.36	14.86	13.25	87.9	16700000		133	(K)			0.998	75.05	12	793.875	1586.74	0.0011	0.7	81122.9	HUMAN	H3BLZ8	H3BLZ8|Q92841|Q92841-2|Q92841-3|Q92841-1	Probable ATP-dependent RNA helicase DDX17
BiotinAb	Rep1	VVAPTISSPVCQEQLVEAGR	Biotin-NHS	0	0	0	1	3	14.36	13.09	13.39	91.8	861000		722	(K)		C:Carbamidomethylation,	0.806	93.7	2	789.401	2366.18	0.003	1.3	271930	HUMAN	Q9Y490	Q9Y490	Talin-1
BiotinAb	Rep1	SHLDSPEAR	Biotin-NHS	0	0	0	1	2	14.35	16.15	11.29	91.7	3370000		131	(R)			0.977	49.15	7	619.285	1237.56	0.0003	0.2	50527.2	HUMAN	Q9BTD8	Q9BTD8|K7EP90|Q9BTD8-3|Q9BTD8-2|Q9BTD8-4|K7ER08	RNA-binding protein 42
BiotinAb	Rep1	VLEVPPVVYSR	Biotin-NHS	0	0	0	1	2	14.35	9.24	9.24	96.3	7950000		173	(K)			0.993	99.38	5	742.403	1483.8	0.0017	1.1	42480	HUMAN	O00154	O00154|O00154-7|O00154-5|O00154-4|O00154-6|O00154-3|B4DUX0|O00154-2	Cytosolic acyl coenzyme A thioester hydrolase
BiotinAb	Rep1	GLAHAIR	Biotin-NHS	0	0	0	1	2	14.34	5.49	8.27	93.8	13200000		12	(R)			0.999	62.43	18	482.263	963.519	-0.0002	-0.2	27776.7	HUMAN	Q5T8R1	Q5T8R1|E7EWW9|P21266|P09488|Q03013|P46439|Q03013-2|P09488-2|Q03013-3|B9ZVX7|H3BQT3	Glutathione S-transferase Mu 5
BiotinAb	Rep1	STAYEDYYYHPPPR	Biotin-NHS	0	0	0	1	2	14.34	14.42	13.14	85.1	9440000		431	(R)			0.998	73.27	21	992.93	1984.85	-0.0008	-0.4	71498.4	HUMAN	O43390-2	O43390-2|O43390|O43390-3|O43390-4|B4DT28	Isoform 2 of Heterogeneous nuclear ribonucleoprotein R
BiotinAb	Rep1	VAGHPLAQNER	Biotin-NHS	0	0	0	1	2	14.33	7.22	8.76	87.1	7370000		129	(K)			0.971	57.58	12	709.353	1417.7	-0.0013	-0.9	18819.1	HUMAN	O60493	O60493|O60493-4|O60493-2	Sorting nexin-3
BiotinAb	Rep1	GMGPGTPAGYGR	Biotin-NHS	0	0	0	1	2	14.33	11.09	14.66	88.6	11100000		682	(R)			0.993	69.1	12	673.802	1346.6	-0.0014	-1	76262.2	HUMAN	P23246	P23246	Splicing factor, proline- and glutamine-rich
BiotinAb	Rep1	LLHTLEGHAMPIR	Biotin-NHS	0	0	0	1	3	14.33	12.78	14.18	80.2	5110000		182	(K)			0.987	84.62	4	571.969	1713.89	-0.0004	-0.2	33751.1	HUMAN	Q9GZS3	Q9GZS3|H0YL19	WD repeat-containing protein 61
BiotinAb	Rep1	GGHLTIR	Biotin-NHS	0	0	0	1	2	14.31	10.81	6.71	87.6	113000000		14	(R)			0.997	58.47	12	490.261	979.514	-0.0002	-0.2	15572.8	HUMAN	Q9Y3D3	Q9Y3D3|Q9Y3D3-2|A6ND22	28S ribosomal protein S16, mitochondrial
BiotinAb	Rep1	HYAHTDCPGHADYVk	Biotin-NHS	1	1	1	1	3	14.31	12.69	12.08	92	4290000	K135k	121	(R)	HYAHTDCPGHADYVK(1.0)	C:Carbamidomethylation,k:Biotin-NHS	0.927	60.28	11	741.644	1996.84	226.075	-1.2	49883	HUMAN	P49411	P49411	Elongation factor Tu, mitochondrial
BiotinAb	Rep1	YGQFSGLNPGGRPITPPR	Biotin-NHS	0	0	0	1	3	14.31	9.1	9.09	90.3	5350000		317	(K)			0.981	82.58	12	714.029	2140.08	-0.0027	-1.3	39429.4	HUMAN	P62136-2	P62136-2|P62136|P62136-3	Isoform 2 of Serine/threonine-protein phosphatase PP1-alpha catalytic subunit
BiotinAb	Rep1	THYDPPR	Biotin-NHS	0	0	0	1	2	14.3	14.3	10.2	89.4	33000000		193	(R)			0.998	49.15	32	556.252	1111.5	-0.0016	-1.5	51514.2	HUMAN	G8JLB6	G8JLB6|P31943|P55795|E9PCY7	Heterogeneous nuclear ribonucleoprotein H
BiotinAb	Rep1	YYVTIIDAPGHR	Biotin-NHS	0	0	0	1	2	14.3	10.51	10.18	92.9	73700000		85	(K)			0.991	89.28	9	815.906	1630.81	0.0004	0.2	50482.3	HUMAN	P68104	P68104|Q5VTE0	Elongation factor 1-alpha 1
BiotinAb	Rep1	EAPGPAGGGGGGSR	Biotin-NHS	0	0	0	1	2	14.29	7.05	9.34	81.2	3060000		14	(R)			0.734	50.47	7	676.803	1352.6	-0.0015	-1.1	18476.2	HUMAN	Q9BQ61	Q9BQ61|K7EN60|K7ERU7|K7ELS0	Uncharacterized protein C19orf43
BiotinAb	Rep1	VVLAYEPVWAIGTGK	Hydrogen	1	0	0	0	2	14.29	12.75	12.23	89	1830000		198	(K)			0.508	89.52	0	801.942	1602.89	-0.0117	-7.3	31075.7	HUMAN	P60174	P60174|P60174-1|P60174-4	Triosephosphate isomerase
BiotinAb	Rep1	APIRPDIVNFVHTNLR	Biotin-NHS	0	0	0	1	3	14.29	14.57	14.71	76.7	15800000		30	(K)			0.969	89.9	9	696.712	2088.12	0.0047	2.3	47981.8	HUMAN	P36578	P36578	60S ribosomal protein L4
BiotinAb	Rep1	DREEALHQFR	Biotin-NHS	0	0	0	1	3	14.28	14.81	16.07	84.8	41300000		479	(R)			0.984	54.95	31	509.577	1526.72	-0.0016	-1	73641.5	HUMAN	O00571	O00571|O15523|O15523-2|O00571-2	ATP-dependent RNA helicase DDX3X
BiotinAb	Rep1	ILISLATGHREEGGENLDQAR	Hydrogen	0	0	0	0	3	14.28	10.26	8.59	90.6	4980000		500	(R)			0.864	58.5	9	760.396	2279.17	-0.0001	0	76214.3	HUMAN	P08133	P08133|P08133-2|E5RK69|E7EMC6	Annexin A6
BiotinAb	Rep1	AVFHEEEQR	Biotin-NHS	0	0	0	1	2	14.28	12.19	12.66	85	1540000		643	(R)			0.964	66.07	2	685.812	1370.62	0.0003	0.2	137790	HUMAN	O14617-5	O14617-5|O14617|O14617-2|O14617-4|O14617-3	Isoform 5 of AP-3 complex subunit delta-1
BiotinAb	Rep1	YTCHVQHEGLPkPLTLR	Biotin-NHS	1	1	1	1	3	14.28	12.43	14.96	77.3	4660000	K292k	281	(R)	YTCHVQHEGLPK(1.0)PLTLR	C:Carbamidomethylation,k:Biotin-NHS	0.979	81.43	6	834.414	2275.15	226.079	0.6	41748.9	HUMAN	P13746-2	P13746-2|Q5SRN5|P30443|P01892|P13746|P05534|P16188|P01891|P04439|P30447|P18462|P30450|P30512|P16189|P10314|P16190|P30453|P30455|P30456|P30457|P10316|P30459|P01889|P30464|P03989|P30685|P30475|Q04826|P18464|P30460|P30461|P30462|P30466|P18463|Q95365|P30479|P30480|P30481|P30483|P30484|P30485|P30486|P30487|P30488|P30490|P30491|P30492|P30493|P30495|P18465|Q29940|P10319|Q29836|P30498|Q31610|Q29718|Q5SRN7	Isoform 2 of HLA class I histocompatibility antigen, A-11 alpha chain
BiotinAb	Rep1	FALGLSGGSLVSMLAR	Hydrogen	0	0	0	0	2	14.28	12.47	9.13	88.3	2280000		41	(R)			0.87	97.55	4	789.938	1578.87	0.0011	0.7	27831.6	HUMAN	O95336	O95336|M0R0U3	6-phosphogluconolactonase
BiotinAb	Rep1	EATDAIGHLDR	Biotin-NHS	0	0	0	1	2	14.27	8.77	12.55	81.3	17700000		298	(K)			0.979	69.4	12	712.335	1423.66	-0.0018	-1.3	96205.6	HUMAN	Q12906-7	Q12906-7|Q12906|Q12906-3|Q12906-6|Q12906-2|Q12906-4|Q12906-5	Isoform 7 of Interleukin enhancer-binding factor 3
BiotinAb	Rep1	GFAFVQYVNER	Hydrogen	0	0	0	0	2	14.27	10.87	13.28	89.2	66800000		51	(K)			0.999	79.13	10	665.332	1329.66	-0.0014	-1	33726.5	HUMAN	P07910	P07910|G3V2Q1|P07910-2|G3V4C1|B4DY08|P07910-4|G3V576|B4DSU6	Heterogeneous nuclear ribonucleoproteins C1/C2
BiotinAb	Rep1	TFSYAGFEMQPK	Hydrogen	1	0	0	0	2	14.26	10.88	11.95	83.4	13400000		219	(K)			0.99	74	12	703.327	1405.65	0.0003	0.2	59879.1	HUMAN	Q99832	Q99832|Q99832-3|Q99832-4|Q99832-2	T-complex protein 1 subunit eta
BiotinAb	Rep1	GATYGkPVHHGVNQLk	Biotin-NHS	2	2	2	1	3	14.26	10.19	8.39	73.5	4470000	K83k K93k	78	(K)	GATYGK(1.0)PVHHGVNQLK(1.0)	k:Biotin-NHS	0.919	78.28	6	795.386	1931.99	452.153	-0.9	24259.7	HUMAN	P61313	P61313|P61313-2	60S ribosomal protein L15
BiotinAb	Rep1	VTLTSEEEAR	Biotin-NHS	0	0	0	1	2	14.26	11.01	10.09	91	57200000		335	(K)			0.988	80.07	13	680.823	1360.64	-0.0016	-1.2	40121.8	HUMAN	P00338-3	P00338-3|P00338|P00338-4	Isoform 3 of L-lactate dehydrogenase A chain
BiotinAb	Rep1	HVFSWTLQQVTRPWLSQHLER	Hydrogen	0	0	0	0	4	14.26	9.81	12.77	86.4	18300000		227	(K)			0.967	84.18	13	662.851	2648.39	-0.0025	-0.9	57484.2	HUMAN	Q6NXR4	Q6NXR4|E5RIH5	TELO2-interacting protein 2
BiotinAb	Rep1	MGPAMGPALGAGIER	Biotin-NHS	0	0	0	1	2	14.26	15.27	14.18	85.3	8060000		592	(R)			0.997	93.3	10	827.401	1653.79	0.0034	2	77799.7	HUMAN	P52272	P52272|P52272-2	Heterogeneous nuclear ribonucleoprotein M
BiotinAb	Rep1	FATLAELVQYYMEHHGQLK	Hydrogen	1	0	0	0	4	14.26	14.26	16.04	84	5800000		71	(K)			0.982	95.82	8	570.289	2278.13	0.0002	0.1	69005.6	HUMAN	Q06124	Q06124|Q06124-2|Q06124-3	Tyrosine-protein phosphatase non-receptor type 11
BiotinAb	Rep1	AHNNELEPTPGNTLR	Biotin-NHS	0	0	0	1	2	14.25	15.46	14.28	100	823000		720	(K)			0.833	62.17	2	944.951	1888.9	-0.0023	-1.2	218542	HUMAN	P24928	P24928	DNA-directed RNA polymerase II subunit RPB1
BiotinAb	Rep1	RPHLSVILVGENPASHSYVLNK	Hydrogen	1	0	0	0	4	14.25	18.3	16.19	83.9	10600000		67	(K)			0.988	64.7	15	608.336	2430.32	-0.0036	-1.5	38065.6	HUMAN	P13995	P13995|B8ZZU9|B9A062	Bifunctional methylenetetrahydrofolate dehydrogenase/cyclohydrolase, mitochondrial
BiotinAb	Rep1	HVCNPAIFR	Biotin-NHS	0	0	0	1	2	14.25	8.56	9.24	95.6	3560000		220	(K)		C:Carbamidomethylation,	0.991	71.18	8	670.323	1339.64	-0.0013	-1	51480.8	HUMAN	Q9HBU6	Q9HBU6	Ethanolamine kinase 1
BiotinAb	Rep1	LTSMHFYGWK	Hydrogen	1	0	0	0	2	14.24	16.18	13.58	83.2	6630000		720	(K)			0.969	66.75	12	635.308	1269.61	-0.0005	-0.4	90981.4	HUMAN	P23921	P23921|E9PL69	Ribonucleoside-diphosphate reductase large subunit
BiotinAb	Rep1	LLQAETASNSAR	Biotin-NHS	0	0	0	1	2	14.24	9.81	9.51	94.9	7070000		1271	(R)			0.993	85.67	4	743.869	1486.73	-0.0015	-1	239339	HUMAN	Q14980	Q14980|Q14980-2|Q14980-3|Q14980-4	Nuclear mitotic apparatus protein 1
BiotinAb	Rep1	VVDLMAHMASk	Biotin-NHS	1	1	1	1	2	14.24	9.8	10.19	86.2	916000	K334k	324	(R)	VVDLMAHMASK(1.0)	k:Biotin-NHS	0.969	100.83	2	827.386	1427.68	226.08	1.6	36223.7	HUMAN	P04406	P04406|P04406-2|E7EUT5	Glyceraldehyde-3-phosphate dehydrogenase
BiotinAb	Rep1	GSQFGQSCCLR	Biotin-NHS	0	0	0	1	2	14.22	13.39	11.14	86.7	3970000		329	(K)		C:Carbamidomethylation,	0.984	69.68	10	763.32	1525.63	-0.0013	-0.9	172185	HUMAN	P07814	P07814	Bifunctional glutamate/proline--tRNA ligase
BiotinAb	Rep1	VHQLYETIQR	Biotin-NHS	0	0	0	1	2	14.22	11.54	9.8	85.3	10100000		314	(K)			0.985	81.42	10	756.885	1512.76	-0.0001	-0.1	44933	HUMAN	Q13561-2	Q13561-2|F5H2S7|Q13561-3|Q13561	Isoform 2 of Dynactin subunit 2
BiotinAb	Rep1	CHTIMNCTR	Biotin-NHS	0	0	0	1	2	14.21	14.21	14.21	88.1	4890000		243	(R)		C:Carbamidomethylation,	0.924	55.53	11	709.792	1418.58	-0.0024	-1.7	32427.9	HUMAN	P21912	P21912	Succinate dehydrogenase [ubiquinone] iron-sulfur subunit, mitochondrial
BiotinAb	Rep1	EQAEAEVASLNR	Biotin-NHS	0	0	0	1	2	14.21	12.59	4.86	87.3	6680000		43	(R)			0.994	80.28	10	771.864	1542.72	-0.002	-1.3	29260.4	HUMAN	P06753-2	P06753-2|P06753-5|P06753-6|P06753-3|P06753-4|Q5VU59|D6R904	Isoform 2 of Tropomyosin alpha-3 chain
BiotinAb	Rep1	GISQEQMQEFR	Biotin-NHS	0	0	0	1	2	14.21	14.54	10.39	92.6	2870000		761	(K)			0.92	81.48	4	789.855	1578.7	-0.0009	-0.6	105309	HUMAN	O43707	O43707|O43707-2|O43707-3|F5GXS2	Alpha-actinin-4
BiotinAb	Rep1	HLQLAVR	Biotin-NHS	0	0	0	1	2	14.2	8.29	4.53	94.2	143000000		83	(R)			0.999	71.62	11	531.798	1062.59	0.0002	0.2	13995.1	HUMAN	Q8IUE6	Q8IUE6	Histone H2A type 2-B
BiotinAb	Rep1	VCQGIGMVNR	Biotin-NHS	0	0	0	1	2	14.2	10.85	10.64	85.6	4850000		132	(R)		C:Carbamidomethylation,	0.984	81.97	12	680.32	1359.63	0.0003	0.2	18350.6	HUMAN	Q9Y3C6	Q9Y3C6	Peptidyl-prolyl cis-trans isomerase-like 1
BiotinAb	Rep1	GYRHPALEAR	Biotin-NHS	0	0	0	1	3	14.19	17.29	12.53	92.7	5100000		66	(K)			0.998	47.77	11	465.902	1395.69	-0.0021	-1.5	28274	HUMAN	Q96S44	Q96S44|Q5JZ02	TP53-regulating kinase
BiotinAb	Rep1	GmTLVTPLQLLLFASK	Hydrogen	1	0	0	0	2	14.19	13.7	15.36	84.5	7210000	M1059m	1058	(K)	GM(1.0)TLVTPLQLLLFASK	m:Oxidized methionine	0.858	99.95	5	874.505	1732.01	15.9941	-0.4	142268	HUMAN	Q08211	Q08211|Q08211-2	ATP-dependent RNA helicase A
BiotinAb	Rep1	TQPMTAQAASYR	Biotin-NHS	0	0	0	1	2	14.18	8.65	7.58	83.3	11200000		263	(R)			0.985	69.48	10	775.857	1550.71	-0.0013	-0.9	69661.6	HUMAN	Q96PK6	Q96PK6	RNA-binding protein 14
BiotinAb	Rep1	RGFGFGGFAISAGK	Hydrogen	1	0	0	0	3	14.17	14.17	9.18	85.5	8580000		12	(K)			0.999	75.68	14	457.91	1371.72	-0.0013	-0.9	103259	HUMAN	Q86XP3	Q86XP3|J3KTK9	ATP-dependent RNA helicase DDX42
BiotinAb	Rep1	ETLAQLQQEFQR	Biotin-NHS	0	0	0	1	2	14.17	11.84	14.13	84	1450000		106	(R)			0.653	96.45	2	858.923	1716.84	0.0023	1.4	14582.4	HUMAN	O15212	O15212	Prefoldin subunit 6
BiotinAb	Rep1	GALQNIIPASTGAAk	Biotin-NHS	1	1	1	1	2	14.17	12.42	12.83	94.3	8490000	K215k	201	(R)	GALQNIIPASTGAAK(1.0)	k:Biotin-NHS	0.961	100.67	4	932.476	1637.87	226.077	-0.6	36223.7	HUMAN	P04406	P04406|P04406-2|E7EUT5	Glyceraldehyde-3-phosphate dehydrogenase
BiotinAb	Rep1	GLSFLFPLLK	Hydrogen	1	0	0	0	2	14.16	13.62	14.16	88.1	6230000		723	(K)			0.976	99.42	2	567.85	1134.69	0.0009	0.8	102874	HUMAN	P78344	P78344|P78344-2|H0Y3P2	Eukaryotic translation initiation factor 4 gamma 2
BiotinAb	Rep1	IAHImGPPDR	Biotin-NHS	0	0	0	1	2	14.15	7.88	11.97	95.8	3800000	M373m	369	(K)	IAHIM(1.0)GPPDR	m:Oxidized methionine	0.999	71.28	12	674.828	1332.65	15.9941	-0.6	73399.3	HUMAN	Q92945	Q92945	Far upstream element-binding protein 2
BiotinAb	Rep1	APDFVFYAPR	Biotin-NHS	0	0	0	1	2	14.15	11.84	12.9	87.1	10000000		264	(K)			0.99	99.33	2	704.84	1408.67	0.0008	0.6	71218.8	HUMAN	P35241-5	P35241-5|P15311|P35241|P26038|E7EQR4|P35241-4	Isoform 5 of Radixin
BiotinAb	Rep1	TIVITSHPGQIVK	Hydrogen	1	0	0	0	2	14.14	12.67	12.61	90.4	1720000		284	(R)			0.919	52.7	10	696.913	1392.82	-0.0024	-1.7	45609.1	HUMAN	P31689	P31689|P31689-2	DnaJ homolog subfamily A member 1
BiotinAb	Rep1	EHPYLFSQCQAIHCR	Biotin-NHS	0	0	0	1	3	14.14	14.14	14.14	74.3	2650000		128	(K)		C:Carbamidomethylation,	0.873	68.23	4	724.657	2171.96	-0.0004	-0.2	69911.6	HUMAN	P09960	P09960|P09960-4|P09960-2|P09960-3	Leukotriene A-4 hydrolase
BiotinAb	Rep1	YSVQLLTPANLLAK	Hydrogen	1	0	0	0	2	14.14	14.33	14.33	94.2	3150000		405	(R)			0.913	90.6	6	765.949	1530.89	0.0027	1.8	50569.4	HUMAN	Q9Y265	Q9Y265	RuvB-like 1
BiotinAb	Rep1	FSHQGVQLIDFSPCER	Biotin-NHS	0	0	0	1	3	14.14	13.44	13.72	92.9	3240000		371	(R)		C:Carbamidomethylation,	0.882	91.4	5	716.003	2145.99	0.0088	4.1	99769.3	HUMAN	P55884-2	P55884-2|P55884	Isoform 2 of Eukaryotic translation initiation factor 3 subunit B
BiotinAb	Rep1	AGVLAGHDNR	Biotin-NHS	0	0	0	1	2	14.13	12.27	11.36	91.1	26300000		305	(R)			0.994	65.57	10	618.301	1235.6	-0.0007	-0.5	38175.1	HUMAN	P62873	P62873|P62879|Q9HAV0|P62873-2|E7EP32|P62879-2	Guanine nucleotide-binding protein G(I)/G(S)/G(T) subunit beta-1
BiotinAb	Rep1	GYSFTTTAER	Biotin-NHS	0	0	0	1	2	14.13	10.33	8.05	89	313000000		197	(R)			0.995	77.2	12	679.804	1358.6	-0.0034	-2.5	42078.3	HUMAN	P60709	P60709|P63261	Actin, cytoplasmic 1
BiotinAb	Rep1	FATHAAALSVR	Biotin-NHS	0	0	0	1	2	14.13	12.5	14.87	75.5	45400000		366	(R)			0.997	77.95	10	685.355	1369.7	-0.0013	-0.9	76262.2	HUMAN	P23246	P23246|P23246-2	Splicing factor, proline- and glutamine-rich
BiotinAb	Rep1	DELHIVEAEAMNYEGSPIK	Hydrogen	1	0	0	0	3	14.13	13.17	12.57	87.1	2930000		55	(K)			0.927	84.03	8	715.677	2145.02	-0.001	-0.4	32745.6	HUMAN	P06748	P06748|P06748-2|P06748-3	Nucleophosmin
BiotinAb	Rep1	SFYPEEVSSMVLTK	Hydrogen	1	0	0	0	2	14.13	14.13	15.82	95.1	15600000		113	(K)			0.995	84.43	17	808.898	1616.79	0.0003	0.2	71125	HUMAN	P11142	P11142|E9PKE3|P11142-2	Heat shock cognate 71 kDa protein
BiotinAb	Rep1	EEAENTLQSFR	Biotin-NHS	0	0	0	1	2	14.12	10.41	12.69	76.7	14900000		197	(R)			0.978	84.22	11	775.351	1549.69	-0.0004	-0.3	53707.8	HUMAN	P08670	P08670|B0YJC4|B0YJC5	Vimentin
BiotinAb	Rep1	GAHVTINAR	Biotin-NHS	0	0	0	1	2	14.11	10.23	10.23	88.6	8250000		110	(K)			0.999	55.15	11	582.8	1164.59	-0.0007	-0.6	49383.6	HUMAN	Q9UJU6-3	Q9UJU6-3|Q9UJU6-2|Q9UJU6|Q9UJU6-5	Isoform 3 of Drebrin-like protein
BiotinAb	Rep1	GSNLDAPEPYR	Biotin-NHS	0	0	0	1	2	14.1	16.49	13.94	88	2490000		998	(K)			0.862	71.77	10	722.829	1444.65	-0.0012	-0.8	187155	HUMAN	P26358-2	P26358-2|F5GX68|P26358|P26358-3	Isoform 2 of DNA (cytosine-5)-methyltransferase 1
BiotinAb	Rep1	AYTGFSSNSER	Biotin-NHS	0	0	0	1	2	14.1	10.18	12.83	89.7	4010000		210	(K)			0.993	73.17	10	722.811	1444.62	-0.0006	-0.4	59955.3	HUMAN	O15355	O15355	Protein phosphatase 1G
BiotinAb	Rep1	GLSQSALPYR	Biotin-NHS	0	0	0	1	2	14.1	10.94	8.58	90.3	14000000		10	(K)			0.994	82.23	10	659.335	1317.66	-0.0001	-0.1	17222	HUMAN	P62277	P62277|J3KMX5	40S ribosomal protein S13
BiotinAb	Rep1	HDYWLLAGIINHGYAR	Hydrogen	0	0	0	0	3	14.1	9.81	10.64	53.8	1780000		1761	(R)			0.794	85.6	2	633.662	1898.97	0.005	2.6	222442	HUMAN	Q14839-2	Q14839-2|Q14839|F5GWX5	Isoform 2 of Chromodomain-helicase-DNA-binding protein 4
BiotinAb	Rep1	AIHNICSVCR	Biotin-NHS	0	0	0	1	2	14.09	9.28	9.08	97.2	4930000		556	(K)		C:Carbamidomethylation,	0.98	65.45	9	728.335	1455.66	-0.0019	-1.3	109939	HUMAN	Q9Y5L0-1	Q9Y5L0-1|C9J7E5|Q9Y5L0|Q9Y5L0-3|E9PFH4	Isoform 1 of Transportin-3
BiotinAb	Rep1	ASDVHEVRk	Biotin-NHS	1	1	1	1	2	14.09	11.63	11.81	89.9	1620000	K256k	248	(K)	ASDVHEVRK(1.0)	k:Biotin-NHS	0.854	66.97	9	746.855	1266.63	226.077	-0.1	58506.4	HUMAN	P14618	P14618|P14618-2|P14618-3|Q504U3|H3BQ34	Pyruvate kinase PKM
BiotinAb	Rep1	GLAITFVSDENDAK	Hydrogen	1	0	0	0	2	14.09	12.6	13.11	85.9	13000000		400	(K)			0.997	75	14	740.37	1479.73	-0.0008	-0.6	51134.9	HUMAN	Q13838-2	Q13838-2|Q13838|O00148	Isoform 2 of Spliceosome RNA helicase DDX39B
BiotinAb	Rep1	IINEPTAAAIAYGLDK	Hydrogen	1	0	0	0	2	14.09	12.56	12.12	76.8	16300000		198	(R)			0.995	80.08	11	830.451	1659.89	-0.0014	-0.9	72445.7	HUMAN	P11021	P11021|P11142|P34931|P54652|E9PKE3|P11142-2	78 kDa glucose-regulated protein
BiotinAb	Rep1	VIHEQVNHR	Biotin-NHS	0	0	0	1	3	14.08	9.37	11.08	80.8	11800000		288	(K)			0.985	49.37	14	453.231	1357.68	-0.0018	-1.3	183591	HUMAN	P11388-4	P11388-4|P11388-3|P11388-2|P11388	Isoform 4 of DNA topoisomerase 2-alpha
BiotinAb	Rep1	IGGGIDVPVPR	Biotin-NHS	0	0	0	1	2	14.08	11.57	10.5	95.6	6620000		321	(R)			0.991	94.38	9	653.353	1305.7	0.0003	0.3	73399.3	HUMAN	Q92945	Q92945	Far upstream element-binding protein 2
BiotinAb	Rep1	VMLGETNPADSkPGTIR	Biotin-NHS	1	1	1	1	3	14.08	11.77	10.77	85.5	8300000	K125k	114	(R)	VMLGETNPADSK(1.0)PGTIR	k:Biotin-NHS	0.978	95.55	9	746.695	2011.99	226.077	-0.4	32926.7	HUMAN	Q32Q12	Q32Q12|P22392-2|J3KPD9|P15531-2|P22392|P15531|E7ERL0|O60361|F6XY72	Nucleoside diphosphate kinase
BiotinAb	Rep1	LLLQVQHASk	Biotin-NHS	1	1	1	1	2	14.08	5.69	6.24	91.9	2740000	K43k	34	(K)	LLLQVQHASK(1.0)	k:Biotin-NHS	0.947	99.15	3	794.92	1362.76	226.078	0	33292.1	HUMAN	P12235	P12235|P05141|P12236|V9GYG0	ADP/ATP translocase 1
BiotinAb	Rep1	LFTAHNNMTNYATVWASK	Hydrogen	1	0	0	0	3	14.07	14.07	14.07	76.7	3830000		738	(K)			0.958	72.9	7	690.333	2068.99	-0.005	-2.4	142268	HUMAN	Q08211	Q08211	ATP-dependent RNA helicase A
BiotinAb	Rep1	ATDTSQGELVHPk	Acetyl	1	1	1	0	2	14.07	12.19	12.87	95.6	1940000	K14k	2	(M)	ATDTSQGELVHPK(1.0)	k:Biotin-NHS	0.983	73.45	7	825.893	1424.7	226.077	-0.5	61491.1	HUMAN	Q5SSJ5	Q5SSJ5|Q5SSJ5-5	Heterochromatin protein 1-binding protein 3
BiotinAb	Rep1	LMQITSLHSLNAFLLPIK	Hydrogen	1	0	0	0	3	14.06	14.96	14.06	69.6	6320000		498	(K)			0.959	95.4	6	680.395	2039.17	-0.0015	-0.7	77455.7	HUMAN	P49915	P49915|P49915-2	GMP synthase [glutamine-hydrolyzing]
BiotinAb	Rep1	AVQELVHPVVDR	Biotin-NHS	0	0	0	1	2	14.05	11.2	13.73	96.9	1300000		1400	(R)			0.918	84.83	2	794.418	1587.83	-0.0023	-1.4	269273	HUMAN	A5YKK6	A5YKK6|A5YKK6-2|A5YKK6-3|A5YKK6-4|B5MDN3	CCR4-NOT transcription complex subunit 1
BiotinAb	Rep1	ALVTGYFMQVAHLER	Hydrogen	0	0	0	0	3	14.05	12.87	14.69	93.3	3860000		692	(K)			0.97	85.13	10	578.971	1734.9	-0.0022	-1.3	91730	HUMAN	O43143	O43143	Putative pre-mRNA-splicing factor ATP-dependent RNA helicase DHX15
BiotinAb	Rep1	AASAAAASAAAASAASGSPGPGEGSAGGEkR	Acetyl	1	1	1	0	3	14.04	12.98	12.62	90.8	2780000	K31k	2	(M)	AASAAAASAAAASAASGSPGPGEGSAGGEK(1.0)R	k:Biotin-NHS	0.89	75.35	4	937.77	2585.22	226.077	-0.1	90316.8	HUMAN	Q13263	Q13263|Q13263-2	Transcription intermediary factor 1-beta
BiotinAb	Rep1	mVNHFIAEFKR	Hydrogen	1	0	0	0	3	14.03	12.13	12.27	78.9	7640000	M237m	237	(R)	M(1.0)VNHFIAEFKR	m:Oxidized methionine	0.98	50.28	13	469.911	1391.72	15.9948	-0.1	71125	HUMAN	P11142	P11142|E9PKE3|P11142-2|A8K7Q2	Heat shock cognate 71 kDa protein
BiotinAb	Rep1	GACHGQTGMFPR	Biotin-NHS	0	0	0	1	2	14.03	14.03	15.93	63.1	10900000		196	(K)		C:Carbamidomethylation,	0.969	61.45	17	772.83	1544.66	-0.0021	-1.3	25320	HUMAN	P62993	P62993|P62993-2	Growth factor receptor-bound protein 2
BiotinAb	Rep1	ELDALDANDELTPLGR	Biotin-NHS	0	0	0	1	2	14.02	13.46	11.92	88.2	2220000		838	(R)			0.971	97.88	10	984.473	1967.94	0.0002	0.1	142268	HUMAN	Q08211	Q08211	ATP-dependent RNA helicase A
BiotinAb	Rep1	HGCLFR	Biotin-NHS	0	0	0	1	2	14.01	5.35	7.52	86.4	2890000		75	(K)		C:Carbamidomethylation,	0.982	63.08	8	508.234	1015.46	-0.0001	-0.1	59079.7	HUMAN	Q9C0B1	Q9C0B1	Alpha-ketoglutarate-dependent dioxygenase FTO
BiotinAb	Rep1	DkHIEEVR	Biotin-NHS	1	1	1	1	2	14.01	12.83	10.24	87.1	5030000	K128k	127	(K)	DK(1.0)HIEEVR	k:Biotin-NHS	0.975	69.78	6	739.349	1251.62	226.075	-1.6	17302.2	HUMAN	P16949	P16949	Stathmin
BiotinAb	Rep1	GHAVGDIPGVR	Biotin-NHS	0	0	0	1	2	14	14.61	15.68	100	28100000		109	(K)			0.995	67.62	11	652.331	1303.66	-0.0021	-1.6	15978.4	HUMAN	P62266	P62266|D6RD47	40S ribosomal protein S23
BiotinAb	Rep1	AFVHWYVGEGmEEGEFSEAR	Hydrogen	0	0	0	0	3	14	13.77	13.81	100	3950000	M483m	473	(R)	AFVHWYVGEGM(1.0)EEGEFSEAR	m:Oxidized methionine	0.965	74.13	10	782.677	2330.02	15.9975	1.1	58642	HUMAN	F5H5D3	F5H5D3|Q71U36|P68363|Q13748|Q9BQE3|Q9NY65|P68366|P68366-2|Q71U36-2|Q9NY65-2|P68363-2	Tubulin alpha-1C chain
BiotinAb	Rep1	VCEVCSAYLGLHDNDRR	Biotin-NHS	0	0	0	1	3	14	9.72	11.52	87.6	15100000		255	(R)		C:Carbamidomethylation,	0.997	82.2	9	764.01	2290.02	-0.0023	-1	54793.4	HUMAN	Q96HJ9-2	Q96HJ9-2|Q9Y383|Q9Y383-2|Q9Y383-3|Q9NQ29|Q9NQ29-3|Q9NQ29-2|A8MYV2	Isoform 2 of UPF0562 protein C7orf55
BiotinAb	Rep1	GDGVVLVAPPLR	Biotin-NHS	0	0	0	1	2	14	13.55	14	90.3	4720000		89	(R)			0.994	95.4	6	709.895	1418.78	-0.0006	-0.4	11845.2	HUMAN	P62310	P62310	U6 snRNA-associated Sm-like protein LSm3
BiotinAb	Rep1	ILDAVVAQEPLHR	Biotin-NHS	0	0	0	1	2	14	9.21	10.9	100	4040000		791	(K)			0.974	95.55	9	843.951	1686.9	-0.0059	-3.5	110404	HUMAN	Q15029	Q15029|Q15029-3|Q15029-2	116 kDa U5 small nuclear ribonucleoprotein component
BiotinAb	Rep1	ITNHIHVR	Biotin-NHS	0	0	0	1	2	13.99	9.88	9.7	82.1	3700000		277	(R)			0.916	59.18	9	608.325	1215.64	0.0003	0.3	102579	HUMAN	P49736	P49736	DNA replication licensing factor MCM2
BiotinAb	Rep1	VNQPASFAVSLNGAK	Hydrogen	1	0	0	0	2	13.98	10.5	10.04	93.4	5760000		2347	(K)			0.963	67	11	751.901	1502.8	-0.0006	-0.4	283472	HUMAN	P21333	P21333|P21333-2|Q5HY54|E9PHF0	Filamin-A
BiotinAb	Rep1	NPEHFVVCNR	Biotin-NHS	0	0	0	1	2	13.98	11.91	13.69	92	6530000		409	(K)		C:Carbamidomethylation,	0.976	69.45	18	749.339	1497.67	-0.0026	-1.7	58170.5	HUMAN	Q2TAY7	Q2TAY7|Q2TAY7-2	WD40 repeat-containing protein SMU1
BiotinAb	Rep1	NLTALGLNLVASGGTAK	Hydrogen	1	0	0	0	2	13.98	12.55	11.85	80.6	1770000		23	(R)			-0.003	86.2	0	800.458	1599.91	0.0025	1.6	65128.2	HUMAN	P31939	P31939|P31939-2|F8WEF0	Bifunctional purine biosynthesis protein PURH
BiotinAb	Rep1	AVFDETYPDPVR	Biotin-NHS	0	0	0	1	2	13.98	11.92	11.34	95.7	2650000		684	(R)			0.891	93.28	6	817.878	1634.75	-0.003	-1.8	107550	HUMAN	P49588	P49588	Alanine--tRNA ligase, cytoplasmic
BiotinAb	Rep1	TTNFAGILSQGLR	Biotin-NHS	0	0	0	1	2	13.98	14.05	15.74	88.8	3080000		866	(R)			0.962	99.33	0	802.417	1603.83	0.0011	0.7	113880	HUMAN	P09874	P09874	Poly [ADP-ribose] polymerase 1
BiotinAb	Rep1	AENYDIPSADR	Biotin-NHS	0	0	0	1	2	13.97	11.95	11.59	88.4	90600000		870	(R)			0.99	72.57	18	738.825	1476.64	-0.0004	-0.3	118931	HUMAN	P22314	P22314|P22314-2|Q5JRR6	Ubiquitin-like modifier-activating enzyme 1
BiotinAb	Rep1	ALTHLEMR	Biotin-NHS	0	0	0	1	2	13.97	13.06	11.88	84.4	6750000		619	(K)			0.992	77.75	10	598.799	1196.59	-0.0004	-0.3	75763.5	HUMAN	O94776	O94776|O94776-2	Metastasis-associated protein MTA2
BiotinAb	Rep1	GISVHISNAEPK	Hydrogen	1	0	0	0	2	13.96	10.15	10.47	94.5	4050000		252	(K)			0.98	45.48	9	626.337	1251.67	-0.0022	-1.7	45081.4	HUMAN	Q13148	Q13148|Q13148-4|G3V162|B1AKP7	TAR DNA-binding protein 43
BiotinAb	Rep1	EIVHIQAGQCGNQIGAK	Hydrogen	1	0	0	0	3	13.96	13.24	13.96	86.8	27200000		3	(R)		C:Carbamidomethylation,	0.986	48.93	12	608.312	1822.92	-0.003	-1.7	50888.2	HUMAN	Q13509	Q13509|Q13885|Q9BVA1|P07437|G3V2N6|G3V3R4|G3V2R8|G3V5W4|G3V3W7|G3V3J6|G3V4U2|P68371|P04350|M0QX14|M0QY37|M0R2T4|M0R0X0	Tubulin beta-3 chain
BiotinAb	Rep1	KESYSIYVYK	Hydrogen	2	0	0	0	2	13.96	8.63	8.82	83	21700000		35	(R)			0.999	52.32	12	640.331	1279.66	-0.0019	-1.5	21985.2	HUMAN	Q6DN03	Q6DN03|Q6DRA6|P33778|P06899|P23527|Q16778|Q8N257	Putative histone H2B type 2-C
BiotinAb	Rep1	GVNLPGAAVDLPAVSEK	Hydrogen	1	0	0	0	2	13.96	11.85	11.29	89.3	3400000		208	(K)			0.824	80.3	8	818.948	1636.89	-0.0013	-0.8	58506.4	HUMAN	P14618	P14618|P14618-2|P14618-3|Q504U3|H3BQ34	Pyruvate kinase PKM
BiotinAb	Rep1	ANNIDYTVHSVR	Biotin-NHS	0	0	0	1	2	13.95	13.95	12.34	87	2320000		468	(K)			0.83	69.75	6	807.889	1614.77	0.0016	1	141246	HUMAN	Q5VZU9	Q5VZU9|P29144	Tripeptidyl-peptidase 2
BiotinAb	Rep1	ACNQLGQFLQHR	Biotin-NHS	0	0	0	1	2	13.95	11.92	12.26	87.9	4440000		330	(R)		C:Carbamidomethylation,	0.977	83.78	7	849.404	1697.8	0.0015	0.9	108628	HUMAN	O95782	O95782|O95782-2|O94973-2|O94973|O94973-3	AP-2 complex subunit alpha-1
BiotinAb	Rep1	LPIFFFGTHETAFLGPK	Hydrogen	1	0	0	0	3	13.95	9.73	13.16	94.2	3040000		40	(K)			0.924	93.37	6	641.345	1922.02	0	0	60216.3	HUMAN	O75475	O75475|O75475-2|O75475-3	PC4 and SFRS1-interacting protein
BiotinAb	Rep1	MQGSLEAHVNGFR	Hydrogen	0	0	0	0	3	13.94	14.13	14.13	81.5	2760000		676	(R)			0.962	51.92	10	482.569	1445.69	-0.0032	-2.2	120482	HUMAN	Q9Y5B9	Q9Y5B9	FACT complex subunit SPT16
BiotinAb	Rep1	ISEQFTAMFRR	Hydrogen	0	0	0	0	2	13.94	7.19	8.69	98.3	12700000		381	(R)			0.992	68.72	13	693.353	1385.7	-0.001	-0.7	50888.2	HUMAN	Q13509	Q13509|Q13885|Q9BVA1|P68371|P04350|P07437|Q5JP53|Q13509-2|Q5ST81	Tubulin beta-3 chain
BiotinAb	Rep1	EQGVEEHETLLLR	Biotin-NHS	0	0	0	1	2	13.94	10.79	8.98	88.5	2330000		182	(R)			0.9	78.02	6	889.94	1778.87	-0.0019	-1.1	271930	HUMAN	Q9Y490	Q9Y490	Talin-1
BiotinAb	Rep1	IFAPNHVVAk	Biotin-NHS	1	1	1	1	2	13.94	11.17	11.18	86.3	3420000	K41k	32	(R)	IFAPNHVVAK(1.0)	k:Biotin-NHS	0.986	98.17	6	774.396	1321.71	226.077	-0.4	21047.3	HUMAN	Q02543	Q02543|M0R117|M0R1A7	60S ribosomal protein L18a
BiotinAb	Rep1	IETIEVMEDR	Biotin-NHS	0	0	0	1	2	13.94	7.89	8.15	92.4	3410000		152	(K)			0.964	98.65	6	730.842	1460.68	0	0	39822.5	HUMAN	P51991	P51991|P51991-2	Heterogeneous nuclear ribonucleoprotein A3
BiotinAb	Rep1	RFGGPVHHQAQR	Biotin-NHS	0	0	0	1	4	13.94	13.94	13.94	74	3990000		233	(R)			0.861	37.15	10	404.705	1615.8	-0.0038	-2.3	39223.8	HUMAN	Q15717-2	Q15717-2|Q15717	Isoform 2 of ELAV-like protein 1
BiotinAb	Rep1	AAGVEAAAEVAATEIK	Acetyl	1	0	0	0	2	13.93	15.24	13.93	94.5	1670000		2	(M)			0.934	96.27	8	771.904	1542.8	0.0001	0.1	77799.7	HUMAN	P52272	P52272|P52272-2|M0R0Y6	Heterogeneous nuclear ribonucleoprotein M
BiotinAb	Rep1	DFQSGQHVIVR	Biotin-NHS	0	0	0	1	2	13.92	10.39	10.39	88.6	1260000		28	(K)			0.941	69.17	10	756.376	1511.74	0.0028	1.8	83106.4	HUMAN	P46459	P46459|I3L0N3|I3L4Q9	Vesicle-fusing ATPase
BiotinAb	Rep1	NADDDRIPR	Biotin-NHS	0	0	0	1	2	13.91	13.91	14.44	86.8	14700000		1122	(R)			0.994	52.07	12	649.3	1297.6	-0.0023	-1.8	166966	HUMAN	Q14152	Q14152|Q14152-2	Eukaryotic translation initiation factor 3 subunit A
BiotinAb	Rep1	TLNQQLTNHIR	Biotin-NHS	0	0	0	1	2	13.91	9.32	12.21	77.4	3910000		280	(K)			0.86	70.68	13	782.407	1563.81	-0.0003	-0.2	98404.9	HUMAN	P50570	P50570|P50570-4|P50570-5|P50570-2|P50570-3	Dynamin-2
BiotinAb	Rep1	HVNIDHLHVGWYQSTYYGSFVTR	Hydrogen	0	0	0	0	4	13.91	10.21	12.66	73.8	1210000		123	(R)			0.92	75.03	0	695.588	2779.34	-0.0061	-2.2	41751.7	HUMAN	B3KS98	B3KS98|O15372	Eukaryotic translation initiation factor 3 subunit H
BiotinAb	Rep1	LIDREIISHDTR	Biotin-NHS	0	0	0	1	3	13.91	11.43	11.32	86.8	5340000		81	(R)			0.877	75.67	28	565.295	1693.87	0.0002	0.1	38699.2	HUMAN	P00387-3	P00387-3|P00387|P00387-2	Isoform 3 of NADH-cytochrome b5 reductase 3
BiotinAb	Rep1	DYLHYIR	Biotin-NHS	0	0	0	1	2	13.91	7.73	11.98	85	56500000		91	(R)			1	80.97	11	603.292	1205.58	-0.0008	-0.7	18601.6	HUMAN	P62280	P62280|M0QZC5|M0R1H5	40S ribosomal protein S11
BiotinAb	Rep1	LPAYLTIQMVR	Hydrogen	0	0	0	0	2	13.91	13.98	12.23	87	26100000		320	(R)			0.993	84.93	10	652.873	1304.74	-0.0001	-0.1	56524.5	HUMAN	P54578	P54578|B7Z4N8|P54578-2|A6NJA2	Ubiquitin carboxyl-terminal hydrolase 14
BiotinAb	Rep1	TGNFQVTELGR	Biotin-NHS	0	0	0	1	2	13.91	15.96	15.78	81.2	2630000		976	(K)			0.972	85.75	8	724.355	1447.7	0.003	2.1	246158	HUMAN	O75643	O75643	U5 small nuclear ribonucleoprotein 200 kDa helicase
BiotinAb	Rep1	EGMNIVEAMER	Biotin-NHS	0	0	0	1	2	13.91	11.17	12.19	81.5	21100000		134	(K)			0.998	96.2	8	752.833	1504.66	0.0001	0.1	18240.4	HUMAN	P62937	P62937|P62937-2	Peptidyl-prolyl cis-trans isomerase A
BiotinAb	Rep1	SSGPYGGGGQYFAK	Hydrogen	1	0	0	0	2	13.9	12.41	12.9	81.1	17100000		337	(R)			0.998	50.87	17	688.316	1375.63	-0.0027	-1.9	38860.1	HUMAN	P09651	P09651|Q32P51|P09651-2|F8W6I7|P09651-3	Heterogeneous nuclear ribonucleoprotein A1
BiotinAb	Rep1	HGYIGEFEIIDDHR	Hydrogen	0	0	0	0	3	13.9	10.42	10.25	97.4	14000000		44	(K)			0.982	67.25	18	567.606	1700.8	-0.0003	-0.2	14953.4	HUMAN	P62244	P62244|I3L246|I3L3P7	40S ribosomal protein S15a
BiotinAb	Rep1	VIDQQNGLYR	Biotin-NHS	0	0	0	1	2	13.9	8.4	8.92	92	10400000		490	(K)			0.852	83.12	9	716.356	1431.7	-0.0006	-0.4	68764.6	HUMAN	P27694	P27694	Replication protein A 70 kDa DNA-binding subunit
BiotinAb	Rep1	ANEHQGIGFLNDPR	Biotin-NHS	0	0	0	1	2	13.89	9	9.52	94.6	1300000		855	(R)			0.737	75.83	2	897.423	1793.84	-0.0002	-0.1	125655	HUMAN	Q92900	Q92900|Q92900-2	Regulator of nonsense transcripts 1
BiotinAb	Rep1	EIVHIQAGQCGNQIGAk	Biotin-NHS	1	1	1	1	3	13.89	10.66	10.8	76.2	1020000	K19k	3	(R)	EIVHIQAGQCGNQIGAK(1.0)	C:Carbamidomethylation,k:Biotin-NHS	0.621	89.02	0	759.034	2049	226.087	4.1	50888.2	HUMAN	Q13509	Q13509|Q13885|Q9BVA1|P07437|G3V2N6|G3V3R4|G3V2R8|G3V5W4|G3V3W7|G3V3J6|G3V4U2|P68371|P04350|M0QX14|M0QY37|M0R2T4|M0R0X0	Tubulin beta-3 chain
BiotinAb	Rep1	FAQPGSFEYEYAMR	Hydrogen	0	0	0	0	2	13.88	9.5	11.55	95	2560000		257	(R)			0.928	74.6	10	848.375	1695.75	-0.0037	-2.2	54344.7	HUMAN	Q15233	Q15233|Q15233-2	Non-POU domain-containing octamer-binding protein
BiotinAb	Rep1	LNFSHGTHEYHAETIk	Biotin-NHS	1	1	1	1	3	13.88	8.49	9.09	70.2	26600000	K89k	74	(R)	LNFSHGTHEYHAETIK(1.0)	k:Biotin-NHS	0.995	79.12	8	779.356	2109.98	226.074	-1.7	58506.4	HUMAN	P14618	P14618|P14618-2|H3BQ34	Pyruvate kinase PKM
BiotinAb	Rep1	VALVYGQMNEPPGAR	Biotin-NHS	0	0	0	1	2	13.88	9.99	9.48	97.9	6790000		265	(K)			0.893	97.15	10	914.448	1827.89	0.0017	0.9	56558.9	HUMAN	P06576	P06576	ATP synthase subunit beta, mitochondrial
BiotinAb	Rep1	HMGLFDHAAR	Biotin-NHS	0	0	0	1	3	13.87	13.87	15	79.1	17600000		317	(R)			0.993	66.75	14	460.881	1380.63	-0.0006	-0.4	40047.5	HUMAN	P50213	P50213|H0YL72|P50213-2|H0YNF5	Isocitrate dehydrogenase [NAD] subunit alpha, mitochondrial
BiotinAb	Rep1	HPGSFDVVHVk	Hydrogen	1	1	1	0	3	13.87	14.31	13.53	71	3380000	K211k	201	(R)	HPGSFDVVHVK(1.0)	k:Biotin-NHS	0.981	68.27	12	483.243	1221.64	226.077	-0.2	29825.4	HUMAN	P62701	P62701|P22090	40S ribosomal protein S4, X isoform
BiotinAb	Rep1	IHLELR	Biotin-NHS	0	0	0	1	2	13.87	3.44	6.25	89.9	89900000		7	(R)			0.999	83.98	8	503.779	1006.55	0.0003	0.3	28958.4	HUMAN	Q92688	Q92688|P39687|Q92688-2|H0YN26|H7BZ09	Acidic leucine-rich nuclear phosphoprotein 32 family member B
BiotinAb	Rep1	SGHWAR	Biotin-NHS	0	0	0	1	2	13.86	10.55	10.49	86.3	10700000		12	(R)			0.999	49.03	14	470.216	939.425	-0.0013	-1.4	20945.8	HUMAN	P62633-6	P62633-6|P62633-4|P62633|P62633-5|P62633-8|P62633-2|P62633-3|P62633-7	Isoform 6 of Cellular nucleic acid-binding protein
BiotinAb	Rep1	HLQLAIRGDEELDSLIK	Hydrogen	1	0	0	0	3	13.86	9.76	10.72	86.2	7510000		86	(R)			0.952	77.93	10	650.693	1950.07	-0.0012	-0.6	13508.4	HUMAN	Q71UI9	Q71UI9|P0C0S5|C9J0D1|Q71UI9-2|Q71UI9-4|Q71UI9-3|C9J386	Histone H2A.V
BiotinAb	Rep1	ANPFGGASHAk	Biotin-NHS	1	1	1	1	2	13.86	10.66	15.59	84	8400000	K48k	38	(K)	ANPFGGASHAK(1.0)	k:Biotin-NHS	0.996	84.58	10	754.842	1282.6	226.077	-0.2	15978.4	HUMAN	P62266	P62266|D6RD47|D6R9I7|D6RIX0|D6RDJ2	40S ribosomal protein S23
BiotinAb	Rep1	GLTDSIHR	Biotin-NHS	0	0	0	1	2	13.85	7.14	11.22	86.5	6650000		117	(K)			0.989	63.08	10	562.779	1124.55	-0.0004	-0.4	25025.2	HUMAN	P19397	P19397	Leukocyte surface antigen CD53
BiotinAb	Rep1	VLIAAHGNSLR	Biotin-NHS	0	0	0	1	2	13.85	4.23	8.02	97.2	111000000		181	(R)			0.999	81.48	10	688.877	1376.75	-0.0003	-0.2	28917.5	HUMAN	P18669	P18669|P15259	Phosphoglycerate mutase 1
BiotinAb	Rep1	FFEVILIDPFHK	Hydrogen	1	0	0	0	3	13.85	13.31	12.47	84.8	11500000		129	(K)			0.973	96.3	8	502.278	1504.82	0	0	24259.7	HUMAN	P61313	P61313	60S ribosomal protein L15
BiotinAb	Rep1	GHTAAEASYAR	Biotin-NHS	0	0	0	1	2	13.84	9.66	10.15	70	10600000		342	(K)			0.985	45.42	10	680.308	1359.61	-0.0019	-1.4	117467	HUMAN	B0I1T2	B0I1T2|B0I1T2-4|B0I1T2-3	Unconventional myosin-Ig
BiotinAb	Rep1	HMNSAGVLATLR	Biotin-NHS	0	0	0	1	2	13.84	10.12	10.66	91.9	3510000		278	(K)			0.999	79.25	5	748.378	1495.75	-0.0016	-1.1	33734	HUMAN	O95861	O95861|O95861-4|O95861-3	3'(2'),5'-bisphosphate nucleotidase 1
BiotinAb	Rep1	NVFIIGATNRPDIIDPAILRPGR	Hydrogen	0	0	0	0	4	13.84	11.42	11.44	95.2	4560000		616	(K)			0.894	86.02	10	630.362	2518.43	-0.0005	-0.2	90004.9	HUMAN	P55072	P55072	Transitional endoplasmic reticulum ATPase
BiotinAb	Rep1	TGAAPIIDVVR	Biotin-NHS	0	0	0	1	2	13.84	10.09	7.95	90.9	14100000		95	(K)			0.983	93.42	8	669.366	1337.72	0.0011	0.9	16675.2	HUMAN	P46776	P46776|E9PLX7|E9PLL6|E9PJD9	60S ribosomal protein L27a
BiotinAb	Rep1	AMLDQLMGTSR	Biotin-NHS	0	0	0	1	2	13.84	9.95	11.98	87.6	1850000		9	(R)			0.994	99.33	2	724.838	1448.67	-0.0007	-0.5	46969.6	HUMAN	Q9Y383	Q9Y383|F8WEU3|V9GZ75	Putative RNA-binding protein Luc7-like 2
BiotinAb	Rep1	TLHPDLGTDK	Hydrogen	1	0	0	0	2	13.84	13.7	10.48	90.6	10000000		242	(K)			0.973	36.62	10	548.784	1096.56	-0.0022	-2	40121.8	HUMAN	P00338-3	P00338-3|P00338|P00338-2|P00338-4|P00338-5	Isoform 3 of L-lactate dehydrogenase A chain
BiotinAb	Rep1	NADHSMNYQYR	Biotin-NHS	0	0	0	1	2	13.83	13.99	13.99	96.4	6670000		888	(R)			0.983	53.75	11	812.834	1624.66	-0.0017	-1.1	96205.6	HUMAN	Q12906-7	Q12906-7|Q12906	Isoform 7 of Interleukin enhancer-binding factor 3
BiotinAb	Rep1	HALHCTILASAGQQR	Biotin-NHS	0	0	0	1	3	13.82	11.16	12.02	82.4	5860000		228	(K)		C:Carbamidomethylation,	0.9	62.08	15	630.313	1888.93	-0.0034	-1.8	50026	HUMAN	D6RFN0	D6RFN0|D6RAX7|Q9BT78|Q9BT78-2	COP9 signalosome complex subunit 4
BiotinAb	Rep1	FTQAGSEVSALLGR	Biotin-NHS	0	0	0	1	2	13.82	16.16	12.98	97	2050000		311	(R)			0.93	99.52	3	831.418	1661.83	-0.003	-1.8	56558.9	HUMAN	P06576	P06576	ATP synthase subunit beta, mitochondrial
BiotinAb	Rep1	DRETMGHR	Biotin-NHS	0	0	0	1	3	13.8	13.8	11.19	75.1	38400000		74	(K)			0.995	33.43	14	409.849	1227.54	-0.003	-2.5	51514.2	HUMAN	G8JLB6	G8JLB6|P31943|P55795|E9PCY7|D6RIH9	Heterogeneous nuclear ribonucleoprotein H
BiotinAb	Rep1	FHPIQGHR	Biotin-NHS	0	0	0	1	2	13.79	6.99	4.88	92.9	30900000		160	(K)			0.997	57.25	14	609.303	1217.6	-0.0008	-0.7	31011.2	HUMAN	Q13151	Q13151	Heterogeneous nuclear ribonucleoprotein A0
BiotinAb	Rep1	HSIHWPCR	Biotin-NHS	0	0	0	1	3	13.79	13.24	13.79	83	34500000		243	(R)		C:Carbamidomethylation,	0.955	59.23	45	440.202	1318.59	-0.0007	-0.5	83273.6	HUMAN	P13010	P13010	X-ray repair cross-complementing protein 5
BiotinAb	Rep1	EEAIEHNYGGHDDDLSVR	Biotin-NHS	0	0	0	1	3	13.79	13.79	14.98	76.9	1570000		491	(K)			0.731	68.05	4	761.329	2281.98	-0.0056	-2.5	129384	HUMAN	Q93009	Q93009|Q93009-3|F5H2X1	Ubiquitin carboxyl-terminal hydrolase 7
BiotinAb	Rep1	IVALNAHTFLR	Biotin-NHS	0	0	0	1	2	13.79	7.84	5.24	87.1	2640000		257	(R)			0.944	94.9	6	740.909	1480.81	0.0009	0.6	34859.8	HUMAN	R4GMW7	R4GMW7|A6NHQ2|P22087	rRNA/tRNA 2'-O-methyltransferase fibrillarin-like protein 1
BiotinAb	Rep1	HTGYVIELQHVVK	Hydrogen	1	0	0	0	3	13.78	13.78	12.94	82.9	17000000		640	(R)			0.989	58.53	11	508.283	1522.84	-0.0026	-1.7	88710	HUMAN	P47897	P47897|P47897-2	Glutamine--tRNA ligase
BiotinAb	Rep1	NNTQVLINCR	Biotin-NHS	0	0	0	1	2	13.78	15.32	12.98	83.9	20800000		38	(K)		C:Carbamidomethylation,	0.984	72.05	12	729.352	1457.7	-0.0015	-1	13640.8	HUMAN	P62316	P62316|P62316-2|K7ERG4	Small nuclear ribonucleoprotein Sm D2
BiotinAb	Rep1	GPPDFSSDEEREPTPVLGSGAAAAGR	Biotin-NHS	0	0	0	1	3	13.78	10.75	10.09	92.8	5860000		61	(K)			0.947	79.93	12	932.767	2796.29	-0.002	-0.7	76061.2	HUMAN	P42166	P42166|P42167|G5E972|P42167-2|P42167-3	Lamina-associated polypeptide 2, isoform alpha
BiotinAb	Rep1	HHNQSTAINLNNPESQSMHLETR	Biotin-NHS	0	0	0	1	4	13.77	13.37	12.62	88.1	2680000		211	(R)			0.875	57.73	10	721.834	2884.32	-0.0067	-2.3	166966	HUMAN	Q14152	Q14152|Q14152-2	Eukaryotic translation initiation factor 3 subunit A
BiotinAb	Rep1	GYEVHGIVR	Biotin-NHS	0	0	0	1	2	13.77	13.77	10.22	82.5	2520000		47	(K)			0.946	68.1	8	628.317	1255.62	0.0009	0.8	42291.3	HUMAN	O60547	O60547|O60547-2	GDP-mannose 4,6 dehydratase
BiotinAb	Rep1	EDQTEYLEER	Biotin-NHS	0	0	0	1	2	13.77	12.76	11	76.9	5490000		314	(K)			0.995	71.22	10	769.327	1537.65	-0.0019	-1.2	98729.9	HUMAN	P07900-2	P07900-2|P07900|P08238|Q58FF7|Q58FF6	Isoform 2 of Heat shock protein HSP 90-alpha
BiotinAb	Rep1	SYSSGGEDGYVR	Biotin-NHS	0	0	0	1	2	13.76	16.24	16.24	81.9	5830000		299	(K)			0.943	63.47	10	751.814	1502.62	-0.0002	-0.2	36900.6	HUMAN	Q13347	Q13347	Eukaryotic translation initiation factor 3 subunit I
BiotinAb	Rep1	HTAmVSWGGVSIPNSPFR	Hydrogen	0	0	0	0	3	13.76	9.1	8.82	81.6	2450000	M746m	743	(K)	HTAM(1.0)VSWGGVSIPNSPFR	m:Oxidized methionine	0.956	79.82	8	653.656	1942.96	15.9939	-0.5	283472	HUMAN	P21333	P21333|P21333-2|Q5HY54	Filamin-A
BiotinAb	Rep1	HDNLLHGTk	Biotin-NHS	1	1	1	1	2	13.75	12.92	12.92	79.1	1600000	K601k	593	(K)	HDNLLHGTK(1.0)	k:Biotin-NHS	0.861	70.43	10	743.849	1260.62	226.075	-1.5	96534.2	HUMAN	B4DWW4	B4DWW4|P25205|J3KQ69	DNA replication licensing factor MCM3
BiotinAb	Rep1	WGDEHIPGSPYR	Biotin-NHS	0	0	0	1	2	13.75	10.73	9.2	100	6240000		2632	(K)			0.985	80.45	7	820.369	1639.73	-0.0013	-0.8	283472	HUMAN	P21333	P21333|P21333-2|Q5HY54|E9PHF0	Filamin-A
BiotinAb	Rep1	HIGLVYSGMGPDYR	Biotin-NHS	0	0	0	1	2	13.75	12.14	12.14	100	10600000		71	(K)			0.907	84.22	6	895.921	1790.84	-0.0005	-0.3	26012.2	HUMAN	P25787	P25787	Proteasome subunit alpha type-2
BiotinAb	Rep1	SLHDAIMIVR	Biotin-NHS	0	0	0	1	2	13.75	9.78	11.1	100	11900000		388	(R)			0.784	86.98	2	690.86	1380.71	-0.0008	-0.6	59879.1	HUMAN	Q99832	Q99832|Q99832-3|Q99832-4|Q99832-2	T-complex protein 1 subunit eta
BiotinAb	Rep1	INHEGEVNR	Biotin-NHS	0	0	0	1	2	13.74	7.78	10.2	91	55400000		164	(K)			0.997	51.68	12	647.303	1293.6	-0.0009	-0.7	52712.6	HUMAN	Q16576-2	Q16576-2|Q09028|Q16576|Q09028-2|E9PC52|Q09028-3|Q09028-4	Isoform 2 of Histone-binding protein RBBP7
BiotinAb	Rep1	QTDVGITHFR	Biotin-NHS	0	0	0	1	2	13.74	10.86	12.76	79	6730000		1345	(K)			0.934	70.08	9	700.342	1399.68	-0.0015	-1.1	274908	HUMAN	Q6P2Q9	Q6P2Q9	Pre-mRNA-processing-splicing factor 8
BiotinAb	Rep1	FGFPEGSVELYAEK	Hydrogen	1	0	0	0	2	13.74	12.13	12.87	93.8	4410000		77	(R)			0.914	82.23	6	786.882	1572.76	-0.0019	-1.2	26859	HUMAN	P23396	P23396|E9PPU1|F2Z2S8	40S ribosomal protein S3
BiotinAb	Rep1	LALVTGGEIASTFDHPELVK	Hydrogen	1	0	0	0	3	13.73	15.51	15.08	80	1770000		323	(R)			0.978	85.32	2	699.712	2097.12	-0.0012	-0.6	57829.5	HUMAN	P78371	P78371|F5GWF6|P78371-2|F8VQ14	T-complex protein 1 subunit beta
BiotinAb	Rep1	DLENGSHIR	Biotin-NHS	0	0	0	1	2	13.72	6.77	8.04	81.2	20900000		373	(R)			0.995	57.72	12	633.798	1266.59	-0.0016	-1.3	96534.2	HUMAN	B4DWW4	B4DWW4|P25205|J3KQ69	DNA replication licensing factor MCM3
BiotinAb	Rep1	IQVLQQQADDAEER	Biotin-NHS	0	0	0	1	2	13.72	12.18	10.25	83.2	4640000		14	(K)			0.932	93.28	6	934.949	1868.88	0.0097	5.2	29260.4	HUMAN	P06753-2	P06753-2|P06753-5|P06753-6|P06753-3|P06753-4|Q5VU59|Q5VU61|D6R904|D6RFM2	Isoform 2 of Tropomyosin alpha-3 chain
BiotinAb	Rep1	LLNILGLIFK	Hydrogen	1	0	0	0	2	13.72	12.47	12.47	91.7	37800000		562	(R)			0.996	100.27	2	572.379	1143.75	-0.0002	-0.2	158606	HUMAN	Q15021	Q15021	Condensin complex subunit 1
BiotinAb	Rep1	AVFPSIVGRPR	Hydrogen	0	0	0	0	3	13.71	10.49	11.56	91.6	105000000		729	(R)			0.999	61.33	21	400.24	1198.71	-0.0007	-0.6	123097	HUMAN	A5A3E0	A5A3E0|Q6S8J3|P0CG38|P62736|P68032|P68133|P63267|P60709|P63261|Q5T8M7|P63267-2|A6NL76|Q5T8M8|J3KT65|G5E9R0|B8ZZJ2|F8WB63|F8WCH0	POTE ankyrin domain family member F
BiotinAb	Rep1	EIVHIQAGQCGNQIGAk	Hydrogen	1	1	1	0	3	13.71	9.97	9.12	62.8	8060000	K19k	3	(R)	EIVHIQAGQCGNQIGAK(1.0)	C:Carbamidomethylation,k:Biotin-NHS	0.975	69.5	10	683.671	1822.92	226.075	-1.2	50888.2	HUMAN	Q13509	Q13509|Q13885|Q9BVA1|P07437|G3V2N6|G3V3R4|G3V2R8|G3V5W4|G3V3W7|G3V3J6|G3V4U2|P68371|P04350|M0QX14|M0QY37|M0R2T4|M0R0X0	Tubulin beta-3 chain
BiotinAb	Rep1	GANDFMCDEMER	Biotin-NHS	0	0	0	1	2	13.71	13.71	13.71	90.5	9780000		379	(R)		C:Carbamidomethylation,	0.978	83.45	9	850.812	1700.62	-0.0004	-0.3	60856	HUMAN	P17987	P17987|E7ERF2|E7EQR6|F5H282	T-complex protein 1 subunit alpha
BiotinAb	Rep1	FICTTSAIQNR	Biotin-NHS	0	0	0	1	2	13.71	9.19	8.37	94.7	6310000		18	(K)		C:Carbamidomethylation,	0.986	90.43	7	768.871	1536.73	0.0055	3.6	121750	HUMAN	P53396	P53396|P53396-2|B4E3P0	ATP-citrate synthase
BiotinAb	Rep1	VFSATLGLVDIVK	Hydrogen	1	0	0	0	2	13.71	11.63	13.71	86.4	3980000		552	(K)			0.988	91.55	8	681.406	1361.8	0	0	113880	HUMAN	P09874	P09874	Poly [ADP-ribose] polymerase 1
BiotinAb	Rep1	ALEATTEHIR	Biotin-NHS	0	0	0	1	2	13.7	8.16	8.16	94.2	12100000		2145	(R)			0.991	69.73	12	683.842	1366.68	-0.0009	-0.6	271930	HUMAN	Q9Y490	Q9Y490	Talin-1
BiotinAb	Rep1	VVPGYGHAVLR	Biotin-NHS	0	0	0	1	2	13.7	5.18	5.22	85.4	14900000		341	(R)			0.993	79.62	10	697.374	1393.74	-0.0011	-0.8	51939.7	HUMAN	O75390	O75390|B4DJV2	Citrate synthase, mitochondrial
BiotinAb	Rep1	ACGNFGIPCELR	Biotin-NHS	0	0	0	1	2	13.7	13.49	13.99	89.7	16400000		294	(K)		C:Carbamidomethylation,	0.983	90.27	8	810.36	1619.71	-0.0008	-0.5	48699	HUMAN	P22234-2	P22234-2|P22234|D6RF62	Isoform 2 of Multifunctional protein ADE2
BiotinAb	Rep1	ELISNSSDALDkIR	Biotin-NHS	1	1	1	1	2	13.7	8.98	7.62	89.9	1320000	K180k	169	(R)	ELISNSSDALDK(1.0)IR	k:Biotin-NHS	0.64	97.17	2	1006.99	1786.9	226.078	0.4	98729.9	HUMAN	P07900-2	P07900-2|P07900	Isoform 2 of Heat shock protein HSP 90-alpha
BiotinAb	Rep1	GVPTGFILPIR	Biotin-NHS	0	0	0	1	2	13.7	7.81	8.86	91.8	3440000		935	(K)			0.992	99.98	3	698.394	1395.78	-0.0008	-0.6	111410	HUMAN	F5H2F4	F5H2F4|P11586	C-1-tetrahydrofolate synthase, cytoplasmic
BiotinAb	Rep1	QAHLYR	Biotin-NHS	0	0	0	1	2	13.69	7.62	7.62	75.3	79600000		462	(R)			0.998	51.93	12	507.252	1013.5	-0.0009	-0.9	58506.4	HUMAN	P14618	P14618|P14618-2|P14618-3|Q504U3	Pyruvate kinase PKM
BiotinAb	Rep1	VCHAHPTLSEAFR	Biotin-NHS	0	0	0	1	3	13.68	13.68	16.91	83.3	512000		483	(R)		C:Carbamidomethylation,	0.98	67.2	0	584.276	1750.82	-0.0016	-0.9	54746.8	HUMAN	P09622	P09622|E9PEX6|P09622-3|P09622-2	Dihydrolipoyl dehydrogenase, mitochondrial
BiotinAb	Rep1	STPLLIHCR	Biotin-NHS	0	0	0	1	2	13.68	10.14	9.58	77.3	7000000		1160	(K)		C:Carbamidomethylation,	0.989	74.65	11	661.838	1322.67	-0.0011	-0.8	148735	HUMAN	P08575	P08575|X6R433|P08575-2	Receptor-type tyrosine-protein phosphatase C
BiotinAb	Rep1	VPHWYHFSCFWK	Hydrogen	1	0	0	0	3	13.68	13.68	13.68	86.4	3800000		48	(K)		C:Carbamidomethylation,	0.951	75.27	10	565.263	1693.77	0.0015	0.9	113880	HUMAN	P09874	P09874|Q5VX85|Q5VX84	Poly [ADP-ribose] polymerase 1
BiotinAb	Rep1	KYETVIMPVFGIATPFHIATIK	Hydrogen	2	0	0	0	3	13.67	15.35	15.98	72	3050000		534	(K)			0.897	93.48	10	826.128	2476.37	0.0029	1.2	120482	HUMAN	Q9Y5B9	Q9Y5B9	FACT complex subunit SPT16
BiotinAb	Rep1	NMGGPYGGGNYGPGGSGGSGGYGGR	Hydrogen	0	0	0	0	3	13.66	15.24	17.56	92.7	5670000		326	(R)			0.957	51.58	16	730.638	2189.91	-0.0052	-2.4	37486.1	HUMAN	P22626	P22626|P22626-2	Heterogeneous nuclear ribonucleoproteins A2/B1
BiotinAb	Rep1	DRDGYSYGSR	Biotin-NHS	0	0	0	1	2	13.65	12.26	10.49	71.1	4320000		76	(R)			0.85	47.82	7	701.293	1401.59	-0.0056	-4	39700.2	HUMAN	Q13247	Q13247|Q13247-3|Q13247-2	Serine/arginine-rich splicing factor 6
BiotinAb	Rep1	EEHLCTQR	Biotin-NHS	0	0	0	1	2	13.65	11.12	13.65	90.5	26700000		266	(K)		C:Carbamidomethylation,	0.986	49.08	14	649.783	1298.56	-0.0025	-1.9	33450.2	HUMAN	J3KN67	J3KN67|P06753-2|P06753-5|Q5VU59|Q5VU61|P06753-7	Tropomyosin alpha-3 chain
BiotinAb	Rep1	AGFAGDDAPR	Biotin-NHS	0	0	0	1	2	13.65	11.39	11.26	89.2	1160000000		719	(K)			0.997	72.67	12	601.766	1202.53	-0.0005	-0.4	123097	HUMAN	A5A3E0	A5A3E0|Q6S8J3|P0CG38|P0CG39|P62736|P68032|P68133|P63267|P60709|P63261|Q5T8M7|P63267-2|A6NL76|Q5T8M8|J3KT65|G5E9R0|B8ZZJ2|F8WB63|F8WCH0	POTE ankyrin domain family member F
BiotinAb	Rep1	SALASVIMGLSTILGK	Hydrogen	1	0	0	0	2	13.65	14.52	14.94	88.3	2040000		355	(K)			0.991	100.47	4	780.954	1560.9	-0.0016	-1.1	74211	HUMAN	P30154-2	P30154-2|P30154-3|P30154|P30154-5	Isoform 2 of Serine/threonine-protein phosphatase 2A 65 kDa regulatory subunit A beta isoform
BiotinAb	Rep1	mFIGGLSWDTTK	Hydrogen	1	0	0	0	2	13.64	8.4	12.57	73.8	6660000	M99m	99	(K)	M(1.0)FIGGLSWDTTK	m:Oxidized methionine	0.968	79.48	14	686.335	1355.67	15.9956	0.5	38604.6	HUMAN	Q14103	Q14103|Q14103-2|Q14103-3|Q14103-4	Heterogeneous nuclear ribonucleoprotein D0
BiotinAb	Rep1	DTGIFLDLMHLK	Hydrogen	1	0	0	0	2	13.63	13.34	13.63	86.1	4780000		195	(R)			0.997	94.63	6	701.875	1402.74	0.0022	1.6	70127.1	HUMAN	P12956	P12956|P12956-2|B1AHC9|F5H1I8	X-ray repair cross-complementing protein 6
BiotinAb	Rep1	QQIQSIQQSIER	Biotin-NHS	0	0	0	1	2	13.62	8.14	7.59	84.7	7060000		118	(K)			0.987	84.42	8	842.428	1683.85	-0.0002	-0.1	14855.1	HUMAN	B1AHD1	B1AHD1|P55769	NHP2-like protein 1
BiotinAb	Rep1	NIDDGTSDRPYSHALVAGIDRYPR	Biotin-NHS	0	0	0	1	4	13.61	9.06	9.24	84.6	40200000		28	(K)			0.986	72.53	12	729.353	2914.39	-0.0016	-0.5	15797.4	HUMAN	P61353	P61353	60S ribosomal protein L27
BiotinAb	Rep1	HIMQYIAAVTNPSQR	Hydrogen	0	0	0	0	3	13.6	12.69	15.25	79.5	2880000		114	(K)			0.916	71.18	12	576.967	1728.88	0.001	0.6	117467	HUMAN	B0I1T2	B0I1T2|B0I1T2-4|B0I1T2-3|B0I1T2-2|F8WEW9	Unconventional myosin-Ig
BiotinAb	Rep1	IIPGFMCQGGDFTR	Hydrogen	0	0	0	0	2	13.6	12.92	11.68	90.3	8300000		56	(R)		C:Carbamidomethylation,	0.99	79.58	16	799.876	1598.74	-0.0004	-0.3	18240.4	HUMAN	P62937	P62937|Q9Y536|F5H284|A0A075B759|C9J5S7|F8WE65	Peptidyl-prolyl cis-trans isomerase A
BiotinAb	Rep1	mIAGQVLDINLAAEPK	Hydrogen	1	0	0	0	2	13.6	13.36	14.42	89.6	4790000	M74m	74	(R)	M(1.0)IAGQVLDINLAAEPK	m:Oxidized methionine	0.903	81.62	11	849.958	1682.91	15.995	0	33726.5	HUMAN	P07910	P07910|G3V2Q1|P07910-2|G3V4C1|B4DY08|P07910-4|G3V576|B4DSU6	Heterogeneous nuclear ribonucleoproteins C1/C2
BiotinAb	Rep1	HGGSLGLGLAAMGTAR	Biotin-NHS	0	0	0	1	2	13.6	11.52	10.28	96.9	1080000		475	(R)			0.79	82.08	2	847.927	1694.85	0.0003	0.2	106861	HUMAN	Q99460	Q99460|Q99460-2	26S proteasome non-ATPase regulatory subunit 1
BiotinAb	Rep1	DYLHYHIk	Biotin-NHS	1	1	1	1	2	13.59	7.04	9.94	85.7	5950000	K256k	249	(R)	DYLHYHIK(1.0)	k:Biotin-NHS	0.973	84.22	11	770.859	1314.63	226.081	1.9	34446.5	HUMAN	O15144	O15144	Actin-related protein 2/3 complex subunit 2
BiotinAb	Rep1	ECLQALEFLHANQVIHR	Biotin-NHS	0	0	0	1	3	13.59	13.59	13.59	67.9	7370000		351	(R)		C:Carbamidomethylation,	0.889	90.95	4	768.719	2304.14	0.0037	1.6	58326.8	HUMAN	Q13177	Q13177	Serine/threonine-protein kinase PAK 2
BiotinAb	Rep1	GVGAAATAVTQALNELLQHVK	Hydrogen	1	0	0	0	3	13.59	10.83	11.51	87.5	22000000		766	(R)			0.978	99.43	0	697.724	2091.16	0.003	1.5	271930	HUMAN	Q9Y490	Q9Y490	Talin-1
BiotinAb	Rep1	VHVIFNYK	Hydrogen	1	0	0	0	2	13.58	11.64	10.17	84.1	51800000		144	(K)			0.998	53.25	11	510.287	1019.57	-0.0008	-0.8	48311.8	HUMAN	P27797	P27797	Calreticulin
BiotinAb	Rep1	DETNYGIPQR	Biotin-NHS	0	0	0	1	2	13.58	7.7	12.41	87.2	22300000		48	(R)			0.997	68.98	22	709.822	1418.64	-0.0013	-0.9	35532.5	HUMAN	P63244	P63244|D6RAC2|D6RHH4|E9PD14|D6RAU2|D6R909|D6RGK8	Guanine nucleotide-binding protein subunit beta-2-like 1
BiotinAb	Rep1	VGHSELVGEIIR	Biotin-NHS	0	0	0	1	2	13.58	13.58	7.74	70.2	3950000		45	(R)			0.993	85.35	8	767.906	1534.81	-0.0005	-0.3	68702.3	HUMAN	P38606	P38606|P38606-2	V-type proton ATPase catalytic subunit A
BiotinAb	Rep1	WALSQSNPSALR	Biotin-NHS	0	0	0	1	2	13.58	12.97	11.66	96.6	4460000		454	(R)			0.995	91.68	8	778.39	1555.77	0.0051	3.3	90004.9	HUMAN	P55072	P55072	Transitional endoplasmic reticulum ATPase
BiotinAb	Rep1	GGVDHAAAFGR	Biotin-NHS	0	0	0	1	2	13.57	13.57	13.57	73.9	19600000		206	(K)			0.994	61.15	12	642.301	1283.6	-0.0003	-0.2	35192.2	HUMAN	Q9HC38	Q9HC38|Q9HC38-2|B7Z403	Glyoxalase domain-containing protein 4
BiotinAb	Rep1	DHAISLSEPR	Biotin-NHS	0	0	0	1	2	13.57	13.57	13.57	89.5	2310000		797	(R)			0.925	65.63	8	675.828	1350.65	0.0019	1.4	317703	HUMAN	Q9Y520-7	Q9Y520-7|Q9Y520|Q9Y520-5|E7EPN9|Q9Y520-4|Q9Y520-6|Q9Y520-3|Q9Y520-2	Isoform 7 of Protein PRRC2C
BiotinAb	Rep1	DGNGYISAAELR	Hydrogen	0	0	0	0	2	13.56	13.04	12.38	79	7940000		143	(K)			0.987	63.45	10	633.309	1265.61	-0.0003	-0.2	21860.1	HUMAN	E7EMB3	E7EMB3|E7ETZ0|P62158|Q96HY3	Calmodulin
BiotinAb	Rep1	NCLTNFHGmDLTR	Biotin-NHS	0	0	0	1	2	13.56	13.56	13.56	88	4890000	M103m	95	(K)	NCLTNFHGM(1.0)DLTR	C:Carbamidomethylation,m:Oxidized methionine	0.892	74.03	8	910.897	1804.79	15.9945	-0.2	30172.6	HUMAN	P61247	P61247|D6RAT0|E9PFI5	40S ribosomal protein S3a
BiotinAb	Rep1	SLHDAImIVR	Biotin-NHS	0	0	0	1	2	13.56	13.21	13.56	85.7	7650000	M394m	388	(R)	SLHDAIM(1.0)IVR	m:Oxidized methionine	0.969	82.18	15	698.857	1380.71	15.994	-0.7	59879.1	HUMAN	Q99832	Q99832|Q99832-3|Q99832-4|Q99832-2	T-complex protein 1 subunit eta
BiotinAb	Rep1	LAELSDYRR	Biotin-NHS	0	0	0	1	2	13.56	7.87	7.56	94.2	7160000		608	(R)			0.996	84.63	8	674.837	1348.67	-0.0002	-0.1	69661.6	HUMAN	Q96PK6	Q96PK6	RNA-binding protein 14
BiotinAb	Rep1	VLETAEDIQER	Biotin-NHS	0	0	0	1	2	13.56	8.22	7.02	91.9	3840000		8	(K)			0.916	90.43	9	764.867	1528.73	-0.0053	-3.5	285888	HUMAN	Q13813-2	Q13813-2|A6NG51|Q13813|Q13813-3	Isoform 2 of Spectrin alpha chain, non-erythrocytic 1
BiotinAb	Rep1	GMTLVTPLQLLLFASK	Hydrogen	1	0	0	0	2	13.56	13.56	16.46	89.4	5200000		1058	(K)			0.988	100.53	2	866.507	1732.01	-0.0009	-0.5	142268	HUMAN	Q08211	Q08211|Q08211-2	ATP-dependent RNA helicase A
BiotinAb	Rep1	IISNASCTTNCLAPLAk	Biotin-NHS	1	1	1	1	3	13.56	9.97	8.47	83.7	7950000	K162k	146	(K)	IISNASCTTNCLAPLAK(1.0)	C:Carbamidomethylation,k:Biotin-NHS	0.962	100.98	2	762.697	2060	226.077	0	36223.7	HUMAN	P04406	P04406|P04406-2|E7EUT5	Glyceraldehyde-3-phosphate dehydrogenase
BiotinAb	Rep1	ISNLIVLHLR	Hydrogen	0	0	0	0	2	13.55	13.87	13.19	95.9	10200000		723	(R)			0.995	74.28	8	589.375	1177.74	0.0001	0.1	93857.5	HUMAN	Q14566	Q14566	DNA replication licensing factor MCM6
BiotinAb	Rep1	VFSWGFGGYGR	Hydrogen	0	0	0	0	2	13.54	10.88	10.38	95.3	39300000		351	(R)			0.995	83.48	9	616.796	1232.59	-0.0002	-0.1	56825.2	HUMAN	Q9P258	Q9P258	Protein RCC2
BiotinAb	Rep1	GALALAQAVQR	Biotin-NHS	0	0	0	1	2	13.54	4.83	8.89	96.3	16200000		850	(K)			0.99	92.87	8	662.364	1323.72	0.0011	0.8	111410	HUMAN	F5H2F4	F5H2F4|P11586	C-1-tetrahydrofolate synthase, cytoplasmic
BiotinAb	Rep1	ELHINLIPNK	Hydrogen	1	0	0	0	2	13.53	11.1	12.84	80.6	5390000		197	(K)			0.996	66.85	14	595.848	1190.69	-0.0004	-0.3	98729.9	HUMAN	P07900-2	P07900-2|P07900|Q14568	Isoform 2 of Heat shock protein HSP 90-alpha
BiotinAb	Rep1	DHVFEDSYR	Biotin-NHS	0	0	0	1	2	13.53	13.53	12.83	89.4	117000000		4024	(R)			0.885	69.62	10	697.294	1393.58	-0.0028	-2	485819	HUMAN	Q7Z6Z7	Q7Z6Z7|Q7Z6Z7-3|Q7Z6Z7-2	E3 ubiquitin-protein ligase HUWE1
BiotinAb	Rep1	VLSGEFQIVNPHLLK	Hydrogen	1	0	0	0	3	13.53	11.97	13.53	84.4	1430000		629	(R)			0.641	79.75	2	565.326	1693.96	-0.0013	-0.7	90981.4	HUMAN	P23921	P23921|E9PL69	Ribonucleoside-diphosphate reductase large subunit
BiotinAb	Rep1	IDEPLEGSEDR	Biotin-NHS	0	0	0	1	2	13.53	9.46	7.91	94.4	8190000		423	(K)			0.996	83.5	11	743.329	1485.65	-0.0021	-1.4	51312.6	HUMAN	P61978-2	P61978-2|P61978|P61978-3|Q5T6W5	Isoform 2 of Heterogeneous nuclear ribonucleoprotein K
BiotinAb	Rep1	IEYDCELVPR	Biotin-NHS	0	0	0	1	2	13.53	8.04	6.43	89.1	5070000		301	(R)		C:Carbamidomethylation,	0.973	92.77	8	760.351	1519.69	0.0035	2.3	56825.2	HUMAN	Q9P258	Q9P258	Protein RCC2
BiotinAb	Rep1	GLGLSPDLVVCR	Biotin-NHS	0	0	0	1	2	13.53	10.41	12.3	96.4	2620000		206	(R)		C:Carbamidomethylation,	0.977	96.95	6	756.389	1511.77	-0.001	-0.7	67373.8	HUMAN	P17812	P17812	CTP synthase 1
BiotinAb	Rep1	LYNNHEIR	Biotin-NHS	0	0	0	1	2	13.52	7.02	7.72	84.7	21400000		222	(K)			0.998	66.5	13	642.811	1284.62	-0.0009	-0.7	69829.6	HUMAN	O60506	O60506|O60506-2|O60506-3|O60506-4|O60506-5	Heterogeneous nuclear ribonucleoprotein Q
BiotinAb	Rep1	HDLDLICR	Biotin-NHS	0	0	0	1	2	13.52	7.52	11.75	80.9	11800000		250	(K)		C:Carbamidomethylation,	0.995	75.58	10	634.299	1267.59	-0.0004	-0.3	39429.4	HUMAN	P62136-2	P62136-2|P36873-2|F8W0W8|P62136|P62140|P36873|F8VYE8|P62136-3|F8VR82	Isoform 2 of Serine/threonine-protein phosphatase PP1-alpha catalytic subunit
BiotinAb	Rep1	HITIFSPEGR	Biotin-NHS	0	0	0	1	2	13.52	9.34	6.84	88.2	29700000		12	(R)			0.997	82.93	14	691.847	1382.69	-0.0012	-0.9	28546.2	HUMAN	G3V5Z7	G3V5Z7|P60900|G3V295|G3V3I1|G3V3U4|G3V2S7|G3V4S5	Proteasome subunit alpha type
BiotinAb	Rep1	DQLQTFSEEHPVLLTEAPLNPR	Biotin-NHS	0	0	0	1	3	13.52	12.25	13.52	68.1	5050000		97	(K)			0.85	92.97	16	920.794	2760.37	0.0017	0.6	42727.1	HUMAN	P61163	P61163|R4GMT0	Alpha-centractin
BiotinAb	Rep1	TVHSLACLLTQYR	Biotin-NHS	0	0	0	1	2	13.52	11.53	7.54	94.2	1680000		2086	(R)		C:Carbamidomethylation,	0.887	94.65	6	894.451	1787.89	0.0007	0.4	245318	HUMAN	P27708	P27708|F8VPD4	CAD protein
BiotinAb	Rep1	GSYVSIHSSGFR	Hydrogen	0	0	0	0	2	13.51	8.56	7.46	85.2	16100000		37	(K)			0.998	47.97	12	648.819	1296.63	-0.003	-2.3	51134.9	HUMAN	Q13838-2	Q13838-2|Q13838|O00148|Q5STU3|O00148-2|B1Q2N1	Isoform 2 of Spliceosome RNA helicase DDX39B
BiotinAb	Rep1	ASNVTNkTDPR	Acetyl	1	1	1	0	2	13.51	9.81	11.12	82.4	6460000	K8k	2	(M)	ASNVTNK(1.0)TDPR	k:Biotin-NHS	0.974	62.47	12	735.853	1244.62	226.076	-1.2	33726.5	HUMAN	P07910	P07910|G3V2Q1|P07910-2|G3V4C1|B4DY08|P07910-4|G3V576|P07910-3|B4DSU6	Heterogeneous nuclear ribonucleoproteins C1/C2
BiotinAb	Rep1	DLEGSDIDTR	Biotin-NHS	0	0	0	1	2	13.51	10.6	6.79	82.1	5240000		373	(R)			1	74.3	10	673.798	1346.59	-0.0001	-0.1	111213	HUMAN	P55060	P55060|P55060-3|P55060-4	Exportin-2
BiotinAb	Rep1	NHEAQIQDMR	Biotin-NHS	0	0	0	1	2	13.5	10.25	13.76	100	1320000		1220	(K)			0.938	52.43	6	734.326	1467.65	-0.0031	-2.1	233494	HUMAN	P35580-4	P35580-4|P35580-3|P35580-2|F8W6L6|P35580-5|P35580	Isoform 4 of Myosin-10
BiotinAb	Rep1	HEARPLAELR	Biotin-NHS	0	0	0	1	3	13.5	9.86	9.86	78.8	3780000		161	(K)			0.947	54.82	10	473.25	1417.74	-0.0017	-1.2	99203.4	HUMAN	P29590	P29590|P29590-11|P29590-8|P29590-3|P29590-13|P29590-9|P29590-5|P29590-2|P29590-12|H3BT57|P29590-4|P29590-10|P29590-14	Protein PML
BiotinAb	Rep1	LAQALHEMR	Biotin-NHS	0	0	0	1	2	13.5	8.86	8.26	95.2	31700000		242	(K)			0.959	86.75	9	647.823	1294.64	-0.0003	-0.3	66692.5	HUMAN	P20700	P20700|E9PBF6	Lamin-B1
BiotinAb	Rep1	ELPGHTGYLSCCR	Biotin-NHS	0	0	0	1	2	13.49	11.56	10.32	95	6120000		138	(R)		C:Carbamidomethylation,	0.963	71.42	10	888.386	1775.77	-0.0021	-1.2	38072.1	HUMAN	P62879	P62879|Q9HAV0|E7EP32|P62879-2	Guanine nucleotide-binding protein G(I)/G(S)/G(T) subunit beta-2
BiotinAb	Rep1	LSILSLLGHVIR	Hydrogen	0	0	0	0	3	13.49	8.23	16.48	95.9	6840000		87	(R)			0.996	97.05	6	440.95	1320.84	-0.0002	-0.1	130734	HUMAN	Q92574	Q92574|Q86WV8	Hamartin
BiotinAb	Rep1	RGAAGDWGER	Biotin-NHS	0	0	0	1	2	13.48	6.21	8.27	86.8	9630000		658	(K)			0.983	55.6	11	650.795	1300.59	-0.0017	-1.3	74745.2	HUMAN	Q14978-2	Q14978-2|Q14978-3|Q14978	Isoform Beta of Nucleolar and coiled-body phosphoprotein 1
BiotinAb	Rep1	NAAYYSPHGHILVLAGFGNLR	Hydrogen	0	0	0	0	3	13.48	14.97	13.42	70.1	3290000		318	(R)			0.952	78.47	11	757.398	2270.18	-0.0028	-1.3	65559.4	HUMAN	Q9BY44	Q9BY44|F8WAE5|Q9BY44-3|Q9BY44-4|Q9BY44-2	Eukaryotic translation initiation factor 2A
BiotinAb	Rep1	GYDVIAQAQSGTGK	Hydrogen	1	0	0	0	2	13.47	13.9	11.4	94.6	4980000		71	(K)			0.95	52.53	17	697.848	1394.69	-0.0015	-1.1	46716.7	HUMAN	Q14240-2	Q14240-2|Q14240|P60842|E7EQG2|P60842-2|J3KT12	Isoform 2 of Eukaryotic initiation factor 4A-II
BiotinAb	Rep1	DRVTDALNATR	Biotin-NHS	0	0	0	1	2	13.47	10.82	9.64	82.2	8130000		419	(K)			0.976	67.18	10	729.362	1457.72	0.0003	0.2	61224.7	HUMAN	P10809	P10809	60 kDa heat shock protein, mitochondrial
BiotinAb	Rep1	VGINYQPPTVVPGGDLAK	Hydrogen	1	0	0	0	2	13.46	10.11	9.59	90.4	25500000		423	(K)			0.977	77.08	22	912.995	1824.98	-0.0025	-1.4	58642	HUMAN	F5H5D3	F5H5D3|Q71U36|P68363|Q6PEY2|Q13748|Q9BQE3|Q9NY65|P68366|P68366-2|Q13748-2|Q71U36-2|Q9NY65-2|P68363-2	Tubulin alpha-1C chain
BiotinAb	Rep1	LFIGGLSFETTEESLR	Hydrogen	0	0	0	0	2	13.46	11.25	13.26	79.7	3950000		23	(K)			0.957	91.68	4	899.966	1798.92	0.0034	1.9	37486.1	HUMAN	P22626	P22626|P22626-2	Heterogeneous nuclear ribonucleoproteins A2/B1
BiotinAb	Rep1	HDWDYCEHR	Biotin-NHS	0	0	0	1	3	13.45	13.45	13.45	92	2030000		85	(R)		C:Carbamidomethylation,	0.943	53.23	7	515.199	1543.58	-0.0016	-1	16629.9	HUMAN	P17568	P17568	NADH dehydrogenase [ubiquinone] 1 beta subcomplex subunit 7
BiotinAb	Rep1	NIYVLQELDNPGAK	Hydrogen	1	0	0	0	2	13.45	12.2	9.1	88.7	2590000		101	(K)			0.876	80.85	8	787.415	1573.82	0.0009	0.6	70127.1	HUMAN	P12956	P12956|B1AHC9	X-ray repair cross-complementing protein 6
BiotinAb	Rep1	GAFGkPQGTVAR	Biotin-NHS	1	1	1	1	2	13.45	10.53	7.17	84	4750000	K121k	117	(R)	GAFGK(1.0)PQGTVAR	k:Biotin-NHS	0.986	83.83	4	820.905	1414.73	226.077	-0.3	24974.8	HUMAN	Q96L21	Q96L21|P27635|F8W7C6	60S ribosomal protein L10-like
BiotinAb	Rep1	RAPFDLFENR	Biotin-NHS	0	0	0	1	2	13.45	11.55	10.56	89.4	122000000		468	(R)			0.994	89.72	9	745.864	1490.72	-0.0001	0	98729.9	HUMAN	P07900-2	P07900-2|P07900	Isoform 2 of Heat shock protein HSP 90-alpha
BiotinAb	Rep1	VNVPVIGGHAGk	Biotin-NHS	1	1	1	1	2	13.45	7.66	8.61	92.1	2810000	K203k	192	(R)	VNVPVIGGHAGK(1.0)	k:Biotin-NHS	0.934	94.03	6	800.413	1373.74	226.083	3.7	35959.1	HUMAN	P40926	P40926|P40926-2|G3XAL0	Malate dehydrogenase, mitochondrial
BiotinAb	Rep1	FDAGELITQR	Biotin-NHS	0	0	0	1	2	13.45	10.01	9.63	94.3	4290000		134	(R)			0.999	95.73	8	688.337	1375.67	-0.0002	-0.1	29860.6	HUMAN	P35232	P35232|E9PCW0	Prohibitin
BiotinAb	Rep1	HIEEVRk	Biotin-NHS	1	1	1	1	2	13.44	6.59	4.43	89.6	5680000	K135k	129	(K)	HIEEVRK(1.0)	k:Biotin-NHS	0.999	70.67	9	681.836	1136.59	226.077	-0.8	17302.2	HUMAN	P16949	P16949	Stathmin
BiotinAb	Rep1	AQLGLGHSYSR	Biotin-NHS	0	0	0	1	2	13.43	7.46	10.11	88.1	7900000		144	(K)			0.996	70.88	10	707.848	1414.69	-0.0013	-0.9	66448.1	HUMAN	O00567	O00567	Nucleolar protein 56
BiotinAb	Rep1	MFIGGLSWDTSK	Hydrogen	1	0	0	0	2	13.43	11.17	13.43	82.8	9760000		150	(K)			0.994	85.43	10	671.329	1341.65	0.0003	0.2	46607.8	HUMAN	O14979	O14979|O14979-2|O14979-3	Heterogeneous nuclear ribonucleoprotein D-like
BiotinAb	Rep1	TFCQLILDPIFK	Hydrogen	1	0	0	0	2	13.43	13.43	13.43	70.2	2410000		288	(R)		C:Carbamidomethylation,	0.939	96.5	2	747.905	1494.8	-0.0003	-0.2	96306.4	HUMAN	P13639	P13639	Elongation factor 2
BiotinAb	Rep1	NFILDQTNVSAAAQR	Hydrogen	0	0	0	0	2	13.42	12.2	12.13	80.4	7720000		576	(R)			0.994	70.33	8	824.43	1647.85	0.0081	4.9	91324.5	HUMAN	Q00839	Q00839|Q00839-2	Heterogeneous nuclear ribonucleoprotein U
BiotinAb	Rep1	ALLLLLVGGVDQSPR	Hydrogen	0	0	0	0	2	13.42	13.42	13.42	98.3	3140000		353	(K)			0.997	96.92	6	775.966	1550.93	-0.0007	-0.4	81934.1	HUMAN	P33993	P33993|P33993-3	DNA replication licensing factor MCM7
BiotinAb	Rep1	LLCGLLAER	Biotin-NHS	0	0	0	1	2	13.42	6.33	7.04	93	116000000		79	(K)		C:Carbamidomethylation,	0.991	100.27	2	635.836	1270.66	-0.0001	-0.1	12647.2	HUMAN	P14174	P14174	Macrophage migration inhibitory factor
BiotinAb	Rep1	GHEEFPLDGR	Biotin-NHS	0	0	0	1	2	13.41	13.41	13.41	94	4180000		1200	(R)			0.986	69.67	12	691.811	1382.62	-0.0008	-0.6	241869	HUMAN	P49750-4	P49750-4|P49750|P49750-3	Isoform 4 of YLP motif-containing protein 1
BiotinAb	Rep1	SFAGAVSPQEEEEFRR	Biotin-NHS	0	0	0	1	3	13.41	8.12	5.06	82.2	4540000		309	(R)			0.997	77.75	6	688.985	2064.94	-0.0031	-1.5	83082.8	HUMAN	P33992	P33992|B1AHB1	DNA replication licensing factor MCM5
BiotinAb	Rep1	EVFEDAAEIR	Biotin-NHS	0	0	0	1	2	13.41	9.5	9.86	77.3	34900000		411	(K)			0.994	92.82	8	702.828	1404.65	0.002	1.4	76670.1	HUMAN	P19338	P19338	Nucleolin
BiotinAb	Rep1	kGTVVAEkDRPHEGTRPVR	Biotin-NHS	2	2	2	1	4	13.4	6.56	7.07	76	6680000	K207k K214k	207	(R)	K(1.0)GTVVAEK(1.0)DRPHEGTRPVR	k:Biotin-NHS	0.948	69.95	10	703.356	2358.25	452.154	-0.4	51710	HUMAN	P31146	P31146|H3BRY3	Coronin-1A
BiotinAb	Rep1	ASEAGEVPFNHEILR	Biotin-NHS	0	0	0	1	2	13.4	8.88	11.64	96.8	3580000		244	(K)			0.867	81.9	8	947.959	1894.91	-0.0007	-0.4	36505.2	HUMAN	Q7L5N1	Q7L5N1|E7EM64	COP9 signalosome complex subunit 6
BiotinAb	Rep1	IYVDDGLISLQVK	Hydrogen	1	0	0	0	2	13.4	10.13	10.94	84.1	7400000		174	(K)			1	85.67	8	731.912	1462.82	0.0023	1.6	58506.4	HUMAN	P14618	P14618|P14618-2|P14618-3|H3BQ34	Pyruvate kinase PKM
BiotinAb	Rep1	QWYESHYALPLGR	Biotin-NHS	0	0	0	1	2	13.4	13.4	13.4	62.8	3910000		111	(R)			0.034	88.05	0	923.44	1845.87	-0.0011	-0.6	24490	HUMAN	P62241	P62241|Q5JR95	40S ribosomal protein S8
BiotinAb	Rep1	AINQQTGAFVEISR	Hydrogen	0	0	0	0	2	13.39	14.27	15.52	80.4	3380000		449	(K)			0.937	64.2	10	767.405	1533.8	0.0006	0.4	73399.3	HUMAN	Q92945	Q92945	Far upstream element-binding protein 2
BiotinAb	Rep1	APFAAHGYGAFLTLSILDR	Hydrogen	0	0	0	0	3	13.39	13.78	12.94	82.4	5450000		127	(K)			0.99	92.9	4	674.026	2020.07	-0.0019	-1	23007	HUMAN	P49721	P49721	Proteasome subunit beta type-2
BiotinAb	Rep1	DHFEEAMR	Biotin-NHS	0	0	0	1	2	13.37	13.91	13.37	93.4	32100000		734	(R)			0.992	64.4	12	630.76	1260.51	-0.0014	-1.1	90004.9	HUMAN	P55072	P55072	Transitional endoplasmic reticulum ATPase
BiotinAb	Rep1	HNYEGTLR	Biotin-NHS	0	0	0	1	2	13.36	6.89	6.89	96.8	6370000		855	(R)			0.995	51.28	13	608.282	1215.56	-0.0016	-1.4	129384	HUMAN	Q93009	Q93009|Q93009-3	Ubiquitin carboxyl-terminal hydrolase 7
BiotinAb	Rep1	mGAGLGHGMDR	Biotin-NHS	0	0	0	1	2	13.36	6.66	9.35	78.2	2130000	M419m	419	(R)	M(0.99)GAGLGHGM(0.0)DR	m:Oxidized methionine	0.828	54.68	2	672.286	1327.57	15.9951	0.2	77799.7	HUMAN	P52272	P52272|P52272-2	Heterogeneous nuclear ribonucleoprotein M
BiotinAb	Rep1	APQVLVLAPTR	Biotin-NHS	0	0	0	1	2	13.36	15.15	14.05	92.8	2410000		260	(R)			0.996	96.35	8	695.897	1390.79	-0.0015	-1.1	87856.3	HUMAN	Q9NR30	Q9NR30|Q9NR30-2	Nucleolar RNA helicase 2
BiotinAb	Rep1	RGEAHLAVNDFELAR	Biotin-NHS	0	0	0	1	3	13.35	9.06	9.83	97.1	36000000		359	(R)			0.981	73.93	9	641.988	1923.95	0.0002	0.1	52088.9	HUMAN	Q02790	Q02790	Peptidyl-prolyl cis-trans isomerase FKBP4
BiotinAb	Rep1	IGVHAFQQR	Biotin-NHS	0	0	0	1	2	13.35	6.35	9.17	93.2	16900000		36	(K)			0.997	75.03	12	641.329	1281.65	-0.0011	-0.9	17944.2	HUMAN	P05161	P05161	Ubiquitin-like protein ISG15
BiotinAb	Rep1	YTISQEAYDQR	Biotin-NHS	0	0	0	1	2	13.35	11.12	12.42	92.1	3310000		107	(K)			0.972	78.15	10	800.361	1599.71	0.0031	2	27610.3	HUMAN	Q99426	Q99426|Q99426-2|K7EK42	Tubulin-folding cofactor B
BiotinAb	Rep1	VSFELFADK	Hydrogen	1	0	0	0	2	13.35	13.35	13.35	87.3	92800000		20	(R)			0.999	81.02	9	528.274	1055.54	0.0008	0.7	18240.4	HUMAN	P62937	P62937|C9J5S7|F8WE65	Peptidyl-prolyl cis-trans isomerase A
BiotinAb	Rep1	GSYGDLGGPIITTQVTIPK	Hydrogen	1	0	0	0	2	13.35	13.35	13.35	88	17000000		378	(R)			0.969	84.13	10	959.02	1917.03	-0.0004	-0.2	51312.6	HUMAN	P61978-2	P61978-2|P61978|P61978-3|Q5T6W5	Isoform 2 of Heterogeneous nuclear ribonucleoprotein K
BiotinAb	Rep1	IASLEVENQSLR	Biotin-NHS	0	0	0	1	2	13.35	9.45	10.41	78.4	13300000		500	(R)			0.986	93.85	22	792.907	1584.81	0.0009	0.6	77196.2	HUMAN	E9PRY8	E9PRY8|P29692-2|P29692|P29692-3|E9PMW7|E9PN91	Elongation factor 1-delta
BiotinAb	Rep1	TVTNAVVTVPAYFNDSQR	Biotin-NHS	0	0	0	1	2	13.35	9.67	12.18	76.8	2770000		138	(K)			0.958	95.18	2	1104.54	2208.07	-0.0018	-0.8	71125	HUMAN	P11142	P11142|P11142-2	Heat shock cognate 71 kDa protein
BiotinAb	Rep1	ERHPGSFDVVHVK	Hydrogen	1	0	0	0	4	13.34	13.34	12.15	76.7	3780000		199	(R)			0.894	39.02	13	377.45	1506.78	-0.0032	-2.1	29825.4	HUMAN	P62701	P62701|P22090	40S ribosomal protein S4, X isoform
BiotinAb	Rep1	HLIVLINK	Hydrogen	1	0	0	0	2	13.33	12.41	5.3	88.4	37400000		352	(K)			0.999	56.5	12	475.313	949.619	-0.0006	-0.6	69497.2	HUMAN	P15170-3	P15170-3|P15170-2|Q8IYD1|P15170	Isoform 3 of Eukaryotic peptide chain release factor GTP-binding subunit ERF3A
BiotinAb	Rep1	mTHNLLLNYGLYR	Hydrogen	0	0	0	0	3	13.33	13.33	13.58	90.1	7040000	M38m	38	(R)	M(1.0)THNLLLNYGLYR	m:Oxidized methionine	0.958	72.75	12	541.949	1607.84	15.9956	0.4	55933.8	HUMAN	Q92769	Q92769|Q13547|Q92769-3	Histone deacetylase 2
BiotinAb	Rep1	VTmLFLGLHNVR	Hydrogen	0	0	0	0	3	13.32	13.32	13.13	73.3	9910000	M478m	476	(R)	VTM(1.0)LFLGLHNVR	m:Oxidized methionine	0.989	70.45	18	472.599	1399.79	15.9939	-0.7	57534.6	HUMAN	P14868	P14868|P14868-2	Aspartate--tRNA ligase, cytoplasmic
BiotinAb	Rep1	DLQHPNEFIR	Biotin-NHS	0	0	0	1	2	13.32	11.26	12.39	80.9	7950000		108	(K)			0.997	76.6	8	747.861	1494.72	-0.0016	-1.1	108281	HUMAN	P53618	P53618	Coatomer subunit beta
BiotinAb	Rep1	DTLSIHYLMLPR	Hydrogen	0	0	0	0	2	13.32	12.92	11.02	86.1	921000		797	(K)			0.88	83.33	8	729.892	1458.78	0.0002	0.1	145808	HUMAN	P41252	P41252|J3KR24	Isoleucine--tRNA ligase, cytoplasmic
BiotinAb	Rep1	VGEFCHNR	Biotin-NHS	0	0	0	1	2	13.31	11.13	9.04	87.9	27400000		175	(R)		C:Carbamidomethylation,	0.995	67.57	13	622.768	1244.53	-0.0012	-1	118931	HUMAN	P22314	P22314|P22314-2	Ubiquitin-like modifier-activating enzyme 1
BiotinAb	Rep1	MTHNLLLNYGLYR	Biotin-NHS	0	0	0	1	2	13.3	13.3	13.06	83.9	4110000		38	(R)			0.914	92.93	6	917.461	1833.91	0.0014	0.7	55933.8	HUMAN	Q92769	Q92769|Q13547|Q92769-3	Histone deacetylase 2
BiotinAb	Rep1	NLRDIDEVSSLLR	Biotin-NHS	0	0	0	1	2	13.3	9.74	11.27	91.5	2150000		153	(K)			0.98	95.98	6	878.458	1755.91	0.0033	1.9	60190.1	HUMAN	P50990	P50990|P50990-2|P50990-3	T-complex protein 1 subunit theta
BiotinAb	Rep1	DTSLYRPALEELRR	Biotin-NHS	0	0	0	1	3	13.29	8.52	8.51	75.5	109000000		67	(K)			0.994	77.82	10	649.003	1945	-0.0012	-0.6	100940	HUMAN	Q13200	Q13200	26S proteasome non-ATPase regulatory subunit 2
BiotinAb	Rep1	YFPTQALNFAFK	Hydrogen	1	0	0	0	2	13.29	11.78	11.15	82.8	20300000		93	(R)			0.986	90.67	11	723.875	1446.74	0.0015	1	35306.5	HUMAN	Q9H0C2	Q9H0C2|P12235|P05141|P12236|V9GYG0	ADP/ATP translocase 4
BiotinAb	Rep1	YYPTEDVPR	Biotin-NHS	0	0	0	1	2	13.28	9.99	9.35	94.1	22300000		115	(R)			1	81.08	10	683.31	1365.61	-0.0014	-1	32784.4	HUMAN	Q02878	Q02878	60S ribosomal protein L6
BiotinAb	Rep1	NLYSDDIPHALR	Biotin-NHS	0	0	0	1	2	13.28	8.84	6.86	86.6	9250000		60	(K)			0.956	81.88	10	820.397	1639.79	-0.0036	-2.2	52619.2	HUMAN	P60228	P60228	Eukaryotic translation initiation factor 3 subunit E
BiotinAb	Rep1	VANVSLLALYK	Hydrogen	1	0	0	0	2	13.28	13.28	13.28	79.2	16300000		125	(K)			0.998	82.18	9	595.86	1190.71	-0.001	-0.8	15978.4	HUMAN	P62266	P62266	40S ribosomal protein S23
BiotinAb	Rep1	LRASILNTWISLK	Hydrogen	1	0	0	0	3	13.28	11.08	7.75	96.1	2160000		409	(K)			0.976	85.53	6	505.64	1514.9	0.0006	0.4	48699	HUMAN	P22234-2	P22234-2|P22234|D6RF62	Isoform 2 of Multifunctional protein ADE2
BiotinAb	Rep1	ALGFPLERPk	Biotin-NHS	1	1	1	1	2	13.28	8.48	8.48	86.9	2480000	K450k	441	(R)	ALGFPLERPK(1.0)	k:Biotin-NHS	0.061	99.08	4	790.406	1353.73	226.07	-4.6	51939.7	HUMAN	O75390	O75390|B4DJV2	Citrate synthase, mitochondrial
BiotinAb	Rep1	SANMDHWQQR	Biotin-NHS	0	0	0	1	2	13.27	13.27	13.27	86.6	2170000		210	(K)			0.994	61.43	7	749.819	1498.63	-0.0014	-0.9	37893.4	HUMAN	Q9NZL9	Q9NZL9|Q9NZL9-2|Q9NZL9-4|Q9NZL9-3	Methionine adenosyltransferase 2 subunit beta
BiotinAb	Rep1	THVDSHGHNVFk	Biotin-NHS	1	1	1	1	3	13.27	7.44	5.44	65.1	5210000	K216k	205	(R)	THVDSHGHNVFK(1.0)	k:Biotin-NHS	0.968	66.15	10	610.611	1603.74	226.076	-0.7	102579	HUMAN	P49736	P49736	DNA replication licensing factor MCM2
BiotinAb	Rep1	SSAEVIAQAR	Biotin-NHS	0	0	0	1	2	13.27	11.51	9.98	81.8	5360000		259	(K)			0.984	70.88	8	629.316	1257.63	-0.0009	-0.7	62748.9	HUMAN	Q16555	Q16555|Q16555-2	Dihydropyrimidinase-related protein 2
BiotinAb	Rep1	AADEEAFEDNSEEYIRR	Biotin-NHS	0	0	0	1	3	13.27	10.05	11.32	83.9	3890000		356	(R)			0.977	78.17	10	757.326	2269.97	-0.0029	-1.3	111213	HUMAN	P55060	P55060|P55060-3|P55060-4	Exportin-2
BiotinAb	Rep1	DQNTVETLQR	Biotin-NHS	0	0	0	1	2	13.26	10.08	12.25	81.4	4730000		1835	(R)			0.877	66.67	12	715.341	1429.67	-0.0002	-0.1	275403	HUMAN	Q01082	Q01082|Q01082-2|Q01082-3	Spectrin beta chain, non-erythrocytic 1
BiotinAb	Rep1	FDVHDVTLHADAIHR	Biotin-NHS	0	0	0	1	4	13.26	10.37	10.77	75.3	3270000		702	(R)			0.991	78.7	8	493.743	1971.95	0	0	96306.4	HUMAN	P13639	P13639	Elongation factor 2
BiotinAb	Rep1	LFQCLLHR	Biotin-NHS	0	0	0	1	2	13.26	6.74	9.43	87.5	50300000		490	(R)		C:Carbamidomethylation,	0.985	97.2	8	656.836	1312.66	-0.0009	-0.7	83273.6	HUMAN	P13010	P13010	X-ray repair cross-complementing protein 5
BiotinAb	Rep1	ESTGAQVQVAGDMLPNSTER	Hydrogen	0	0	0	0	2	13.25	10.33	12.79	100	1140000		157	(R)			0.801	65.58	2	1045.49	2089.98	-0.0053	-2.6	39749.8	HUMAN	P57721	P57721|P57721-4|Q15366-2|Q15366|Q15366-3|Q15366-6|E9PFP8|Q15365|P57721-5|P57721-3|P57721-2|Q15366-5|Q15366-4|B4DXP5|F8VZX2|Q15366-7	Poly(rC)-binding protein 3
BiotinAb	Rep1	GASQAGMTGYGMPR	Biotin-NHS	0	0	0	1	2	13.25	12.23	11.45	93.1	15100000		204	(R)			0.977	74.03	10	805.35	1609.69	0.0002	0.1	24624.6	HUMAN	P37802-2	P37802-2|P37802|Q9UI15|C9J5W6	Isoform 2 of Transgelin-2
BiotinAb	Rep1	GIEQAVQSHAVAEEEAR	Biotin-NHS	0	0	0	1	2	13.25	14.73	11.61	100	425000		548	(R)			0.645	74.18	0	1025.49	2049.97	0.0019	0.9	84075.8	HUMAN	Q16891	Q16891|Q16891-4|Q16891-2|Q16891-3|B9A067|C9J406	MICOS complex subunit MIC60
BiotinAb	Rep1	NLGQNLWGPHR	Biotin-NHS	0	0	0	1	2	13.25	9.6	11.35	84.2	11600000		131	(R)			0.997	82.7	11	759.375	1517.74	0.0008	0.5	56825.2	HUMAN	Q9P258	Q9P258	Protein RCC2
BiotinAb	Rep1	TTITMAHLLAAR	Biotin-NHS	0	0	0	1	2	13.25	11.33	9.93	82.8	4890000		264	(K)			0.947	90.2	6	762.905	1524.8	0.0011	0.7	45945.8	HUMAN	Q52LJ0-2	Q52LJ0-2|Q52LJ0	Isoform 2 of Protein FAM98B
BiotinAb	Rep1	ALGHQLGR	Biotin-NHS	0	0	0	1	2	13.24	11.1	12.66	84.3	2770000		1918	(K)			0.996	61.98	10	539.284	1077.56	-0.0009	-0.8	535137	HUMAN	Q14204	Q14204	Cytoplasmic dynein 1 heavy chain 1
BiotinAb	Rep1	TVDNFVALATGEK	Hydrogen	1	0	0	0	2	13.24	9.55	10.57	82.3	3070000		72	(K)			0.982	78.95	10	682.857	1364.71	0.0003	0.2	23799.1	HUMAN	P23284	P23284	Peptidyl-prolyl cis-trans isomerase B
BiotinAb	Rep1	AENNSEVGASGYGVPGPTWDR	Biotin-NHS	0	0	0	1	3	13.24	8.44	8.86	80.5	3920000		121	(K)			0.969	84.08	6	797.022	2389.05	-0.0004	-0.2	142268	HUMAN	Q08211	Q08211	ATP-dependent RNA helicase A
BiotinAb	Rep1	GAVEALAAALAHISGATSVDQR	Hydrogen	0	0	0	0	3	13.24	14.01	15.33	89.2	1710000		606	(K)			0.822	96.67	4	703.375	2108.11	0.0004	0.2	87856.3	HUMAN	Q9NR30	Q9NR30|Q9NR30-2	Nucleolar RNA helicase 2
BiotinAb	Rep1	LLQLVEDR	Biotin-NHS	0	0	0	1	2	13.24	2.83	6.34	89.2	10800000		471	(K)			0.997	100.3	2	606.327	1211.64	0.0008	0.6	69660.3	HUMAN	P17844	P17844|J3KTA4|P17844-2	Probable ATP-dependent RNA helicase DDX5
BiotinAb	Rep1	IVATKPLYVALAQR	Hydrogen	1	0	0	0	3	13.23	10.19	8.86	83.3	5750000		357	(R)			0.991	68.1	10	514.984	1542.94	0.0001	0	70897.8	HUMAN	P11940	P11940|Q9H361|E7ERJ7|E7EQV3|P11940-2	Polyadenylate-binding protein 1
BiotinAb	Rep1	QTLGYHVYPTCR	Biotin-NHS	0	0	0	1	2	13.23	12.99	13.93	96.1	1720000		1024	(K)		C:Carbamidomethylation,	0.323	70.37	2	860.9	1720.79	-0.0001	-0.1	140438	HUMAN	B1AKJ5	B1AKJ5|O43847-2|O43847|G3V1R5	Nardilysin
BiotinAb	Rep1	FLIATGERPR	Biotin-NHS	0	0	0	1	2	13.23	8.19	8.82	94.8	8740000		307	(R)			0.841	88.37	5	693.373	1385.74	0.0023	1.6	71875.7	HUMAN	Q16881	Q16881|Q16881-6|Q16881-3|E9PNQ6|Q16881-4|Q16881-2|E2QRB9|Q16881-5|B2R5P6|E9PIR7|Q16881-7	Thioredoxin reductase 1, cytoplasmic
BiotinAb	Rep1	GGPTPQEAIQR	Biotin-NHS	0	0	0	1	2	13.22	8.83	6.17	78.4	6350000		18	(K)			0.923	63.43	12	690.34	1379.67	-0.0001	-0.1	24949.7	HUMAN	Q9H444	Q9H444	Charged multivesicular body protein 4b
BiotinAb	Rep1	LTEPQHGLGSQR	Biotin-NHS	0	0	0	1	2	13.22	9.08	8.25	92.8	1540000		503	(R)			0.98	66.37	9	774.882	1548.76	-0.0017	-1.1	77707.3	HUMAN	Q13586	Q13586|Q13586-2|E9PNJ4	Stromal interaction molecule 1
BiotinAb	Rep1	FNASQLITQR	Biotin-NHS	0	0	0	1	2	13.22	9.45	8.26	89.9	2730000		148	(K)			0.9	93.37	6	702.36	1403.71	0.0028	2	33295.8	HUMAN	Q99623	Q99623|J3KPX7|F5GY37|Q99623-2	Prohibitin-2
BiotinAb	Rep1	HIILVLSGK	Hydrogen	1	0	0	0	2	13.21	10.28	10.37	81.8	10900000		15	(R)			0.995	59.38	15	490.318	979.63	-0.0012	-1.2	29224.2	HUMAN	Q9Y5Y2	Q9Y5Y2|H3BNF0|H3BRK5	Cytosolic Fe-S cluster assembly factor NUBP2
BiotinAb	Rep1	IEHSFWR	Biotin-NHS	0	0	0	1	2	13.21	6.52	7.87	84.3	6110000		1068	(K)			0.995	82.47	4	600.784	1200.56	-0.0005	-0.5	128221	HUMAN	Q16531	Q16531|Q16531-2|F5GZ34|F8WF81	DNA damage-binding protein 1
BiotinAb	Rep1	RPLILQLIFSK	Hydrogen	1	0	0	0	3	13.21	13.21	13.21	85.3	12900000		67	(R)			0.995	92.37	11	443.287	1327.85	0.0014	1	98404.9	HUMAN	P50570	P50570|P50570-4|P50570-5|P50570-2|P50570-3	Dynamin-2
BiotinAb	Rep1	MAVTFIGNSTAIQELFKR	Hydrogen	1	0	0	0	3	13.2	12.6	12.93	89.4	16300000		363	(K)			0.997	91.73	9	676.034	2026.08	0.009	4.5	50126.4	HUMAN	P07437	P07437|Q5JP53|Q5ST81	Tubulin beta chain
BiotinAb	Rep1	IGGNEGIDVPIPR	Biotin-NHS	0	0	0	1	2	13.2	10.07	9.86	88.5	3990000		272	(R)			0.947	95.08	14	781.903	1562.8	-0.001	-0.6	69073.8	HUMAN	E9PEB5	E9PEB5|Q96AE4-2|Q96AE4	Far upstream element-binding protein 1
BiotinAb	Rep1	SHPLPETAVR	Biotin-NHS	0	0	0	1	2	13.19	11.16	5.91	89.7	3620000		158	(R)			0.999	57.97	8	666.839	1332.67	-0.0016	-1.2	100807	HUMAN	Q9HCS7	Q9HCS7	Pre-mRNA-splicing factor SYF1
BiotinAb	Rep1	LHPFHVIR	Biotin-NHS	0	0	0	1	2	13.19	5.49	6.11	88.7	11700000		91	(R)			0.953	73.23	12	622.839	1244.67	-0.0006	-0.5	24974.8	HUMAN	Q96L21	Q96L21|P27635|F8W7C6	60S ribosomal protein L10-like
BiotinAb	Rep1	TDTGEPMGR	Biotin-NHS	0	0	0	1	2	13.18	12.18	12.1	84.2	57300000		296	(R)			0.992	58.83	23	595.252	1189.5	-0.0004	-0.3	98729.9	HUMAN	P07900-2	P07900-2|P07900	Isoform 2 of Heat shock protein HSP 90-alpha
BiotinAb	Rep1	TLLGDGPVVTDPK	Hydrogen	1	0	0	0	2	13.18	11.09	10.29	92.9	9260000		51	(K)			0.997	65.48	9	656.361	1311.72	-0.0013	-1	23044.6	HUMAN	P52566	P52566	Rho GDP-dissociation inhibitor 2
BiotinAb	Rep1	AHQLWLSVEALK	Hydrogen	1	0	0	0	3	13.18	13.18	10.82	71.7	2280000		566	(K)			0.989	76.45	9	465.598	1394.78	-0.0005	-0.4	84075.8	HUMAN	Q16891	Q16891|Q16891-4|Q16891-2|Q16891-3|B9A067|C9J406	MICOS complex subunit MIC60
BiotinAb	Rep1	IWAHEALR	Biotin-NHS	0	0	0	1	2	13.18	8.08	2.3	77	2810000		2824	(R)			0.895	83.53	7	611.313	1221.62	-0.0004	-0.4	535137	HUMAN	Q14204	Q14204	Cytoplasmic dynein 1 heavy chain 1
BiotinAb	Rep1	ALIAGGGAPEIELALR	Hydrogen	0	0	0	0	2	13.18	12.17	11.94	86.1	11100000		420	(R)			0.854	87.15	5	775.949	1550.89	0.001	0.6	58436.7	HUMAN	P50991	P50991|P50991-2	T-complex protein 1 subunit delta
BiotinAb	Rep1	SSFLPEDEkR	Biotin-NHS	1	1	1	1	2	13.18	8.24	9.7	79.3	1480000	K340k	332	(K)	SSFLPEDEK(1.0)R	k:Biotin-NHS	-0.768	89.62	0	830.377	1433.67	226.074	-1.9	41049	HUMAN	P00813	P00813|F5GWI4	Adenosine deaminase
BiotinAb	Rep1	DYCAHHLIR	Biotin-NHS	0	0	0	1	3	13.17	13.17	13.17	50.6	2620000		57	(R)		C:Carbamidomethylation,	0.986	54.98	12	470.885	1410.64	-0.0011	-0.8	16629.9	HUMAN	P17568	P17568	NADH dehydrogenase [ubiquinone] 1 beta subcomplex subunit 7
BiotinAb	Rep1	mLQHIDYR	Biotin-NHS	0	0	0	1	2	13.17	8.9	9.2	78.3	2200000	M9m	9	(K)	M(1.0)LQHIDYR	m:Oxidized methionine	0.981	66.2	2	659.307	1301.61	15.9932	-1.3	30488.2	HUMAN	P14678-3	P14678-3|P63162-2|P14678|P63162|P14678-2|S4R3P3	Isoform SM-B1 of Small nuclear ribonucleoprotein-associated proteins B and B'
BiotinAb	Rep1	FHPNGSTLASAGFDR	Biotin-NHS	0	0	0	1	2	13.17	5.25	7.41	97	3360000		74	(K)			0.923	80.8	8	901.917	1802.83	-0.0013	-0.7	45029	HUMAN	Q96DI7-2	Q96DI7-2|Q96DI7	Isoform 2 of U5 small nuclear ribonucleoprotein 40 kDa protein
BiotinAb	Rep1	IDATSASVLASR	Biotin-NHS	0	0	0	1	2	13.17	8.89	9.44	87.7	46600000		120	(K)			0.994	89.77	8	708.864	1416.71	0.0046	3.3	73273.4	HUMAN	P13667	P13667	Protein disulfide-isomerase A4
BiotinAb	Rep1	LHFFMPGFAPLTSR	Hydrogen	0	0	0	0	3	13.17	11.99	11.99	69.5	1230000000		263	(R)			0.991	89.48	9	540.95	1620.84	0.0012	0.8	50312.7	HUMAN	Q9BUF5	Q9BUF5|Q13885|Q9BVA1|P68371|P04350|P07437|A6NNZ2|Q3ZCM7|Q5JP53|Q5SQY0|I3L2F9|A0A075B736|Q5ST81	Tubulin beta-6 chain
BiotinAb	Rep1	EHIkNPDWR	Biotin-NHS	1	1	1	1	2	13.16	10.24	10.81	90.8	1060000	K376k	373	(K)	EHIK(1.0)NPDWR	k:Biotin-NHS	0.908	75.7	2	823.881	1420.68	226.075	-1.6	98480.7	HUMAN	Q14974	Q14974|Q14974-2	Importin subunit beta-1
BiotinAb	Rep1	ALGADDSYYTAR	Biotin-NHS	0	0	0	1	2	13.16	6.7	9.74	85.4	4570000		485	(K)			0.988	79.97	12	764.84	1528.67	-0.0015	-1	70841	HUMAN	P43403	P43403|P43403-3|P43403-2	Tyrosine-protein kinase ZAP-70
BiotinAb	Rep1	YSFLQFDPAPR	Hydrogen	0	0	0	0	2	13.16	12.81	12.22	79.7	2370000		284	(K)			0.964	84.72	10	670.835	1340.66	-0.0013	-1	36164.1	HUMAN	P67775	P67775|P62714|P67775-2	Serine/threonine-protein phosphatase 2A catalytic subunit alpha isoform
BiotinAb	Rep1	AEPAkIEAFR	Biotin-NHS	1	1	1	1	2	13.15	8.39	8.39	88.9	3760000	K146k	142	(K)	AEPAK(1.0)IEAFR	k:Biotin-NHS	0.95	92.82	4	792.39	1357.69	226.08	1.3	45013.3	HUMAN	P00558	P00558|P00558-2	Phosphoglycerate kinase 1
BiotinAb	Rep1	IHEGCEEPATHNALAk	Biotin-NHS	1	1	1	1	3	13.14	11.36	9.17	79.2	3590000	K881k	866	(R)	IHEGCEEPATHNALAK(1.0)	C:Carbamidomethylation,k:Biotin-NHS	0.988	75.33	9	743.668	2002.91	226.079	0.7	193380	HUMAN	Q00610	Q00610|Q00610-2	Clathrin heavy chain 1
BiotinAb	Rep1	DSHGVAQVR	Biotin-NHS	0	0	0	1	2	13.13	9.16	14.59	95.9	119000000		56	(R)			0.998	46.02	13	597.787	1194.57	-0.0015	-1.2	17222	HUMAN	P62277	P62277|J3KMX5	40S ribosomal protein S13
BiotinAb	Rep1	AEAEAAAVHGAR	Biotin-NHS	0	0	0	1	2	13.13	14.74	12.3	76.6	3330000		936	(R)			0.891	58.22	11	689.829	1378.65	-0.0017	-1.2	113995	HUMAN	Q5T8P6	Q5T8P6|Q5T8P6-2|Q5T8P6-3|Q5T8P6-4|Q5T8P6-5	RNA-binding protein 26
BiotinAb	Rep1	ISSSPTHSLYVFVR	Hydrogen	0	0	0	0	3	13.13	12.29	12.43	78.3	5760000		215	(R)			0.908	68.6	14	531.619	1592.84	-0.0013	-0.8	213257	HUMAN	Q92608	Q92608|E5RFJ0	Dedicator of cytokinesis protein 2
BiotinAb	Rep1	DCQIAHGAAQFLR	Biotin-NHS	0	0	0	1	2	13.13	12.04	13.21	92.9	1960000		1092	(R)		C:Carbamidomethylation,	0.974	82.33	12	856.903	1712.8	-0.0008	-0.5	135321	HUMAN	P30876	P30876|C9J2Y9|C9J4M6	DNA-directed RNA polymerase II subunit RPB2
BiotinAb	Rep1	FVSSLLTALFR	Hydrogen	0	0	0	0	2	13.13	10.08	7.32	96	51800000		809	(K)			0.999	99.22	1	627.366	1253.72	0.0004	0.3	150862	HUMAN	Q9NVI1	Q9NVI1|Q9NVI1-1|Q9NVI1-2|F8W7R3	Fanconi anemia group I protein
BiotinAb	Rep1	NLPLPPPPPPR	Biotin-NHS	0	0	0	1	2	13.12	7.36	10.11	91.3	50800000		306	(R)			0.985	89.72	38	710.894	1420.78	0.0046	3.2	51312.6	HUMAN	P61978-2	P61978-2|P61978|P61978-3|Q5T6W5|Q5T6W1	Isoform 2 of Heterogeneous nuclear ribonucleoprotein K
BiotinAb	Rep1	RFDAMPFTLR	Biotin-NHS	0	0	0	1	2	13.12	12.24	12.24	94.6	16400000		272	(R)			0.991	91.78	5	740.366	1479.72	0.0022	1.5	44128.4	HUMAN	Q9UQ80	Q9UQ80	Proliferation-associated protein 2G4
BiotinAb	Rep1	GHYAYDCHR	Biotin-NHS	0	0	0	1	3	13.11	13.11	13.11	75.4	94900000		113	(K)		C:Carbamidomethylation,	0.994	44.02	13	468.856	1404.56	-0.0026	-1.9	27594.3	HUMAN	Q16629	Q16629|C9JAB2|Q16629-4|Q16629-2|Q16629-3|F8WEA1	Serine/arginine-rich splicing factor 7
BiotinAb	Rep1	SYPHLR	Biotin-NHS	0	0	0	1	2	13.11	1.7	3.82	77.5	25700000		555	(R)			0.991	59.68	36	499.747	998.488	-0.0012	-1.2	76214.3	HUMAN	P08133	P08133|P08133-2|E5RK69|E7EMC6	Annexin A6
BiotinAb	Rep1	HSLSGRPLk	Biotin-NHS	1	1	1	1	2	13.11	6.2	4.06	92.3	12300000	K143k	135	(K)	HSLSGRPLK(1.0)	k:Biotin-NHS	0.981	69.4	16	723.87	1220.66	226.076	-1.2	77799.7	HUMAN	P52272	P52272|P52272-2	Heterogeneous nuclear ribonucleoprotein M
BiotinAb	Rep1	SPSELFAQHIVTIVHHVK	Hydrogen	1	0	0	0	4	13.11	12.29	13.3	77.5	5810000		622	(R)			0.919	74.28	16	511.286	2042.12	0.0054	2.6	108721	HUMAN	Q9Y2W1	Q9Y2W1	Thyroid hormone receptor-associated protein 3
BiotinAb	Rep1	HWMLDK	Hydrogen	1	0	0	0	2	13.1	8.8	9.03	85.4	19800000		17	(K)			1	46.17	14	415.204	829.403	-0.0015	-1.8	29825.4	HUMAN	P62701	P62701|P22090|Q8TD47|A6NH36	40S ribosomal protein S4, X isoform
BiotinAb	Rep1	VGTHIR	Biotin-NHS	0	0	0	1	2	13.09	4.31	4.31	82.8	37800000		77	(R)			1	55.5	11	454.742	908.477	-0.0002	-0.2	12310.6	HUMAN	Q9Y3U8	Q9Y3U8	60S ribosomal protein L36
BiotinAb	Rep1	HDAIFR	Biotin-NHS	0	0	0	1	2	13.09	7.33	7.33	86.2	4270000		74	(R)			0.979	63.75	10	492.739	984.472	-0.0008	-0.8	102874	HUMAN	P78344	P78344|P78344-2|H0Y3P2|H0YD99	Eukaryotic translation initiation factor 4 gamma 2
BiotinAb	Rep1	FHINIHILK	Hydrogen	1	0	0	0	3	13.09	13.49	11.77	74.5	16500000		172	(K)			0.985	66.3	14	378.897	1134.68	-0.0011	-1	61283.8	HUMAN	Q9Y4K3	Q9Y4K3	TNF receptor-associated factor 6
BiotinAb	Rep1	VFGFSLITNK	Hydrogen	1	0	0	0	2	13.09	9.89	8.94	97.1	56700000		235	(R)			0.994	86.18	9	563.32	1125.63	0.0021	1.9	32345.5	HUMAN	P00491	P00491	Purine nucleoside phosphorylase
BiotinAb	Rep1	AFAHITGGGLLENIPR	Biotin-NHS	0	0	0	1	2	13.09	11.83	13.24	92.4	1130000		677	(K)			0.964	94.53	2	946.495	1891.98	-0.0016	-0.8	109020	HUMAN	P22102	P22102	Trifunctional purine biosynthetic protein adenosine-3
BiotinAb	Rep1	HLAVMPHPER	Biotin-NHS	0	0	0	1	3	13.08	11.7	13.08	89.5	14000000		1291	(R)			0.934	62.57	19	471.568	1412.69	-0.0025	-1.8	146386	HUMAN	O15067	O15067	Phosphoribosylformylglycinamidine synthase
BiotinAb	Rep1	AQDQGEkENPMR	Acetyl	1	1	1	0	2	13.08	13.04	13.08	89.5	15800000	K8k	2	(M)	AQDQGEK(1.0)ENPMR	k:Biotin-NHS	0.975	62.93	26	835.867	1444.65	226.077	-0.1	20480.2	HUMAN	P62913	P62913	60S ribosomal protein L11
BiotinAb	Rep1	SkSEEAHAEDSVMDHHFR	Biotin-NHS	1	1	1	1	4	13.08	13.08	13.08	59.1	5580000	K329k	328	(K)	SK(1.0)SEEAHAEDSVMDHHFR	k:Biotin-NHS	0.991	67.15	12	641.774	2338	226.076	-0.6	45021.6	HUMAN	Q8NC51	Q8NC51|Q8NC51-2|Q8NC51-3|Q8NC51-4	Plasminogen activator inhibitor 1 RNA-binding protein
BiotinAb	Rep1	LHAEFAAER	Biotin-NHS	0	0	0	1	2	13.08	7.08	7.53	86.6	2590000		37	(R)			0.888	72.73	10	635.305	1269.6	-0.0017	-1.4	18794.6	HUMAN	Q9H773	Q9H773	dCTP pyrophosphatase 1
BiotinAb	Rep1	AEAGDNLGALVR	Biotin-NHS	0	0	0	1	2	13.08	8.18	8.18	89	2950000		316	(R)			0.759	87.12	2	706.351	1411.7	-0.0053	-3.7	49883	HUMAN	P49411	P49411	Elongation factor Tu, mitochondrial
BiotinAb	Rep1	LNWLSVDFNNWK	Hydrogen	1	0	0	0	2	13.08	10.88	10.95	76.7	9650000		96	(K)			0.983	94.63	10	768.387	1535.76	0.0026	1.7	18982.3	HUMAN	Q15185	Q15185|Q15185-4|B4DDC6	Prostaglandin E synthase 3
BiotinAb	Rep1	VAHTCLHPQESLPDTR	Biotin-NHS	0	0	0	1	3	13.07	11.17	11.52	88.8	1410000		107	(K)		C:Carbamidomethylation,	0.871	63.83	10	696.332	2086.98	0.0004	0.2	81082.5	HUMAN	O60563	O60563|O60563-2	Cyclin-T1
BiotinAb	Rep1	AALLHGETR	Biotin-NHS	0	0	0	1	2	13.06	10.37	9.84	89.2	2150000		227	(R)			0.876	74.13	2	597.308	1193.61	-0.0003	-0.2	35906.1	HUMAN	P78346-2	P78346-2|P78346	Isoform 2 of Ribonuclease P protein subunit p30
BiotinAb	Rep1	FAAFFGNVPIFHIPGR	Hydrogen	0	0	0	0	3	13.06	12.5	10.95	95.3	5860000		692	(K)			0.986	95.63	9	597.323	1789.95	0.0003	0.2	141356	HUMAN	Q92620	Q92620	Pre-mRNA-splicing factor ATP-dependent RNA helicase PRP16
BiotinAb	Rep1	TFFSFPAVVAPFK	Hydrogen	1	0	0	0	2	13.06	11.64	12.25	85.7	3500000		603	(R)			0.99	98.42	5	729.395	1457.78	-0.0002	-0.1	83905.8	HUMAN	P41250	P41250	Glycine--tRNA ligase
BiotinAb	Rep1	SCPSFSASSEGTR	Biotin-NHS	0	0	0	1	2	13.05	6.75	6.75	73.8	3290000		8	(R)		C:Carbamidomethylation,	0.9	64.22	12	799.832	1598.66	-0.0011	-0.7	37277.6	HUMAN	D6RFG8	D6RFG8|P27707|D6RCP9|D6RG38	Deoxycytidine kinase
BiotinAb	Rep1	YFVTFPYPYMNGR	Hydrogen	0	0	0	0	2	13.05	10.32	11.13	86.7	1060000		46	(K)			0.22	89.77	0	827.886	1654.77	-0.007	-4.2	135662	HUMAN	Q9P2J5	Q9P2J5|B4DER1	Leucine--tRNA ligase, cytoplasmic
BiotinAb	Rep1	AHGGYSVFAGVGER	Hydrogen	0	0	0	0	3	13.04	11.73	11.2	95.1	11900000		226	(K)			0.971	55.48	12	469.565	1406.68	-0.001	-0.7	56558.9	HUMAN	P06576	P06576	ATP synthase subunit beta, mitochondrial
BiotinAb	Rep1	SQESGYYDR	Biotin-NHS	0	0	0	1	2	13.04	12.47	12.75	78.7	2390000		208	(R)			0.598	55.85	0	665.771	1330.54	-0.003	-2.2	100479	HUMAN	A8MXP9	A8MXP9|P43243|D6REM6	Matrin-3
BiotinAb	Rep1	MGQMAMGGAMGINNR	Hydrogen	0	0	0	0	2	13.04	14.2	13.31	95.1	921000		384	(R)			0.834	62.62	2	769.837	1538.67	-0.0024	-1.6	54344.7	HUMAN	Q15233	Q15233|Q15233-2	Non-POU domain-containing octamer-binding protein
BiotinAb	Rep1	RGAEGILAPQPPPPQQHQERPGAAAIGSAR	Biotin-NHS	0	0	0	1	4	13.04	7.9	9.17	95.1	838000		71	(R)			0.461	62.55	2	821.678	3283.69	0.0023	0.7	116094	HUMAN	Q8WWM7-3	Q8WWM7-3|Q8WWM7|H3BUF6|Q8WWM7-2|Q8WWM7-9|Q8WWM7-4|Q8WWM7-5|Q8WWM7-8|Q8WWM7-6|Q8WWM7-7	Isoform 3 of Ataxin-2-like protein
BiotinAb	Rep1	VFQVEYAMK	Hydrogen	1	0	0	0	2	13.04	9.21	14.37	77.5	7790000		21	(R)			0.997	66.15	12	557.784	1114.56	-0.0003	-0.3	28660.9	HUMAN	P25788	P25788|P25788-2|G3V5N4|G3V3W4	Proteasome subunit alpha type-3
BiotinAb	Rep1	SQDLHCGACR	Biotin-NHS	0	0	0	1	2	13.03	13.03	11.93	91.2	2920000		23	(R)		C:Carbamidomethylation,	0.965	48.37	11	715.29	1429.58	-0.0033	-2.3	20994.2	HUMAN	Q9Y2B0	Q9Y2B0|Q9Y2B0-2	Protein canopy homolog 2
BiotinAb	Rep1	MFIGGLSWDTTKK	Hydrogen	2	0	0	0	3	13.03	13.38	14.12	80.8	12200000		99	(K)			0.993	76.32	10	495.258	1483.76	-0.0011	-0.7	38604.6	HUMAN	Q14103	Q14103|Q14103-2|Q14103-3|Q14103-4	Heterogeneous nuclear ribonucleoprotein D0
BiotinAb	Rep1	YQQGDFGYCPR	Biotin-NHS	0	0	0	1	2	13.03	10.53	8.93	89.3	5090000		120	(K)		C:Carbamidomethylation,	0.977	78.48	11	808.835	1616.66	0.0011	0.7	27324.6	HUMAN	Q5SRQ6	Q5SRQ6|Q5SRQ3|P67870	Casein kinase 2, beta polypeptide, isoform CRA_d
BiotinAb	Rep1	AVLDLESERR	Biotin-NHS	0	0	0	1	2	13.03	10.92	9.65	83.6	2780000		572	(K)			0.903	80.92	11	707.361	1413.72	-0.0005	-0.3	114954	HUMAN	Q14527	Q14527|Q14527-2	Helicase-like transcription factor
BiotinAb	Rep1	NVMVEPHRHEGVFICR	Biotin-NHS	0	0	0	1	3	13.02	12.86	11.58	85.8	5850000		85	(K)		C:Carbamidomethylation,	0.984	66.08	8	736.02	2206.05	-0.0024	-1.1	33897.7	HUMAN	P22087	P22087	rRNA 2'-O-methyltransferase fibrillarin
BiotinAb	Rep1	HIAEEADRk	Biotin-NHS	1	1	1	1	2	13.01	8.39	7.83	91	2480000	K162k	154	(K)	HIAEEADRK(1.0)	k:Biotin-NHS	0.919	66.17	10	760.852	1294.62	226.075	-1.6	33006.5	HUMAN	P06753	P06753|J3KN67|P67936-2|P06753-2|P06753-5|P06753-6|P67936|P06753-3|P06753-4|Q5VU59|Q5VU61|P06753-7	Tropomyosin alpha-3 chain
BiotinAb	Rep1	NCIVLIDSTPYR	Biotin-NHS	0	0	0	1	2	13.01	9.97	14.59	81.6	4120000		99	(K)		C:Carbamidomethylation,	0.993	94	8	838.914	1676.81	0.0064	3.8	24490	HUMAN	P62241	P62241|Q5JR95	40S ribosomal protein S8
BiotinAb	Rep1	HGIPMSHVAR	Biotin-NHS	0	0	0	1	3	13	13	13	77.9	14900000		67	(R)			0.98	52.68	12	444.221	1330.65	-0.002	-1.5	18498.6	HUMAN	P24666	P24666|P24666-4|G5E9R5	Low molecular weight phosphotyrosine protein phosphatase
BiotinAb	Rep1	ADQDRLDLEER	Biotin-NHS	0	0	0	1	2	13	9.48	8.64	88.8	2930000		402	(K)			0.987	65.68	8	793.367	1585.73	-0.0003	-0.2	143858	HUMAN	Q14683	Q14683|G8JLG1	Structural maintenance of chromosomes protein 1A
BiotinAb	Rep1	FQSSHHPTDITSLDQYVER	Biotin-NHS	0	0	0	1	3	13	14.22	14.58	81.4	8460000		512	(R)			0.856	81.2	4	829.385	2486.14	0.0002	0.1	92752.5	HUMAN	P14625	P14625	Endoplasmin
BiotinAb	Rep1	FLHQDIDSGQGIR	Biotin-NHS	0	0	0	1	2	13	12.84	12.52	100	2160000		1053	(K)			0.362	82.62	4	856.416	1711.82	0.002	1.1	281330	HUMAN	P11717	P11717	Cation-independent mannose-6-phosphate receptor
BiotinAb	Rep1	LLWHGSR	Biotin-NHS	0	0	0	1	2	13	7.57	7.57	87.4	7640000		859	(R)			0.987	83.6	10	547.782	1094.56	0.001	0.9	113880	HUMAN	P09874	P09874	Poly [ADP-ribose] polymerase 1
BiotinAb	Rep1	ALNFGLGRPLPLHFLR	Hydrogen	0	0	0	0	4	13	12.92	14.03	65.4	7410000		292	(R)			0.983	85.93	10	456.022	1821.07	0.0006	0.3	48621.9	HUMAN	P14635	P14635|P14635-2	G2/mitotic-specific cyclin-B1
BiotinAb	Rep1	QYYTLLNQAPDMLHR	Biotin-NHS	0	0	0	1	3	13	11.65	12.26	68	3000000		18	(R)			0.977	93.08	8	697.005	2089	0.002	0.9	52220.4	HUMAN	Q13283	Q13283|E5RJU8|Q13283-2|E5RH00	Ras GTPase-activating protein-binding protein 1
BiotinAb	Rep1	GVVDSEDIPLNLSR	Biotin-NHS	0	0	0	1	2	13	11.77	11.59	100	86900000		389	(R)			0.984	94.37	9	870.435	1739.86	-0.0001	0	80393.8	HUMAN	Q12931	Q12931|Q12931-2|I3L0K7|P07900-2|P07900|P08238	Heat shock protein 75 kDa, mitochondrial
BiotinAb	Rep1	AGGAAVVITEPEHTK	Hydrogen	1	0	0	0	3	12.99	9.78	10.23	94.2	3460000		78	(K)			0.922	43.4	12	493.93	1479.78	-0.0034	-2.3	56825.2	HUMAN	Q9P258	Q9P258	Protein RCC2
BiotinAb	Rep1	GFQQISFVNSIATSK	Hydrogen	1	0	0	0	2	12.99	12.75	13.46	77.1	1700000		307	(K)			0.983	81.53	2	813.928	1626.85	-0.0002	-0.1	183591	HUMAN	P11388-4	P11388-4|P11388-3|P11388-2|P11388	Isoform 4 of DNA topoisomerase 2-alpha
BiotinAb	Rep1	QDPSVLHTEEMR	Biotin-NHS	0	0	0	1	2	12.98	9.67	8.53	80.3	10400000		18	(K)			0.985	65.65	10	834.378	1667.75	-0.0026	-1.6	41502.2	HUMAN	P50502	P50502|Q8NFI4|F8WAQ7	Hsc70-interacting protein
BiotinAb	Rep1	NEQDAYAINSYTR	Biotin-NHS	0	0	0	1	2	12.98	12.98	12.4	92.2	1300000		209	(R)			0.815	75.1	2	885.89	1770.78	-0.0029	-1.6	45484	HUMAN	P24752	P24752	Acetyl-CoA acetyltransferase, mitochondrial
BiotinAb	Rep1	LTDCVVmRDPASkR	Biotin-NHS	1	1	1	1	3	12.98	9.67	10	90.2	8840000	M53m K59k	47	(K)	LTDCVVM(1.0)RDPASK(1.0)R	C:Carbamidomethylation,m:Oxidized methionine,kBiotin-NHS	0.969	79.23	12	705.998	1873.91	242.072	-0.3	37486.1	HUMAN	P22626	P22626|P22626-2	Heterogeneous nuclear ribonucleoproteins A2/B1
BiotinAb	Rep1	DAGQISGLNVLR	Biotin-NHS	0	0	0	1	2	12.98	8.56	11.48	86.7	11100000		207	(K)			0.99	90.58	6	734.884	1468.76	0.0027	1.9	73964.5	HUMAN	P38646	P38646	Stress-70 protein, mitochondrial
BiotinAb	Rep1	LHEDHLER	Biotin-NHS	0	0	0	1	3	12.97	12.97	13.92	62.6	5620000		205	(R)			0.871	53.2	13	425.536	1274.6	-0.0022	-1.7	26667.8	HUMAN	Q9NPD3	Q9NPD3	Exosome complex component RRP41
BiotinAb	Rep1	AAAAAAALQAk	Biotin-NHS	1	1	1	1	2	12.97	11.43	7.28	89.7	10000000	K364k	354	(K)	AAAAAAALQAK(1.0)	k:Biotin-NHS	0.99	99.33	2	704.857	1182.63	226.076	-0.9	47981.8	HUMAN	P36578	P36578|H3BM89	60S ribosomal protein L4
BiotinAb	Rep1	TSYAQHQQVR	Biotin-NHS	0	0	0	1	2	12.96	10.69	13.08	90.4	29800000		153	(K)			0.989	49.52	12	722.344	1443.68	0.0012	0.8	30172.6	HUMAN	P61247	P61247|D6RAT0|E9PFI5|D6R9B6	40S ribosomal protein S3a
BiotinAb	Rep1	YVQHTYR	Biotin-NHS	0	0	0	1	2	12.96	4.28	7.92	92.8	143000000		125	(K)			0.998	55.27	11	596.781	1192.56	-0.0015	-1.2	23044.6	HUMAN	P52566	P52566	Rho GDP-dissociation inhibitor 2
BiotinAb	Rep1	VLQATVVAVGSGSK	Hydrogen	1	0	0	0	2	12.96	10.46	13.45	88.6	60500000		41	(K)			0.992	56.72	14	658.382	1315.76	-0.0021	-1.6	30249.8	HUMAN	S4R3N1	S4R3N1|P61604|B8ZZL8	Protein HSPE1-MOB4
BiotinAb	Rep1	HDVVFLITK	Hydrogen	1	0	0	0	2	12.96	10.55	10.55	68.2	12300000		270	(K)			0.93	65.93	12	536.313	1071.62	-0.0009	-0.9	193380	HUMAN	Q00610	Q00610|Q00610-2	Clathrin heavy chain 1
BiotinAb	Rep1	SSGPTSLFAVTVAPPGAR	Hydrogen	0	0	0	0	2	12.96	13.61	10.94	91	28000000		187	(K)			0.979	84.37	13	857.959	1714.91	-0.0008	-0.5	91324.5	HUMAN	Q00839	Q00839|Q00839-2	Heterogeneous nuclear ribonucleoprotein U
BiotinAb	Rep1	LYTLVTYVPVTTFK	Hydrogen	1	0	0	0	2	12.96	11.6	11.81	90.6	30000000		102	(K)			0.989	91.57	8	822.967	1644.92	0.0023	1.4	15175.4	HUMAN	B7Z4C8	B7Z4C8|P62899-2|P62899|P62899-3|B7Z4E3	60S ribosomal protein L31
BiotinAb	Rep1	IRYESLTDPSK	Hydrogen	1	0	0	0	3	12.95	11.14	10.48	88.5	12700000		181	(K)			0.994	45.22	18	436.897	1308.68	-0.0024	-1.8	98729.9	HUMAN	P07900-2	P07900-2|P07900|P08238|Q58FF7|Q58FF6|Q58FF8	Isoform 2 of Heat shock protein HSP 90-alpha
BiotinAb	Rep1	TFIAIKPDGVQR	Hydrogen	1	0	0	0	2	12.95	13.57	14.37	100	19000000		32	(R)			0.992	57.17	12	672.885	1344.76	-0.0016	-1.2	32926.7	HUMAN	Q32Q12	Q32Q12|P22392-2|J3KPD9|P15531-2|P22392|P15531|E7ERL0|E5RHP0	Nucleoside diphosphate kinase
BiotinAb	Rep1	SFHTER	Biotin-NHS	0	0	0	1	2	12.94	10.73	10.73	80.7	4470000		1075	(R)			0.958	50.2	13	501.726	1002.45	-0.0018	-1.8	128221	HUMAN	Q16531	Q16531|Q16531-2|F5GZ34|F8WF81	DNA damage-binding protein 1
BiotinAb	Rep1	AQQELEEQTRR	Biotin-NHS	0	0	0	1	2	12.94	11.7	10.73	88.4	40900000		361	(K)			0.975	57.97	8	807.387	1613.77	-0.0025	-1.6	67933	HUMAN	P26038	P26038	Moesin
BiotinAb	Rep1	GWEEGVAQMSVGQR	Hydrogen	0	0	0	0	2	12.94	10.53	10.84	87.7	1810000		59	(R)			0.937	67.43	12	767.359	1533.71	-0.0005	-0.3	12007.5	HUMAN	P62942	P62942|Q5W0X3|Q1JUQ5	Peptidyl-prolyl cis-trans isomerase FKBP1A
BiotinAb	Rep1	GEEILSGAQR	Biotin-NHS	0	0	0	1	2	12.94	7.36	6.22	91.4	11900000		422	(R)			0.977	79.5	12	643.313	1285.62	-0.0008	-0.6	57534.6	HUMAN	P14868	P14868|P14868-2	Aspartate--tRNA ligase, cytoplasmic
BiotinAb	Rep1	GDLGAFSR	Biotin-NHS	0	0	0	1	2	12.94	12.94	8.68	84	7740000		120	(R)			0.998	83.75	11	524.748	1048.49	0.0001	0.1	18357.1	HUMAN	Q13526	Q13526|K7EMU7	Peptidyl-prolyl cis-trans isomerase NIMA-interacting 1
BiotinAb	Rep1	VFPSHFTQQR	Biotin-NHS	0	0	0	1	2	12.93	8.07	8.07	89	2470000		3346	(K)			0.989	79.67	10	736.86	1472.71	0.0024	1.6	485819	HUMAN	Q7Z6Z7	Q7Z6Z7|Q7Z6Z7-3|Q7Z6Z7-2	E3 ubiquitin-protein ligase HUWE1
BiotinAb	Rep1	VQENCIDLVGR	Biotin-NHS	0	0	0	1	2	12.93	9.52	10.01	82	4410000		1031	(K)		C:Carbamidomethylation,	0.901	86.33	5	764.869	1528.72	0.0061	4	146570	HUMAN	O75533	O75533	Splicing factor 3B subunit 1
BiotinAb	Rep1	CGAALAGHQLIR	Biotin-NHS	0	0	0	1	2	12.92	13.92	12.92	73.8	5330000		25	(R)		C:Carbamidomethylation,	0.971	72.63	8	746.879	1492.75	-0.0006	-0.4	474044	HUMAN	P78527	P78527|P78527-2|E7EUY0	DNA-dependent protein kinase catalytic subunit
BiotinAb	Rep1	GDYPLEAVR	Biotin-NHS	0	0	0	1	2	12.92	10.13	9.58	90.6	36800000		368	(K)			0.993	84.15	10	623.3	1245.59	-0.0003	-0.2	58506.4	HUMAN	P14618	P14618|P14618-2|P14618-3|Q504U3	Pyruvate kinase PKM
BiotinAb	Rep1	LTPYEVDELRR	Biotin-NHS	0	0	0	1	2	12.92	4.43	5.56	89.4	16700000		144	(R)			0.978	85.58	10	808.91	1616.81	0.0024	1.5	81122.9	HUMAN	H3BLZ8	H3BLZ8|Q92841|Q92841-2|Q92841-3|Q92841-1	Probable ATP-dependent RNA helicase DDX17
BiotinAb	Rep1	VVDHYENPR	Biotin-NHS	0	0	0	1	2	12.91	9.97	7	93.5	2030000		39	(K)			0.891	60.83	12	677.815	1354.62	0.0024	1.8	18226.9	HUMAN	Q9H1K1	Q9H1K1|B3KQ30|B4DNC9|F5H5N2	Iron-sulfur cluster assembly enzyme ISCU, mitochondrial
BiotinAb	Rep1	YISPDQLADLYK	Hydrogen	1	0	0	0	2	12.91	9.78	9.78	97.6	4730000		270	(R)			0.988	82.17	13	713.367	1425.73	0.0017	1.2	47510.4	HUMAN	P06733	P06733|P06733-2	Alpha-enolase
BiotinAb	Rep1	AILVDLEPGTMDSVR	Hydrogen	0	0	0	0	2	12.91	9.67	10.89	89.9	33800000		63	(R)			0.986	83.58	9	808.423	1615.84	0.0021	1.3	50888.2	HUMAN	Q13509	Q13509|Q13885|Q9BVA1|P07437|Q5JP53|G3V2N6|G3V3R4|G3V2R8|G3V5W4	Tubulin beta-3 chain
BiotinAb	Rep1	TLSGMESYCVR	Biotin-NHS	0	0	0	1	2	12.91	13.19	10.51	84.1	7570000		442	(R)		C:Carbamidomethylation,	0.994	85.08	10	764.833	1528.66	-0.0009	-0.6	58436.7	HUMAN	P50991	P50991|P50991-2	T-complex protein 1 subunit delta
BiotinAb	Rep1	TAVETAVLLLR	Biotin-NHS	0	0	0	1	2	12.91	9.33	12.88	92.6	1160000		508	(K)			0.933	100.67	0	706.402	1411.8	-0.0011	-0.8	61103.4	HUMAN	P49368	P49368|P49368-2|B4DUR8	T-complex protein 1 subunit gamma
BiotinAb	Rep1	LVTMQIWDTAGQER	Hydrogen	0	0	0	0	2	12.9	11.09	10.84	97.7	2320000		56	(R)			0.866	80.42	7	824.413	1647.82	0.0025	1.5	23774.6	HUMAN	P51149	P51149|C9J8S3	Ras-related protein Rab-7a
BiotinAb	Rep1	TLIQNCGASTIR	Biotin-NHS	0	0	0	1	2	12.9	4.85	4.85	87.4	25200000		450	(R)		C:Carbamidomethylation,	0.983	81.6	9	780.387	1559.77	-0.0001	-0.1	61103.4	HUMAN	P49368	P49368|P49368-2|B4DUR8	T-complex protein 1 subunit gamma
BiotinAb	Rep1	GTQGVVTNFEIFR	Hydrogen	0	0	0	0	2	12.9	10.3	12.71	97.2	2660000		536	(K)			0.867	83.65	6	734.383	1467.76	-0.0013	-0.9	99769.3	HUMAN	P55884-2	P55884-2|P55884	Isoform 2 of Eukaryotic translation initiation factor 3 subunit B
BiotinAb	Rep1	FNSVAGHFFFPLLQR	Hydrogen	0	0	0	0	3	12.9	12.9	12.9	68	5020000		692	(R)			0.892	92.27	7	593.984	1779.93	0.0031	1.7	92487.1	HUMAN	Q9Y4R8	Q9Y4R8	Telomere length regulation protein TEL2 homolog
BiotinAb	Rep1	GLCAIAQAESLR	Biotin-NHS	0	0	0	1	2	12.9	13.1	11.93	80.6	21600000		111	(R)		C:Carbamidomethylation,	0.991	94.32	11	757.877	1514.74	0.0018	1.2	28657.3	HUMAN	P23396-2	P23396-2|P23396|F2Z2S8	Isoform 2 of 40S ribosomal protein S3
BiotinAb	Rep1	LQEGYDHSYYFIATFITDHIR	Hydrogen	0	0	0	0	3	12.9	13.57	14.64	75.8	13500000		254	(R)			0.987	95.73	10	863.752	2589.24	0.0008	0.3	31975.7	HUMAN	P10768	P10768|X6RA14	S-formylglutathione hydrolase
BiotinAb	Rep1	HRNEVTVELR	Hydrogen	0	0	0	0	3	12.9	11.86	9.95	84.3	6850000		28	(R)			0.939	33.7	13	418.229	1252.68	-0.003	-2.4	58323.3	HUMAN	O00505	O00505	Importin subunit alpha-4
BiotinAb	Rep1	VHFTAER	Biotin-NHS	0	0	0	1	2	12.89	9.62	4.76	93.7	11900000		630	(K)			0.998	68.28	10	543.263	1085.52	-0.0008	-0.7	102680	HUMAN	Q7KZF4	Q7KZF4	Staphylococcal nuclease domain-containing protein 1
BiotinAb	Rep1	LLLGAGAVAYGVR	Hydrogen	0	0	0	0	2	12.89	10.74	8.36	93.4	4360000		25	(K)			0.998	77.67	10	630.377	1259.75	-0.0007	-0.6	33295.8	HUMAN	Q99623	Q99623|J3KPX7|F5GY37|Q99623-2|F5H0C5|F5H2D2	Prohibitin-2
BiotinAb	Rep1	HYQFASGAFLHIK	Hydrogen	1	0	0	0	3	12.88	12.88	12.88	72.6	7510000		152	(K)			0.942	65.67	12	506.933	1518.79	-0.0005	-0.3	97397.8	HUMAN	Q8WUM4-2	Q8WUM4-2|Q8WUM4	Isoform 2 of Programmed cell death 6-interacting protein
BiotinAb	Rep1	ALTQTGGPHVk	Biotin-NHS	1	1	1	1	2	12.88	8.39	9.37	83.4	3110000	K1294k	1284	(R)	ALTQTGGPHVK(1.0)	k:Biotin-NHS	0.992	83.53	7	780.885	1334.69	226.074	-2.2	283472	HUMAN	P21333	P21333|P21333-2|Q5HY54	Filamin-A
BiotinAb	Rep1	ALIAAQYSGAQVR	Biotin-NHS	0	0	0	1	2	12.88	4.76	7.27	97.5	18300000		68	(K)			0.989	90.77	6	787.411	1573.82	-0.0012	-0.8	56491.1	HUMAN	P26641-2	P26641-2|P26641	Isoform 2 of Elongation factor 1-gamma
BiotinAb	Rep1	ALYETELADARR	Biotin-NHS	0	0	0	1	2	12.87	7.79	7.04	89.3	43000000		80	(K)			0.995	81.13	10	817.403	1633.8	-0.0024	-1.4	66692.5	HUMAN	P20700	P20700|E9PBF6	Lamin-B1
BiotinAb	Rep1	IHFPLATYAPVISAEK	Hydrogen	1	0	0	0	3	12.87	11.55	12.87	79.2	56400000		335	(R)			0.967	82.9	46	586.326	1756.96	0	0	58642	HUMAN	F5H5D3	F5H5D3|Q71U36|P68363|Q6PEY2|Q13748|Q9BQE3|P68366|P68366-2|Q13748-2|Q71U36-2|P68363-2	Tubulin alpha-1C chain
BiotinAb	Rep1	FVFDRPLPVSR	Biotin-NHS	0	0	0	1	2	12.87	8.59	10.88	89.5	21400000		103	(R)			0.995	93.5	6	779.913	1558.82	-0.0003	-0.2	30524.2	HUMAN	P25786-2	P25786-2|P25786|F5GX11|B4DEV8	Isoform Long of Proteasome subunit alpha type-1
BiotinAb	Rep1	TLFGLHLSQK	Hydrogen	1	0	0	0	3	12.85	9.73	9.67	75.8	40500000		380	(R)			0.998	67.33	14	381.889	1143.65	-0.0008	-0.7	65128.2	HUMAN	P31939	P31939|P31939-2	Bifunctional purine biosynthesis protein PURH
BiotinAb	Rep1	GEFLHLCR	Biotin-NHS	0	0	0	1	2	12.85	8.8	10.51	81.6	4500000		22	(R)		C:Carbamidomethylation,	0.991	83.8	9	629.296	1257.59	-0.0023	-1.8	184654	HUMAN	Q8NI27	Q8NI27|F2Z2V2	THO complex subunit 2
BiotinAb	Rep1	YMACCLLYR	Biotin-NHS	0	0	0	1	2	12.85	10.45	8.03	92.2	41300000		382	(K)		C:Carbamidomethylation,	0.986	95.97	8	738.319	1475.63	0.0014	1	58642	HUMAN	F5H5D3	F5H5D3|Q71U36|P68363|Q9BQE3|P68366|A6NHL2|P68366-2|Q71U36-2|A6NHL2-2|P68363-2	Tubulin alpha-1C chain
BiotinAb	Rep1	SHEGETSYIR	Biotin-NHS	0	0	0	1	2	12.84	7.85	5.33	87.6	21500000		172	(R)			0.989	51.52	11	702.814	1404.62	0.0001	0.1	25655.9	HUMAN	Q13242	Q13242	Serine/arginine-rich splicing factor 9
BiotinAb	Rep1	YHTVNGHNCEVR	Biotin-NHS	0	0	0	1	3	12.83	12.83	12.83	70.7	420000000		167	(K)		C:Carbamidomethylation,	0.993	43.83	15	571.251	1711.74	-0.003	-1.8	38860.1	HUMAN	P09651	P09651|P09651-2|F8W6I7|P09651-3	Heterogeneous nuclear ribonucleoprotein A1
BiotinAb	Rep1	HHEDNLLR	Biotin-NHS	0	0	0	1	3	12.83	11.68	13.65	78.2	12700000		1862	(R)			1	44.67	15	420.536	1259.6	-0.0027	-2.1	246158	HUMAN	O75643	O75643|B4E0P5	U5 small nuclear ribonucleoprotein 200 kDa helicase
BiotinAb	Rep1	FHHTIGGSR	Biotin-NHS	0	0	0	1	3	12.83	10.77	11.42	77.1	58800000		180	(K)			0.999	50.28	13	413.201	1237.59	-0.001	-0.8	24259.7	HUMAN	P61313	P61313	60S ribosomal protein L15
BiotinAb	Rep1	FSLVGIGGQDLNEGNR	Hydrogen	0	0	0	0	2	12.83	11.53	10.16	79.5	7720000		473	(K)			0.952	79.45	10	838.424	1675.84	0.0009	0.6	70857.7	HUMAN	P13796	P13796|P13796-2	Plastin-2
BiotinAb	Rep1	TMLESAGGLIQTAR	Biotin-NHS	0	0	0	1	2	12.83	10.73	10.72	89.9	1310000		1605	(K)			1	96.18	8	837.421	1673.84	-0.001	-0.6	271930	HUMAN	Q9Y490	Q9Y490	Talin-1
BiotinAb	Rep1	RFDAQTGADR	Biotin-NHS	0	0	0	1	2	12.82	8.65	7.2	78.9	4300000		274	(K)			0.991	54.75	13	681.814	1362.62	-0.0019	-1.4	47479.5	HUMAN	P43686	P43686|P43686-2	26S protease regulatory subunit 6B
BiotinAb	Rep1	SVFALTNGIYPHK	Hydrogen	1	0	0	0	2	12.82	12.82	12.82	72.2	1490000		273	(R)			0.997	73.4	5	723.889	1446.77	-0.0022	-1.5	32784.4	HUMAN	Q02878	Q02878	60S ribosomal protein L6
BiotinAb	Rep1	IRITLTSR	Hydrogen	0	0	0	0	3	12.81	11.05	6.39	90.1	26300000		20	(R)			0.995	47.82	12	320.537	959.6	-0.0019	-2	16176.5	HUMAN	P60866-2	P60866-2|P60866|E5RJX2|E5RIP1	Isoform 2 of 40S ribosomal protein S20
BiotinAb	Rep1	AALTRDPQFQk	Acetyl	1	1	1	0	2	12.81	8.36	9.33	67.7	11700000	K12k	2	(M)	AALTRDPQFQK(1.0)	k:Biotin-NHS	0.995	83.68	8	771.89	1316.7	226.078	0.2	63374.2	HUMAN	P06744	P06744|K7EQ48	Glucose-6-phosphate isomerase
BiotinAb	Rep1	TVLDPVTGDLSDTR	Biotin-NHS	0	0	0	1	2	12.81	9.55	9.22	80	1040000		677	(R)			0.935	93.57	2	857.919	1714.83	-0.0002	-0.1	136659	HUMAN	Q15393	Q15393	Splicing factor 3B subunit 3
BiotinAb	Rep1	AELNEFLTR	Biotin-NHS	0	0	0	1	2	12.81	5.71	5.71	87.3	16500000		19	(K)			0.993	96.92	6	659.827	1318.65	0.0002	0.1	28657.3	HUMAN	P23396-2	P23396-2|P23396|E9PL09|E9PPU1|F2Z2S8|E9PJH4|E9PQ96|E9PQX2	Isoform 2 of 40S ribosomal protein S3
BiotinAb	Rep1	HFSVEGQLEFR	Hydrogen	0	0	0	0	3	12.8	12.84	12.3	77.5	55200000		450	(K)			0.992	64.9	17	450.226	1348.66	-0.0004	-0.3	98729.9	HUMAN	P07900-2	P07900-2|P07900|P08238|Q58FF7|Q58FG1|Q14568	Isoform 2 of Heat shock protein HSP 90-alpha
BiotinAb	Rep1	EAEAAIYHLQLFEELRR	Biotin-NHS	0	0	0	1	3	12.8	8.56	9.21	80.7	2730000		384	(R)			0.96	94	6	772.06	2314.16	0.0012	0.5	58506.4	HUMAN	P14618	P14618|P14618-3	Pyruvate kinase PKM
BiotinAb	Rep1	KESYSVYVYK	Hydrogen	2	0	0	0	3	12.79	9.93	11.64	76.5	84000000		35	(R)			0.999	47.32	12	422.551	1265.64	-0.0014	-1.1	18803.6	HUMAN	U3KQK0	U3KQK0|Q5QNW6-2|P62807|Q93079|O60814|P58876|Q99879|Q99880|Q99877|Q5QNW6|P57053	Histone H2B
BiotinAb	Rep1	EVLHGNQR	Biotin-NHS	0	0	0	1	2	12.79	6.05	7.76	87.5	33600000		16	(R)			0.998	53.9	13	589.79	1178.57	-0.0013	-1.1	25002	HUMAN	P62906	P62906	60S ribosomal protein L10a
BiotinAb	Rep1	SGSGTMNLGGSLTR	Hydrogen	0	0	0	0	2	12.79	11.68	11.99	79.3	3570000		211	(K)			0.97	55.23	13	669.327	1337.65	-0.0008	-0.6	34180	HUMAN	B1AK88	B1AK88|P47756|P47756-2|B1AK85|B1AK87	Capping protein (Actin filament) muscle Z-line, beta, isoform CRA_d
BiotinAb	Rep1	THEAQIQEMR	Biotin-NHS	0	0	0	1	2	12.79	10.95	9.54	95.8	38500000		1182	(K)			0.99	56.28	14	734.837	1468.67	-0.0012	-0.8	227784	HUMAN	P35579	P35579	Myosin-9
BiotinAb	Rep1	RPLDDGVGNQLGALVHQR	Biotin-NHS	0	0	0	1	3	12.79	12.45	11.75	88.7	4760000		58	(K)			0.906	80.83	12	724.374	2171.11	-0.0056	-2.6	61981.6	HUMAN	Q96I24	Q96I24	Far upstream element-binding protein 3
BiotinAb	Rep1	DYAFVHMER	Biotin-NHS	0	0	0	1	2	12.78	7.77	12.78	79.5	1050000		112	(K)			0.988	80.25	2	697.303	1393.6	-0.0039	-2.8	40712.5	HUMAN	Q9BWF3	Q9BWF3|Q9BQ04|Q9BWF3-2|Q9BWF3-4|J3QRR5|U3KQD5|D6R9K7|E9PM61|Q9BWF3-3|E9PLB0	RNA-binding protein 4
BiotinAb	Rep1	EQISDIDDAVR	Biotin-NHS	0	0	0	1	2	12.78	5.78	9.1	80.1	18000000		115	(K)			0.994	83.77	9	743.846	1486.68	-0.0003	-0.2	14395.1	HUMAN	P53999	P53999	Activated RNA polymerase II transcriptional coactivator p15
BiotinAb	Rep1	NAVEEYVYEMR	Biotin-NHS	0	0	0	1	2	12.78	13.05	11.91	83	1610000		619	(K)			0.953	95.62	9	814.857	1628.71	-0.002	-1.2	95185.1	HUMAN	P34932	P34932	Heat shock 70 kDa protein 4
BiotinAb	Rep1	GLVGEIIkR	Biotin-NHS	1	1	1	1	2	12.78	6.99	8.54	93.4	2880000	K51k	44	(R)	GLVGEIIK(1.0)R	k:Biotin-NHS	0.978	99.22	1	718.891	1210.7	226.078	0	32926.7	HUMAN	Q32Q12	Q32Q12|P22392-2|J3KPD9|P15531-2|P22392|P15531|E7ERL0|E5RHP0	Nucleoside diphosphate kinase
BiotinAb	Rep1	IENHEGVR	Biotin-NHS	0	0	0	1	2	12.77	6.55	6.73	81.9	132000000		271	(K)			0.996	54.65	14	590.282	1179.56	-0.0012	-1	58506.4	HUMAN	P14618	P14618|P14618-2|P14618-3|Q504U3|H3BQ34	Pyruvate kinase PKM
BiotinAb	Rep1	HTAAPTDPADGPV	Biotin-NHS	0	0	0	1	2	12.77	12.59	13.64	83.7	2990000		140	(R)			0.786	65.73	8	737.835	1474.66	-0.0006	-0.4	17032.7	HUMAN	Q04941	Q04941	Proteolipid protein 2
BiotinAb	Rep1	IIECTHCGCR	Biotin-NHS	0	0	0	1	2	12.77	11.93	11.93	95	5990000		131	(R)		C:Carbamidomethylation,	0.963	67.23	10	766.317	1531.63	-0.0011	-0.7	17570	HUMAN	P41223	P41223|C9JNV2|C9JCD9	Protein BUD31 homolog
BiotinAb	Rep1	NFPNAIEHTLQWAR	Biotin-NHS	0	0	0	1	2	12.77	9.98	11.55	73.7	543000		636	(K)			0.29	95.33	0	961.97	1922.93	-0.0007	-0.4	118931	HUMAN	P22314	P22314|P22314-2	Ubiquitin-like modifier-activating enzyme 1
BiotinAb	Rep1	QHLEITGGQVR	Biotin-NHS	0	0	0	1	2	12.76	8.5	9.05	81.7	5240000		255	(K)			0.945	65.12	11	732.374	1463.74	-0.0016	-1.1	88710	HUMAN	P47897	P47897|P47897-2	Glutamine--tRNA ligase
BiotinAb	Rep1	EAPASVVPFVR	Biotin-NHS	0	0	0	1	2	12.76	7.58	7.56	75.9	2790000		61	(R)			0.932	93.17	6	699.366	1397.72	0.0012	0.8	65778.7	HUMAN	Q53GS9	Q53GS9|B9A018|Q53GS9-3|F8WC91	U4/U6.U5 tri-snRNP-associated protein 2
BiotinAb	Rep1	GGGGNFGPGPGSNFR	Hydrogen	0	0	0	0	2	12.75	10.84	12.36	77.6	13900000		214	(R)			0.982	51.2	15	689.318	1377.63	-0.0015	-1.1	37486.1	HUMAN	P22626	P22626|P22626-2	Heterogeneous nuclear ribonucleoproteins A2/B1
BiotinAb	Rep1	SAHATAPVNIAGSR	Biotin-NHS	0	0	0	1	2	12.75	12.88	14.62	100	4240000		2343	(R)			0.921	60.5	8	789.396	1577.79	-0.0014	-0.9	300352	HUMAN	Q9UQ35	Q9UQ35	Serine/arginine repetitive matrix protein 2
BiotinAb	Rep1	HEVTEMGQEVTLR	Biotin-NHS	0	0	0	1	2	12.75	6.63	9.31	100	5430000		29	(R)			0.991	73.9	7	877.913	1754.82	-0.0007	-0.4	15439.3	HUMAN	P01733	P01733	T-cell receptor beta chain V region YT35
BiotinAb	Rep1	MGFFLSLHQR	Hydrogen	0	0	0	0	2	12.75	13.08	10.71	100	4150000		75	(R)			0.855	75.42	9	618.322	1235.63	0.0011	0.9	45603.7	HUMAN	A2A2Q9	A2A2Q9|Q9Y312	Protein AAR2 homolog
BiotinAb	Rep1	FFAGIVWQHVYEK	Hydrogen	1	0	0	0	3	12.75	10.99	9.38	78.6	4330000		407	(R)			0.948	81.88	6	541.949	1623.83	0.0013	0.8	56084.8	HUMAN	P31749	P31749|P31749-2	RAC-alpha serine/threonine-protein kinase
BiotinAb	Rep1	EQFLDGDGWTSR	Biotin-NHS	0	0	0	1	2	12.75	11.57	10.57	82.9	6790000		25	(K)			0.982	95.05	8	818.856	1636.71	-0.0024	-1.4	48311.8	HUMAN	P27797	P27797	Calreticulin
BiotinAb	Rep1	EGALCEENMR	Biotin-NHS	0	0	0	1	2	12.74	12.65	8.61	79.5	48700000		689	(K)		C:Carbamidomethylation,	0.99	72.63	12	717.793	1434.58	-0.0017	-1.2	96306.4	HUMAN	P13639	P13639	Elongation factor 2
BiotinAb	Rep1	AEGLQVGQDAR	Biotin-NHS	0	0	0	1	2	12.74	9.28	9.73	84.3	2490000		1060	(R)			0.992	73.17	10	685.33	1369.65	-0.0008	-0.6	113657	HUMAN	Q8WWM7	Q8WWM7	Ataxin-2-like protein
BiotinAb	Rep1	LHEEGIIYR	Biotin-NHS	0	0	0	1	2	12.74	9.18	5.25	79.2	9320000		462	(R)			0.952	76.68	10	678.341	1355.68	-0.0029	-2.1	141729	HUMAN	P26640	P26640|P26640-2	Valine--tRNA ligase
BiotinAb	Rep1	LEAVSHTSDMHR	Biotin-NHS	0	0	0	1	3	12.73	9	9.58	71	16300000		18	(R)			0.961	66.73	14	536.913	1608.73	-0.0008	-0.5	52357	HUMAN	Q01518	Q01518|Q01518-2	Adenylyl cyclase-associated protein 1
BiotinAb	Rep1	GFAFVTFDDHDSVDK	Hydrogen	1	0	0	0	3	12.73	11.66	9.94	78.1	11200000		147	(R)			0.97	77.48	11	567.258	1699.76	-0.0008	-0.4	38860.1	HUMAN	P09651	P09651|Q32P51|P09651-2|F8W6I7|P09651-3	Heterogeneous nuclear ribonucleoprotein A1
BiotinAb	Rep1	VWYHVCSSR	Biotin-NHS	0	0	0	1	2	12.73	10.36	12.5	68.4	5700000		626	(K)		C:Carbamidomethylation,	0.985	79.03	12	710.317	1419.63	-0.0022	-1.6	83400.6	HUMAN	Q92499	Q92499|Q92499-3	ATP-dependent RNA helicase DDX1
BiotinAb	Rep1	VVDSMEDEVQR	Biotin-NHS	0	0	0	1	2	12.73	10.07	10.32	83.7	3110000		168	(R)			0.969	83.85	9	766.84	1532.67	0.0004	0.3	62451.2	HUMAN	K7ER00	K7ER00|Q9Y285|Q9Y285-2|K7ER16	Phenylalanine--tRNA ligase alpha subunit
BiotinAb	Rep1	ALHSLLLR	Biotin-NHS	0	0	0	1	2	12.73	4.42	10.46	94.5	32100000		207	(R)			0.931	86.97	6	574.834	1148.66	-0.0007	-0.6	25847.9	HUMAN	Q15102	Q15102	Platelet-activating factor acetylhydrolase IB subunit gamma
BiotinAb	Rep1	YHVLVNLGK	Hydrogen	1	0	0	0	2	12.72	12.72	11.32	73.8	7660000		169	(R)			0.998	54.7	12	521.805	1042.6	-0.0011	-1.1	246158	HUMAN	O75643	O75643|O75643-2	U5 small nuclear ribonucleoprotein 200 kDa helicase
BiotinAb	Rep1	TPHVLVLGSGVYR	Hydrogen	0	0	0	0	3	12.72	11.83	11.83	81.1	2870000		932	(R)			0.969	64.07	12	466.601	1397.79	-0.0011	-0.8	245318	HUMAN	P27708	P27708|F8VPD4	CAD protein
BiotinAb	Rep1	GILLQLFGGTRK	Hydrogen	1	0	0	0	2	12.72	9.8	12.72	87.2	23400000		479	(K)			0.999	83.05	10	651.898	1302.79	-0.0004	-0.3	97126.8	HUMAN	P33991	P33991	DNA replication licensing factor MCM4
BiotinAb	Rep1	QNHLFEQYR	Biotin-NHS	0	0	0	1	2	12.71	10.72	12.71	77.2	1470000		191	(R)			0.876	69.47	4	730.84	1460.67	-0.0018	-1.2	95434.6	HUMAN	P49589-3	P49589-3|P49589|P49589-2	Isoform 3 of Cysteine--tRNA ligase, cytoplasmic
BiotinAb	Rep1	mVPAGMGAGLER	Biotin-NHS	0	0	0	1	2	12.71	3.03	3.54	77.7	2580000	M532m	532	(R)	M(0.99)VPAGM(0.0)GAGLER	m:Oxidized methionine	0.969	81.5	4	715.833	1414.66	15.9951	0.2	77799.7	HUMAN	P52272	P52272|P52272-2	Heterogeneous nuclear ribonucleoprotein M
BiotinAb	Rep1	AMTGVEQWPYR	Biotin-NHS	0	0	0	1	2	12.71	12.75	11.97	78.8	13200000		428	(K)			0.934	91.35	10	782.363	1563.71	0.0097	6.2	61103.4	HUMAN	P49368	P49368|P49368-2|B4DUR8	T-complex protein 1 subunit gamma
BiotinAb	Rep1	RVLIAAHGNSLR	Hydrogen	0	0	0	0	4	12.71	11.77	12.71	82.5	13300000		180	(K)			0.998	34.12	14	327.447	1306.77	-0.0038	-2.9	28917.5	HUMAN	P18669	P18669|P15259	Phosphoglycerate mutase 1
BiotinAb	Rep1	NGSEADIDEGLYSR	Biotin-NHS	0	0	0	1	2	12.7	12.7	12.7	80	4000000		44	(K)			0.925	75.83	10	876.38	1751.75	-0.0019	-1.1	118931	HUMAN	P22314	P22314|P22314-2	Ubiquitin-like modifier-activating enzyme 1
BiotinAb	Rep1	EHIEELLR	Biotin-NHS	0	0	0	1	2	12.7	9.09	10.75	86.9	3070000		352	(R)			0.861	84.03	4	632.82	1264.63	-0.0021	-1.6	52746	HUMAN	P61201-2	P61201-2|P61201|B4DIH5	Isoform 2 of COP9 signalosome complex subunit 2
BiotinAb	Rep1	LLSNMMCQYR	Biotin-NHS	0	0	0	1	2	12.7	10.62	8.94	87.9	1940000		154	(K)		C:Carbamidomethylation,	0.964	98.88	4	771.34	1541.67	0.0001	0.1	30696.1	HUMAN	P28062	P28062|P28062-2|Q5JNW7	Proteasome subunit beta type-8
BiotinAb	Rep1	SFPDFPTPGVVFR	Biotin-NHS	0	0	0	1	2	12.7	9.62	10.41	79.3	1260000		15	(R)			0.972	99.83	0	846.417	1691.83	0.0022	1.3	19778.6	HUMAN	P07741	P07741|H3BQZ9|P07741-2|H3BSW3	Adenine phosphoribosyltransferase
BiotinAb	Rep1	CHTTHSMALIHNR	Biotin-NHS	0	0	0	1	4	12.69	12.69	12.69	73.9	4430000		331	(R)		C:Carbamidomethylation,	0.989	45.73	11	451.709	1803.82	-0.0038	-2.1	97126.8	HUMAN	P33991	P33991	DNA replication licensing factor MCM4
BiotinAb	Rep1	DRRPVHLDQAAFR	Biotin-NHS	0	0	0	1	4	12.68	11.61	12.38	84.2	4740000		804	(R)			0.922	54.45	12	452.485	1806.92	-0.002	-1.1	109493	HUMAN	Q9H0D6	Q9H0D6|Q9H0D6-2	5'-3' exoribonuclease 2
BiotinAb	Rep1	DIIHDPGR	Biotin-NHS	0	0	0	1	2	12.68	8.05	8.89	84.7	46500000		47	(K)			0.997	67.12	12	574.779	1148.55	-0.0003	-0.2	28252.4	HUMAN	P62917	P62917|G3V1A1	60S ribosomal protein L8
BiotinAb	Rep1	EHAFFR	Biotin-NHS	0	0	0	1	2	12.68	11.75	7.91	80.1	17400000		596	(K)			0.971	71.38	10	516.739	1032.47	-0.0005	-0.5	78208.9	HUMAN	P05771-2	P05771-2|P17252|P05771	Isoform Beta-II of Protein kinase C beta type
BiotinAb	Rep1	LYSCLDHMR	Biotin-NHS	0	0	0	1	2	12.68	8.77	7.71	81.8	1690000		81	(R)		C:Carbamidomethylation,	0.906	82.83	8	710.811	1420.62	-0.003	-2.1	75985	HUMAN	Q9Y450	Q9Y450|Q9Y450-4|Q9Y450-2|E9PLR4|G5E991|E9PJ90	HBS1-like protein
BiotinAb	Rep1	GDLPREPLVATNLPGR	Biotin-NHS	0	0	0	1	3	12.68	12.38	12.68	79.4	1480000		249	(K)			0.864	83.9	2	644.345	1931.02	0.0037	1.9	76061.2	HUMAN	P42166	P42166	Lamina-associated polypeptide 2, isoform alpha
BiotinAb	Rep1	ELAQQVQQVAAEYCR	Biotin-NHS	0	0	0	1	2	12.68	14.52	13.51	85.6	3300000		178	(R)		C:Carbamidomethylation,	0.832	95.67	7	1009.97	2018.94	-0.0033	-1.7	69660.3	HUMAN	P17844	P17844|J3KTA4|P17844-2	Probable ATP-dependent RNA helicase DDX5
BiotinAb	Rep1	AYVSTLMGVPGR	Biotin-NHS	0	0	0	1	2	12.68	9.49	9.81	94.7	1610000		215	(K)			0.854	97.55	6	738.87	1476.73	-0.0019	-1.3	37677.3	HUMAN	O00303	O00303	Eukaryotic translation initiation factor 3 subunit F
BiotinAb	Rep1	TGAIVDVPVGEELLGR	Biotin-NHS	0	0	0	1	2	12.68	10.57	10.02	94.4	2190000		134	(R)			0.984	99.33	0	925.989	1850.97	0.0017	0.9	59863.7	HUMAN	P25705	P25705|P25705-2	ATP synthase subunit alpha, mitochondrial
BiotinAb	Rep1	TLTLALIWQLMR	Hydrogen	0	0	0	0	2	12.68	13.38	12.26	99.1	3660000		489	(R)			0.755	99.07	0	729.928	1458.85	-0.0016	-1.1	70857.7	HUMAN	P13796	P13796|P13796-2	Plastin-2
BiotinAb	Rep1	HLEMNPHFGSHR	Biotin-NHS	0	0	0	1	3	12.67	10.64	10.64	90.1	8040000		669	(K)			0.967	58.35	12	563.257	1687.76	-0.0003	-0.2	142268	HUMAN	Q08211	Q08211	ATP-dependent RNA helicase A
BiotinAb	Rep1	INPICNDHYR	Biotin-NHS	0	0	0	1	2	12.67	6.95	6.63	88.7	3860000		66	(K)		C:Carbamidomethylation,	0.988	73.67	10	764.345	1527.68	-0.0005	-0.3	37553.1	HUMAN	Q96KB5-2	Q96KB5-2|Q96KB5	Isoform 2 of Lymphokine-activated killer T-cell-originated protein kinase
BiotinAb	Rep1	EGTGTEMPMIGDR	Biotin-NHS	0	0	0	1	2	12.67	12.67	12.67	73.2	7730000		40	(R)			0.966	83.07	12	810.348	1619.69	0.0027	1.7	52088.9	HUMAN	Q02790	Q02790	Peptidyl-prolyl cis-trans isomerase FKBP4
BiotinAb	Rep1	HVGMAVAGLLADAR	Biotin-NHS	0	0	0	1	3	12.67	12.67	12.67	68.3	3990000		73	(R)			0.981	92.15	6	536.279	1606.82	0.003	1.9	28660.9	HUMAN	P25788	P25788|P25788-2	Proteasome subunit alpha type-3
BiotinAb	Rep1	VFSGLVSTGLK	Hydrogen	1	0	0	0	2	12.66	12.66	9.77	92	25500000		416	(R)			0.998	70.57	10	554.324	1107.64	-0.0008	-0.7	96306.4	HUMAN	P13639	P13639	Elongation factor 2
BiotinAb	Rep1	IYVGNLPPDIR	Biotin-NHS	0	0	0	1	2	12.66	8.49	7.88	90.9	9210000		18	(R)			0.978	98.43	38	741.894	1482.78	0.0032	2.1	32340.7	HUMAN	Q07955-2	Q07955-2|J3KTL2|Q07955|Q07955-3|J3KSW7|J3QQV5	Isoform ASF-2 of Serine/arginine-rich splicing factor 1
BiotinAb	Rep1	LASVPAGGAVAVSAAPGSAAPAAGSAPAAAEEK	Hydrogen	1	0	0	0	3	12.65	11.68	11.21	83.3	16800000		62	(K)			0.984	66.2	14	925.481	2774.43	-0.0033	-1.2	11664.7	HUMAN	P05387	P05387	60S acidic ribosomal protein P2
BiotinAb	Rep1	YYTSASGDEMVSLK	Hydrogen	1	0	0	0	2	12.64	12.88	10.48	92.9	4840000		587	(R)			0.948	61.58	16	775.855	1550.7	-0.0013	-0.8	98729.9	HUMAN	P07900-2	P07900-2|P07900	Isoform 2 of Heat shock protein HSP 90-alpha
BiotinAb	Rep1	TGQPMIHIYLDK	Hydrogen	1	0	0	0	3	12.64	12.64	15.92	78.5	11600000		398	(R)			1	66.37	13	472.583	1415.73	-0.0006	-0.4	69249.8	HUMAN	Q01844-5	Q01844-5|Q01844|Q01844-3|B0QYK0|Q01844-6|Q01844-2|C9JGE3	Isoform 5 of RNA-binding protein EWS
BiotinAb	Rep1	QISRPSAAGINLMIGSTR	Hydrogen	0	0	0	0	3	12.64	12.2	9.8	91.7	13800000		1137	(R)			0.974	70.12	11	624.675	1872.01	-0.0013	-0.7	142268	HUMAN	Q08211	Q08211|Q08211-2	ATP-dependent RNA helicase A
BiotinAb	Rep1	RDVQEIFR	Biotin-NHS	0	0	0	1	2	12.64	7.66	5.89	88.9	12600000		224	(R)			0.928	78.83	14	644.827	1288.65	-0.001	-0.8	51134.9	HUMAN	Q13838-2	Q13838-2|Q13838|O00148|Q5STU3|O00148-2|B1Q2N1	Isoform 2 of Spliceosome RNA helicase DDX39B
BiotinAb	Rep1	IHIDLPNEQAR	Biotin-NHS	0	0	0	1	2	12.64	10.46	9.87	87.8	4170000		299	(K)			0.968	85.58	6	766.389	1531.77	0.0031	2	44457.5	HUMAN	P62333	P62333	26S protease regulatory subunit 10B
BiotinAb	Rep1	HGVIVAADSR	Biotin-NHS	0	0	0	1	2	12.63	9.37	9.37	94.7	12400000		69	(R)			0.989	61.92	12	625.818	1250.63	-0.0012	-1	28650.9	HUMAN	P28074	P28074|P28074-2	Proteasome subunit beta type-5
BiotinAb	Rep1	GECQACDQLHFCR	Biotin-NHS	0	0	0	1	2	12.63	12.63	12.63	95.5	413000		97	(R)		C:Carbamidomethylation,	0.912	66.07	0	953.874	1906.74	-0.0045	-2.4	33988.4	HUMAN	Q96H79	Q96H79	Zinc finger CCCH-type antiviral protein 1-like
BiotinAb	Rep1	NMSVHLSPCFR	Biotin-NHS	0	0	0	1	2	12.63	12.63	13.62	76.7	3780000		108	(K)		C:Carbamidomethylation,	0.948	80.32	12	787.355	1573.71	-0.0043	-2.7	18601.6	HUMAN	P62280	P62280|M0QZC5|M0R1H5	40S ribosomal protein S11
BiotinAb	Rep1	VNQAIWLLCTGAR	Hydrogen	0	0	0	0	2	12.63	11.11	12.07	90.6	1500000		168	(R)		C:Carbamidomethylation,	0.898	84.1	6	751.399	1501.79	-0.0039	-2.6	25504	HUMAN	M0R0R2	M0R0R2|P46782|M0QZN2	40S ribosomal protein S5
BiotinAb	Rep1	AGNAIHAILLYR	Biotin-NHS	0	0	0	1	2	12.63	12.73	12.18	87.7	1630000		272	(R)			0.975	92.63	6	769.421	1537.83	0.0031	2	89050.7	HUMAN	P50416	P50416|P50416-2|H3BMD2	Carnitine O-palmitoyltransferase 1, liver isoform
BiotinAb	Rep1	VLANPGNSQVAR	Biotin-NHS	0	0	0	1	2	12.62	8.95	4.42	92.9	17500000		43	(R)			0.925	77.9	26	726.374	1451.74	-0.0007	-0.5	98480.7	HUMAN	Q14974	Q14974	Importin subunit beta-1
BiotinAb	Rep1	GSDFDCELR	Biotin-NHS	0	0	0	1	2	12.62	8.2	12.62	82.4	53200000		140	(K)		C:Carbamidomethylation,	0.991	77.97	12	662.768	1324.53	-0.001	-0.7	51312.6	HUMAN	P61978-2	P61978-2|P61978|P61978-3|Q5T6W5|Q5T6W1	Isoform 2 of Heterogeneous nuclear ribonucleoprotein K
BiotinAb	Rep1	SMYEEEINETRR	Biotin-NHS	0	0	0	1	2	12.61	15.07	13.86	89.1	5550000		210	(K)			0.974	70.52	10	891.892	1782.78	-0.0019	-1	66692.5	HUMAN	P20700	P20700|E9PBF6	Lamin-B1
BiotinAb	Rep1	ILMEHIHk	Biotin-NHS	1	1	1	1	2	12.61	6.97	8.02	78	9840000	K144k	137	(R)	ILMEHIHK(1.0)	k:Biotin-NHS	0.981	92.23	7	736.866	1246.64	226.08	1.9	23579.7	HUMAN	P84098	P84098|J3KTE4|J3QR09	60S ribosomal protein L19
BiotinAb	Rep1	YEQGTGCWQGPNR	Biotin-NHS	0	0	0	1	2	12.6	10.01	11.52	96	1640000		472	(K)		C:Carbamidomethylation,	0.94	72.45	2	889.871	1778.74	-0.0022	-1.3	61161.1	HUMAN	K7ELL7	K7ELL7|P14314|P14314-2	Glucosidase 2 subunit beta
BiotinAb	Rep1	LTDCVVMRDPASkR	Biotin-NHS	1	1	1	1	3	12.6	7.08	8.54	86.4	26200000	K59k	47	(K)	LTDCVVMRDPASK(1.0)R	C:Carbamidomethylation,k:Biotin-NHS	0.948	85.62	8	700.668	1873.91	226.081	1.4	37486.1	HUMAN	P22626	P22626|P22626-2	Heterogeneous nuclear ribonucleoproteins A2/B1
BiotinAb	Rep1	IYAMHWGTDSR	Biotin-NHS	0	0	0	1	2	12.6	8.19	11.49	86.9	3200000		58	(K)			0.932	89.8	4	781.848	1562.69	0.0014	0.9	38175.1	HUMAN	P62873	P62873|P62879|P62873-2|E7EP32	Guanine nucleotide-binding protein G(I)/G(S)/G(T) subunit beta-1
BiotinAb	Rep1	HLQLSFQEPHFYLR	Hydrogen	0	0	0	0	3	12.59	10.03	9.92	72.9	3940000		148	(R)			0.96	76.57	7	605.649	1814.93	-0.0027	-1.5	75912.4	HUMAN	P85037	P85037	Forkhead box protein K1
BiotinAb	Rep1	GCDVVVIPAGVPR	Biotin-NHS	0	0	0	1	2	12.59	12.59	12.59	92.9	15900000		92	(K)		C:Carbamidomethylation,	0.986	91.25	9	782.904	1564.8	0.0032	2.1	35959.1	HUMAN	P40926	P40926|P40926-2	Malate dehydrogenase, mitochondrial
BiotinAb	Rep1	VGDQVTHIR	Biotin-NHS	0	0	0	1	2	12.58	8.32	5.97	89.8	3350000		45	(R)			0.922	65.45	9	625.818	1250.63	-0.0019	-1.5	70643.5	HUMAN	P29350-4	P29350-4|P29350-3|P29350	Isoform 4 of Tyrosine-protein phosphatase non-receptor type 6
BiotinAb	Rep1	GLLEFEHQR	Biotin-NHS	0	0	0	1	2	12.58	10.11	6.7	90.3	16700000		174	(R)			0.992	84.38	10	677.832	1354.66	-0.0005	-0.4	109892	HUMAN	Q14697-2	Q14697-2|Q14697|E9PKU7|F5H6X6	Isoform 2 of Neutral alpha-glucosidase AB
BiotinAb	Rep1	AGAHLQGGAk	Biotin-NHS	1	1	1	1	2	12.57	7.72	6.65	64.2	34500000	K117k	108	(K)	AGAHLQGGAK(1.0)	k:Biotin-NHS	0.998	72.37	10	681.327	1135.57	226.078	0.6	36223.7	HUMAN	P04406	P04406|P04406-2|E7EUT5	Glyceraldehyde-3-phosphate dehydrogenase
BiotinAb	Rep1	TGSGGPGNHPHGPDASAEGLNPYGLVAPR	Biotin-NHS	0	0	0	1	3	12.57	13.07	13.81	79.7	1870000		482	(R)			0.898	75.2	4	1003.48	3008.41	0.004	1.3	76521.9	HUMAN	Q86UX7	Q86UX7|Q86UX7-2	Fermitin family homolog 3
BiotinAb	Rep1	LQVEEVHQLSR	Biotin-NHS	0	0	0	1	2	12.57	10.9	8.09	80.1	3470000		192	(K)			0.997	78.83	8	782.402	1563.8	0.0021	1.4	27358.5	HUMAN	Q9NR28	Q9NR28|Q9NR28-3|Q9NR28-2	Diablo homolog, mitochondrial
BiotinAb	Rep1	DCEQAENWMAAR	Biotin-NHS	0	0	0	1	2	12.57	12.57	12.57	88.2	1660000		1453	(R)		C:Carbamidomethylation,	0.743	80.97	3	853.839	1706.67	-0.0008	-0.5	285888	HUMAN	Q13813-2	Q13813-2|A6NG51|Q13813|Q13813-3	Isoform 2 of Spectrin alpha chain, non-erythrocytic 1
BiotinAb	Rep1	LQSGICHLFR	Biotin-NHS	0	0	0	1	2	12.57	7.6	8.02	91.4	3210000		198	(R)		C:Carbamidomethylation,	0.949	90.62	2	728.866	1456.72	0.0067	4.6	57534.6	HUMAN	P14868	P14868|P14868-2	Aspartate--tRNA ligase, cytoplasmic
BiotinAb	Rep1	TVPFCSTFAAFFTR	Hydrogen	0	0	0	0	2	12.57	9.92	12.71	88.2	13000000		390	(R)		C:Carbamidomethylation,	0.999	98.27	10	826.4	1651.79	-0.0019	-1.1	69497	HUMAN	P29401-2	P29401-2|P29401|B4E022	Isoform 2 of Transketolase
BiotinAb	Rep1	GHTDYIHCLALR	Biotin-NHS	0	0	0	1	3	12.56	12.57	13.08	87.8	6730000		166	(R)		C:Carbamidomethylation,	0.979	72.68	8	561.27	1681.79	0.0006	0.4	38104.8	HUMAN	Q86W42	Q86W42|Q86W42-2|Q86W42-3	THO complex subunit 6 homolog
BiotinAb	Rep1	VNQAIWLLCTGAR	Biotin-NHS	0	0	0	1	2	12.56	13.12	12.39	96.4	1870000		168	(R)		C:Carbamidomethylation,	0.891	100.15	0	864.44	1727.87	0.0001	0.1	25504	HUMAN	M0R0R2	M0R0R2|P46782|M0QZN2	40S ribosomal protein S5
BiotinAb	Rep1	KLIYFQLHR	Hydrogen	1	0	0	0	3	12.55	12.55	12.55	77.5	21600000		366	(K)			0.988	57.83	12	406.576	1217.71	-0.0017	-1.4	90316.8	HUMAN	Q13263	Q13263|Q13263-2	Transcription intermediary factor 1-beta
BiotinAb	Rep1	QMQVLHPAAR	Biotin-NHS	0	0	0	1	2	12.55	10.93	10.35	87.9	26400000		80	(K)			0.995	67.42	14	688.849	1376.69	-0.0017	-1.3	58436.7	HUMAN	P50991	P50991	T-complex protein 1 subunit delta
BiotinAb	Rep1	DLHDANTDLIGRHPk	Biotin-NHS	1	1	1	1	3	12.55	9.69	9.77	84.5	12400000	K239k	225	(K)	DLHDANTDLIGRHPK(1.0)	k:Biotin-NHS	-1.415	75.03	0	718.678	1927.94	226.076	-0.6	54627.8	HUMAN	P53985	P53985|P53985-2	Monocarboxylate transporter 1
BiotinAb	Rep1	SSGGREDLESSGLQR	Biotin-NHS	0	0	0	1	2	12.54	13.15	11.63	92.3	8900000		70	(K)			0.971	55.23	11	902.417	1803.83	-0.0023	-1.3	20372.5	HUMAN	Q9UK76-2	Q9UK76-2|Q9UK76|Q9UK76-3|J3KT51	Isoform 2 of Hematological and neurological expressed 1 protein
BiotinAb	Rep1	DQVANSAFVER	Biotin-NHS	0	0	0	1	2	12.54	8.19	10.89	78.3	105000000		622	(K)			0.991	76.97	10	731.343	1461.68	-0.0009	-0.6	98729.9	HUMAN	P07900-2	P07900-2|P07900	Isoform 2 of Heat shock protein HSP 90-alpha
BiotinAb	Rep1	GQNHNVQGFHPYR	Biotin-NHS	0	0	0	1	3	12.53	9.46	12.53	75.9	6810000		394	(R)			0.947	51.37	11	593.942	1779.81	-0.0032	-1.8	43610.8	HUMAN	Q96EP5	Q96EP5|K7EK33	DAZ-associated protein 1
BiotinAb	Rep1	TEEGPTLSYGR	Biotin-NHS	0	0	0	1	2	12.53	9	10.67	77.8	6460000		150	(R)			0.992	72.82	9	718.329	1435.65	-0.001	-0.7	100479	HUMAN	A8MXP9	A8MXP9|P43243|D6REM6	Matrin-3
BiotinAb	Rep1	THLMSESEWR	Biotin-NHS	0	0	0	1	2	12.53	12.53	12.53	80.9	3880000		35	(K)			0.992	76.53	3	751.329	1501.66	-0.0059	-3.9	9660	HUMAN	P61024	P61024|Q5T179|Q9BZU3	Cyclin-dependent kinases regulatory subunit 1
BiotinAb	Rep1	GITHIGYTDLPSR	Biotin-NHS	0	0	0	1	2	12.53	9.64	10.64	71.7	5640000		367	(K)			0.918	79.72	14	828.413	1655.82	-0.0014	-0.8	114635	HUMAN	Q13423	Q13423|E9PCX7	NAD(P) transhydrogenase, mitochondrial
BiotinAb	Rep1	ATNFLAHEk	Acetyl	1	1	1	0	2	12.53	12.94	13.52	79.4	38000000	K10k	2	(M)	ATNFLAHEK(1.0)	k:Biotin-NHS	0.96	86.6	8	649.813	1072.54	226.077	-0.6	31235.4	HUMAN	P29692	P29692|P29692-4|P29692-3|E9PQZ1|E9PMW7|E9PN91|E9PJD0	Elongation factor 1-delta
BiotinAb	Rep1	GNFNYIEFTR	Biotin-NHS	0	0	0	1	2	12.53	17.37	14.25	81.3	5960000		157	(K)			0.983	94.07	8	743.844	1486.68	0.0018	1.2	20513.6	HUMAN	J3QRS3	J3QRS3|O14950|P19105	Myosin regulatory light chain 12A
BiotinAb	Rep1	IREESGAR	Biotin-NHS	0	0	0	1	2	12.52	4.75	2.33	89.8	20600000		39	(R)			0.992	50.27	10	572.282	1143.56	-0.0013	-1.2	38010.7	HUMAN	Q15365	Q15365	Poly(rC)-binding protein 1
BiotinAb	Rep1	AISGVHTVR	Biotin-NHS	0	0	0	1	2	12.52	7.19	6.53	90.3	17800000		60	(K)			0.989	61.32	12	583.311	1165.62	-0.0008	-0.7	51679.1	HUMAN	P41091	P41091|Q2VIR3|Q2VIR3-2|F8W810	Eukaryotic translation initiation factor 2 subunit 3
BiotinAb	Rep1	SVIHSHIk	Biotin-NHS	1	1	1	1	2	12.52	9.35	8.49	71.2	5960000	K759k	752	(R)	SVIHSHIK(1.0)	k:Biotin-NHS	0.981	74.1	8	686.847	1146.61	226.078	0.3	88710.4	HUMAN	Q16666	Q16666|Q16666-2|Q16666-6|Q16666-3	Gamma-interferon-inducible protein 16
BiotinAb	Rep1	RIVDLHSR	Biotin-NHS	0	0	0	1	3	12.51	8.69	9.17	79.2	6850000		551	(R)			0.985	58.87	11	407.889	1221.65	-0.0004	-0.3	93857.5	HUMAN	Q14566	Q14566	DNA replication licensing factor MCM6
BiotinAb	Rep1	TDYNASVSVPDSSGPER	Hydrogen	0	0	0	0	2	12.5	11.11	11.19	100	10800000		70	(R)			0.967	52.38	11	890.902	1780.8	-0.0025	-1.4	51312.6	HUMAN	P61978-2	P61978-2|P61978|P61978-3|Q5T6W5	Isoform 2 of Heterogeneous nuclear ribonucleoprotein K
BiotinAb	Rep1	AHECLGEALR	Biotin-NHS	0	0	0	1	2	12.5	7.83	9.13	100	18500000		177	(R)		C:Carbamidomethylation,	0.999	66.02	12	691.32	1381.63	-0.0021	-1.5	128915	HUMAN	K7EM85	K7EM85|Q92619-2|K7ES98|Q92619|F5H1R4	Minor histocompatibility antigen HA-1
BiotinAb	Rep1	GFSVVADTPELQR	Hydrogen	0	0	0	0	2	12.5	8.52	7.84	95.3	2160000		97	(K)			0.931	70.6	10	709.867	1418.73	-0.0014	-1	36812.2	HUMAN	Q14847-2	Q14847-2|Q14847|Q14847-3	Isoform 2 of LIM and SH3 domain protein 1
BiotinAb	Rep1	SLAFHRPPYHLLQQR	Biotin-NHS	0	0	0	1	4	12.5	12.5	11.01	68.7	488000		855	(K)			0.882	71.62	0	523.029	2089.09	0.0037	1.8	153085	HUMAN	Q6P2E9	Q6P2E9|Q6P2E9-2	Enhancer of mRNA-decapping protein 4
BiotinAb	Rep1	GTVEPQLEAR	Biotin-NHS	0	0	0	1	2	12.5	7.9	10.04	81.8	6780000		428	(K)			0.991	73.08	10	663.329	1325.65	-0.0006	-0.4	283472	HUMAN	P21333	P21333|P21333-2|Q5HY54	Filamin-A
BiotinAb	Rep1	QEYDESGPSIVHR	Hydrogen	0	0	0	0	3	12.5	12.5	12.17	100	16100000		1060	(K)			0.979	42.6	18	506.238	1516.7	-0.0018	-1.2	123097	HUMAN	A5A3E0	A5A3E0|Q6S8J3|P0CG38|P0CG39|Q9BYX7|P60709|P63261	POTE ankyrin domain family member F
BiotinAb	Rep1	DHYEATAMHR	Biotin-NHS	0	0	0	1	3	12.49	10.91	12.49	89.7	18600000		136	(K)			0.98	46.93	11	486.208	1456.61	-0.0003	-0.2	24712.7	HUMAN	O75832	O75832|B1AJY7|B1AJY5|O75832-2|B1AJY6	26S proteasome non-ATPase regulatory subunit 10
BiotinAb	Rep1	GAEQLAEGGR	Biotin-NHS	0	0	0	1	2	12.49	9.29	9.57	79.8	4770000		306	(R)			0.931	64.07	14	607.285	1213.56	-0.0008	-0.6	87267.9	HUMAN	Q08J23	Q08J23|Q08J23-2|Q08J23-3	tRNA (cytosine(34)-C(5))-methyltransferase
BiotinAb	Rep1	SLTNDWEDHLAVK	Hydrogen	1	0	0	0	3	12.49	7.57	7.66	91.2	12000000		437	(K)			0.958	67.47	12	509.919	1527.74	-0.0007	-0.4	98729.9	HUMAN	P07900-2	P07900-2|P07900|P08238	Isoform 2 of Heat shock protein HSP 90-alpha
BiotinAb	Rep1	LYEEGSNkR	Biotin-NHS	1	1	1	1	2	12.49	6.64	8.35	90.8	3570000	K65k	58	(K)	LYEEGSNK(1.0)R	k:Biotin-NHS	0.986	83.2	11	774.353	1321.62	226.079	0.8	28660.9	HUMAN	P25788	P25788|P25788-2	Proteasome subunit alpha type-3
BiotinAb	Rep1	GMGGHGYGGAGDASSGFHGGHFVHMR	Biotin-NHS	0	0	0	1	5	12.48	12.48	15.66	69.8	2020000		175	(R)			0.978	58.3	2	554.637	2769.16	-0.005	-1.8	36982.9	HUMAN	P31942	P31942|P31942-2|P31942-3|P31942-4|P31942-5|P31942-6	Heterogeneous nuclear ribonucleoprotein H3
BiotinAb	Rep1	GGGQIIPTAR	Biotin-NHS	0	0	0	1	2	12.48	10.82	10.82	92.6	87300000		804	(R)			0.998	75.47	9	598.316	1195.62	-0.0008	-0.6	110404	HUMAN	Q15029	Q15029|Q15029-3|Q15029-2|P13639	116 kDa U5 small nuclear ribonucleoprotein component
BiotinAb	Rep1	LGNYAGAVQDCER	Biotin-NHS	0	0	0	1	2	12.48	11.03	12.34	86.6	3350000		138	(K)		C:Carbamidomethylation,	0.971	83.42	8	839.869	1678.73	-0.0014	-0.8	34290.7	HUMAN	O43765	O43765	Small glutamine-rich tetratricopeptide repeat-containing protein alpha
BiotinAb	Rep1	GNHECASINR	Biotin-NHS	0	0	0	1	2	12.48	12.48	12.48	87.2	64800000		134	(R)		C:Carbamidomethylation,	0.987	41.05	14	692.295	1383.59	-0.0058	-4.2	39429.4	HUMAN	P62136-2	P62136-2|P36873-2|F8W0W8|P62136|P62140|P36873|F8VYE8|P62136-3|F8VR82	Isoform 2 of Serine/threonine-protein phosphatase PP1-alpha catalytic subunit
BiotinAb	Rep1	LILEVHQFSR	Hydrogen	0	0	0	0	3	12.47	10.71	10.94	95.8	14200000		2015	(R)			0.999	63.87	12	414.571	1241.7	-0.0012	-0.9	275403	HUMAN	Q01082	Q01082|Q01082-2|Q01082-3	Spectrin beta chain, non-erythrocytic 1
BiotinAb	Rep1	FPFLGVHFTPR	Hydrogen	0	0	0	0	3	12.47	12.27	12.47	65.8	10200000		308	(R)			0.995	81.88	22	439.909	1317.71	0.0009	0.6	51056.9	HUMAN	Q9H9P8	Q9H9P8|Q9H9P8-2|C9JVN9	L-2-hydroxyglutarate dehydrogenase, mitochondrial
BiotinAb	Rep1	LEAAYLDLQR	Biotin-NHS	0	0	0	1	2	12.47	7.01	8.6	93.8	1980000		94	(R)			0.975	98.83	2	709.359	1417.71	-0.0029	-2.1	15119.1	HUMAN	E5RHG6	E5RHG6|O75347-2|E5RJD8|O75347|E5RIW3	Tubulin-specific chaperone A
BiotinAb	Rep1	DITYFIQQLLR	Hydrogen	0	0	0	0	2	12.47	10.57	10.77	94.9	1890000		199	(R)			0.948	100.82	0	705.393	1409.78	-0.0011	-0.8	47826.7	HUMAN	P61158	P61158|Q9P1U1|B4DXW1|Q9P1U1-3|Q9P1U1-2|Q9C0K3	Actin-related protein 3
BiotinAb	Rep1	ITVVGVGQVGMACAISILGK	Hydrogen	1	0	0	0	2	12.46	12.26	15.21	80.9	1570000		24	(K)		C:Carbamidomethylation,	0.521	98.47	1	987.05	1973.09	0.0006	0.3	36923.1	HUMAN	P07195	P07195	L-lactate dehydrogenase B chain
BiotinAb	Rep1	HQGVmVGMGQK	Hydrogen	1	0	0	0	3	12.46	11.25	10.26	66.7	92300000	M46m	42	(R)	HQGVM(0.99)VGM(0.0)GQK	m:Oxidized methionine	0.992	28.47	17	396.526	1171.57	15.9926	-2	42407.6	HUMAN	P62736	P62736|P68032|P68133|Q562R1|P63267|P60709|P63261|Q5T8M7|A6NL76|Q5T8M8|J3KT65|G5E9R0|B8ZZJ2|F8WB63	Actin, aortic smooth muscle
BiotinAb	Rep1	NQDECVIALHDCNGDVNR	Biotin-NHS	0	0	0	1	3	12.45	13.75	13	78.1	436000		64	(K)		C:Carbamidomethylation,	0.901	68.02	0	785.668	2354.99	-0.0015	-0.7	116866	HUMAN	Q14157-5	Q14157-5|Q14157|F8W726|Q14157-3|Q14157-1|Q14157-4	Isoform 5 of Ubiquitin-associated protein 2-like
BiotinAb	Rep1	HVVFIAQR	Biotin-NHS	0	0	0	1	2	12.45	10.84	11.88	95.5	87300000		91	(K)			0.998	75.47	9	598.323	1195.64	-0.0009	-0.7	22126.4	HUMAN	P62081	P62081|B5MCP9	40S ribosomal protein S7
BiotinAb	Rep1	WLLLTGISAQQNR	Hydrogen	0	0	0	0	2	12.45	11.32	11.11	87.7	6660000		164	(K)			0.891	87.4	3	750.42	1499.83	0.0009	0.6	193380	HUMAN	Q00610	Q00610|Q00610-2	Clathrin heavy chain 1
BiotinAb	Rep1	GGGHVAQIYAIR	Hydrogen	0	0	0	0	3	12.44	10.46	12.56	83	8600000		74	(K)			0.996	48.05	10	414.561	1241.67	-0.0062	-5	16559.1	HUMAN	P62249	P62249|M0R210|M0R3H0	40S ribosomal protein S16
BiotinAb	Rep1	IAGHPLAQNER	Biotin-NHS	0	0	0	1	2	12.44	9.3	6.11	89.2	2170000		130	(K)			0.901	63.92	9	716.36	1431.72	-0.0027	-1.9	19901.3	HUMAN	Q9UMY4	Q9UMY4|Q9UMY4-2|Q9UMY4-3	Sorting nexin-12
BiotinAb	Rep1	WATHGEPSPVNSHPQR	Biotin-NHS	0	0	0	1	3	12.43	12.43	11.43	94.9	981000		96	(R)			0.628	59.23	2	675.983	2025.93	-0.0013	-0.6	79603.8	HUMAN	Q06210	Q06210|Q06210-2	Glutamine--fructose-6-phosphate aminotransferase [isomerizing] 1
BiotinAb	Rep1	GTDRLDLPVTTR	Biotin-NHS	0	0	0	1	2	12.43	9.89	13.15	84.9	5980000		950	(R)			0.975	76.27	8	785.406	1569.81	-0.0011	-0.7	117096	HUMAN	V9GYM8	V9GYM8|Q5VY93|Q92974|Q92974-2|Q92974-3	Rho guanine nucleotide exchange factor 2
BiotinAb	Rep1	IHVIDHSGAR	Biotin-NHS	0	0	0	1	3	12.42	10.87	12.42	60	20000000		85	(R)			0.994	62.35	12	444.227	1330.67	-0.001	-0.8	27610.3	HUMAN	Q99426	Q99426|Q99426-2|K7EK42	Tubulin-folding cofactor B
BiotinAb	Rep1	MMNGGHYTYSENR	Biotin-NHS	0	0	0	1	2	12.42	12.42	12.42	57.5	4690000		133	(K)			0.967	65.72	10	893.359	1785.71	-0.0039	-2.2	20061.9	HUMAN	Q99497	Q99497|K7ELW0	Protein DJ-1
BiotinAb	Rep1	VVHIIQSR	Biotin-NHS	0	0	0	1	2	12.42	9.83	12.47	86.3	5750000		633	(R)			0.994	78.95	12	589.329	1177.65	0.0003	0.2	152672	HUMAN	O60885	O60885|Q58F21-2|Q58F21-3|Q58F21|Q58F21-4|Q58F21-5|O60885-3|Q15059|O60885-2	Bromodomain-containing protein 4
BiotinAb	Rep1	LVINGNPITIFQERDPSK	Hydrogen	1	0	0	0	3	12.42	10.18	12.09	81.5	62400000		67	(K)			0.993	83.23	13	681.041	2041.11	0.0002	0.1	36223.7	HUMAN	P04406	P04406|P04406-2	Glyceraldehyde-3-phosphate dehydrogenase
BiotinAb	Rep1	TQRPADVIFATVR	Biotin-NHS	0	0	0	1	2	12.42	12.27	12.06	77	10200000		654	(R)			0.984	84.95	8	850.451	1699.89	-0.0003	-0.2	81934.1	HUMAN	P33993	P33993|P33993-3	DNA replication licensing factor MCM7
BiotinAb	Rep1	LLQDFFNGR	Biotin-NHS	0	0	0	1	2	12.42	7.25	5.57	92.1	1630000		349	(K)			0.964	100.67	4	668.329	1335.65	-0.001	-0.7	70336.2	HUMAN	P08107	P08107|P08107-2|V9GZ37	Heat shock 70 kDa protein 1A/1B
BiotinAb	Rep1	YQPFKPLSIGGIIILK	Hydrogen	2	0	0	0	3	12.41	12.41	12.41	72.8	12600000		900	(R)			0.931	92.18	10	596.367	1787.08	0.0044	2.5	106861	HUMAN	Q99460	Q99460|Q99460-2	26S proteasome non-ATPase regulatory subunit 1
BiotinAb	Rep1	LGDLYEEEMR	Biotin-NHS	0	0	0	1	2	12.41	9.54	9.54	91.6	4210000		146	(R)			0.992	96.7	8	740.825	1480.64	-0.0011	-0.8	53707.8	HUMAN	P08670	P08670|B0YJC4	Vimentin
BiotinAb	Rep1	RTGQPMIHIYLDK	Hydrogen	1	0	0	0	3	12.4	11.03	10.22	73.6	2280000		397	(K)			0.884	57.03	14	524.617	1571.84	-0.0002	-0.1	69249.8	HUMAN	Q01844-5	Q01844-5|Q01844|Q01844-3|B0QYK0|Q01844-6|Q01844-2|C9JGE3	Isoform 5 of RNA-binding protein EWS
BiotinAb	Rep1	QLHEDEEFAR	Biotin-NHS	0	0	0	1	2	12.4	5.3	9.13	84.6	2280000		218	(R)			0.967	64.15	12	750.332	1499.66	-0.0027	-1.8	128766	HUMAN	P35251	P35251|P35251-2	Replication factor C subunit 1
BiotinAb	Rep1	ANSNLVLQADR	Biotin-NHS	0	0	0	1	2	12.4	12.05	11.35	91.9	2470000		15	(K)			0.976	79.4	4	713.858	1426.71	-0.0013	-0.9	246158	HUMAN	O75643	O75643|O75643-2	U5 small nuclear ribonucleoprotein 200 kDa helicase
BiotinAb	Rep1	SVVLMSHLGRPDGVPMPDK	Hydrogen	1	0	0	0	4	12.39	10.56	7.04	82	14000000		57	(K)			0.996	66.78	14	509.517	2035.05	-0.001	-0.5	45013.3	HUMAN	P00558	P00558|P00558-2	Phosphoglycerate kinase 1
BiotinAb	Rep1	YFHVVIAGPQDSPFEGGTFK	Hydrogen	1	0	0	0	3	12.39	12.39	12.39	67	31400000		34	(R)			0.996	82.23	13	732.696	2196.08	-0.0018	-0.8	17194.6	HUMAN	P61088	P61088|F8VV71|F8VSD4|F8VZ29	Ubiquitin-conjugating enzyme E2 N
BiotinAb	Rep1	LILPHVDIQLK	Hydrogen	1	0	0	0	3	12.38	8.57	8.02	82.6	50100000		70	(K)			1	81.53	11	430.271	1288.8	-0.0001	0	51364.8	HUMAN	P48735	P48735|P48735-2	Isocitrate dehydrogenase [NADP], mitochondrial
BiotinAb	Rep1	AQQATPGGAAPTIFSR	Biotin-NHS	0	0	0	1	2	12.38	10.16	8.61	88.3	1100000		43	(K)			0.724	83.32	2	899.947	1798.89	-0.0046	-2.5	17218.5	HUMAN	Q9BX68	Q9BX68	Histidine triad nucleotide-binding protein 2, mitochondrial
BiotinAb	Rep1	ETHVMDYR	Biotin-NHS	0	0	0	1	2	12.37	8.96	8.96	73.3	23600000		181	(K)			0.994	61.97	10	638.776	1276.55	-0.0011	-0.8	27572.3	HUMAN	Q9UL46	Q9UL46|H0YM70	Proteasome activator complex subunit 2
BiotinAb	Rep1	TEVNSGFFYK	Hydrogen	1	0	0	0	2	12.37	10.44	10.53	79.4	9150000		242	(K)			0.991	63.5	12	596.288	1191.57	-0.0002	-0.1	58479.6	HUMAN	P40227	P40227|Q92526|P40227-2|Q92526-2	T-complex protein 1 subunit zeta
BiotinAb	Rep1	SHSIFLINVK	Hydrogen	1	0	0	0	2	12.37	10.49	9.9	84.7	15000000		204	(R)			0.999	69.7	12	579.337	1157.67	-0.0007	-0.6	110425	HUMAN	P33176	P33176	Kinesin-1 heavy chain
BiotinAb	Rep1	WVNSHLAR	Biotin-NHS	0	0	0	1	2	12.37	6.87	6.87	86.7	7440000		70	(K)			0.979	73.55	10	604.803	1208.6	-0.0012	-1	290178	HUMAN	Q9H254	Q9H254|O15020|O15020-2|Q01082|P11277-2|Q01082-2|Q01082-3|Q9H254-4|P11277|P11277-3|M0QZQ3|Q9H254-2	Spectrin beta chain, non-erythrocytic 4
BiotinAb	Rep1	LGSTVFVANLDYK	Hydrogen	1	0	0	0	2	12.37	9.95	8.83	79	9960000		202	(R)			0.999	78.48	9	713.882	1426.76	-0.0009	-0.6	77799.7	HUMAN	P52272	P52272|P52272-2	Heterogeneous nuclear ribonucleoprotein M
BiotinAb	Rep1	GAEEMETVIPVDVMR	Biotin-NHS	0	0	0	1	2	12.36	11.92	9.8	90.6	1540000		13	(K)			0.88	99.02	0	951.443	1901.88	-0.0009	-0.5	20061.9	HUMAN	Q99497	Q99497|K7ELW0	Protein DJ-1
BiotinAb	Rep1	ERPPNPIEFLASYLLK	Hydrogen	1	0	0	0	3	12.36	13.35	10.72	62.1	3510000		75	(K)			0.891	99.75	5	629.684	1887.04	0.0012	0.6	11249.5	HUMAN	Q9C005	Q9C005	Protein dpy-30 homolog
BiotinAb	Rep1	HQGVMVGMGQK	Hydrogen	1	0	0	0	2	12.36	9.56	9.23	83.6	190000000		42	(R)			0.992	35.15	14	586.288	1171.57	-0.0028	-2.4	42407.6	HUMAN	P62736	P62736|P68032|P68133|Q562R1|P63267|P60709|P63261|Q5T8M7|A6NL76|Q5T8M8|J3KT65|G5E9R0|B8ZZJ2|F8WB63	Actin, aortic smooth muscle
BiotinAb	Rep1	RDQALTEEHAR	Biotin-NHS	0	0	0	1	3	12.36	13.5	11.36	81.1	8330000		614	(R)			0.985	42.38	11	517.915	1551.73	-0.0016	-1.1	107710	HUMAN	P12814-4	P12814-4|P12814-3|P12814|P12814-2|H9KV75	Isoform 4 of Alpha-actinin-1
BiotinAb	Rep1	TQLAVCQQR	Biotin-NHS	0	0	0	1	2	12.35	9.32	9.03	80.7	14800000		391	(K)		C:Carbamidomethylation,	0.991	70.93	10	665.323	1329.64	-0.0009	-0.7	52088.9	HUMAN	Q02790	Q02790	Peptidyl-prolyl cis-trans isomerase FKBP4
BiotinAb	Rep1	NSLESYAFNMK	Hydrogen	1	0	0	0	2	12.35	13.5	12.7	91.8	10500000		540	(K)			0.987	71.23	12	652.302	1303.6	-0.0011	-0.9	71125	HUMAN	P11142	P11142|E9PKE3|E9PNE6|A8K7Q2	Heat shock cognate 71 kDa protein
BiotinAb	Rep1	INIYHNTASNTFR	Biotin-NHS	0	0	0	1	2	12.35	10.35	9.64	91.3	4020000		38	(R)			0.982	80.77	10	888.93	1776.85	0.0037	2.1	44905.3	HUMAN	Q9UI08-2	Q9UI08-2|Q9UI08|B7Z3I5|G3V535|G3V3G2	Isoform 1 of Ena/VASP-like protein
BiotinAb	Rep1	DHAGVMGESNR	Biotin-NHS	0	0	0	1	2	12.34	10.57	11.7	96.1	6630000		459	(K)			0.955	48.05	12	699.797	1398.59	-0.003	-2.1	67185.5	HUMAN	P52306-5	P52306-5|P52306|P52306-4|P52306-3|P52306-2|P52306-6	Isoform 5 of Rap1 GTPase-GDP dissociation stimulator 1
BiotinAb	Rep1	TENCLSSCVDR	Biotin-NHS	0	0	0	1	2	12.34	12.81	13.33	93.9	2690000		67	(R)		C:Carbamidomethylation,	0.902	66.58	10	783.822	1566.63	0.0029	1.8	11439.8	HUMAN	G3XAN8	G3XAN8|Q9Y5J9	Mitochondrial import inner membrane translocase subunit Tim8 B
BiotinAb	Rep1	RMGESDDSILR	Biotin-NHS	0	0	0	1	2	12.34	12.99	12.99	81.2	10300000		61	(R)			0.991	68.95	12	752.847	1504.69	-0.0016	-1.1	9225.3	HUMAN	P63220	P63220|Q8WVC2	40S ribosomal protein S21
BiotinAb	Rep1	RILVATNLFGR	Hydrogen	0	0	0	0	3	12.34	12.34	12.34	80.8	22000000		354	(R)			0.999	71.58	11	420.591	1259.76	-0.0008	-0.6	51134.9	HUMAN	Q13838-2	Q13838-2|Q13838|O00148|Q5STU3	Isoform 2 of Spliceosome RNA helicase DDX39B
BiotinAb	Rep1	ELQREPLTPEEVQSVR	Biotin-NHS	0	0	0	1	3	12.34	10.59	9.72	74.7	1470000		129	(K)			0.814	76.73	2	712.697	2136.07	0.0006	0.3	34152.3	HUMAN	Q6FI81	Q6FI81|Q6FI81-3|H3BT65|H3BV90|H3BUG4	Anamorsin
BiotinAb	Rep1	LYTLVLVLQPQR	Hydrogen	0	0	0	0	2	12.34	12.34	12.34	73.4	11200000		47	(R)			0.977	91.35	14	721.943	1442.87	0.0063	4.3	22633.3	HUMAN	P36639	P36639|P36639-2|P36639-3|P36639-4	7,8-dihydro-8-oxoguanine triphosphatase
BiotinAb	Rep1	TQLYEYLQNR	Biotin-NHS	0	0	0	1	2	12.34	10.64	12.06	86.9	2710000		269	(R)			0.89	94.8	6	777.373	1553.74	-0.0025	-1.6	60090.6	HUMAN	Q9Y2X3	Q9Y2X3	Nucleolar protein 58
BiotinAb	Rep1	AQELGHSQSALASAQR	Biotin-NHS	0	0	0	1	3	12.33	10.46	11.56	80.6	2340000		1175	(K)			0.938	66.2	8	627.307	1879.91	-0.0018	-0.9	239339	HUMAN	Q14980	Q14980|Q14980-2|Q14980-3|Q14980-4	Nuclear mitotic apparatus protein 1
BiotinAb	Rep1	NIPGITLLNVSK	Hydrogen	1	0	0	0	2	12.33	7.93	9.93	85.4	5670000		223	(R)			0.991	84.68	10	634.882	1268.76	0	0	47981.8	HUMAN	P36578	P36578|H3BM89	60S ribosomal protein L4
BiotinAb	Rep1	QHALLQEELRR	Biotin-NHS	0	0	0	1	3	12.32	9.53	10.2	68.3	5810000		855	(R)			0.93	63.48	8	540.287	1618.85	-0.0013	-0.8	117096	HUMAN	V9GYM8	V9GYM8|Q5VY93|Q92974|Q92974-2|Q92974-3	Rho guanine nucleotide exchange factor 2
BiotinAb	Rep1	NLDIERPTYTNLNR	Biotin-NHS	0	0	0	1	3	12.32	8.05	6.63	76	109000000		286	(R)			0.994	77.82	10	648.99	1944.96	-0.0031	-1.6	58642	HUMAN	F5H5D3	F5H5D3|Q71U36|P68363|Q6PEY2|Q13748|Q9BQE3|Q9NY65|P68366|P68366-2|Q13748-2|Q71U36-2|Q9NY65-2	Tubulin alpha-1C chain
BiotinAb	Rep1	VFHDFR	Biotin-NHS	0	0	0	1	2	12.32	8.36	8.36	87.2	11800000		376	(R)			1	80.22	10	523.747	1046.49	-0.0005	-0.5	54815.2	HUMAN	P26196	P26196	Probable ATP-dependent RNA helicase DDX6
BiotinAb	Rep1	HIAEEADR	Biotin-NHS	0	0	0	1	2	12.31	7.94	7.94	96.4	58100000		154	(K)			0.989	50.5	11	583.766	1166.53	-0.0014	-1.2	33006.5	HUMAN	P06753	P06753|J3KN67|P67936-2|P06753-2|P06753-5|P06753-6|P67936|P06753-3|P06753-4|Q5VU59|Q5VU61|P06753-7	Tropomyosin alpha-3 chain
BiotinAb	Rep1	QHIDAVAR	Biotin-NHS	0	0	0	1	2	12.31	4.83	9.5	84	4590000		405	(K)			0.999	53.25	8	568.287	1135.57	-0.0014	-1.2	96957.6	HUMAN	Q9GZR7	Q9GZR7|G3V529|Q9GZR7-2|F5GYL3	ATP-dependent RNA helicase DDX24
BiotinAb	Rep1	GLDFLHSHR	Biotin-NHS	0	0	0	1	3	12.31	12.31	9.86	60.5	16900000		132	(R)			0.982	76.77	9	436.548	1307.63	-0.0013	-1	37280	HUMAN	Q00534	Q00534	Cyclin-dependent kinase 6
BiotinAb	Rep1	mGPLGLDHMASSIER	Biotin-NHS	0	0	0	1	2	12.31	7.39	8.91	86.3	4760000	M457m	457	(R)	M(0.99)GPLGLDHM(0.0)ASSIER	m:Oxidized methionine	0.94	83.75	17	928.43	1839.86	15.9985	1.9	77799.7	HUMAN	P52272	P52272|P52272-2	Heterogeneous nuclear ribonucleoprotein M
BiotinAb	Rep1	GALQYLVPILTQTLTK	Hydrogen	1	0	0	0	2	12.31	11.39	10.46	85.7	6890000		317	(K)			0.913	99.45	3	880.023	1759.04	0.002	1.1	98480.7	HUMAN	Q14974	Q14974|Q14974-2	Importin subunit beta-1
BiotinAb	Rep1	HmSFHAYIR	Hydrogen	0	0	0	0	3	12.31	7.77	12.31	75	10700000	M162m	161	(K)	HM(1.0)SFHAYIR	m:Oxidized methionine	0.994	35.87	14	393.19	1161.56	15.9917	-2.7	70258.3	HUMAN	Q8TAT6-2	Q8TAT6-2|Q8TAT6	Isoform 2 of Nuclear protein localization protein 4 homolog
BiotinAb	Rep1	GEGQLGPAER	Biotin-NHS	0	0	0	1	2	12.3	7.66	9.88	91.1	49700000		240	(K)			0.99	61.38	13	620.293	1239.58	-0.0008	-0.7	96306.4	HUMAN	P13639	P13639	Elongation factor 2
BiotinAb	Rep1	GTVQALHATGAR	Biotin-NHS	0	0	0	1	2	12.3	12.51	11.83	93.1	5890000		22	(R)			0.996	61.63	24	704.362	1407.72	-0.0003	-0.2	26197.9	HUMAN	Q7Z4W1	Q7Z4W1	L-xylulose reductase
BiotinAb	Rep1	IHVCLYFIAPTGHSLK	Hydrogen	1	0	0	0	3	12.3	9.65	10.48	90	2840000		148	(R)		C:Carbamidomethylation,	0.877	76.02	8	619.335	1855.99	0.0018	1	50115.1	HUMAN	Q14141	Q14141|B1AMS2|Q14141-4|Q14141-2|Q14141-3	Septin-6
BiotinAb	Rep1	FTQAGSEVSALLGR	Hydrogen	0	0	0	0	2	12.3	9.38	11.48	95.5	2560000		311	(R)			0.89	77.15	6	718.379	1435.75	-0.0027	-1.9	56558.9	HUMAN	P06576	P06576	ATP synthase subunit beta, mitochondrial
BiotinAb	Rep1	AALCAVHVIR	Biotin-NHS	0	0	0	1	2	12.3	8.04	10.42	72.1	3500000		157	(K)		C:Carbamidomethylation,	0.975	82.47	8	668.355	1335.7	0.0011	0.8	92577.1	HUMAN	O43747-2	O43747-2|O43747|H3BNR4|H3BUN9	Isoform 2 of AP-1 complex subunit gamma-1
BiotinAb	Rep1	GIVEESVTGVHR	Biotin-NHS	0	0	0	1	2	12.29	5.74	9.31	96	3980000		331	(K)			0.989	77.8	12	754.88	1508.75	-0.0009	-0.6	67746.9	HUMAN	Q96HN2	Q96HN2|Q96HN2-2|O43865|Q96HN2-3|Q96HN2-4|O43865-2	Putative adenosylhomocysteinase 3
BiotinAb	Rep1	SRFWYFVSQLK	Hydrogen	1	0	0	0	2	12.29	3.04	8.2	89.2	18300000		42	(K)			0.935	83	18	730.888	1460.77	-0.0002	-0.1	21047.3	HUMAN	Q02543	Q02543|M0R117|M0R1A7	60S ribosomal protein L18a
BiotinAb	Rep1	VHIGQVIMSIR	Biotin-NHS	0	0	0	1	2	12.29	8.29	12.38	79.7	5660000		129	(R)			0.998	94.05	6	739.903	1478.8	0.001	0.7	24974.8	HUMAN	Q96L21	Q96L21|P27635|F8W7C6	60S ribosomal protein L10-like
BiotinAb	Rep1	YIAIVSTTVETKEPEK	Hydrogen	2	0	0	0	3	12.28	8.76	9.2	87.6	5840000		349	(K)			0.955	59.42	13	603.327	1807.97	-0.0028	-1.5	51118.8	HUMAN	P50395	P50395|P50395-2	Rab GDP dissociation inhibitor beta
BiotinAb	Rep1	GENLVSMTVEGPPPK	Hydrogen	1	0	0	0	2	12.28	12.1	11.19	94.8	5100000		74	(R)			0.886	68.27	32	777.895	1554.78	-0.0007	-0.4	30488.2	HUMAN	P14678-3	P14678-3|P63162-2|P14678|P63162|P14678-2	Isoform SM-B1 of Small nuclear ribonucleoprotein-associated proteins B and B'
BiotinAb	Rep1	IITLAGPTNAIFK	Hydrogen	1	0	0	0	2	12.28	10.11	10.48	86.7	10100000		58	(R)			0.988	84.82	11	679.905	1358.8	-0.0005	-0.4	39049.9	HUMAN	Q15366-2	Q15366-2|Q15366|Q15366-3|Q15366-6|Q15366-5|Q15366-4|B4DXP5|F8VZX2|Q15366-7	Isoform 2 of Poly(rC)-binding protein 2
BiotinAb	Rep1	QLHDDYFYHDEL	Biotin-NHS	0	0	0	1	2	12.28	12.28	12.62	73.4	406000		324	(R)			-0.987	85.68	0	910.883	1820.76	0.0001	0.1	39309.6	HUMAN	Q14257-2	Q14257-2|Q14257|A8MXP8	Isoform 2 of Reticulocalbin-2
BiotinAb	Rep1	DIICQIAYAR	Biotin-NHS	0	0	0	1	2	12.28	9.77	5.62	90	5510000		59	(R)		C:Carbamidomethylation,	1	97.55	6	724.855	1448.7	-0.0001	-0.1	34590.2	HUMAN	P46777	P46777	60S ribosomal protein L5
BiotinAb	Rep1	HLQLAIRNDEELNK	Hydrogen	1	0	0	0	4	12.27	12.7	11.87	69.1	9120000		83	(R)			0.873	49.43	15	423.98	1692.9	-0.0032	-1.9	16223.5	HUMAN	Q9BTM1-2	Q9BTM1-2|P16104|Q96QV6|P04908|Q93077|P20671|P0C0S8|Q6FI13|Q7L7L0|Q16777|Q9BTM1|Q96KK5|Q99878	Isoform 2 of Histone H2A.J
BiotinAb	Rep1	HGLINFGIYKR	Hydrogen	1	0	0	0	3	12.27	12.27	10.36	74.3	3220000		279	(R)			0.995	60.13	12	439.919	1317.74	-0.0014	-1	95666.6	HUMAN	O60341-2	O60341-2|O60341	Isoform 2 of Lysine-specific histone demethylase 1A
BiotinAb	Rep1	RLPNNHIGISFIPR	Hydrogen	0	0	0	0	3	12.27	10.41	9.93	84.7	12700000		1987	(K)			0.918	64.27	20	545.314	1633.93	-0.0006	-0.4	283798	HUMAN	O75369-8	O75369-8|O75369|O75369-9|O75369-2|O75369-3|O75369-6|O75369-7|E7EN95|O75369-4|O75369-5	Isoform 8 of Filamin-B
BiotinAb	Rep1	QAVDVSPLRR	Biotin-NHS	0	0	0	1	2	12.27	9.36	8.09	84.2	30400000		158	(R)			0.988	68.4	10	683.866	1366.73	-0.0014	-1	25504	HUMAN	M0R0R2	M0R0R2|P46782|M0QZN2	40S ribosomal protein S5
BiotinAb	Rep1	TPVEPEVAIHR	Biotin-NHS	0	0	0	1	2	12.27	8.51	9.52	85	12900000		9	(K)			0.999	72.8	11	737.379	1473.75	-0.0011	-0.7	16176.5	HUMAN	P60866-2	P60866-2|P60866|E5RJX2|E5RIP1	Isoform 2 of 40S ribosomal protein S20
BiotinAb	Rep1	GLGLDDALEPR	Biotin-NHS	0	0	0	1	2	12.27	10.11	10.11	96.4	4560000		30	(R)			0.999	92.97	10	691.343	1381.68	0.0016	1.2	51326.8	HUMAN	Q9Y230	Q9Y230|X6R2L4|M0R0Z0	RuvB-like 2
BiotinAb	Rep1	LQTSSVLVSGLR	Biotin-NHS	0	0	0	1	2	12.27	3.8	7.92	91.2	3070000		70	(R)			0.981	96.65	6	743.408	1485.81	-0.0009	-0.6	118931	HUMAN	P22314	P22314|P22314-2	Ubiquitin-like modifier-activating enzyme 1
BiotinAb	Rep1	AIAFLQQPR	Biotin-NHS	0	0	0	1	2	12.27	8.91	9.36	92.7	6790000		425	(R)			0.972	98.18	6	635.342	1269.68	-0.0007	-0.6	109020	HUMAN	P22102	P22102|P22102-2	Trifunctional purine biosynthetic protein adenosine-3
BiotinAb	Rep1	GYISPYFINTSK	Hydrogen	1	0	0	0	2	12.26	12.06	14.03	86.2	10300000		222	(R)			0.981	75.13	12	695.355	1389.7	-0.0013	-1	61224.7	HUMAN	P10809	P10809	60 kDa heat shock protein, mitochondrial
BiotinAb	Rep1	AECMLQQAER	Biotin-NHS	0	0	0	1	2	12.26	11.26	11.97	84.3	37000000		334	(R)		C:Carbamidomethylation,	0.993	84.1	12	731.317	1461.63	-0.0005	-0.4	70857.7	HUMAN	P13796	P13796	Plastin-2
BiotinAb	Rep1	LSDLDSETR	Biotin-NHS	0	0	0	1	2	12.26	6.2	7.29	81	13600000		276	(K)			0.954	86.48	8	631.29	1261.57	0.0004	0.3	38299.3	HUMAN	Q9Y266	Q9Y266	Nuclear migration protein nudC
BiotinAb	Rep1	NIEEHASSDVER	Biotin-NHS	0	0	0	1	2	12.25	9.87	12.46	100	885000		105	(R)			0.546	54.52	2	806.358	1611.71	0.0024	1.5	23754.8	HUMAN	Q92930	Q92930	Ras-related protein Rab-8B
BiotinAb	Rep1	YHSLAPmYYR	Biotin-NHS	0	0	0	1	2	12.25	12.25	12.25	100	729000	M122m	116	(R)	YHSLAPM(1.0)YYR	m:Oxidized methionine	0.932	71.68	2	771.846	1526.69	15.9937	-0.8	27263.3	HUMAN	P51148-2	P51148-2|P51148|P20339|P61020|P20339-2|P61020-2|K7ERI8	Isoform 2 of Ras-related protein Rab-5C
BiotinAb	Rep1	MYEEHLkR	Biotin-NHS	1	1	1	1	2	12.25	9.18	9.18	80.4	7480000	K41k	35	(K)	MYEEHLK(1.0)R	k:Biotin-NHS	0.989	76.52	9	779.353	1331.62	226.075	-1.5	12429.9	HUMAN	P84090	P84090|G3V279	Enhancer of rudimentary homolog
BiotinAb	Rep1	LPVGTTATLYFR	Hydrogen	0	0	0	0	2	12.25	8.32	9.18	70.9	4340000		68	(K)			0.944	78.97	12	669.874	1338.74	-0.0012	-0.9	36433.1	HUMAN	Q9NZ01	Q9NZ01	Very-long-chain enoyl-CoA reductase
BiotinAb	Rep1	VVVHPLVLLSVVDHFNR	Hydrogen	0	0	0	0	3	12.25	12.25	15.49	100	4760000		9	(K)			0.887	90.05	4	648.38	1943.12	0.0038	2	37081.8	HUMAN	P51665	P51665|H3BTM8|H3BNT7|H3BQV2	26S proteasome non-ATPase regulatory subunit 7
BiotinAb	Rep1	WQNNLLPSR	Biotin-NHS	0	0	0	1	2	12.25	8.95	10.11	93.6	27800000		89	(K)			0.993	90.9	9	677.342	1353.67	0.0041	3	14953.4	HUMAN	P62244	P62244|I3L3P7	40S ribosomal protein S15a
BiotinAb	Rep1	CLYASVLTAQPR	Biotin-NHS	0	0	0	1	2	12.25	9.78	11.65	82.3	6150000		728	(R)		C:Carbamidomethylation,	0.976	94.1	8	802.9	1604.79	0.0014	0.9	96306.4	HUMAN	P13639	P13639	Elongation factor 2
BiotinAb	Rep1	IAAEIAQAEEQAR	Biotin-NHS	0	0	0	1	2	12.25	10.79	8.02	100	1470000		285	(K)			0.87	95.68	4	813.401	1625.8	-0.0008	-0.5	46705.7	HUMAN	Q969G3	Q969G3|B4DGM3|Q969G3-4|Q969G3-2|Q969G3-3|Q969G3-5|Q969G3-6	SWI/SNF-related matrix-associated actin-dependent regulator of chromatin subfamily E member 1
BiotinAb	Rep1	IMNVIGEPIDER	Biotin-NHS	0	0	0	1	2	12.25	10.73	9.98	100	6950000		144	(R)			0.964	99.45	3	806.398	1611.79	0.0016	1	56558.9	HUMAN	P06576	P06576	ATP synthase subunit beta, mitochondrial
BiotinAb	Rep1	DFSHTGR	Biotin-NHS	0	0	0	1	2	12.24	8.21	9.25	76.1	12700000		491	(K)			0.988	53.4	10	523.229	1045.45	-0.0005	-0.5	97126.8	HUMAN	P33991	P33991	DNA replication licensing factor MCM4
BiotinAb	Rep1	YALYDATYETK	Hydrogen	1	0	0	0	2	12.24	10.09	10.71	90.7	13100000		120	(R)			0.991	60.47	10	669.316	1337.63	-0.0014	-1.1	22956	HUMAN	E9PK25	E9PK25|P23528|Q9Y281|Q9Y281-3|G3V1A4	Cofilin-1
BiotinAb	Rep1	QFESLPATHIR	Biotin-NHS	0	0	0	1	2	12.24	10.75	10.81	75.6	4980000		93	(R)			0.965	78.5	13	762.884	1524.76	-0.0018	-1.2	75763.5	HUMAN	O94776	O94776	Metastasis-associated protein MTA2
BiotinAb	Rep1	LGGLTQAPGNPVLAVQINQDK	Hydrogen	1	0	0	0	3	12.24	14.71	13.37	83.2	3790000		175	(R)			0.907	80.42	7	711.727	2133.17	0.0005	0.2	53842.4	HUMAN	P26368	P26368|P26368-2|K7ENG2	Splicing factor U2AF 65 kDa subunit
BiotinAb	Rep1	AGDSLMVmIAmkMEHTIK	Hydrogen	2	1	1	0	3	12.24	12.24	12.24	65.7	3770000	M677m M680m K681k	670	(K)	AGDSLM(0.0)VM(0.99)IAM(0.99)K(0.99)M(0.0)EHTIK(0.0)	m:Oxidized methionine,kBiotin-NHS	0.972	98.43	11	755.36	2005.99	258.07	1.2	80985.1	HUMAN	Q96RQ3	Q96RQ3|E9PHF7	Methylcrotonoyl-CoA carboxylase subunit alpha, mitochondrial
BiotinAb	Rep1	TDEGIAYR	Biotin-NHS	0	0	0	1	2	12.23	5.65	12.92	82.8	13700000		120	(K)			0.984	68.7	11	575.763	1150.52	-0.0008	-0.7	22062.7	HUMAN	P32119	P32119	Peroxiredoxin-2
BiotinAb	Rep1	DLGCHVELR	Biotin-NHS	0	0	0	1	2	12.23	8.53	8.84	71.3	3240000		481	(R)		C:Carbamidomethylation,	0.949	71.28	10	662.811	1324.61	0.0001	0	55225	HUMAN	Q6NXE6	Q6NXE6|Q6NXE6-2|B4E1N1	Armadillo repeat-containing protein 6
BiotinAb	Rep1	YLTVAAVFR	Hydrogen	0	0	0	0	2	12.23	7.74	7.74	86.6	700000000		310	(R)			0.998	80.83	12	520.3	1039.59	0	0	50286.6	HUMAN	P68371	P68371|P04350|P07437|Q5JP53|Q5ST81	Tubulin beta-4B chain
BiotinAb	Rep1	HRFEVNPVWK	Hydrogen	1	0	0	0	3	12.22	8.24	8.4	94.2	3380000		480	(R)			0.992	52.77	10	437.903	1311.7	-0.0006	-0.5	67373.8	HUMAN	P17812	P17812|P17812-2	CTP synthase 1
BiotinAb	Rep1	AQAALAVNISAAR	Hydrogen	0	0	0	0	2	12.22	13.46	10.36	92.3	11300000		16	(R)			1	61.68	22	628.359	1255.71	-0.0014	-1.1	58479.6	HUMAN	P40227	P40227|P40227-2	T-complex protein 1 subunit zeta
BiotinAb	Rep1	QSKPVTTPEEIAQVATISANGDK	Hydrogen	2	0	0	0	3	12.22	10.82	9.95	90.7	1630000		158	(K)			0.856	70.9	6	795.415	2384.23	-0.0002	-0.1	61224.7	HUMAN	P10809	P10809	60 kDa heat shock protein, mitochondrial
BiotinAb	Rep1	TAVCDIPPR	Biotin-NHS	0	0	0	1	2	12.22	7.43	10.12	88.2	228000000		351	(K)		C:Carbamidomethylation,	0.994	75.43	155	627.802	1254.6	-0.0007	-0.5	50305.5	HUMAN	Q13885	Q13885|Q9BVA1|P68371|P04350|P07437|A6NNZ2|Q3ZCM7|Q5JP53|Q5SQY0|I3L2F9|A0A075B736|Q5ST81	Tubulin beta-2A chain
BiotinAb	Rep1	DCEDPNPLIR	Biotin-NHS	0	0	0	1	2	12.22	12.37	12.37	74.1	2950000		94	(K)		C:Carbamidomethylation,	0.98	78.95	4	727.823	1454.64	-0.0018	-1.3	106603	HUMAN	P63010-2	P63010-2|Q10567|Q10567-2|Q10567-3|P63010|Q10567-4|P63010-3	Isoform 2 of AP-2 complex subunit beta
BiotinAb	Rep1	HEASDFPCR	Biotin-NHS	0	0	0	1	2	12.21	9.87	10.96	90.5	5520000		25	(R)		C:Carbamidomethylation,	0.899	53.03	29	672.775	1344.55	-0.0026	-1.9	50536.5	HUMAN	P18031	P18031	Tyrosine-protein phosphatase non-receptor type 1
BiotinAb	Rep1	LHGELQDR	Biotin-NHS	0	0	0	1	2	12.21	7.58	6.43	87.9	27800000		248	(K)			0.991	62.78	11	597.291	1193.57	0.0011	0.9	87856.3	HUMAN	Q9NR30	Q9NR30|Q9NR30-2	Nucleolar RNA helicase 2
BiotinAb	Rep1	ALLQTHPEAQR	Biotin-NHS	0	0	0	1	2	12.21	8.89	5.4	90.6	2070000		79	(K)			0.984	71.52	10	745.382	1489.76	-0.001	-0.7	15660.9	HUMAN	I3L1Y9	I3L1Y9|Q96CP2	FLYWCH family member 2
BiotinAb	Rep1	FINWFSHHLSNFQFR	Hydrogen	0	0	0	0	4	12.21	11.08	8.99	57.9	4260000		413	(R)			0.953	83.43	8	495.747	1979.97	-0.0009	-0.4	92921.8	HUMAN	Q09161	Q09161	Nuclear cap-binding protein subunit 1
BiotinAb	Rep1	YAVLYQPLFDK	Hydrogen	1	0	0	0	2	12.21	9.3	12.12	86.4	4040000		106	(K)			0.983	83.83	6	678.864	1356.72	0.0012	0.9	45658.6	HUMAN	P55209	P55209|F5H4R6|F8W0J6|P55209-2|B7Z9C2|F8W543|F8VV59|B3KV44	Nucleosome assembly protein 1-like 1
BiotinAb	Rep1	LSDQFHDILIR	Biotin-NHS	0	0	0	1	2	12.21	7.42	9.04	94.2	2400000		126	(R)			0.886	92.97	6	791.907	1582.81	0.0021	1.3	21925.1	HUMAN	O75340	O75340|O75340-2	Programmed cell death protein 6
BiotinAb	Rep1	GEMMDLQHGSLFLR	Biotin-NHS	0	0	0	1	2	12.21	13.57	9.58	90.5	2370000		89	(K)			0.934	93.62	10	930.437	1859.86	0.0058	3.1	40121.8	HUMAN	P00338-3	P00338-3|P00338|P00338-2|P00338-4|P00338-5|F5H6W8|F5H5J4	Isoform 3 of L-lactate dehydrogenase A chain
BiotinAb	Rep1	LGHDPYR	Biotin-NHS	0	0	0	1	2	12.2	6.85	7.7	91.8	7870000		970	(R)			0.995	62.87	6	542.256	1083.5	0.0005	0.5	268488	HUMAN	P18583-9	P18583-9|P18583-5|P18583|P18583-7|P18583-4|P18583-3|P18583-10|P18583-6	Isoform I of Protein SON
BiotinAb	Rep1	VWQVTIGTR	Hydrogen	0	0	0	0	2	12.2	8.82	7.69	73.6	146000000		309	(R)			1	66.68	14	530.301	1059.6	-0.0003	-0.3	35532.5	HUMAN	P63244	P63244|J3KPE3|D6RAC2|D6RHH4|D6RF23|D6RHJ5	Guanine nucleotide-binding protein subunit beta-2-like 1
BiotinAb	Rep1	LIHPDEDISLEERR	Biotin-NHS	0	0	0	1	3	12.2	6.8	7.3	90.6	4580000		382	(K)			0.98	78.97	14	649.991	1947.96	-0.0009	-0.5	53057.2	HUMAN	X6R4W8	X6R4W8|O43670-4|J3QRS9|O43670|O43670-2|O43670-3	BUB3-interacting and GLEBS motif-containing protein ZNF207
BiotinAb	Rep1	LQALkDTANR	Biotin-NHS	1	1	1	1	2	12.2	8.83	7.08	88.8	2040000	K16k	12	(K)	LQALK(1.0)DTANR	k:Biotin-NHS	0.902	96.92	8	791.398	1355.71	226.079	1.1	69497	HUMAN	P29401-2	P29401-2|P29401|E9PFF2|F8W888|F8WAX4	Isoform 2 of Transketolase
BiotinAb	Rep1	VHEELR	Biotin-NHS	0	0	0	1	2	12.19	4.4	2.56	92.9	16400000		501	(R)			0.999	56.85	12	504.75	1008.49	-0.0009	-0.9	109892	HUMAN	Q14697-2	Q14697-2|Q14697|E9PKU7|F5H6X6	Isoform 2 of Neutral alpha-glucosidase AB
BiotinAb	Rep1	AHTVLAASCAR	Biotin-NHS	0	0	0	1	2	12.19	8.61	10.46	90.5	3170000		96	(R)		C:Carbamidomethylation,	0.939	63.35	10	691.837	1382.67	-0.001	-0.7	24149.8	HUMAN	Q8WUY1	Q8WUY1	Protein THEM6
BiotinAb	Rep1	YAHVVLR	Biotin-NHS	0	0	0	1	2	12.19	12.19	10.5	94.8	46300000		40	(R)			0.999	71.57	13	542.292	1083.58	-0.0003	-0.3	17718.4	HUMAN	P62269	P62269	40S ribosomal protein S18
BiotinAb	Rep1	EALNSCNkR	Biotin-NHS	1	1	1	1	2	12.19	9.51	9.57	82.2	5630000	K545k	538	(K)	EALNSCNK(1.0)R	C:Carbamidomethylation,k:Biotin-NHS	0.912	72.5	10	772.344	1317.6	226.077	-0.5	76670.1	HUMAN	P19338	P19338	Nucleolin
BiotinAb	Rep1	LPANHPLLTGQR	Biotin-NHS	0	0	0	1	2	12.19	6.95	7.18	86	2890000		221	(K)			0.999	78.43	8	771.913	1542.82	-0.0015	-1	68702.3	HUMAN	P38606	P38606|P38606-2	V-type proton ATPase catalytic subunit A
BiotinAb	Rep1	IVLLDSSLEYK	Hydrogen	1	0	0	0	2	12.19	10.01	6.17	85.6	7800000		238	(R)			0.993	79.18	10	640.36	1279.71	-0.0013	-1	61103.4	HUMAN	P49368	P49368|P49368-2|B4DUR8	T-complex protein 1 subunit gamma
BiotinAb	Rep1	YmACCLLYR	Biotin-NHS	0	0	0	1	2	12.19	9.57	6.43	94.1	22800000	M383m	382	(K)	YM(1.0)ACCLLYR	C:Carbamidomethylation,m:Oxidized methionine	0.945	88.47	18	746.316	1475.63	15.9953	0.3	58642	HUMAN	F5H5D3	F5H5D3|Q71U36|P68363|Q9BQE3|P68366|A6NHL2|P68366-2|Q71U36-2|A6NHL2-2|P68363-2	Tubulin alpha-1C chain
BiotinAb	Rep1	GFAFVYFENVDDAK	Hydrogen	1	0	0	0	2	12.19	10.13	10.22	82.6	3550000		160	(R)			0.94	89.93	7	811.383	1621.75	0.0054	3.3	33779.2	HUMAN	P62995	P62995|P62995-3	Transformer-2 protein homolog beta
BiotinAb	Rep1	RMEELHNQEVQkR	Biotin-NHS	1	1	1	1	3	12.18	12.5	12.18	81.6	1160000	K336k	325	(R)	RMEELHNQEVQK(1.0)R	k:Biotin-NHS	0.804	61.68	2	717.009	1922.93	226.081	1.6	54344.7	HUMAN	Q15233	Q15233|Q15233-2	Non-POU domain-containing octamer-binding protein
BiotinAb	Rep1	FRQDLMNIAGTTLSSK	Hydrogen	1	0	0	0	3	12.18	11.47	10.56	80.5	3250000		155	(K)			0.858	73.08	12	594.645	1781.92	0	0	57829.5	HUMAN	P78371	P78371|F5GWF6|P78371-2|F8VQ14	T-complex protein 1 subunit beta
BiotinAb	Rep1	TAAYGHFGR	Hydrogen	0	0	0	0	2	12.18	11.46	10.22	98.6	408000		374	(R)			0.906	33.03	0	490.24	979.474	-0.0013	-1.3	44002.2	HUMAN	P31153	P31153	S-adenosylmethionine synthase isoform type-2
BiotinAb	Rep1	EMQPTHPIR	Biotin-NHS	0	0	0	1	2	12.17	9.52	8.98	78.6	89800000		161	(K)			0.998	57.18	14	667.82	1334.63	-0.0009	-0.7	28196	HUMAN	P31946	P31946|P27348|P63104|P31946-2|P63104-2|B0AZS6|B7Z2E6	14-3-3 protein beta/alpha
BiotinAb	Rep1	AQVARPGGDTIFGk	Biotin-NHS	1	1	1	1	2	12.17	9.86	7.72	81.2	4640000	K21k	8	(K)	AQVARPGGDTIFGK(1.0)	k:Biotin-NHS	0.932	93.28	6	934.961	1642.84	226.078	0.4	13915.8	HUMAN	P49773	P49773|D6RD60|D6RE99|D6REP8|D6RC06	Histidine triad nucleotide-binding protein 1
BiotinAb	Rep1	VLSLLALVKPEVWTLK	Hydrogen	2	0	0	0	3	12.17	11.01	10.59	95.2	3990000		100	(K)			0.95	98.67	4	603.713	1809.12	-0.0009	-0.5	27572.3	HUMAN	Q9UL46	Q9UL46|H0YM70	Proteasome activator complex subunit 2
BiotinAb	Rep1	DLGYIYFYQR	Hydrogen	0	0	0	0	2	12.16	10.54	9.95	93.3	2540000		846	(K)			0.974	85.28	12	669.329	1337.65	-0.0023	-1.7	96697.4	HUMAN	P45974	P45974|P45974-2	Ubiquitin carboxyl-terminal hydrolase 5
BiotinAb	Rep1	YSIAITWGGHHIPK	Hydrogen	1	0	0	0	3	12.15	9.9	12.15	75.4	76800000		523	(R)			0.991	64.78	90	527.284	1579.84	-0.0006	-0.4	283798	HUMAN	O75369-8	O75369-8|O75369|O75369-9|O75369-2|O75369-3|O75369-6|O75369-7|E7EN95|O75369-4|O75369-5	Isoform 8 of Filamin-B
BiotinAb	Rep1	ELVVTQLGYDTR	Hydrogen	0	0	0	0	2	12.15	10.76	12.15	84.4	2410000		290	(K)			0.947	71.88	10	697.369	1393.73	-0.002	-1.5	86507.4	HUMAN	Q01813	Q01813|Q01813-2	ATP-dependent 6-phosphofructokinase, platelet type
BiotinAb	Rep1	IIDVVYNASNNELVR	Hydrogen	0	0	0	0	2	12.15	9.08	9.18	97.9	1220000		78	(R)			0.708	75.48	2	859.957	1718.91	0.0003	0.2	24490	HUMAN	P62241	P62241|Q5JR95	40S ribosomal protein S8
BiotinAb	Rep1	TNEQMHQLVAAYK	Hydrogen	1	0	0	0	3	12.14	10.89	9.81	81.1	2330000		123	(R)			0.941	50.77	10	511.588	1532.75	-0.0018	-1.2	76214.3	HUMAN	P08133	P08133|P08133-2	Annexin A6
BiotinAb	Rep1	HIEIFTDLSSR	Hydrogen	0	0	0	0	2	12.14	6.46	4.58	97.1	6010000		131	(R)			0.984	68.4	14	659.343	1317.68	-0.0013	-1	83273.6	HUMAN	P13010	P13010	X-ray repair cross-complementing protein 5
BiotinAb	Rep1	EHVIEALRR	Biotin-NHS	0	0	0	1	3	12.14	8.99	1.39	72.6	49400000		146	(K)			0.952	71.42	8	450.243	1348.71	-0.0017	-1.3	25059.9	HUMAN	P27635	P27635|F8W7C6	60S ribosomal protein L10
BiotinAb	Rep1	IQVWHAEHR	Biotin-NHS	0	0	0	1	3	12.14	8.16	9.21	66.3	15900000		172	(R)			0.994	71.75	12	467.899	1401.68	-0.0005	-0.4	69525.7	HUMAN	P15311	P15311|E7EQR4	Ezrin
BiotinAb	Rep1	EHEVTIFVR	Biotin-NHS	0	0	0	1	2	12.14	12.29	8.44	80.4	2390000		370	(K)			0.992	80.08	7	678.345	1355.68	0.0053	3.9	121750	HUMAN	P53396	P53396|P53396-2|B4E3P0	ATP-citrate synthase
BiotinAb	Rep1	IINDNATYCR	Biotin-NHS	0	0	0	1	2	12.14	7.83	7.65	78.4	4890000		203	(K)		C:Carbamidomethylation,	0.967	81.47	12	733.332	1465.66	-0.0002	-0.2	66448.1	HUMAN	O00567	O00567	Nucleolar protein 56
BiotinAb	Rep1	LHHQNQQQIQQQQQQLQR	Biotin-NHS	0	0	0	1	3	12.13	9.63	9.7	93.3	445000		223	(K)			0.628	49.05	2	846.42	2537.25	-0.0072	-2.8	87208.4	HUMAN	Q96RN5	Q96RN5|Q96RN5-2|G3V1P5|Q96RN5-3	Mediator of RNA polymerase II transcription subunit 15
BiotinAb	Rep1	IQTQPGYANTLR	Biotin-NHS	0	0	0	1	2	12.12	6.72	6.13	88	13600000		190	(R)			0.98	80.95	13	794.4	1587.8	-0.0017	-1.1	40550.6	HUMAN	Q00325	Q00325|Q00325-2|F8VVM2	Phosphate carrier protein, mitochondrial
BiotinAb	Rep1	GLTPSQIGVILR	Hydrogen	0	0	0	0	2	12.12	8.27	8.46	87.7	32600000		44	(K)			1	81.9	10	627.383	1253.76	0.0015	1.2	17222	HUMAN	P62277	P62277|J3KMX5	40S ribosomal protein S13
BiotinAb	Rep1	HFWGLR	Biotin-NHS	0	0	0	1	2	12.12	3.86	5.81	87.1	72500000		125	(R)			0.997	82.82	9	521.257	1041.51	-0.0015	-1.4	17718.4	HUMAN	P62269	P62269|J3JS69	40S ribosomal protein S18
BiotinAb	Rep1	TAQNLSIFLGSFR	Hydrogen	0	0	0	0	2	12.12	7.15	9.78	74.1	11500000		857	(K)			0.989	91.1	8	727.395	1453.78	0.0033	2.2	142253	HUMAN	H9KV28	H9KV28|O60610|E9PEZ3|O60610-3|E9PHQ0|O60610-2|E7ERW8	Protein diaphanous homolog 1
BiotinAb	Rep1	LTQTVAHLk	Biotin-NHS	1	1	1	1	2	12.12	7.62	7.69	87.3	1190000	K108k	100	(R)	LTQTVAHLK(1.0)	k:Biotin-NHS	0.972	96.82	6	731.881	1236.68	226.078	0.2	17944.2	HUMAN	P05161	P05161	Ubiquitin-like protein ISG15
BiotinAb	Rep1	TVSSHEVFLQR	Biotin-NHS	0	0	0	1	2	12.11	9.49	9.49	88	3600000		139	(K)			0.956	73.03	8	764.881	1528.76	-0.0027	-1.8	47100.9	HUMAN	Q9Y5X3	Q9Y5X3	Sorting nexin-5
BiotinAb	Rep1	FTLWWSPTINR	Hydrogen	0	0	0	0	2	12.11	8.94	8.38	85.2	3800000		1534	(R)			0.991	93.32	6	710.873	1420.74	0.0021	1.5	274908	HUMAN	Q6P2Q9	Q6P2Q9	Pre-mRNA-processing-splicing factor 8
BiotinAb	Rep1	EATAGNPGGQTVR	Biotin-NHS	0	0	0	1	2	12.1	10.51	10.67	81.2	2550000		359	(K)			0.987	53.9	11	742.35	1483.7	-0.0023	-1.6	245318	HUMAN	P27708	P27708|F8VPD4	CAD protein
BiotinAb	Rep1	IGGIGTVPVGR	Hydrogen	0	0	0	0	2	12.1	8.21	7.39	90.5	33200000		256	(K)			0.989	58.82	15	513.309	1025.61	0	0	50811.6	HUMAN	Q05639	Q05639|P68104|Q5VTE0	Elongation factor 1-alpha 2
BiotinAb	Rep1	LGIHEDSQNRk	Biotin-NHS	1	1	1	1	2	12.09	7.15	7.74	93.3	3480000	K579k	569	(K)	LGIHEDSQNRK(1.0)	k:Biotin-NHS	0.89	74.02	8	874.914	1522.74	226.077	-0.3	98729.9	HUMAN	P07900-2	P07900-2|P07900	Isoform 2 of Heat shock protein HSP 90-alpha
BiotinAb	Rep1	GHSDLVR	Biotin-NHS	0	0	0	1	2	12.08	4.02	3.92	87.9	6330000		411	(R)			0.985	49.07	12	505.247	1009.49	-0.0011	-1.1	84312.6	HUMAN	Q14137	Q14137|Q14137-2	Ribosome biogenesis protein BOP1
BiotinAb	Rep1	FAQHGTFEYEYSQR	Hydrogen	0	0	0	0	3	12.08	9.52	7.83	82.9	7800000		480	(R)			0.965	50.92	11	588.265	1762.78	-0.0017	-1	76262.2	HUMAN	P23246	P23246|P23246-2	Splicing factor, proline- and glutamine-rich
BiotinAb	Rep1	VALTGLTVAEYFR	Hydrogen	0	0	0	0	2	12.08	9.83	8.44	97.2	1970000		282	(R)			0.966	90.58	2	720.399	1439.79	0.001	0.7	56558.9	HUMAN	P06576	P06576	ATP synthase subunit beta, mitochondrial
BiotinAb	Rep1	LIYFQLHR	Hydrogen	0	0	0	0	2	12.07	4.82	3.74	87.6	10000000		367	(K)			0.996	67.87	12	545.314	1089.62	0.0002	0.2	90316.8	HUMAN	Q13263	Q13263|Q13263-2	Transcription intermediary factor 1-beta
BiotinAb	Rep1	NkHEIIR	Biotin-NHS	1	1	1	1	2	12.07	8.27	6.63	73.1	2980000	K214k	213	(R)	NK(1.0)HEIIR	k:Biotin-NHS	0.954	69.98	9	681.345	1135.6	226.078	0.2	142253	HUMAN	H9KV28	H9KV28|O60610|E9PEZ3|O60610-3|E9PHQ0|O60610-2|E7ERW8|E7EMV0	Protein diaphanous homolog 1
BiotinAb	Rep1	ACQVYIQHMR	Biotin-NHS	0	0	0	1	2	12.07	12.42	9.31	87.8	1460000		1223	(K)		C:Carbamidomethylation,	0.922	70.5	10	766.352	1531.7	0	0	146232	HUMAN	Q13045	Q13045|Q13045-3|Q13045-2	Protein flightless-1 homolog
BiotinAb	Rep1	AVEHINk	Biotin-NHS	1	1	1	1	2	12.07	7.07	6.21	67.5	34400000	K71k	65	(K)	AVEHINK(1.0)	k:Biotin-NHS	0.993	80.72	9	631.804	1036.52	226.077	-0.4	47510.4	HUMAN	P06733	P06733	Alpha-enolase
BiotinAb	Rep1	DMAAAGLHSNVR	Biotin-NHS	0	0	0	1	2	12.06	10.12	13.51	89.1	639000		43	(R)			0.845	65.98	2	734.344	1467.68	-0.0023	-1.6	67481.9	HUMAN	Q9UJX3	Q9UJX3|Q9UJX3-2	Anaphase-promoting complex subunit 7
BiotinAb	Rep1	SRFWYFVSQLKK	Hydrogen	2	0	0	0	3	12.06	11.54	12.51	93.3	105000000		42	(K)			0.992	73.85	13	530.293	1588.86	0	0	21047.3	HUMAN	Q02543	Q02543|M0R117|M0R1A7	60S ribosomal protein L18a
BiotinAb	Rep1	FWYFVSQLKK	Hydrogen	2	0	0	0	2	12.06	7.59	7.57	64.6	5570000		44	(R)			0.99	78.58	10	673.368	1345.73	-0.0015	-1.1	21047.3	HUMAN	Q02543	Q02543|M0R117|M0R1A7	60S ribosomal protein L18a
BiotinAb	Rep1	ITFPGLHELVR	Biotin-NHS	0	0	0	1	2	12.06	7.52	8.06	94.9	3650000		197	(R)			0.995	97.05	12	754.408	1507.81	-0.0012	-0.8	61702.6	HUMAN	P06239-3	P06239-3|Q573B4|P06239|P06239-2	Isoform 3 of Tyrosine-protein kinase Lck
BiotinAb	Rep1	CYEMASHLR	Biotin-NHS	0	0	0	1	2	12.05	11.21	11.86	71.2	197000000		128	(K)		C:Carbamidomethylation,	0.993	69.62	12	696.796	1392.59	-0.0018	-1.3	15225.1	HUMAN	P07737	P07737|K7EJ44	Profilin-1
BiotinAb	Rep1	MMGHRPVLVLSQNTk	Acetyl	1	1	1	0	3	12.05	9.45	10.73	64.2	7390000	K15k	1	(-)	MMGHRPVLVLSQNTK(1.0)	k:Biotin-NHS	0.952	83.25	8	660.339	1752.92	226.079	0.5	61103.4	HUMAN	P49368	P49368|P49368-2	T-complex protein 1 subunit gamma
BiotinAb	Rep1	WFHEGLSR	Biotin-NHS	0	0	0	1	2	12.05	10	7.39	80.9	4500000		58	(K)			0.991	83.8	9	629.295	1257.58	0.0004	0.3	37965.6	HUMAN	O75791	O75791	GRB2-related adapter protein 2
BiotinAb	Rep1	DIDEVSSLLR	Biotin-NHS	0	0	0	1	2	12.05	8.79	6.14	85.6	7480000		156	(R)			0.955	99.18	4	686.842	1372.68	0.0001	0	60190.1	HUMAN	P50990	P50990|P50990-2|P50990-3	T-complex protein 1 subunit theta
BiotinAb	Rep1	VDNSSLTGESEPQTR	Biotin-NHS	0	0	0	1	2	12.04	12.03	12.75	96.3	1290000		224	(K)			0.866	71.9	2	923.417	1845.83	-0.0024	-1.3	115828	HUMAN	P20648	P20648|P13637-3|P13637-2|P05023|P05023-4|P50993|P13637|B1AKY9|P05023-3|M0R116|P05023-2	Potassium-transporting ATPase alpha chain 1
BiotinAb	Rep1	GRPDLSTLTHSIVR	Biotin-NHS	0	0	0	1	3	12.04	14.96	12.04	70	6590000		17	(R)			0.984	80.08	13	593.318	1777.94	0.0009	0.5	62298.3	HUMAN	Q9BW71	Q9BW71|Q9BW71-2|Q9BW71-3	HIRA-interacting protein 3
BiotinAb	Rep1	YLPHSAGR	Biotin-NHS	0	0	0	1	2	12.03	4.93	8.23	93.6	76300000		69	(K)			0.999	64.2	22	563.776	1126.55	-0.0007	-0.6	25504	HUMAN	M0R0R2	M0R0R2|P46782	40S ribosomal protein S5
BiotinAb	Rep1	TENNDHINLk	Biotin-NHS	1	1	1	1	2	12.03	7.51	6.87	63.3	9300000	K21k	12	(K)	TENNDHINLK(1.0)	k:Biotin-NHS	0.969	82.75	11	825.375	1423.66	226.079	0.7	10928.1	HUMAN	P61956	P61956|H7BZT4|P61956-2	Small ubiquitin-related modifier 2
BiotinAb	Rep1	EMLHQIIQR	Biotin-NHS	0	0	0	1	2	12.03	9.89	7.35	82.6	1970000		149	(R)			0.995	84.82	7	697.358	1393.71	0	0	24613.2	HUMAN	O95379-4	O95379-4|D6RCM8|O95379|O95379-2|O95379-3	Isoform 4 of Tumor necrosis factor alpha-induced protein 8
BiotinAb	Rep1	QLHLNQLIR	Biotin-NHS	0	0	0	1	2	12.03	9.12	12.41	75.1	10200000		299	(R)			0.996	85.22	8	680.879	1360.75	-0.0006	-0.4	102579	HUMAN	P49736	P49736	DNA replication licensing factor MCM2
BiotinAb	Rep1	ASLSLAPVNIFK	Acetyl	1	0	0	0	2	12.02	13.49	14.51	89.8	9400000		2	(M)			0.997	99.5	2	651.377	1301.75	0.0003	0.2	57829.5	HUMAN	P78371	P78371|F5GWF6|F8VQ14	T-complex protein 1 subunit beta
BiotinAb	Rep1	GQSEDPGSLLSLFR	Biotin-NHS	0	0	0	1	2	12.02	12.43	8.91	79.2	657000		542	(K)			0.686	100.02	0	866.42	1731.84	-0.0043	-2.5	71350.3	HUMAN	P08195-4	P08195-4|J3KPF3|P08195|F5GZS6|P08195-3|P08195-2|F5GZI0	Isoform 4 of 4F2 cell-surface antigen heavy chain
BiotinAb	Rep1	VAGmDVELTVEER	Hydrogen	0	0	0	0	2	12.01	9.95	12.04	72.9	522000	M33m	30	(K)	VAGM(1.0)DVELTVEER	m:Oxidized methionine	0.96	58.23	1	732.356	1447.71	15.9941	-0.6	29344.6	HUMAN	P62258	P62258|P62258-2|I3L3T1|B4DJF2	14-3-3 protein epsilon
BiotinAb	Rep1	YYVTIIDAPGHR	Hydrogen	0	0	0	0	2	12.01	14.11	12.25	80	82900000		85	(K)			0.998	63.33	9	702.867	1404.73	-0.0012	-0.8	50482.3	HUMAN	P68104	P68104|Q5VTE0	Elongation factor 1-alpha 1
BiotinAb	Rep1	ARPEDVISEGR	Biotin-NHS	0	0	0	1	2	12.01	8.9	9.29	77.1	4070000		303	(R)			0.985	64.97	9	727.856	1454.71	-0.0014	-1	35534.3	HUMAN	P25325-2	P25325-2|P25325	Isoform 2 of 3-mercaptopyruvate sulfurtransferase
BiotinAb	Rep1	FTIGDHSR	Biotin-NHS	0	0	0	1	2	12.01	8.18	8.01	79.5	15700000		183	(K)			0.994	74.77	11	579.771	1158.54	-0.0006	-0.5	66876.9	HUMAN	O75083	O75083	WD repeat-containing protein 1
BiotinAb	Rep1	MFIGGLSWDTSKK	Hydrogen	2	0	0	0	3	12.01	9.96	12.01	80	2730000		150	(K)			0.969	75.82	4	490.587	1469.75	-0.0007	-0.5	46607.8	HUMAN	O14979	O14979|O14979-2|O14979-3	Heterogeneous nuclear ribonucleoprotein D-like
BiotinAb	Rep1	GLTVVVAFR	Hydrogen	0	0	0	0	2	12.01	12.01	10.14	84	9520000		127	(R)			0.999	77.83	26	481.295	961.583	-0.0005	-0.5	48788.1	HUMAN	P14324	P14324|P14324-2	Farnesyl pyrophosphate synthase
BiotinAb	Rep1	GNENANGAPAITLLIR	Hydrogen	0	0	0	0	2	12.01	12.46	12.7	82.1	4660000		93	(K)			0.89	85.2	10	812.445	1623.88	0.0007	0.4	120482	HUMAN	Q9Y5B9	Q9Y5B9	FACT complex subunit SPT16
BiotinAb	Rep1	AGLNSLEAVkR	Acetyl	1	1	1	0	2	12.01	11.51	11.13	87.9	6530000	K11k	2	(M)	AGLNSLEAVK(1.0)R	k:Biotin-NHS	0.91	88.88	6	713.381	1199.67	226.081	2.5	28635.4	HUMAN	P67936	P67936	Tropomyosin alpha-4 chain
BiotinAb	Rep1	ATQQQHDFTLTQTADGR	Hydrogen	0	0	0	0	3	12	9.7	9.79	100	17000000		2637	(R)			0.96	45.82	14	639.972	1917.9	-0.0037	-1.9	474044	HUMAN	P78527	P78527|P78527-2|E7EUY0	DNA-dependent protein kinase catalytic subunit
BiotinAb	Rep1	GFIYVHKPPVHIR	Hydrogen	1	0	0	0	5	12	12	12	72.3	4230000		358	(R)			0.984	50.17	13	313.385	1562.89	-0.0015	-1	81415.7	HUMAN	Q08945	Q08945	FACT complex subunit SSRP1
BiotinAb	Rep1	HHLQPENPGPGGAAPSLEQNR	Biotin-NHS	0	0	0	1	3	12	10.79	10.7	100	583000		407	(K)			0.978	54.37	2	811.384	2432.15	-0.016	-6.6	84825.4	HUMAN	Q14684	Q14684|Q14684-2	Ribosomal RNA processing protein 1 homolog B
BiotinAb	Rep1	LAQANGWGVMVSHR	Hydrogen	0	0	0	0	2	12	11.57	12.07	100	2950000		359	(K)			0.985	60.27	9	763.386	1525.77	-0.0043	-2.8	47510.4	HUMAN	P06733	P06733|P06733-2	Alpha-enolase
BiotinAb	Rep1	QIHQQLYDR	Biotin-NHS	0	0	0	1	2	12	8.5	6.95	87.6	2090000		657	(K)			0.973	60.43	6	713.847	1426.69	-0.0018	-1.3	140721	HUMAN	Q9BTW9-4	Q9BTW9-4|J3KR97|Q9BTW9|Q9BTW9-5	Isoform 4 of Tubulin-specific chaperone D
BiotinAb	Rep1	TANDMIHAENmR	Biotin-NHS	0	0	0	1	2	12	12	14.26	100	3130000	M549m	539	(K)	TANDM(0.0)IHAENM(0.99)R	m:Oxidized methionine	0.952	61.18	12	822.849	1628.7	15.9927	-1.4	67933	HUMAN	P26038	P26038	Moesin
BiotinAb	Rep1	RLDQLER	Biotin-NHS	0	0	0	1	2	12	3.74	4.03	95	9480000		60	(R)			0.983	66.53	10	578.301	1155.59	0.0001	0.1	25834.8	HUMAN	Q96CT7	Q96CT7	Coiled-coil domain-containing protein 124
BiotinAb	Rep1	MDATANDVPSDR	Biotin-NHS	0	0	0	1	2	12	8.6	12	74.8	4510000		583	(K)			0.998	71.27	14	759.32	1517.64	-0.0035	-2.3	73273.4	HUMAN	P13667	P13667	Protein disulfide-isomerase A4
BiotinAb	Rep1	TATAVAHCk	Biotin-NHS	1	1	1	1	2	12	12	15.34	84.5	3380000	K26k	18	(K)	TATAVAHCK(1.0)	C:Carbamidomethylation,k:Biotin-NHS	0.927	73.17	8	705.819	1184.56	226.076	-1.2	17277.9	HUMAN	Q6IPX4	Q6IPX4|P62249|M0R210|M0R3H0	40S ribosomal protein S16
BiotinAb	Rep1	HFPSVNWLISYSK	Hydrogen	1	0	0	0	3	12	12	12	65	6700000		444	(K)			0.957	84.45	12	526.609	1577.81	0.0004	0.3	68702.3	HUMAN	P38606	P38606|P38606-2	V-type proton ATPase catalytic subunit A
BiotinAb	Rep1	AMNVLTEAEER	Biotin-NHS	0	0	0	1	2	12	10.6	11.96	77.1	2060000		987	(R)			0.883	92.03	9	744.847	1488.68	0.0047	3.2	136167	HUMAN	O95347	O95347|O95347-2	Structural maintenance of chromosomes protein 2
BiotinAb	Rep1	HVVFGK	Hydrogen	1	0	0	0	2	12	8.71	9.79	76.2	145000000		166	(K)			1	26.12	18	343.702	686.398	-0.0016	-2.4	23799.1	HUMAN	P23284	P23284|P45877|O43447|P62937|O43447-2|P62937-2	Peptidyl-prolyl cis-trans isomerase B
BiotinAb	Rep1	GLPDDHAGPIR	Biotin-NHS	0	0	0	1	2	11.99	4.85	7.09	90.2	4600000		361	(R)			0.983	67.9	8	687.335	1373.66	-0.0002	-0.1	66327.9	HUMAN	Q9BTE6-3	Q9BTE6-3|Q9BTE6-2|C9J5N1|Q9BTE6	Isoform 3 of Alanyl-tRNA editing protein Aarsd1
BiotinAb	Rep1	GVAINMVTEEDKR	Hydrogen	1	0	0	0	3	11.98	11.87	10.18	53.8	5170000		370	(K)			0.985	51.82	10	487.916	1461.74	-0.0017	-1.2	46381.4	HUMAN	P60842	P60842	Eukaryotic initiation factor 4A-I
BiotinAb	Rep1	SATEQSGTGIR	Biotin-NHS	0	0	0	1	2	11.98	14.83	11.94	85.3	1520000		519	(K)			0.803	53.78	6	666.813	1332.62	-0.0014	-1.1	67184.7	HUMAN	O95831	O95831|O95831-3|O95831-2|E9PMA0|O95831-5	Apoptosis-inducing factor 1, mitochondrial
BiotinAb	Rep1	YLVVLYYNANR	Hydrogen	0	0	0	0	2	11.98	10.52	11.12	92.4	59400000		86	(R)			1	79.85	12	694.372	1387.74	-0.0009	-0.7	14698.7	HUMAN	Q9Y3B4	Q9Y3B4	Splicing factor 3B subunit 6
BiotinAb	Rep1	VFDAIMNFK	Hydrogen	1	0	0	0	2	11.98	9.35	9.35	85.7	15200000		300	(K)			0.984	82.02	10	542.779	1084.55	0.0001	0.1	96306.4	HUMAN	P13639	P13639	Elongation factor 2
BiotinAb	Rep1	GEATVSFDDPPSAK	Hydrogen	1	0	0	0	2	11.97	10.74	9.95	82.4	1710000		284	(K)			0.909	53.22	9	710.832	1420.66	-0.0014	-1	62057.1	HUMAN	Q92804	Q92804|Q92804-2|H3BPE7|P35637|P35637-2|A0A075B7D9	TATA-binding protein-associated factor 2N
BiotinAb	Rep1	TAVVVGTITDDVR	Hydrogen	0	0	0	0	2	11.97	10.55	10.37	94.8	13500000		79	(K)			0.98	66.65	14	673.369	1345.73	-0.001	-0.7	21748.2	HUMAN	Q07020	Q07020|G3V203|Q07020-2|A0A075B7A0|F8VYV2	60S ribosomal protein L18
BiotinAb	Rep1	TSIAIDTIINQK	Hydrogen	1	0	0	0	2	11.97	11.46	11.27	89.2	10800000		219	(K)			0.991	75.23	10	658.874	1316.74	-0.0007	-0.6	59863.7	HUMAN	P25705	P25705|P25705-3|P25705-2	ATP synthase subunit alpha, mitochondrial
BiotinAb	Rep1	NIEDYIHR	Biotin-NHS	0	0	0	1	2	11.97	8.16	2.51	79.5	11900000		744	(K)			0.977	79.5	12	643.303	1285.6	-0.0011	-0.8	95923.1	HUMAN	Q9BUQ8	Q9BUQ8	Probable ATP-dependent RNA helicase DDX23
BiotinAb	Rep1	LVLVLAHLFGR	Hydrogen	0	0	0	0	3	11.97	11.97	11.97	60.7	2160000		1483	(K)			0.885	92.93	8	413.265	1237.78	0.0012	1	199846	HUMAN	Q8IY21	Q8IY21	Probable ATP-dependent RNA helicase DDX60
BiotinAb	Rep1	PLSLFQTSHTLHLSHLNR	Hydrogen	0	0	0	0	5	11.95	9.75	10.43	67.9	2800000		163	(K)			0.909	65.3	12	421.031	2101.13	-0.0022	-1.1	103527	HUMAN	Q8N163	Q8N163|Q8N163-2	Cell cycle and apoptosis regulator protein 2
BiotinAb	Rep1	ALESPERPFLAILGGAK	Hydrogen	1	0	0	0	3	11.95	9.24	8.08	100	6350000		200	(K)			0.961	86.33	0	590.337	1769	-0.0003	-0.2	45013.3	HUMAN	P00558	P00558|P00558-2	Phosphoglycerate kinase 1
BiotinAb	Rep1	TLAGDVHIVR	Hydrogen	0	0	0	0	3	11.94	10.7	10.13	75.8	4380000		83	(K)			0.981	49.48	12	360.876	1080.62	-0.002	-1.9	24207.6	HUMAN	F8VXU5	F8VXU5|Q9UBQ0-2|Q9UBQ0	Vacuolar protein sorting-associated protein 29
BiotinAb	Rep1	TRPVVAAGAVGLAQR	Hydrogen	0	0	0	0	3	11.94	10.16	12.18	90.8	3900000		313	(K)			0.991	50.98	9	489.291	1465.86	-0.0021	-1.5	50840.3	HUMAN	Q5T4U5	Q5T4U5|P11310-2|P11310|B7Z9I1	Acyl-Coenzyme A dehydrogenase, C-4 to C-12 straight chain, isoform CRA_a
BiotinAb	Rep1	HLQVIFGHLAASR	Hydrogen	0	0	0	0	3	11.94	11.94	8.05	76.4	3070000		1646	(R)			0.974	61.02	11	483.608	1448.81	-0.001	-0.7	295698	HUMAN	Q93008	Q93008|Q93008-1	Probable ubiquitin carboxyl-terminal hydrolase FAF-X
BiotinAb	Rep1	TIDNADSSTLHAVTFLR	Hydrogen	0	0	0	0	3	11.94	7.92	7.64	76.7	1620000		166	(R)			0.906	73.07	8	620.984	1860.94	-0.0073	-3.9	42606.5	HUMAN	Q8NFH3	Q8NFH3	Nucleoporin Nup43
BiotinAb	Rep1	LYMVLITTK	Hydrogen	1	0	0	0	2	11.94	9.72	9.72	88.6	14600000		105	(K)			0.995	80.9	9	541.32	1081.63	-0.0005	-0.5	62195.8	HUMAN	B0YIW6	B0YIW6|P48444	Archain 1, isoform CRA_a
BiotinAb	Rep1	SPPHCELMAGHLR	Biotin-NHS	0	0	0	1	3	11.93	10.33	8.03	74.9	2130000		186	(K)		C:Carbamidomethylation,	0.984	63.1	6	577.602	1730.79	-0.0003	-0.2	105388	HUMAN	J3QK89	J3QK89|Q8IWX8	Calcium homeostasis endoplasmic reticulum protein
BiotinAb	Rep1	EHFAQFGHVR	Biotin-NHS	0	0	0	1	3	11.93	11.93	11.93	57.6	9220000		37	(K)			0.999	64.9	9	485.231	1453.68	-0.0019	-1.3	13934.5	HUMAN	G3V2S9	G3V2S9|Q9GZT3|Q9GZT3-2|G3V4X6	SRA stem-loop-interacting RNA-binding protein, mitochondrial
BiotinAb	Rep1	SNVSDAVAQSTR	Biotin-NHS	0	0	0	1	2	11.93	11.01	9.26	72.9	16700000		232	(K)			0.964	67.68	11	730.843	1460.68	-0.0012	-0.8	31075.7	HUMAN	P60174	P60174|P60174-1|P60174-4	Triosephosphate isomerase
BiotinAb	Rep1	DAGTIAGLNVLR	Biotin-NHS	0	0	0	1	2	11.93	12.7	10.21	83.4	89800000		160	(K)			0.994	94.77	6	713.38	1425.75	0.001	0.7	71125	HUMAN	P11142	P11142|E9PKE3|P11142-2	Heat shock cognate 71 kDa protein
BiotinAb	Rep1	RGEPHVTR	Biotin-NHS	0	0	0	1	3	11.93	10.17	12.04	82.9	48600000		295	(R)			0.994	34.55	42	393.2	1177.59	-0.0033	-2.8	36164.1	HUMAN	P67775	P67775|P62714|P67775-2	Serine/threonine-protein phosphatase 2A catalytic subunit alpha isoform
BiotinAb	Rep1	HWPFmVVNDAGRPK	Hydrogen	1	0	0	0	3	11.92	11.92	11.92	79.3	40500000	M93m	89	(K)	HWPFM(1.0)VVNDAGRPK	m:Oxidized methionine	0.997	59.27	49	557.28	1653.83	15.9937	-0.7	71125	HUMAN	P11142	P11142|E9PKE3|E9PNE6|P11142-2	Heat shock cognate 71 kDa protein
BiotinAb	Rep1	HENEALWR	Biotin-NHS	0	0	0	1	2	11.92	5.6	7.16	89.3	1710000		163	(K)			0.986	63.48	6	640.795	1280.58	-0.0018	-1.4	57544.7	HUMAN	Q00613	Q00613|Q00613-2|E9PMQ6	Heat shock factor protein 1
BiotinAb	Rep1	VSLQVHPDR	Biotin-NHS	0	0	0	1	2	11.92	11.27	12.53	70.8	5310000		38	(K)			1	72.82	11	638.826	1276.65	-0.0013	-1	30080.4	HUMAN	Q8WXX5	Q8WXX5	DnaJ homolog subfamily C member 9
BiotinAb	Rep1	LGCFDHAQR	Biotin-NHS	0	0	0	1	2	11.92	8.5	7.53	75.5	1560000		339	(R)		C:Carbamidomethylation,	0.889	76.23	6	665.293	1329.58	-0.0035	-2.7	142717	HUMAN	Q9C0C9	Q9C0C9	E2/E3 hybrid ubiquitin-protein ligase UBE2O
BiotinAb	Rep1	QKVEGTEPTTAFNLFVGNLNFNK	Hydrogen	2	0	0	0	3	11.92	9.44	9.29	74.8	8060000		296	(K)			0.93	91.6	20	856.775	2568.31	0.0014	0.6	76670.1	HUMAN	P19338	P19338	Nucleolin
BiotinAb	Rep1	HNQRPTFR	Biotin-NHS	0	0	0	1	3	11.92	4.42	5.55	75.7	10300000		93	(K)			0.999	37.08	10	427.879	1281.63	-0.0032	-2.5	283472	HUMAN	P21333	P21333|P21333-2|Q5HY54	Filamin-A
BiotinAb	Rep1	MGPPVGGHR	Biotin-NHS	0	0	0	1	2	11.91	8.16	8.16	68.9	31000000		345	(R)			0.995	60.83	36	567.271	1133.53	0.0001	0.1	64759.2	HUMAN	P14866	P14866|P14866-2	Heterogeneous nuclear ribonucleoprotein L
BiotinAb	Rep1	VIAHTQMR	Biotin-NHS	0	0	0	1	2	11.91	6.15	9.94	78.2	47700000		162	(R)			0.995	63.98	13	591.299	1181.59	-0.0006	-0.5	46393.3	HUMAN	P39023	P39023|G5E9G0	60S ribosomal protein L3
BiotinAb	Rep1	ADLINNLGTIAK	Hydrogen	1	0	0	0	2	11.91	9.94	7.79	82.3	14100000		223	(K)			0.999	75.25	10	621.856	1242.7	-0.0006	-0.5	98729.9	HUMAN	P07900-2	P07900-2|P07900|P08238|Q58FF8|Q14568	Isoform 2 of Heat shock protein HSP 90-alpha
BiotinAb	Rep1	AIFQTIQNR	Biotin-NHS	0	0	0	1	2	11.91	7.51	5.82	89.7	3820000		964	(K)			0.961	94.7	6	658.844	1316.68	0.0036	2.7	120827	HUMAN	O95373	O95373	Importin-7
BiotinAb	Rep1	VEIIANDQGNR	Hydrogen	0	0	0	0	2	11.91	4.76	7.35	93.3	17200000		50	(R)			0.982	42.6	14	614.817	1228.63	-0.0021	-1.7	72445.7	HUMAN	P11021	P11021|P11142|P34931|P08107|P54652|E9PKE3|P08107-2|E9PNE6|P11142-2|P17066|P48741	78 kDa glucose-regulated protein
BiotinAb	Rep1	TWMWWHNFR	Hydrogen	0	0	0	0	3	11.9	11.9	11.9	68.4	19700000		185	(K)			0.995	82.55	12	455.21	1363.62	-0.0003	-0.2	73367.2	HUMAN	O14744	O14744|O14744-2|O14744-5|O14744-3	Protein arginine N-methyltransferase 5
BiotinAb	Rep1	LCQDLPCFSR	Biotin-NHS	0	0	0	1	2	11.9	8.49	8.55	86	3960000		293	(K)		C:Carbamidomethylation,	0.997	93.25	10	761.336	1521.66	0.0008	0.5	49911.1	HUMAN	O14929	O14929|O14929-2	Histone acetyltransferase type B catalytic subunit
BiotinAb	Rep1	GNLGAGNGNLQGPR	Biotin-NHS	0	0	0	1	2	11.89	11.05	7.68	84	11200000		374	(R)			0.985	69.48	10	775.877	1550.75	-0.0018	-1.1	100479	HUMAN	A8MXP9	A8MXP9|P43243|D6REM6|P43243-2|B3KM87	Matrin-3
BiotinAb	Rep1	KGILLQLFGGTR	Hydrogen	1	0	0	0	3	11.89	11.89	7.79	86.7	92600000		478	(K)			1	83.05	12	434.935	1302.79	0.0003	0.2	97126.8	HUMAN	P33991	P33991	DNA replication licensing factor MCM4
BiotinAb	Rep1	DITLFHAMDTLQR	Biotin-NHS	0	0	0	1	2	11.89	10.06	10.63	95.1	1310000		228	(R)			0.86	96.6	2	893.933	1786.86	-0.0018	-1	75763.5	HUMAN	O94776	O94776|O94776-2	Metastasis-associated protein MTA2
BiotinAb	Rep1	HGSLGFLPR	Hydrogen	0	0	0	0	2	11.88	4.82	7.03	96.1	57800000		11	(R)			0.891	55.97	17	492.275	983.542	0.0001	0.1	46393.3	HUMAN	P39023	P39023|F8WCR1	60S ribosomal protein L3
BiotinAb	Rep1	LAQHITYVHQHSR	Biotin-NHS	0	0	0	1	3	11.87	9.4	9.45	91.3	2690000		533	(R)			0.934	56.13	2	605.972	1815.91	-0.0043	-2.3	81934.1	HUMAN	P33993	P33993|P33993-3	DNA replication licensing factor MCM7
BiotinAb	Rep1	SNIDALLSR	Biotin-NHS	0	0	0	1	2	11.87	7.65	5.87	75.3	5790000		199	(K)			0.996	92.73	6	607.815	1214.62	0.0027	2.2	32519.6	HUMAN	Q9UKM9	Q9UKM9|Q9UKM9-2	RNA-binding protein Raly
BiotinAb	Rep1	EQLAIAEFAR	Biotin-NHS	0	0	0	1	2	11.87	9.44	8.71	82.2	9110000		434	(R)			0.99	96.35	6	687.348	1373.69	0.0002	0.1	60856	HUMAN	P17987	P17987|E7EQR6|F5H282	T-complex protein 1 subunit alpha
BiotinAb	Rep1	IHVFYIDYGNR	Hydrogen	0	0	0	0	3	11.86	11.01	10.13	85.9	16500000		759	(K)			0.982	71.02	10	466.238	1396.7	-0.0004	-0.3	102680	HUMAN	Q7KZF4	Q7KZF4	Staphylococcal nuclease domain-containing protein 1
BiotinAb	Rep1	TLSFGSDLNYATR	Hydrogen	0	0	0	0	2	11.86	11.19	11.81	83.2	2180000		490	(R)			0.964	72.77	8	722.857	1444.71	0	0	166966	HUMAN	Q14152	Q14152|Q14152-2	Eukaryotic translation initiation factor 3 subunit A
BiotinAb	Rep1	TGLIDYNQLALTAR	Hydrogen	0	0	0	0	2	11.86	9.56	9.38	96.1	1900000		201	(K)			0.968	82.17	9	774.923	1548.84	0.001	0.6	56448.4	HUMAN	P34897	P34897|P34897-3	Serine hydroxymethyltransferase, mitochondrial
BiotinAb	Rep1	LGVDISATK	Hydrogen	1	0	0	0	2	11.85	8.4	8.96	91.6	5550000		427	(K)			0.999	52.65	10	452.26	903.515	-0.0014	-1.5	66742	HUMAN	Q9NSD9	Q9NSD9	Phenylalanine--tRNA ligase beta subunit
BiotinAb	Rep1	AHLGALLAR	Biotin-NHS	0	0	0	1	2	11.85	11.85	8.14	91.7	3160000		56	(R)			0.994	75.72	10	574.324	1147.64	0	0	12783.3	HUMAN	P06307	P06307	Cholecystokinin
BiotinAb	Rep1	GQEVETSVTYYR	Hydrogen	0	0	0	0	2	11.84	9.18	9.18	97.1	7450000		17	(K)			0.973	51.4	12	716.339	1431.67	-0.0035	-2.5	16808.4	HUMAN	J3KNF8	J3KNF8|O43169|H3BUX2|D6RFH4	Cytochrome b5 type B
BiotinAb	Rep1	AQASSIPVGSR	Biotin-NHS	0	0	0	1	2	11.84	7.88	8.61	86	5350000		154	(K)			0.955	68.23	12	649.83	1298.65	0.0011	0.9	27610.3	HUMAN	Q99426	Q99426|Q99426-2|K7EK42	Tubulin-folding cofactor B
BiotinAb	Rep1	LHLEGQQVR	Biotin-NHS	0	0	0	1	2	11.84	2.97	5.04	93.7	3510000		1444	(K)			0.961	71.68	8	653.34	1305.67	-0.0007	-0.5	234309	HUMAN	Q92614	Q92614|Q92614-4|Q92614-3|Q92614-2|Q92614-5	Unconventional myosin-XVIIIa
BiotinAb	Rep1	ALIAAQYSGAQVR	Hydrogen	0	0	0	0	2	11.83	8.62	10.52	97.4	15200000		68	(K)			0.96	57.98	8	674.371	1347.74	-0.0023	-1.7	56491.1	HUMAN	P26641-2	P26641-2|P26641	Isoform 2 of Elongation factor 1-gamma
BiotinAb	Rep1	NDLAVVDVR	Biotin-NHS	0	0	0	1	2	11.83	10.58	11.83	78.1	35500000		334	(K)			0.859	85.25	8	613.813	1226.62	-0.0005	-0.4	76670.1	HUMAN	P19338	P19338	Nucleolin
BiotinAb	Rep1	IQIWDTAGQER	Biotin-NHS	0	0	0	1	2	11.83	7.88	7.63	87.7	2420000		59	(R)			0.977	98.05	6	771.872	1542.74	0.0002	0.2	24675.5	HUMAN	P59190	P59190|P59190-2|G3V196|Q9H082|P61018-2|Q6IQ22|Q96AX2-3|Q96E17|Q96AX2|P20336|P20337|O95716|P20338|Q96AX2-2|P61106|P61018|Q96DA2|Q86YS6|P61006|P61006-2|Q92930|P62820|Q15771|Q9H0U4|Q92928|Q15286|P61026|B7Z3L0|A8MZI4|A8MTC6|Q96AX2-4|A8MSP2|Q15771-2|Q86YS6-2|Q15286-2|E9PNB9|Q6PIK3|H0YMN7|Q14964|P20340|P20340-2|Q9NRW1|Q9NRW1-2|P20340-4	Ras-related protein Rab-15
BiotinAb	Rep1	FAAATGATPIAGR	Hydrogen	0	0	0	0	2	11.82	10.72	12.04	93.5	4820000		90	(K)			0.997	50.87	11	602.328	1203.65	0.0001	0.1	32967.6	HUMAN	P08865	P08865|A6NE09	40S ribosomal protein SA
BiotinAb	Rep1	ADQCYEDVR	Biotin-NHS	0	0	0	1	2	11.82	13.26	11.68	81.3	33400000		21	(K)		C:Carbamidomethylation,	0.996	63.55	12	691.279	1381.55	-0.0011	-0.8	51710	HUMAN	P31146	P31146|H3BRY3	Coronin-1A
BiotinAb	Rep1	GGGFGGNDNFGR	Biotin-NHS	0	0	0	1	2	11.82	12.65	11.17	84.1	1730000		207	(R)			0.927	73.88	7	690.791	1380.58	-0.0009	-0.7	38860.1	HUMAN	P09651	P09651|P09651-2|F8W6I7	Heterogeneous nuclear ribonucleoprotein A1
BiotinAb	Rep1	FHSQLMR	Biotin-NHS	0	0	0	1	2	11.81	6.63	10.77	73.4	44100000		65	(K)			0.988	72.67	10	572.773	1144.54	-0.0005	-0.4	10225.7	HUMAN	P49458	P49458	Signal recognition particle 9 kDa protein
BiotinAb	Rep1	DAGTIAGLNVMR	Biotin-NHS	0	0	0	1	2	11.81	10.43	11.81	82.6	5430000		186	(K)			0.946	91.18	7	722.361	1443.71	0.0054	3.7	72445.7	HUMAN	P11021	P11021	78 kDa glucose-regulated protein
BiotinAb	Rep1	NLCSDDTPMVR	Biotin-NHS	0	0	0	1	2	11.8	9.41	11.12	85	5230000		172	(R)		C:Carbamidomethylation,	0.999	78.25	10	767.327	1533.65	-0.0026	-1.7	66106.2	HUMAN	P30153	P30153	Serine/threonine-protein phosphatase 2A 65 kDa regulatory subunit A alpha isoform
BiotinAb	Rep1	NNQITNNQR	Biotin-NHS	0	0	0	1	2	11.79	8.81	13.96	77.2	26800000		31	(K)			0.978	47.8	12	664.311	1327.62	-0.003	-2.2	45013.3	HUMAN	P00558	P00558|P00558-2	Phosphoglycerate kinase 1
BiotinAb	Rep1	ATSSSSGSLSATGR	Biotin-NHS	0	0	0	1	2	11.79	14.19	12.44	87.7	3240000		417	(R)			0.883	56.92	10	747.846	1494.68	0.0004	0.3	70061.3	HUMAN	J9JID7	J9JID7|Q03252	Lamin B2, isoform CRA_a
BiotinAb	Rep1	VCACHLCGGR	Biotin-NHS	0	0	0	1	2	11.79	10.47	11.09	76.3	4200000		328	(R)		C:Carbamidomethylation,	0.909	61.28	16	708.293	1415.58	-0.0021	-1.5	92655.2	HUMAN	Q96T88-2	Q96T88-2|Q96T88	Isoform 2 of E3 ubiquitin-protein ligase UHRF1
BiotinAb	Rep1	YYDSRPGGYGYGYGR	Biotin-NHS	0	0	0	1	2	11.79	5.5	6.51	97.3	14800000		117	(R)			0.995	71	10	978.919	1956.83	-0.002	-1	17170.1	HUMAN	P98179	P98179	Putative RNA-binding protein 3
BiotinAb	Rep1	NGQVIGIGAGQQSR	Biotin-NHS	0	0	0	1	2	11.79	12.44	11.1	68.3	5870000		438	(K)			0.884	74.23	10	805.908	1610.81	0.0012	0.7	65128.2	HUMAN	P31939	P31939|P31939-2	Bifunctional purine biosynthesis protein PURH
BiotinAb	Rep1	GAHSVGLMWWMLAR	Hydrogen	0	0	0	0	2	11.79	12.26	6.83	78.8	3470000		167	(K)			0.915	91.22	7	807.908	1614.8	0.0052	3.2	32967.6	HUMAN	P08865	P08865|A6NE09	40S ribosomal protein SA
BiotinAb	Rep1	QIFHPEQLITGK	Hydrogen	1	0	0	0	3	11.78	13.31	11.78	73	14600000		24	(R)			0.976	69.78	18	470.929	1410.77	-0.0009	-0.6	27836	HUMAN	Q9H853	Q9H853|F5H5D3|Q71U36|P68363|Q6PEY2|Q13748|Q9BQE3|Q9NY65|P68366|P68366-2|Q13748-2|Q71U36-2|Q9NY65-2|P68363-2|F8VS66	Putative tubulin-like protein alpha-4B
BiotinAb	Rep1	AVAVVVDPIQSVK	Hydrogen	1	0	0	0	2	11.78	10.83	12.48	90.6	2680000		140	(R)			0.938	73.57	8	662.895	1324.78	-0.0006	-0.5	34747.6	HUMAN	O00487	O00487	26S proteasome non-ATPase regulatory subunit 14
BiotinAb	Rep1	ALYESELADARR	Biotin-NHS	0	0	0	1	2	11.78	6.01	5.11	85	4630000		94	(K)			0.963	79.27	8	810.396	1619.79	0	0	70061.3	HUMAN	J9JID7	J9JID7|Q03252	Lamin B2, isoform CRA_a
BiotinAb	Rep1	YLAEVACGDDR	Biotin-NHS	0	0	0	1	2	11.78	11.44	10.93	95.8	7170000		128	(R)		C:Carbamidomethylation,	0.988	89.15	10	747.825	1494.63	0.0076	5.1	28049	HUMAN	P27348	P27348	14-3-3 protein theta
BiotinAb	Rep1	GPLQSVQVFGR	Biotin-NHS	0	0	0	1	2	11.78	7.5	7.5	88.5	10800000		5	(K)			0.986	96.03	18	707.369	1413.73	0	0	17277.9	HUMAN	Q6IPX4	Q6IPX4|P62249|M0R210|M0R3H0	40S ribosomal protein S16
BiotinAb	Rep1	ELHIQGNR	Biotin-NHS	0	0	0	1	2	11.77	7.64	4.16	79.9	4160000		184	(K)			0.997	62.08	9	596.798	1192.59	-0.0006	-0.5	31539.7	HUMAN	Q15404	Q15404|Q15404-2	Ras suppressor protein 1
BiotinAb	Rep1	KYDAFLASESLIK	Hydrogen	2	0	0	0	2	11.76	8.06	8.06	67.7	2190000		106	(K)			0.995	74.05	8	742.904	1484.8	0.001	0.7	25002	HUMAN	P62906	P62906	60S ribosomal protein L10a
BiotinAb	Rep1	KPGGFDISLFYR	Hydrogen	1	0	0	0	3	11.76	11.2	11.4	90.5	56600000		207	(K)			0.999	81.97	16	467.25	1399.74	-0.001	-0.7	70127.1	HUMAN	P12956	P12956|P12956-2|B1AHC9|F5H1I8	X-ray repair cross-complementing protein 6
BiotinAb	Rep1	TNYNDRYDEIR	Biotin-NHS	0	0	0	1	2	11.75	10.35	7.74	95.4	8820000		224	(R)			0.983	61.92	10	842.872	1684.74	-0.0024	-1.4	30166.2	HUMAN	P62424	P62424|Q5T8U2	60S ribosomal protein L7a
BiotinAb	Rep1	VSTAVLSITAK	Hydrogen	1	0	0	0	2	11.75	14.47	9.25	83.1	6860000		828	(K)			0.981	62.92	10	545.329	1089.65	-0.0001	-0.1	106861	HUMAN	Q99460	Q99460|Q99460-2	26S proteasome non-ATPase regulatory subunit 1
BiotinAb	Rep1	VIDPATATSVDLR	Hydrogen	0	0	0	0	2	11.75	8.75	5.94	100	3960000		194	(K)			0.917	66.38	15	679.369	1357.73	-0.0014	-1.1	58436.7	HUMAN	P50991	P50991|P50991-2	T-complex protein 1 subunit delta
BiotinAb	Rep1	HGVVPLATYmR	Biotin-NHS	0	0	0	1	2	11.75	11.7	11.7	100	7650000	M31m	22	(K)	HGVVPLATYM(1.0)R	m:Oxidized methionine	0.998	74.77	15	743.37	1469.74	15.9942	-0.5	18621.6	HUMAN	P46778	P46778|G3V1B3	60S ribosomal protein L21
BiotinAb	Rep1	IVEVLLMK	Hydrogen	1	0	0	0	2	11.75	6.72	9.93	85.9	11100000		34	(R)			0.998	77.63	12	472.796	944.585	-0.0007	-0.7	42984.6	HUMAN	O75526	O75526|P38159|P38159-2|H3BT71|P38159-3|H3BR27	RNA-binding motif protein, X-linked-like-2
BiotinAb	Rep1	AISAANLHLR	Biotin-NHS	0	0	0	1	2	11.75	4.39	5.49	90.2	7040000		2077	(R)			0.999	79.68	8	646.35	1291.69	-0.0007	-0.6	274908	HUMAN	Q6P2Q9	Q6P2Q9	Pre-mRNA-processing-splicing factor 8
BiotinAb	Rep1	HFSGLEEAVYR	Biotin-NHS	0	0	0	1	2	11.75	6.26	6.9	84.3	31100000		21	(K)			0.999	80.47	7	767.36	1533.72	-0.0028	-1.8	60190.1	HUMAN	P50990	P50990|P50990-2	T-complex protein 1 subunit theta
BiotinAb	Rep1	ILGSGISSSSVLHGMVFK	Hydrogen	1	0	0	0	3	11.75	9.42	10.3	64.8	14500000		207	(K)			0.987	80.78	10	606.997	1818.98	-0.0015	-0.8	60190.1	HUMAN	P50990	P50990|P50990-2|P50990-3	T-complex protein 1 subunit theta
BiotinAb	Rep1	MFGIPVVVAVNAFK	Hydrogen	1	0	0	0	2	11.75	14.22	13.1	90	10800000		803	(R)			0.999	98.85	6	746.423	1491.84	-0.0014	-0.9	111410	HUMAN	F5H2F4	F5H2F4|P11586	C-1-tetrahydrofolate synthase, cytoplasmic
BiotinAb	Rep1	HLQLAVR	Hydrogen	0	0	0	0	2	11.75	6.81	3.42	83.8	135000000		83	(R)			0.999	39.72	12	418.758	836.51	-0.0021	-2.5	13995.1	HUMAN	Q8IUE6	Q8IUE6	Histone H2A type 2-B
BiotinAb	Rep1	SGYHQSASEHGLVVIAPDTSPR	Hydrogen	0	0	0	0	3	11.74	7.11	12.17	94.7	268000		65	(K)			0.267	53.43	0	770.046	2308.13	-0.0077	-3.3	31975.7	HUMAN	P10768	P10768|X6RA14	S-formylglutathione hydrolase
BiotinAb	Rep1	QTGIVLNRPVLR	Biotin-NHS	0	0	0	1	2	11.74	11.03	11.63	85.2	7110000		60	(R)			0.976	78.15	10	796.458	1591.91	-0.0016	-1	100340	HUMAN	Q13435	Q13435|E9PPJ0	Splicing factor 3B subunit 2
BiotinAb	Rep1	ALTVPELTQQVFDAK	Hydrogen	1	0	0	0	2	11.74	6.53	9.58	83.3	20000000		283	(R)			0.906	88.98	17	830.453	1659.89	0.0039	2.3	50126.4	HUMAN	P07437	P07437|Q5JP53|Q5ST81	Tubulin beta chain
BiotinAb	Rep1	HLQLAIR	Hydrogen	0	0	0	0	2	11.73	6.98	4.91	88.3	8580000000		83	(R)			1	46.95	15	425.766	850.526	-0.0009	-1	16223.5	HUMAN	Q9BTM1-2	Q9BTM1-2|P16104|Q96QV6|P04908|Q93077|P20671|P0C0S8|Q6FI13|Q7L7L0|Q16777|Q9BTM1|Q96KK5|Q99878|Q71UI9|P0C0S5|C9J0D1|Q71UI9-2|Q71UI9-4|Q71UI9-3|C9J386	Isoform 2 of Histone H2A.J
BiotinAb	Rep1	LGASLAFNNIYR	Hydrogen	0	0	0	0	2	11.73	11.79	5.84	51.7	20400000		1076	(R)			0.858	76.52	11	669.861	1338.72	-0.0016	-1.2	474044	HUMAN	P78527	P78527|P78527-2|E7EUY0	DNA-dependent protein kinase catalytic subunit
BiotinAb	Rep1	MIAGQVLDINLAAEPK	Hydrogen	1	0	0	0	2	11.73	11.37	12.8	77.7	4370000		74	(R)			0.922	85.82	12	841.965	1682.91	0.0072	4.3	33726.5	HUMAN	P07910	P07910|G3V2Q1|P07910-2|G3V4C1|B4DY08|P07910-4|G3V576|B4DSU6	Heterogeneous nuclear ribonucleoproteins C1/C2
BiotinAb	Rep1	TFVNITPAEVGVLVGK	Hydrogen	1	0	0	0	2	11.73	10.11	11.73	70.2	65500000		39	(K)			0.991	91.38	9	822.475	1643.94	0.0069	4.2	15225.1	HUMAN	P07737	P07737	Profilin-1
BiotinAb	Rep1	HHIANANLMR	Biotin-NHS	0	0	0	1	3	11.72	11.72	10.3	72.3	4600000		288	(K)			0.953	50.67	12	468.232	1402.68	-0.0011	-0.8	41198.1	HUMAN	P49366	P49366|P49366-3	Deoxyhypusine synthase
BiotinAb	Rep1	VHDLALR	Biotin-NHS	0	0	0	1	2	11.72	8.65	8.65	94.6	29600000		128	(K)			0.998	74.77	10	525.282	1049.56	-0.0003	-0.3	54793.4	HUMAN	Q96HJ9-2	Q96HJ9-2|Q9Y383|Q9Y383-2|Q9Y383-3	Isoform 2 of UPF0562 protein C7orf55
BiotinAb	Rep1	DSAQCAAIAER	Biotin-NHS	0	0	0	1	2	11.71	11.71	11.61	80.8	830000		372	(R)		C:Carbamidomethylation,	0.974	61.4	2	709.316	1417.62	0.0043	3.1	67553.4	HUMAN	Q96RS6	Q96RS6|Q96RS6-2|Q96RS6-3	NudC domain-containing protein 1
BiotinAb	Rep1	HPSkPDPSGECNPDLR	Biotin-NHS	1	1	1	1	3	11.71	14.48	14.05	82.2	3440000	K160k	157	(K)	HPSK(1.0)PDPSGECNPDLR	C:Carbamidomethylation,k:Biotin-NHS	0.909	66.22	12	753.33	2031.9	226.075	-1.3	47940.1	HUMAN	Q09028	Q09028|Q09028-2|Q09028-3|Q09028-4	Histone-binding protein RBBP4
BiotinAb	Rep1	VELHVHLDGSIKPETILYYGR	Hydrogen	1	0	0	0	4	11.71	9.76	9.8	64.2	2440000		12	(K)			0.957	78.4	4	610.581	2439.3	-0.0013	-0.5	41049	HUMAN	P00813	P00813|F5GWI4|F5GXW0|F5GYD4	Adenosine deaminase
BiotinAb	Rep1	VVHIMDFQR	Biotin-NHS	0	0	0	1	2	11.71	12.77	11.9	85.4	29700000		399	(R)			0.999	89.93	9	685.841	1370.67	0.003	2.2	100479	HUMAN	A8MXP9	A8MXP9|P43243|D6REM6|P43243-2|B3KM87	Matrin-3
BiotinAb	Rep1	LGLHQVLQDLR	Biotin-NHS	0	0	0	1	2	11.71	8.27	8.27	87.7	4430000		341	(R)			0.993	94.78	6	759.415	1517.83	-0.0025	-1.7	142253	HUMAN	H9KV28	H9KV28|O60610|E9PEZ3|O60610-3|E9PHQ0|O60610-2|E7ERW8|E7EMV0	Protein diaphanous homolog 1
BiotinAb	Rep1	NWMNSLGVNPR	Hydrogen	0	0	0	0	2	11.7	8.7	7.59	77.8	8820000		402	(R)			0.996	73.9	11	644.317	1287.63	0	0	70857.7	HUMAN	P13796	P13796	Plastin-2
BiotinAb	Rep1	DGSDVIYPAR	Biotin-NHS	0	0	0	1	2	11.7	13.65	9.38	79.2	6980000		250	(R)			1	75.1	10	659.808	1318.61	-0.0014	-1.1	38214.6	HUMAN	P25685	P25685|P25685-2	DnaJ homolog subfamily B member 1
BiotinAb	Rep1	MINLSVPDTIDER	Hydrogen	0	0	0	0	2	11.7	7.88	9.49	83.2	2770000		169	(K)			0.958	79.17	10	751.879	1502.75	-0.0016	-1.1	71323.2	HUMAN	P13797	P13797|P13796|P13797-2|F8W8D8|P13797-3	Plastin-3
BiotinAb	Rep1	HIYYITGETk	Biotin-NHS	1	1	1	1	2	11.7	11.2	8.92	73.8	10900000	K621k	612	(K)	HIYYITGETK(1.0)	k:Biotin-NHS	0.959	90.57	12	838.895	1450.7	226.079	0.7	98729.9	HUMAN	P07900-2	P07900-2|P07900|Q58FG0	Isoform 2 of Heat shock protein HSP 90-alpha
BiotinAb	Rep1	IEDVTPIPSDSTR	Biotin-NHS	0	0	0	1	2	11.7	10.51	9.77	84.4	7940000		129	(R)			0.973	92.5	10	828.402	1655.8	0.0014	0.9	16443.6	HUMAN	P62263	P62263	40S ribosomal protein S14
BiotinAb	Rep1	GGDLMAYDRR	Biotin-NHS	0	0	0	1	2	11.69	8.17	11.69	87.9	59000000		317	(R)			0.988	71.02	10	690.313	1379.62	0	0	51312.6	HUMAN	P61978-2	P61978-2|P61978|P61978-3|Q5T6W5|Q5T6W1	Isoform 2 of Heterogeneous nuclear ribonucleoprotein K
BiotinAb	Rep1	LELSVHLQPITR	Hydrogen	0	0	0	0	3	11.69	13.27	14.39	77.2	7990000		1184	(K)			0.989	72.93	13	469.277	1405.82	-0.0007	-0.5	246158	HUMAN	O75643	O75643	U5 small nuclear ribonucleoprotein 200 kDa helicase
BiotinAb	Rep1	SCAHDWVYE	Biotin-NHS	0	0	0	1	2	11.69	11.69	11.69	88.3	20600000		284	(K)		C:Carbamidomethylation,	0.998	80.73	11	696.771	1392.54	-0.0008	-0.6	32926.7	HUMAN	Q32Q12	Q32Q12|P22392-2|P22392|O60361|F6XY72	Nucleoside diphosphate kinase
BiotinAb	Rep1	EVVETPLLHPER	Biotin-NHS	0	0	0	1	2	11.69	9.72	8.11	91.3	3470000		189	(R)			0.981	85.08	12	822.925	1644.84	0.0008	0.5	49032.4	HUMAN	P35998	P35998|P35998-2	26S protease regulatory subunit 7
BiotinAb	Rep1	LTEQLAGPLR	Biotin-NHS	0	0	0	1	2	11.69	8.06	7.94	87.8	16200000		924	(K)			0.99	92.87	8	662.357	1323.71	-0.0012	-0.9	118830	HUMAN	P42285	P42285	Superkiller viralicidic activity 2-like 2
BiotinAb	Rep1	SLMPYFLLTQAVR	Hydrogen	0	0	0	0	2	11.69	10.05	11.45	88.8	1380000		356	(R)			0.99	97.8	6	769.923	1538.84	-0.0019	-1.2	61090.6	HUMAN	O43242	O43242|O43242-2	26S proteasome non-ATPase regulatory subunit 3
BiotinAb	Rep1	EGSASTEVLR	Biotin-NHS	0	0	0	1	2	11.68	8.23	5.25	68.2	5270000		754	(R)			0.972	68.67	11	637.806	1274.6	-0.0006	-0.5	246158	HUMAN	O75643	O75643	U5 small nuclear ribonucleoprotein 200 kDa helicase
BiotinAb	Rep1	LLCGLLAER	Hydrogen	0	0	0	0	2	11.68	6.04	4.59	78.9	10000000		79	(K)		C:Carbamidomethylation,	0.996	74	12	522.797	1044.59	0.0004	0.4	12647.2	HUMAN	P14174	P14174	Macrophage migration inhibitory factor
BiotinAb	Rep1	AQLFALTGVQPAR	Biotin-NHS	0	0	0	1	2	11.68	10.25	11.44	91.3	2020000		31	(K)			0.988	99.57	0	799.43	1597.85	0.0004	0.3	56524.5	HUMAN	P54578	P54578|B7Z4N8|P54578-2|A6NJA2	Ubiquitin carboxyl-terminal hydrolase 14
BiotinAb	Rep1	LSFQHDPETSVLVLR	Hydrogen	0	0	0	0	3	11.67	11.11	11.11	88.3	2280000		937	(R)			0.854	74.93	10	580.98	1740.93	-0.0023	-1.3	109892	HUMAN	Q14697-2	Q14697-2|Q14697|E9PKU7|F5H6X6	Isoform 2 of Neutral alpha-glucosidase AB
BiotinAb	Rep1	SVIDYQTHFR	Biotin-NHS	0	0	0	1	2	11.67	9.19	9.14	86.4	1130000		160	(K)			0.85	77.57	6	746.356	1491.7	0.0001	0.1	46685.3	HUMAN	Q86XR7-2	Q86XR7-2|Q9Y3B3|Q9Y3B3-2	Isoform 2 of TIR domain-containing adapter molecule 2
BiotinAb	Rep1	kIVDQIRPDR	Biotin-NHS	1	1	1	1	2	11.67	8.54	8.54	79.4	12500000	K341k	341	(R)	K(1.0)IVDQIRPDR	k:Biotin-NHS	0.998	83.7	11	846.44	1465.79	226.079	0.7	81122.9	HUMAN	H3BLZ8	H3BLZ8|Q92841|Q92841-2|Q92841-3|Q92841-1|P17844|J3KTA4|P17844-2	Probable ATP-dependent RNA helicase DDX17
BiotinAb	Rep1	GPVREGDVLTLLESER	Biotin-NHS	0	0	0	1	3	11.67	12.32	10.98	94.4	1900000		48	(K)			0.952	94.35	9	666.012	1996.02	0.0043	2.2	7898	HUMAN	P62857	P62857	40S ribosomal protein S28
BiotinAb	Rep1	DVLSVAFSSDNR	Hydrogen	0	0	0	0	2	11.66	11.66	13.03	81	14600000		107	(K)			0.989	76.87	15	655.322	1309.64	-0.001	-0.7	35532.5	HUMAN	P63244	P63244|J3KPE3|D6RHH4|E9PD14|D6RAU2	Guanine nucleotide-binding protein subunit beta-2-like 1
BiotinAb	Rep1	NISFTVWDVGGQDK	Hydrogen	1	0	0	0	2	11.66	9.43	8.44	79	2660000		60	(K)			0.811	85.52	4	783.381	1565.76	-0.0051	-3.3	23402.4	HUMAN	F5H423	F5H423|P84077|P61204	ADP-ribosylation factor 3
BiotinAb	Rep1	LSELLR	Biotin-NHS	0	0	0	1	2	11.66	2.54	3.23	84.5	74600000		173	(R)			0.997	99.63	1	478.766	956.523	0.0007	0.8	208496	HUMAN	Q92538	Q92538|P07900-2|P07900|P08238	Golgi-specific brefeldin A-resistance guanine nucleotide exchange factor 1
BiotinAb	Rep1	VLIAAHGNSLR	Hydrogen	0	0	0	0	3	11.66	9.93	12.96	84.4	41200000		181	(R)			0.992	41.57	11	384.227	1150.67	-0.0025	-2.2	28917.5	HUMAN	P18669	P18669|P15259	Phosphoglycerate mutase 1
BiotinAb	Rep1	KLQFSLK	Hydrogen	2	0	0	0	2	11.65	3.58	3.44	77.5	10300000		87	(K)			0.997	52.03	10	432.271	863.535	-0.0009	-1	22224.6	HUMAN	P20290	P20290|P20290-2	Transcription factor BTF3
BiotinAb	Rep1	ISVSFYHVK	Hydrogen	1	0	0	0	3	11.65	12.21	11.01	57.2	107000000		587	(R)			0.999	58.22	11	360.534	1079.59	-0.0021	-1.9	99769.3	HUMAN	P55884-2	P55884-2|P55884	Isoform 2 of Eukaryotic translation initiation factor 3 subunit B
BiotinAb	Rep1	HITTLQASFLTK	Hydrogen	1	0	0	0	2	11.65	6.09	6.1	92	1280000		48	(K)			0.965	64.27	2	680.385	1359.76	-0.0011	-0.8	24746.5	HUMAN	Q9UL25	Q9UL25	Ras-related protein Rab-21
BiotinAb	Rep1	QWGWTQGR	Biotin-NHS	0	0	0	1	2	11.65	3.47	9.41	75.4	5010000		75	(K)			0.977	84.97	10	622.785	1244.56	-0.0001	-0.1	26714.6	HUMAN	P18621-3	P18621-3|P18621|J3QLC8|P18621-2	Isoform 3 of 60S ribosomal protein L17
BiotinAb	Rep1	YGVNPGPIVGTTR	Biotin-NHS	0	0	0	1	2	11.65	9.75	7.85	91.6	4720000		127	(K)			0.998	85.17	10	778.898	1556.79	-0.0009	-0.6	76061.2	HUMAN	P42166	P42166|P42167|G5E972|P42167-2|P42167-3	Lamina-associated polypeptide 2, isoform alpha
BiotinAb	Rep1	RLEEAHR	Biotin-NHS	0	0	0	1	3	11.65	9.17	8.97	95.3	9840000		1587	(R)			0.968	40.32	12	379.525	1136.56	-0.0025	-2.2	275403	HUMAN	Q01082	Q01082|Q01082-2|Q01082-3	Spectrin beta chain, non-erythrocytic 1
BiotinAb	Rep1	HYELYR	Biotin-NHS	0	0	0	1	2	11.64	7.61	7.61	91.9	26300000		318	(R)			1	62.35	12	553.758	1106.51	-0.0008	-0.7	63742.6	HUMAN	B5ME97	B5ME97|Q9P0V9-2|Q92599|E7EX04|F8W8I8|Q9P0V9|E7EW69|Q92599-4|A6NFQ9|Q9NVA2-2|Q14141|D6RER5|Q9P0V9-3|B1AMS2|A6NMH6|Q9NVA2|Q14141-4|Q92599-2|Q14141-2|D6RGI3|Q92599-3	Septin 10, isoform CRA_c
BiotinAb	Rep1	SHSAHFFEFLTK	Hydrogen	1	0	0	0	3	11.64	11.64	11.64	61.4	13400000		76	(R)			0.964	67.5	16	484.241	1450.71	-0.0016	-1.1	17889.1	HUMAN	B5MC82	B5MC82|A6NHG4|J3KQ18|P30046|B7Z522	D-dopachrome decarboxylase
BiotinAb	Rep1	DAEDAIYGR	Biotin-NHS	0	0	0	1	2	11.64	10.95	10.95	76.7	3670000		64	(R)			0.977	73.55	10	618.27	1235.54	-0.0024	-1.9	25655.9	HUMAN	Q13242	Q13242|S4R3G0	Serine/arginine-rich splicing factor 9
BiotinAb	Rep1	AIHNIFR	Biotin-NHS	0	0	0	1	2	11.64	2.96	7.07	85.9	3660000		533	(R)			0.958	80.37	10	548.79	1096.57	-0.0001	-0.1	80346.7	HUMAN	Q9UKG1	Q9UKG1|Q8NEU8-3|Q8NEU8|Q8NEU8-2	DCC-interacting protein 13-alpha
BiotinAb	Rep1	RTGAIVDVPVGEELLGR	Hydrogen	0	0	0	0	3	11.63	9.79	10.55	78.9	3590000		133	(K)			0.949	79.72	8	594.335	1780.99	-0.0003	-0.2	59863.7	HUMAN	P25705	P25705|P25705-2	ATP synthase subunit alpha, mitochondrial
BiotinAb	Rep1	FGSGMNMGR	Biotin-NHS	0	0	0	1	2	11.63	11.44	10.54	81.7	10400000		363	(R)			0.978	84.93	10	591.746	1182.48	0.0001	0.1	77799.7	HUMAN	P52272	P52272|P52272-2	Heterogeneous nuclear ribonucleoprotein M
BiotinAb	Rep1	RGDLPFVVPR	Biotin-NHS	0	0	0	1	2	11.63	11.55	12.33	82.5	38300000		1923	(R)			1	85.65	8	691.375	1381.74	0.0018	1.3	227784	HUMAN	P35579	P35579|P35579-2	Myosin-9
BiotinAb	Rep1	SHVLPEGR	Biotin-NHS	0	0	0	1	2	11.62	11.7	11.94	82.5	2010000		58	(R)			0.974	57.67	6	560.782	1120.56	-0.0003	-0.3	62599.7	HUMAN	Q8IU81	Q8IU81	Interferon regulatory factor 2-binding protein 1
BiotinAb	Rep1	QLTAHLQDVNR	Biotin-NHS	0	0	0	1	2	11.62	9.84	9.84	83.6	1400000		522	(R)			0.949	69.7	4	760.884	1520.76	-0.0034	-2.2	142434	HUMAN	Q14203	Q14203|Q14203-6|E7EX90|Q14203-4|Q14203-3|Q14203-2|Q14203-5|Q6AWB1	Dynactin subunit 1
BiotinAb	Rep1	GHLMAITR	Biotin-NHS	0	0	0	1	2	11.62	7.92	11.62	83.6	1550000		1409	(R)			0.881	72.8	2	562.789	1124.57	0.0004	0.4	218542	HUMAN	P24928	P24928	DNA-directed RNA polymerase II subunit RPB1
BiotinAb	Rep1	FGIHPVAGR	Biotin-NHS	0	0	0	1	2	11.62	10.62	8.65	96	3660000		960	(R)			0.953	78.15	10	590.307	1179.61	-0.0017	-1.4	114635	HUMAN	Q13423	Q13423|E9PCX7	NAD(P) transhydrogenase, mitochondrial
BiotinAb	Rep1	YLYTLVITDK	Hydrogen	1	0	0	0	2	11.62	9.21	10.12	91.5	27200000		41	(R)			0.999	80.2	12	614.844	1228.68	-0.001	-0.8	8274.8	HUMAN	P63173	P63173|J3QL01|J3KT73	60S ribosomal protein L38
BiotinAb	Rep1	AEPPQAMNALMR	Biotin-NHS	0	0	0	1	2	11.62	5.7	5.74	84	5820000		397	(K)			0.863	89.07	13	777.868	1554.72	0.0056	3.6	96205.6	HUMAN	Q12906-7	Q12906-7|Q12906|Q12906-3|Q12906-6|Q12906-2|Q12906-4|Q12906-5	Isoform 7 of Interleukin enhancer-binding factor 3
BiotinAb	Rep1	FVVGSHVR	Hydrogen	0	0	0	0	3	11.62	11.62	11.62	82.9	9830000		678	(R)			0.991	34.72	7	300.839	900.505	-0.0024	-2.6	102579	HUMAN	P49736	P49736	DNA replication licensing factor MCM2
BiotinAb	Rep1	RVLIAAHGNSLR	Biotin-NHS	0	0	0	1	3	11.61	6.85	11.28	71.7	2900000		180	(K)			0.95	65.83	10	511.62	1532.85	-0.0019	-1.2	28917.5	HUMAN	P18669	P18669|P15259	Phosphoglycerate mutase 1
BiotinAb	Rep1	kGHAVGDIPGVR	Biotin-NHS	1	1	1	1	2	11.61	11.61	11.61	78.7	10100000	K108k	108	(R)	K(1.0)GHAVGDIPGVR	k:Biotin-NHS	0.988	76.72	8	829.417	1431.75	226.073	-2.5	15978.4	HUMAN	P62266	P62266|D6RD47	40S ribosomal protein S23
BiotinAb	Rep1	LVYLYLMNYAK	Hydrogen	1	0	0	0	2	11.61	8.79	11.49	89.9	13600000		68	(K)			0.99	90.62	8	695.877	1390.74	0.0026	1.9	106603	HUMAN	P63010-2	P63010-2|Q10567|Q10567-2|Q10567-3|P63010|Q10567-4|P63010-3	Isoform 2 of AP-2 complex subunit beta
BiotinAb	Rep1	VLLATLSIPITPER	Hydrogen	0	0	0	0	2	11.61	9.15	11.66	95.9	3630000		322	(R)			1	91.78	5	761.966	1522.92	0.0037	2.5	166966	HUMAN	Q14152	Q14152|Q14152-2	Eukaryotic translation initiation factor 3 subunit A
BiotinAb	Rep1	MFGIDRDAIAQAVR	Biotin-NHS	0	0	0	1	2	11.61	10.2	11.08	80.8	3480000		612	(K)			0.929	92.28	7	894.952	1788.89	0.0073	4.1	69497	HUMAN	P29401-2	P29401-2|P29401|B4E022	Isoform 2 of Transketolase
BiotinAb	Rep1	FSTHESAAHAIVSVNGTTIEGHVVK	Hydrogen	1	0	0	0	4	11.59	10.31	9.97	97.6	325000		264	(R)			0.252	57.73	0	648.585	2591.32	-0.0032	-1.2	43790.3	HUMAN	Q01085-2	Q01085-2|Q01085	Isoform 2 of Nucleolysin TIAR
BiotinAb	Rep1	QDSLVINLNR	Hydrogen	0	0	0	0	2	11.59	10.21	9.63	82.4	4750000		648	(K)			0.924	67.93	10	586.325	1171.64	-0.0006	-0.5	120482	HUMAN	Q9Y5B9	Q9Y5B9	FACT complex subunit SPT16
BiotinAb	Rep1	SAVENCQDSWR	Biotin-NHS	0	0	0	1	2	11.59	9.57	9.71	92.3	3200000		397	(K)		C:Carbamidomethylation,	0.922	70.57	8	789.325	1577.65	-0.0036	-2.3	53652.5	HUMAN	P52209	P52209|P52209-2	6-phosphogluconate dehydrogenase, decarboxylating
BiotinAb	Rep1	LLGQFTLIGIPPAPR	Hydrogen	0	0	0	0	2	11.59	12.41	10.62	89	10300000		499	(K)			0.907	94.6	39	796.982	1592.95	0.0049	3.1	73964.5	HUMAN	P38646	P38646	Stress-70 protein, mitochondrial
BiotinAb	Rep1	DSTLIMQLLR	Hydrogen	0	0	0	0	2	11.59	10.81	11.44	81.6	43600000		216	(K)			0.998	95.93	6	595.334	1189.66	0.0001	0.1	29344.6	HUMAN	P62258	P62258|P31947|P61981|P31946|Q04917|P27348|P63104|P31946-2|P62258-2|P31947-2|P63104-2|B0AZS6|B7Z2E6	14-3-3 protein epsilon
BiotinAb	Rep1	EITALAPSTmk	Biotin-NHS	1	1	1	1	2	11.59	9.88	9.88	80.4	8020000	M327m K328k	318	(K)	EITALAPSTM(1.0)K(1.0)	m:Oxidized methionine,kBiotin-NHS	0.954	99.68	4	815.388	1387.7	242.072	-0.5	42407.6	HUMAN	P62736	P62736|P68032|P68133|P63267|P60709|P63261|Q5T8M7|P63267-2|A6NL76|Q5T8M8	Actin, aortic smooth muscle
BiotinAb	Rep1	YTQVGPDHNR	Biotin-NHS	0	0	0	1	2	11.58	9.58	10.46	92.3	65600000		200	(K)			0.965	55.92	12	706.821	1412.64	-0.0038	-2.7	142268	HUMAN	Q08211	Q08211	ATP-dependent RNA helicase A
BiotinAb	Rep1	LGNGINIIVATPGR	Hydrogen	0	0	0	0	2	11.58	11.36	11.36	82.4	4840000		298	(K)			0.986	76.25	10	697.909	1394.81	-0.0017	-1.2	75747.7	HUMAN	Q9NVP1	Q9NVP1	ATP-dependent RNA helicase DDX18
BiotinAb	Rep1	DASLMVTNDGATILK	Hydrogen	1	0	0	0	2	11.58	8.87	12.97	77.7	4510000		58	(R)			0.988	78.23	10	774.9	1548.79	-0.0013	-0.9	57829.5	HUMAN	P78371	P78371|F5GWF6|P78371-2|F8VQ14	T-complex protein 1 subunit beta
BiotinAb	Rep1	TLTPISAAYAR	Biotin-NHS	0	0	0	1	2	11.58	3.22	7.43	85.6	9690000		295	(K)			0.945	89.38	8	695.364	1389.72	0.0009	0.6	65128.2	HUMAN	P31939	P31939|P31939-2	Bifunctional purine biosynthesis protein PURH
BiotinAb	Rep1	LIHITIEPLYR	Hydrogen	0	0	0	0	3	11.57	7.21	11.57	77.8	2060000		386	(K)			0.85	78.65	4	456.606	1367.81	-0.0006	-0.4	184654	HUMAN	Q8NI27	Q8NI27	THO complex subunit 2
BiotinAb	Rep1	HAYGLGEHYNSVTR	Biotin-NHS	0	0	0	1	3	11.56	8.93	10.06	70.9	4970000		270	(R)			0.872	56.47	10	610.617	1829.84	-0.001	-0.6	34040.3	HUMAN	Q8N6M0	Q8N6M0|Q8N6M0-2	OTU domain-containing protein 6B
BiotinAb	Rep1	SHIEIIR	Biotin-NHS	0	0	0	1	2	11.55	9.18	9.18	79.4	10100000		165	(K)			0.992	70.1	13	547.294	1093.58	-0.0016	-1.5	56826.6	HUMAN	P00390	P00390|P00390-3|P00390-2|P00390-4|P00390-5	Glutathione reductase, mitochondrial
BiotinAb	Rep1	LGLHSLR	Biotin-NHS	0	0	0	1	2	11.55	6.5	2.66	77.3	38400000		143	(K)			0.997	76.82	11	511.284	1021.56	0.0001	0.1	20753.5	HUMAN	P84077	P84077|P61204|B7ZB63	ADP-ribosylation factor 1
BiotinAb	Rep1	ALPGQLKPFETLLSQNQGGK	Hydrogen	2	0	0	0	3	11.55	9.55	11.33	82.1	7360000		122	(K)			0.977	83.5	11	709.392	2126.16	0.0014	0.7	23583.6	HUMAN	P09211	P09211	Glutathione S-transferase P
BiotinAb	Rep1	EDHSLEHR	Biotin-NHS	0	0	0	1	3	11.55	11.55	11.55	64.5	6070000		7	(K)			0.99	38.1	11	416.851	1248.54	-0.0031	-2.5	13723.6	HUMAN	P60520	P60520|H3BSM5|H3BU36	Gamma-aminobutyric acid receptor-associated protein-like 2
BiotinAb	Rep1	RISAVSVAER	Biotin-NHS	0	0	0	1	2	11.54	7.89	8.1	96.2	11000000		447	(R)			0.998	66.05	10	657.352	1313.7	-0.0017	-1.3	142268	HUMAN	Q08211	Q08211	ATP-dependent RNA helicase A
BiotinAb	Rep1	ILQALHLQFGK	Hydrogen	1	0	0	0	3	11.54	10.84	3.27	60.1	8320000		374	(K)			0.996	73.45	7	423.255	1267.75	-0.0004	-0.3	84091.5	HUMAN	Q9Y223-2	Q9Y223-2|Q9Y223|Q9Y223-3|Q9Y223-4|Q9Y223-5	Isoform 2 of Bifunctional UDP-N-acetylglucosamine 2-epimerase/N-acetylmannosamine kinase
BiotinAb	Rep1	DSLLQDGEFSmDLR	Hydrogen	0	0	0	0	2	11.54	11.54	11.54	73.7	6470000	M86m	76	(R)	DSLLQDGEFSM(1.0)DLR	m:Oxidized methionine	0.97	79.92	10	821.374	1625.75	15.9923	-1.6	15225.1	HUMAN	P07737	P07737|K7EJ44	Profilin-1
BiotinAb	Rep1	IIMCAWNPR	Biotin-NHS	0	0	0	1	2	11.54	7.48	8.53	95.7	3050000		177	(R)		C:Carbamidomethylation,	0.988	99.6	4	693.828	1386.65	-0.0001	0	36000.6	HUMAN	P04818	P04818|P04818-3	Thymidylate synthase
BiotinAb	Rep1	TNYNDRYDEIRR	Biotin-NHS	0	0	0	1	3	11.53	7.8	7.24	66.2	65800000		224	(R)			0.984	53.67	11	614.284	1840.84	-0.0017	-0.9	30166.2	HUMAN	P62424	P62424|Q5T8U2	60S ribosomal protein L7a
BiotinAb	Rep1	RGEAHLAVNDFELAR	Hydrogen	0	0	0	0	3	11.53	9.7	10.72	90	3390000		359	(R)			0.868	59.68	14	566.629	1697.87	0.0017	1	52088.9	HUMAN	Q02790	Q02790	Peptidyl-prolyl cis-trans isomerase FKBP4
BiotinAb	Rep1	HImGQNVADYMR	Biotin-NHS	0	0	0	1	2	11.53	5.36	8.51	91.7	9740000	M200m	198	(K)	HIM(0.99)GQNVADYM(0.0)R	m:Oxidized methionine	0.992	71.95	22	838.87	1660.74	15.9933	-1	34590.2	HUMAN	P46777	P46777	60S ribosomal protein L5
BiotinAb	Rep1	HIQDLNWQR	Biotin-NHS	0	0	0	1	2	11.53	4.35	4.35	95	3250000		159	(K)			0.998	76.15	8	718.348	1435.69	-0.0014	-1	26245.1	HUMAN	O75934	O75934	Pre-mRNA-splicing factor SPF27
BiotinAb	Rep1	EGMNIVEAmER	Biotin-NHS	0	0	0	1	2	11.53	11.53	11.53	65.6	3130000	M142m	134	(K)	EGM(0.0)NIVEAM(0.99)ER	m:Oxidized methionine	0.963	81.88	10	760.83	1504.66	15.994	-0.6	18240.4	HUMAN	P62937	P62937|P62937-2	Peptidyl-prolyl cis-trans isomerase A
BiotinAb	Rep1	SITVLVEGENTR	Hydrogen	0	0	0	0	2	11.52	9.07	10.91	85.1	3280000		252	(R)			0.997	62.25	12	659.354	1317.7	-0.001	-0.8	81934.1	HUMAN	P33993	P33993|P33993-3|P33993-2	DNA replication licensing factor MCM7
BiotinAb	Rep1	VTHVMIR	Biotin-NHS	0	0	0	1	2	11.52	7.76	6	86.2	3190000		167	(K)			0.988	73.05	8	541.286	1081.57	-0.0005	-0.5	69005.6	HUMAN	Q06124	Q06124|Q06124-2|Q06124-3	Tyrosine-protein phosphatase non-receptor type 11
BiotinAb	Rep1	DITSDTSGDFR	Biotin-NHS	0	0	0	1	2	11.52	11.52	10.63	77.3	6610000		167	(K)			0.988	77.37	11	720.308	1439.61	-0.0027	-1.9	38941.8	HUMAN	P04083	P04083	Annexin A1
BiotinAb	Rep1	EIEHVMYHDWR	Biotin-NHS	0	0	0	1	3	11.52	11.52	11.52	53.3	1550000		137	(R)			0.852	78.85	4	580.925	1740.76	-0.0017	-1	26388.7	HUMAN	C9JJ19	C9JJ19|P82930	28S ribosomal protein S34, mitochondrial
BiotinAb	Rep1	FESPEVAER	Biotin-NHS	0	0	0	1	2	11.52	5.62	6.23	92.4	26300000		699	(K)			0.994	81.98	16	645.295	1289.58	-0.0006	-0.4	77799.7	HUMAN	P52272	P52272|P52272-2	Heterogeneous nuclear ribonucleoprotein M
BiotinAb	Rep1	ADTLTLEER	Biotin-NHS	0	0	0	1	2	11.52	9.72	7.47	82.7	8060000		446	(K)			1	83.13	9	637.308	1273.61	-0.0001	-0.1	65685.6	HUMAN	Q9UHD8	Q9UHD8|Q9UHD8-5|Q9UHD8-2|Q9UHD8-7|Q9UHD8-8|Q9UHD8-3|Q9UHD8-9|Q9UHD8-4	Septin-9
BiotinAb	Rep1	AAVHYDR	Biotin-NHS	0	0	0	1	2	11.51	7.72	7.72	92	49200000		142	(K)			0.999	52.5	10	529.247	1057.49	-0.0009	-0.9	27557.2	HUMAN	E9PB61	E9PB61|Q86V81	THO complex subunit 4
BiotinAb	Rep1	HQALQAEIAGHEPR	Biotin-NHS	0	0	0	1	3	11.51	11.51	11.51	68.1	10800000		826	(K)			0.928	62.02	31	594.961	1782.87	-0.0023	-1.3	285888	HUMAN	Q13813-2	Q13813-2|A6NG51|Q13813|Q13813-3	Isoform 2 of Spectrin alpha chain, non-erythrocytic 1
BiotinAb	Rep1	NYDPALHPFEVPR	Biotin-NHS	0	0	0	1	2	11.51	9.89	12.35	87.7	13000000		27	(R)			0.498	85.65	4	890.927	1780.85	-0.0006	-0.4	52028.9	HUMAN	Q9NV06	Q9NV06|E7EVM5|E5RHM4|Q9NV06-2	DDB1- and CUL4-associated factor 13
BiotinAb	Rep1	RPFGVSLLYIGWDK	Hydrogen	1	0	0	0	3	11.51	13.35	11.51	92.6	19300000		128	(K)			0.672	89.55	2	550.971	1650.9	-0.0024	-1.4	29768.5	HUMAN	P25789	P25789|H0YN18|P25789-2|H0YLC2|H0YMV3	Proteasome subunit alpha type-4
BiotinAb	Rep1	FLTLPPVLHLQLMR	Hydrogen	0	0	0	0	3	11.51	9.46	6.58	91	24800000		395	(K)			1	95.07	10	560	1677.99	-0.0012	-0.7	129384	HUMAN	Q93009	Q93009|Q93009-3|F5H2X1	Ubiquitin carboxyl-terminal hydrolase 7
BiotinAb	Rep1	AHEAQDAGYR	Biotin-NHS	0	0	0	1	2	11.5	11.5	11.26	100	1850000		289	(R)			0.962	45.72	7	672.292	1343.58	-0.0022	-1.6	59807	HUMAN	P16298-4	P16298-4|P16298|Q08209|P48454-3|P16298-3|P16298-2|P48454|Q08209-2|P48454-2|Q5F2F8|Q08209-3|Q08209-5|E7ETC2|G3V111	Isoform 4 of Serine/threonine-protein phosphatase 2B catalytic subunit beta isoform
BiotinAb	Rep1	LVFHTQLAHGSPTGR	Hydrogen	0	0	0	0	4	11.5	11.5	11.5	78.8	495000		58	(R)			0.11	46.33	0	405.971	1620.86	0.0006	0.4	36162.7	HUMAN	O14908	O14908	PDZ domain-containing protein GIPC1
BiotinAb	Rep1	RTEEGPTLSYGR	Biotin-NHS	0	0	0	1	2	11.5	8.95	9.27	100	10900000		149	(R)			0.969	59.67	12	796.379	1591.75	-0.0023	-1.4	100479	HUMAN	A8MXP9	A8MXP9|P43243|D6REM6	Matrin-3
BiotinAb	Rep1	GSAPPGPVPEGSIR	Biotin-NHS	0	0	0	1	2	11.5	8.31	8.31	79.7	17600000		12	(K)			0.996	72.22	19	773.887	1546.77	-0.0014	-0.9	27850.6	HUMAN	P78417	P78417|P78417-2	Glutathione S-transferase omega-1
BiotinAb	Rep1	DYAFIHFDER	Hydrogen	0	0	0	0	3	11.5	10.39	9.89	70.3	2650000		372	(K)			0.996	75.75	8	438.203	1312.6	-0.0009	-0.7	69829.6	HUMAN	O60506	O60506|O60506-2|O60506-3|O60506-4|O60506-5	Heterogeneous nuclear ribonucleoprotein Q
BiotinAb	Rep1	HWELTAEGEEIAR	Biotin-NHS	0	0	0	1	2	11.5	9.17	10.62	100	3410000		100	(K)			0.9	80.1	7	883.911	1766.82	-0.0021	-1.2	62451.2	HUMAN	K7ER00	K7ER00|Q9Y285|Q9Y285-2|K7ER16	Phenylalanine--tRNA ligase alpha subunit
BiotinAb	Rep1	NITLDDASAPR	Biotin-NHS	0	0	0	1	2	11.5	9.43	9.76	74.6	6260000		805	(K)			0.77	80.78	6	699.837	1398.67	-0.0018	-1.3	94596.2	HUMAN	O75534-4	O75534-4|O75534-3|O75534|O75534-2|E9PLT0	Isoform 4 of Cold shock domain-containing protein E1
BiotinAb	Rep1	AVHQIQACLLR	Biotin-NHS	0	0	0	1	2	11.5	7.8	6.79	100	1540000		691	(R)		C:Carbamidomethylation,	0.984	81.28	6	767.902	1534.8	-0.0017	-1.1	156227	HUMAN	Q6F5E8	Q6F5E8|Q6F5E8-2	Leucine-rich repeat-containing protein 16C
BiotinAb	Rep1	AHCGPAELCEFYSRDPDGLPCNLR	Biotin-NHS	0	0	0	1	3	11.5	10.65	10.54	100	5890000		76	(K)		C:Carbamidomethylation,	0.917	81.78	16	1020.78	3060.32	-0.0022	-0.7	70841	HUMAN	P43403	P43403	Tyrosine-protein kinase ZAP-70
BiotinAb	Rep1	VLHNQLVLFHNAIAAYFAGNQK	Hydrogen	1	0	0	0	4	11.5	10.33	8.64	79	14200000		325	(K)			0.992	88.73	12	617.837	2468.32	0.0068	2.8	41794.6	HUMAN	P53367	P53367|P53367-2|B4DS69	Arfaptin-1
BiotinAb	Rep1	EHVEPVFGFPQFVR	Biotin-NHS	0	0	0	1	2	11.5	7.34	9.78	100	3970000		222	(K)			0.988	95.48	14	957.472	1913.94	0.001	0.5	33736.6	HUMAN	O75792	O75792	Ribonuclease H2 subunit A
BiotinAb	Rep1	CHTPPLYR	Biotin-NHS	0	0	0	1	2	11.49	11.49	9.91	79.5	49400000		22	(K)		C:Carbamidomethylation,	0.984	59.4	33	635.296	1269.59	-0.0015	-1.1	21047.3	HUMAN	Q02543	Q02543|M0R117	60S ribosomal protein L18a
BiotinAb	Rep1	TTSSANNPNLMYQDECDRR	Biotin-NHS	0	0	0	1	3	11.49	13.06	12.77	82.1	4550000		571	(R)		C:Carbamidomethylation,	0.979	63.4	8	833.355	2498.05	0.0002	0.1	81122.9	HUMAN	H3BLZ8	H3BLZ8|Q92841|Q92841-2|Q92841-3|Q92841-1	Probable ATP-dependent RNA helicase DDX17
BiotinAb	Rep1	YPIEHGIITNWDDMEK	Hydrogen	1	0	0	0	3	11.49	11.49	12.16	67.5	32100000		71	(K)			0.998	72.92	15	654.308	1960.91	-0.0012	-0.6	42407.6	HUMAN	P62736	P62736|P68032|P68133|P63267|A6NL76|Q5T8M8|B8ZZJ2|F8WB63	Actin, aortic smooth muscle
BiotinAb	Rep1	YSPHLLANSK	Hydrogen	1	0	0	0	3	11.49	11.49	11.49	78.8	5970000		102	(R)			0.99	39.88	12	377.204	1129.6	-0.0028	-2.5	41049	HUMAN	P00813	P00813|F5GWI4|F5GXW0	Adenosine deaminase
BiotinAb	Rep1	kASDVHEVR	Biotin-NHS	1	1	1	1	2	11.48	6.82	5.77	68.8	8390000	K247k	247	(R)	K(1.0)ASDVHEVR	k:Biotin-NHS	0.996	63.03	8	746.855	1266.63	226.077	-0.4	58506.4	HUMAN	P14618	P14618|P14618-2|P14618-3|Q504U3|H3BQ34	Pyruvate kinase PKM
BiotinAb	Rep1	EEELREYQER	Biotin-NHS	0	0	0	1	2	11.48	5.69	8.79	88.1	1110000		838	(R)			0.645	68.72	2	803.862	1606.72	0.0003	0.2	166966	HUMAN	Q14152	Q14152|Q14152-2	Eukaryotic translation initiation factor 3 subunit A
BiotinAb	Rep1	IADGYEQAAR	Biotin-NHS	0	0	0	1	2	11.48	7.41	6.35	80.2	27800000		133	(R)			0.994	76.02	14	660.305	1319.61	-0.0014	-1.1	60126.4	HUMAN	P48643	P48643|E9PCA1|B7ZAR1|E7ENZ3|P48643-2	T-complex protein 1 subunit epsilon
BiotinAb	Rep1	LFNESHGIFLGLQR	Hydrogen	0	0	0	0	3	11.48	11.48	11.48	67.7	2920000		71	(K)			0.768	78.12	8	544.295	1630.87	0.0002	0.1	75873.9	HUMAN	Q9BW27	Q9BW27|J3KT10|Q9BW27-3|J3KRC0	Nuclear pore complex protein Nup85
BiotinAb	Rep1	FHLLSR	Biotin-NHS	0	0	0	1	2	11.48	2.37	9.08	91.6	6310000		153	(R)			0.99	85.57	8	499.766	998.524	0.0013	1.3	71241.8	HUMAN	Q9UHB9	Q9UHB9|Q9UHB9-2|Q9UHB9-4	Signal recognition particle subunit SRP68
BiotinAb	Rep1	GALQNIIPASTGAAK	Hydrogen	1	0	0	0	2	11.47	9.65	9.42	82.4	35900000		201	(R)			0.987	68.67	21	706.398	1411.79	-0.0013	-0.9	36223.7	HUMAN	P04406	P04406|P04406-2|E7EUT5	Glyceraldehyde-3-phosphate dehydrogenase
BiotinAb	Rep1	DkHIEEVRk	Biotin-NHS	2	2	2	1	2	11.47	11.36	10.96	88.7	4170000	K128k K135k	127	(K)	DK(1.0)HIEEVRK(1.0)	k:Biotin-NHS	0.94	78.82	8	916.436	1379.71	452.154	-0.8	17302.2	HUMAN	P16949	P16949	Stathmin
BiotinAb	Rep1	HLEAAALLSER	Biotin-NHS	0	0	0	1	2	11.47	5.72	7.24	82.1	2700000		357	(R)			0.981	83.28	10	718.372	1435.74	0	0	56083.6	HUMAN	Q9UJA5	Q9UJA5|Q9UJA5-2|Q9UJA5-4	tRNA (adenine(58)-N(1))-methyltransferase non-catalytic subunit TRM6
BiotinAb	Rep1	GWSAHPGVVR	Biotin-NHS	0	0	0	1	2	11.46	8.2	10.85	86.8	685000		92	(K)			0.433	66.77	2	646.322	1291.64	0.0013	1	86152.9	HUMAN	Q8IZ83	Q8IZ83|Q8IZ83-3|Q8IZ83-2	Aldehyde dehydrogenase family 16 member A1
BiotinAb	Rep1	EHHWVPR	Biotin-NHS	0	0	0	1	3	11.45	11.45	11.45	64.8	10100000		306	(R)			0.98	48.45	17	396.19	1186.56	-0.0021	-1.7	102874	HUMAN	P78344	P78344|P78344-2|H0Y3P2	Eukaryotic translation initiation factor 4 gamma 2
BiotinAb	Rep1	YREWHHFLVVNmK	Hydrogen	1	0	0	0	3	11.45	12.71	10.55	100	6240000	M92m	81	(K)	YREWHHFLVVNM(1.0)K	m:Oxidized methionine	0.978	51.17	14	592.3	1758.89	15.9952	0.1	21170.5	HUMAN	P30086	P30086	Phosphatidylethanolamine-binding protein 1
BiotinAb	Rep1	MGIYVGAK	Hydrogen	1	0	0	0	2	11.45	7.71	5.44	94	14500000		87	(R)			1	51.43	12	419.728	838.449	-0.0008	-1	91228.4	HUMAN	P17858-2	P17858-2|Q01813|P17858	Isoform 2 of ATP-dependent 6-phosphofructokinase, liver type
BiotinAb	Rep1	VLHMDR	Biotin-NHS	0	0	0	1	2	11.45	5.52	5.21	85.3	21400000		30	(K)			0.987	71.2	10	498.741	996.475	-0.0009	-0.9	51209.4	HUMAN	P31150	P31150|P50395|P50395-2|G5E9U5	Rab GDP dissociation inhibitor alpha
BiotinAb	Rep1	DTDSEEEIREAFR	Biotin-NHS	0	0	0	1	2	11.45	7.38	7.92	98	11200000		126	(K)			0.992	78.82	14	911.898	1822.79	-0.0018	-1	21860.1	HUMAN	E7EMB3	E7EMB3|E7ETZ0|P62158|Q96HY3|G3V226	Calmodulin
BiotinAb	Rep1	LQAVTDDHIR	Biotin-NHS	0	0	0	1	2	11.45	3.94	6.95	90.1	2760000		125	(R)			0.997	79.83	10	697.347	1393.69	-0.0019	-1.4	22233.1	HUMAN	P30043	P30043	Flavin reductase (NADPH)
BiotinAb	Rep1	EAAAALVEEETRR	Biotin-NHS	0	0	0	1	2	11.45	10	10	81.9	4360000		30	(R)			0.977	84.73	9	835.912	1670.82	-0.0003	-0.2	26245.1	HUMAN	O75934	O75934	Pre-mRNA-splicing factor SPF27
BiotinAb	Rep1	LAQAWFNTHR	Biotin-NHS	0	0	0	1	2	11.45	7.69	8.93	88.4	1610000		163	(R)			0.842	91.25	5	735.361	1469.71	0.0051	3.4	56158.2	HUMAN	Q96A33	Q96A33|Q96A33-2	Coiled-coil domain-containing protein 47
BiotinAb	Rep1	IIPLYSTLPPQQQQR	Biotin-NHS	0	0	0	1	2	11.45	7.15	6.19	90.8	3140000		385	(K)			0.899	99.55	4	1004.54	2008.07	0.0017	0.8	91730	HUMAN	O43143	O43143	Putative pre-mRNA-splicing factor ATP-dependent RNA helicase DHX15
BiotinAb	Rep1	AFSVFLFNTENK	Hydrogen	1	0	0	0	2	11.44	8.31	11.77	86.7	46600000		110	(R)			0.994	89.77	8	708.862	1416.72	0.0002	0.1	32998.4	HUMAN	Q13907-2	Q13907-2|Q13907	Isoform 2 of Isopentenyl-diphosphate Delta-isomerase 1
BiotinAb	Rep1	AGLLQVYIHTQK	Hydrogen	1	0	0	0	3	11.43	10.49	9.97	76.8	21800000		103	(R)			0.996	66.53	12	457.598	1370.78	-0.001	-0.7	26947.8	HUMAN	Q92979	Q92979	Ribosomal RNA small subunit methyltransferase NEP1
BiotinAb	Rep1	QNRPIPQWIR	Biotin-NHS	0	0	0	1	2	11.43	9.19	7.78	90.8	14200000		19	(K)			0.996	76.05	10	767.408	1533.81	-0.0016	-1	6322.5	HUMAN	Q59GN2	Q59GN2|P62891	Putative 60S ribosomal protein L39-like 5
BiotinAb	Rep1	FFHQLMAGVVYLHGIGITHR	Hydrogen	0	0	0	0	4	11.43	11.35	11.45	66.4	9070000		126	(R)			0.947	83.2	40	574.81	2296.22	0.0018	0.8	56201.4	HUMAN	E7EPP6	E7EPP6|O14757|O14757-3|J3KN87|O14757-2|E9PRU7	Serine/threonine-protein kinase Chk1
BiotinAb	Rep1	QAQIEVVPSASALIIK	Hydrogen	1	0	0	0	2	11.43	11.43	9.31	93.8	4590000		68	(R)			0.943	85.15	8	833.99	1666.97	-0.0005	-0.3	17989.4	HUMAN	P30050	P30050	60S ribosomal protein L12
BiotinAb	Rep1	LVLVGDGGTGk	Biotin-NHS	1	1	1	1	2	11.43	9.73	3.57	87.6	1290000	K23k	13	(K)	LVLVGDGGTGK(1.0)	k:Biotin-NHS	0.929	102.53	5	734.37	1241.66	226.078	0.1	26394.9	HUMAN	B5MDF5	B5MDF5|P62826	GTP-binding nuclear protein Ran
BiotinAb	Rep1	HWGGNVLGPK	Hydrogen	1	0	0	0	2	11.42	6.27	11.42	78.7	27300000		236	(R)			0.999	45.27	13	532.785	1064.56	-0.0013	-1.2	30166.2	HUMAN	P62424	P62424|Q5T8U2	60S ribosomal protein L7a
BiotinAb	Rep1	YFFTSVSRPGR	Hydrogen	0	0	0	0	3	11.42	6.29	4.94	96.8	5620000		31	(R)			0.995	57.9	8	439.563	1316.67	-0.0015	-1.1	41652.8	HUMAN	Q5SRN5	Q5SRN5|P30499|P30443|P01892|P04439|P10314|P30455|Q09160|P30459|Q5SRN7	HLA class I histocompatibility antigen, A-68 alpha chain
BiotinAb	Rep1	LHLGFIEIR	Hydrogen	0	0	0	0	3	11.42	7.39	5.68	78.9	67600000		280	(K)			1	81.83	10	366.553	1097.65	-0.0008	-0.8	54793.4	HUMAN	Q96HJ9-2	Q96HJ9-2|Q9Y383|Q9Y383-2|Q9Y383-3	Isoform 2 of UPF0562 protein C7orf55
BiotinAb	Rep1	GHLENNPALEk	Biotin-NHS	1	1	1	1	2	11.42	7.55	7.41	66	10800000	K77k	67	(R)	GHLENNPALEK(1.0)	k:Biotin-NHS	0.989	83.43	10	837.396	1447.7	226.085	4.7	34444.1	HUMAN	P05388	P05388|Q8NHW5|F8VWS0|P05388-2|G3V210|F8VRK7|F8VQY6	60S acidic ribosomal protein P0
BiotinAb	Rep1	STGGAPTFNVTVTK	Hydrogen	1	0	0	0	2	11.41	10.42	7.3	72.4	205000000		92	(K)			0.987	60.35	11	690.361	1379.72	-0.0026	-1.9	15225.1	HUMAN	P07737	P07737|K7EJ44	Profilin-1
BiotinAb	Rep1	VMQEQGTHPk	Biotin-NHS	1	1	1	1	2	11.41	9	10.98	85.2	3070000	K555k	546	(K)	VMQEQGTHPK(1.0)	k:Biotin-NHS	0.964	79.28	8	803.863	1380.64	226.079	0.8	227784	HUMAN	P35579	P35579|P35579-2	Myosin-9
BiotinAb	Rep1	VSHLLGINVTDFTR	Hydrogen	0	0	0	0	2	11.41	6.42	11.41	59.2	2520000		374	(K)			0.859	79.33	7	786.43	1571.85	-0.0007	-0.4	227784	HUMAN	P35579	P35579|P35579-2	Myosin-9
BiotinAb	Rep1	HMLPSGFRk	Biotin-NHS	1	1	1	1	2	11.41	6.15	6.33	97.3	8020000	K94k	86	(K)	HMLPSGFRK(1.0)	k:Biotin-NHS	0.998	82.77	7	762.867	1298.65	226.077	-0.1	18133	HUMAN	F8W727	F8W727|P62910	60S ribosomal protein L32
BiotinAb	Rep1	GLDDDRGPWR	Biotin-NHS	0	0	0	1	2	11.4	10.69	10.49	89.2	6790000		1112	(R)			0.982	72.27	23	706.822	1412.64	-0.0002	-0.2	166966	HUMAN	Q14152	Q14152|Q14152-2	Eukaryotic translation initiation factor 3 subunit A
BiotinAb	Rep1	AAPSDGFkPR	Acetyl	1	1	1	0	2	11.4	11.4	9.9	69.4	2790000	K9k	2	(M)	AAPSDGFK(1.0)PR	k:Biotin-NHS	0.98	74.7	9	657.318	1087.55	226.076	-1.4	26947.8	HUMAN	Q92979	Q92979	Ribosomal RNA small subunit methyltransferase NEP1
BiotinAb	Rep1	YVWLVYEQDRPLK	Hydrogen	1	0	0	0	3	11.4	11.4	8.48	68.6	8560000		120	(R)			0.984	76.12	12	570.306	1708.91	-0.0024	-1.4	21170.5	HUMAN	P30086	P30086	Phosphatidylethanolamine-binding protein 1
BiotinAb	Rep1	DGNVLLHEMQIQHPTASLIAK	Hydrogen	1	0	0	0	3	11.4	11.4	11.4	72.8	2730000		59	(K)			0.849	77.1	4	772.412	2315.22	0.0025	1.1	58479.6	HUMAN	P40227	P40227	T-complex protein 1 subunit zeta
BiotinAb	Rep1	MLPDkDCR	Biotin-NHS	1	1	1	1	2	11.4	9.1	4.3	74.3	17300000	K116k	112	(K)	MLPDK(1.0)DCR	C:Carbamidomethylation,k:Biotin-NHS	0.938	89.6	8	743.82	1260.55	226.079	1.1	22956	HUMAN	E9PK25	E9PK25|P23528|G3V1A4	Cofilin-1
BiotinAb	Rep1	SLEDALAEAQR	Biotin-NHS	0	0	0	1	2	11.4	10.33	7.41	81.9	1060000		298	(R)			0.704	90.98	2	714.843	1428.68	0.0009	0.6	136167	HUMAN	O95347	O95347|O95347-2	Structural maintenance of chromosomes protein 2
BiotinAb	Rep1	HFRPELEER	Biotin-NHS	0	0	0	1	3	11.39	3.1	3.2	73.1	4720000		441	(R)			0.978	58.93	9	480.235	1438.69	0.0003	0.2	51500.8	HUMAN	P49821	P49821|G3V0I5|P49821-2|B4DE93	NADH dehydrogenase [ubiquinone] flavoprotein 1, mitochondrial
BiotinAb	Rep1	TPQAPASANLVGPR	Biotin-NHS	0	0	0	1	2	11.39	7.87	5.88	83.9	2310000		2329	(R)			0.836	76.02	6	802.913	1604.82	-0.0031	-1.9	300352	HUMAN	Q9UQ35	Q9UQ35	Serine/arginine repetitive matrix protein 2
BiotinAb	Rep1	AVNVYSTSVTSDNLSR	Acetyl	0	0	0	0	2	11.39	10.57	10.39	97.9	673000		2	(M)			0.527	76.05	2	877.93	1754.86	-0.003	-1.7	30169.7	HUMAN	Q15691	Q15691	Microtubule-associated protein RP/EB family member 1
BiotinAb	Rep1	LYRPGSVAYVSR	Hydrogen	0	0	0	0	3	11.38	11.38	11.76	84.9	5300000		651	(K)			0.987	47.52	11	456.584	1367.74	-0.0044	-3.2	121750	HUMAN	P53396	P53396|P53396-2|B4E3P0	ATP-citrate synthase
BiotinAb	Rep1	HRPQLLVER	Biotin-NHS	0	0	0	1	3	11.38	11.38	8.94	69.5	13900000		133	(R)			0.982	54.22	21	458.586	1373.75	-0.0024	-1.7	88710	HUMAN	P47897	P47897|P47897-2	Glutamine--tRNA ligase
BiotinAb	Rep1	QGTQYTFSSIER	Biotin-NHS	0	0	0	1	2	11.38	9.68	10.39	71.4	3450000		397	(K)			0.922	80.3	17	821.879	1642.75	-0.0026	-1.6	81415.7	HUMAN	Q08945	Q08945	FACT complex subunit SSRP1
[truncated: 35,272 more rows]

## Sheet: Summary_Table
Condition	Total Peptides	Biotinylated Peptides	% of Biotinylated Peptides/Total Peptides
Anti-Biotin Antibody Enrichment Rep 1	6951	4407	0.634009
[truncated: 6 more rows]

## Sheet: Descriptions
Column Header	Descriptions
[truncated: 30 more rows]
