# Supplementary material for: Antibodies to biotin enable large-scale detection of biotinylation sites on proteins
Source: Nat Methods. Author manuscript; Available in PMC 2022 Mar 25. (PMC8954634; doi:10.1038/nmeth.4465)
Supplement: Table S3 [file NIHMS1006645-supplement-Table_S3.xlsx]

## Sheet: SA_Enrich_Proteome_>=2Replicate
accession_number	accession_numbers	geneSymbol	entry_name	Log2 normalized Ratio H/L Rep01	Log2 normalized Ratio H/L Rep02	Log2 normalized Ratio H/L Rep03	Rep1 unique_peptides	Rep2 unique_peptides	Rep3 unique_peptides	Rep1 numHLRatios	Rep2 numHLRatios	Rep3 numHLRatios	Rep1 meanIntensity	Rep1 totalIntensity	Rep1 pct_cov	Rep1 log2_heavyOverLightRatioMedian	Rep2 meanIntensity	Rep2 totalIntensity	Rep2 pct_cov	Rep2 log2_heavyOverLightRatioMedian	Rep3 meanIntensity	Rep3 totalIntensity	Rep3 pct_cov	Rep3 log2_heavyOverLightRatioMedian	protein_mw	species	groupNum	subgroupNum	False Positive	True Positive
Q86SX6	Q86SX6	GLRX5	Glutaredoxin-related protein 5, mitochondrial	6.02108	5.82052	5.69387	5	7	7	19	7	22	22500000	608000000	0.369	6.53293	31200000	405000000	0.452	6.47007	17700000	600000000	0.369	6.52223	16741.7	HUMAN	1730	1730.1	0	0
Q86U28	Q86U28|J3QSS7	ISCA2	Iron-sulfur cluster assembly 2 homolog, mitochondrial	3.77765	5.87896	5.68877	5	6	6	9	8	6	9320000	102000000	0.337	4.2895	6270000	75300000	0.454	6.52851	6670000	53400000	0.454	6.51713	16704.3	HUMAN	1918	1918.1	0	0
P35354	P35354|P23219-6|P23219-5|P23219|P23219-2|P23219-3|P23219-4	PTGS2	Prostaglandin G/H synthase 2	5.26101	3.3367	5.68527	4	3	3	2	2	4	1710000	6860000	0.081	5.77286	1290000	3880000	0.052	3.98625	7650000	30600000	0.062	6.51363	69736.6	HUMAN	2496	2496.1	1	0
Q9Y3B8	Q9Y3B8|F5GYG5|Q9Y3B8-3|Q9Y3B8-2|F5GX07	REXO2	Oligoribonuclease, mitochondrial	3.13882	5.84107	5.63953	5	3	4	4	4	4	26500000	159000000	0.244	3.65067	20600000	103000000	0.126	6.49062	90300000	452000000	0.147	6.46789	27060.5	HUMAN	2301	2301.1	0	0
P52815	P52815	MRPL12	39S ribosomal protein L12, mitochondrial	5.80945	7.19173	5.43066	9	6	5	11	4	9	64100000	1480000000	0.318	6.3213	27200000	299000000	0.247	7.84128	31800000	413000000	0.227	6.25902	21576	HUMAN	881	881.3	0	1
Q16718	Q16718|F8WAS3|Q16718-2	NDUFA5	NADH dehydrogenase [ubiquinone] 1 alpha subcomplex subunit 5	5.35672	4.75348	5.35504	5	8	6	8	10	18	83300000	1500000000	0.362	5.86857	43100000	689000000	0.706	5.40303	39600000	1030000000	0.491	6.1834	13515.5	HUMAN	1499	1499.1	0	0
P61604	P61604|B8ZZL8|S4R3N1|B8ZZ54	HSPE1	10 kDa heat shock protein, mitochondrial	5.15602	4.81397	5.28018	16	23	18	164	147	157	516000000	107000000000	0.911	5.66787	413000000	76900000000	0.99	5.46352	322000000	66900000000	0.96	6.10854	10931.5	HUMAN	534	534.1	0	0
Q04837	Q04837	SSBP1	Single-stranded DNA-binding protein, mitochondrial	5.3244	5.27777	5.27312	20	23	15	135	147	171	374000000	74000000000	0.756	5.83625	177000000	41300000000	0.79	5.92732	471000000	104000000000	0.756	6.10148	17259.4	HUMAN	445	445.1	0	1
P30048	P30048|P30048-2	PRDX3	Thioredoxin-dependent peroxide reductase, mitochondrial	5.3062	5.39967	5.07414	16	15	13	126	116	145	225000000	37900000000	0.585	5.81805	113000000	16300000000	0.585	6.04922	299000000	58900000000	0.613	5.9025	28034.5	HUMAN	550	550.1	0	0
Q96GK7	Q96GK7|Q6P2I3	FAHD2A	Fumarylacetoacetate hydrolase domain-containing protein 2A	2.27778	3.41951	5.04818	4	6	4	5	7	6	7450000	52200000	0.181	2.78963	3780000	37800000	0.343	4.06906	12600000	113000000	0.162	5.87654	34937.9	HUMAN	1570	1570.1	0	0
P36957	P36957|P36957-2|G3V3F0|G3V5M3	DLST	Dihydrolipoyllysine-residue succinyltransferase component of 2-oxoglutarate dehydrogenase complex, mitochondrial	5.29047	4.98052	4.92909	23	23	22	92	85	111	115000000	15100000000	0.476	5.80232	73700000	8990000000	0.496	5.63007	329000000	47100000000	0.459	5.75745	49096.8	HUMAN	258	258.1	0	1
P52758	P52758	HRSP12	Ribonuclease UK114	4.51266	4.1242	4.91535	4	5	4	3	3	3	7420000	52000000	0.452	5.02451	7490000	44900000	0.532	4.77375	9780000	58700000	0.394	5.74371	14550.5	HUMAN	2331	2331.1	0	0
O14561	O14561	NDUFAB1	Acyl carrier protein, mitochondrial	4.42215	5.03617	4.90168	3	4	5	35	24	45	44300000	1860000000	0.153	4.934	27800000	889000000	0.25	5.68572	78200000	3990000000	0.25	5.73004	17588.2	HUMAN	2095	2095.1	0	0
Q13405	Q13405|E9PNF1|E9PI78	MRPL49	39S ribosomal protein L49, mitochondrial	4.90403	6.00403	4.84263	8	7	9	17	13	38	17200000	446000000	0.433	5.41588	9700000	252000000	0.445	6.65358	22000000	1140000000	0.506	5.67099	19254.8	HUMAN	1239	1239.1	0	1
Q9NZE8	Q9NZE8|D3YTC1|Q9NZE8-2	MRPL35	39S ribosomal protein L35, mitochondrial	5.59595	5.13129	4.79292	3	5	5	4	7	6	10400000	41600000	0.143	6.1078	15800000	126000000	0.186	5.78084	35600000	249000000	0.18	5.62128	21742.2	HUMAN	2706	2706.1	0	1
Q9NU23	Q9NU23|G3V136|E5RG38|E5RJK7	LYRM2	LYR motif-containing protein 2	4.97541	5.50356	4.77608	7	6	6	15	14	19	50900000	1120000000	0.568	5.48726	36500000	548000000	0.5	6.15311	46600000	1210000000	0.5	5.60444	10449	HUMAN	2259	2259.1	0	0
O75390	O75390|B4DJV2|F8VWQ5|F8W0J2	CS	Citrate synthase, mitochondrial	4.74219	5.09089	4.72647	19	17	16	81	64	122	953000000	86700000000	0.317	5.25404	2630000000	195000000000	0.321	5.74044	1540000000	207000000000	0.263	5.55483	51939.7	HUMAN	551	551.1	0	1
D3YTF8	D3YTF8	TXNRD2	Thioredoxin reductase 2, mitochondrial	4.37975	3.46191	4.6992	11	13	13	26	17	33	8980000	341000000	0.208	4.8916	8380000	218000000	0.298	4.11146	41600000	1750000000	0.29	5.52756	54707.7	HUMAN	727	727.2	0	0
Q9HD23	Q9HD23|Q9HD23-2|Q9HD23-4|Q9HD23-3	MRS2	Magnesium transporter MRS2 homolog, mitochondrial	3.3861	3.17201	4.69853	7	9	13	11	6	22	5460000	92900000	0.169	3.89795	8310000	108000000	0.243	3.82156	13600000	396000000	0.343	5.52689	50716.1	HUMAN	933	933.1	0	0
P13073	P13073|H3BNV9|H3BN72|Q86WV2|H3BPR4	COX4I1	Cytochrome c oxidase subunit 4 isoform 1, mitochondrial	3.84391	4.87568	4.68538	13	15	8	29	33	29	88800000	3460000000	0.544	4.35576	28500000	1480000000	0.627	5.52523	63900000	2490000000	0.396	5.51374	19633.4	HUMAN	967	967.1	0	0
P38646	P38646	HSPA9	Stress-70 protein, mitochondrial	5.02601	5.03883	4.66656	62	62	64	530	387	509	96100000	70900000000	0.711	5.53786	61100000	33100000000	0.742	5.68838	308000000	209000000000	0.702	5.49492	73964.5	HUMAN	31	31.1	0	1
P21912	P21912	SDHB	Succinate dehydrogenase [ubiquinone] iron-sulfur subunit, mitochondrial	3.81743	3.43837	4.66656	15	13	12	23	16	32	25900000	829000000	0.41	4.32928	17600000	334000000	0.371	4.08792	23500000	869000000	0.346	5.49492	32427.9	HUMAN	1217	1217.1	0	0
Q9NNW7	Q9NNW7|D3YTF9|Q9NNW7-2|E7ENA2|Q9NNW7-3|E7EWK1|Q9NNW7-4	TXNRD2	Thioredoxin reductase 2, mitochondrial	4.53479	3.585	4.63543	10	13	14	29	18	37	8210000	345000000	0.211	5.04664	7500000	218000000	0.299	4.23455	39000000	1760000000	0.305	5.46379	57191.2	HUMAN	727	727.1	0	0
Q9NUJ1	Q9NUJ1|Q9NUJ1-2|Q9NUJ1-3	ABHD10	Mycophenolic acid acyl-glucuronide esterase, mitochondrial	5.75543	5.61199	4.63279	12	15	11	49	38	68	35800000	2650000000	0.5	6.26728	23800000	1280000000	0.539	6.26154	43000000	4210000000	0.415	5.46115	34274.2	HUMAN	807	807.1	0	0
P23434	P23434|H3BNV1	GCSH	Glycine cleavage system H protein, mitochondrial	4.59313	5.09656	4.62042	3	4	4	6	7	11	10800000	129000000	0.225	5.10498	5640000	78900000	0.289	5.74611	25800000	386000000	0.213	5.44878	19112.4	HUMAN	2411	2411.1	0	1
Q9NQ50	Q9NQ50	MRPL40	39S ribosomal protein L40, mitochondrial	5.41862	6.24994	4.60604	13	12	12	34	28	49	43400000	1780000000	0.446	5.93047	39500000	1460000000	0.509	6.89949	77400000	4330000000	0.485	5.4344	24489.9	HUMAN	863	863.1	0	1
P38117	P38117|P38117-2	ETFB	Electron transfer flavoprotein subunit beta	5.02021	4.79453	4.60302	20	20	22	165	119	184	71200000	14700000000	0.65	5.53206	51400000	8280000000	0.678	5.44408	119000000	27700000000	0.658	5.43138	28071.3	HUMAN	488	488.1	0	0
P20674	P20674|H3BNX8|H3BV69|H3BRM5|H3BRI0	COX5A	Cytochrome c oxidase subunit 5A, mitochondrial	4.91884	5.29837	4.58921	7	11	7	60	47	56	137000000	10800000000	0.273	5.43069	38000000	2360000000	0.6	5.94792	110000000	7250000000	0.333	5.41757	16933	HUMAN	1414	1414.1	0	0
P00505	P00505|P00505-2	GOT2	Aspartate aminotransferase, mitochondrial	4.998	5.26532	4.56219	29	23	29	131	89	151	54600000	9290000000	0.593	5.50985	37000000	4740000000	0.486	5.91487	133000000	25100000000	0.623	5.39055	47916.2	HUMAN	246	246.1	0	0
Q00059	Q00059|Q00059-2	TFAM	Transcription factor A, mitochondrial	5.30135	5.40017	4.56051	28	27	23	143	117	169	80700000	16100000000	0.601	5.8132	53100000	8390000000	0.626	6.04972	112000000	22800000000	0.565	5.38887	29324.3	HUMAN	350	350.1	0	1
Q10713	Q10713|Q10713-2	PMPCA	Mitochondrial-processing peptidase subunit alpha	5.12184	5.41783	4.5601	28	27	30	118	103	243	22500000	3580000000	0.561	5.63369	14600000	2100000000	0.548	6.06738	59700000	16100000000	0.563	5.38846	58765.4	HUMAN	241	241.1	0	0
O75489	O75489|E9PS48|B4DFM8|G3V194	NDUFS3	NADH dehydrogenase [ubiquinone] iron-sulfur protein 3, mitochondrial	4.89812	5.106	4.51141	15	14	18	80	52	137	24900000	2470000000	0.526	5.40997	19600000	1450000000	0.518	5.75555	40400000	6580000000	0.602	5.33977	30355.1	HUMAN	537	537.1	0	0
Q9UII2	Q9UII2|Q9UII2-2|Q9UII2-3	ATPIF1	ATPase inhibitor, mitochondrial	5.19354	5.33603	4.5107	6	8	8	42	33	60	104000000	6640000000	0.339	5.70539	43300000	1990000000	0.49	5.98558	139000000	11000000000	0.49	5.33906	12248.6	HUMAN	1711	1711.1	0	0
P35270	P35270	SPR	Sepiapterin reductase	5.16328	3.879	4.50484	6	8	5	9	9	6	20800000	249000000	0.325	5.67513	9270000	111000000	0.413	4.52855	11200000	123000000	0.245	5.3332	28333.2	HUMAN	1702	1702.1	0	0
Q96HY7	Q96HY7	DHTKD1	Probable 2-oxoglutarate dehydrogenase E1 component DHKTD1, mitochondrial	4.88434	5.15429	4.49658	21	25	29	52	38	103	18800000	1330000000	0.282	5.39619	13500000	713000000	0.337	5.80384	85800000	10100000000	0.363	5.32494	103817	HUMAN	225	225.1	0	0
Q7Z7F7-2	Q7Z7F7-2|Q7Z7F7|X6R631	MRPL55	Isoform 2 of 39S ribosomal protein L55, mitochondrial	4.26213	4.68311	4.49271	5	4	5	16	16	22	87800000	1670000000	0.25	4.77398	26400000	501000000	0.292	5.33266	66900000	1810000000	0.335	5.32107	19016.4	HUMAN	2123	2123.1	0	1
E7EPT4	E7EPT4|P19404	NDUFV2	NADH dehydrogenase [ubiquinone] flavoprotein 2, mitochondrial	3.77396	4.79097	4.46583	7	4	6	12	7	13	15000000	239000000	0.309	4.28581	16600000	166000000	0.206	5.44052	17500000	350000000	0.305	5.29419	28249	HUMAN	1539	1539.1	0	0
Q9Y6G3	Q9Y6G3|J3KPP0|S4R2Z7|S4R360	MRPL42	39S ribosomal protein L42, mitochondrial	2.38425	4.27489	4.46353	3	7	3	5	14	5	108000000	542000000	0.098	2.8961	25000000	450000000	0.549	4.92444	42000000	210000000	0.204	5.29189	16946.1	HUMAN	2001	2001.1	0	1
Q6P161	Q6P161	MRPL54	39S ribosomal protein L54, mitochondrial	4.7617	1.69175	4.4626	2	2	2	4	6	13	91600000	550000000	0.137	5.27355	29000000	203000000	0.101	2.3413	40700000	611000000	0.137	5.29096	15875.9	HUMAN	3301	3301.1	0	1
P82664	P82664	MRPS10	28S ribosomal protein S10, mitochondrial	3.75449	3.31715	4.45242	13	9	7	21	13	13	38800000	932000000	0.641	4.26634	24600000	368000000	0.482	3.9667	17000000	339000000	0.338	5.28078	23113.2	HUMAN	1038	1038.1	0	1
Q8TCS8	Q8TCS8|H7BXF6|F8WBI3	PNPT1	Polyribonucleotide nucleotidyltransferase 1, mitochondrial	4.80944	4.28006	4.43802	48	48	41	158	109	187	22700000	4930000000	0.514	5.32129	17800000	2800000000	0.526	4.92961	98600000	22000000000	0.464	5.26638	86576.7	HUMAN	73	73.1	0	0
P40926	P40926|P40926-2|G3XAL0	MDH2	Malate dehydrogenase, mitochondrial	4.05248	4.52931	4.43028	22	18	21	120	68	125	36400000	5680000000	0.695	4.56433	37300000	3580000000	0.65	5.17886	76600000	12300000000	0.695	5.25864	35959.1	HUMAN	424	424.1	0	1
Q9HD34	Q9HD34|F5H189|C9JRX8|C9JY28	LYRM4	LYR motif-containing protein 4	3.74957	5.32839	4.41164	4	2	5	5	3	4	17300000	104000000	0.395	4.26142	21500000	85900000	0.23	5.97794	26200000	157000000	0.373	5.24	10758.3	HUMAN	2601	2601.1	0	0
O95202	O95202|O95202-3|O95202-2	LETM1	LETM1 and EF-hand domain-containing protein 1, mitochondrial	5.36531	5.10451	4.40131	45	38	53	140	106	186	29400000	6180000000	0.515	5.87716	17400000	2700000000	0.428	5.75406	126000000	30500000000	0.596	5.22967	84037.3	HUMAN	44	44.1	0	0
Q96DA6	Q96DA6|Q96DA6-2|F2Z3A7|G5E9V2	DNAJC19	Mitochondrial import inner membrane translocase subunit TIM14	4.14296	5.23566	4.37205	6	4	4	6	4	8	14100000	127000000	0.56	4.65481	3970000	23800000	0.439	5.88521	17500000	140000000	0.344	5.20041	12498.4	HUMAN	2248	2248.1	0	0
P31040	P31040|P31040-2|D6RFM5|P31040-3	SDHA	Succinate dehydrogenase [ubiquinone] flavoprotein subunit, mitochondrial	4.58366	5.1321	4.33123	31	28	33	148	99	183	25100000	4610000000	0.579	5.09551	15400000	2110000000	0.519	5.78165	123000000	28000000000	0.573	5.15959	73717.2	HUMAN	156	156.1	0	0
Q9BRQ6	Q9BRQ6|J3QTA6|J3QTB2	CHCHD6	MICOS complex subunit MIC25	4.22539	4.46768	4.32002	4	12	9	5	13	9	15600000	110000000	0.195	4.73724	8140000	130000000	0.421	5.11723	25500000	357000000	0.4	5.14838	26685.4	HUMAN	1238	1238.1	0	0
Q96EY8	Q96EY8|S4R3P5|F5H4Z7|S4R3Z1|F5H079	MMAB	Cob(I)yrinic acid a,c-diamide adenosyltransferase, mitochondrial	5.18636	6.31642	4.31989	10	10	11	58	41	71	20400000	1630000000	0.424	5.69821	13800000	869000000	0.44	6.96597	34400000	2860000000	0.496	5.14825	27730.1	HUMAN	1090	1090.1	0	0
Q16836-2	Q16836-2|Q16836-3|E9PF18|Q16836	HADH	Isoform 2 of Hydroxyacyl-coenzyme A dehydrogenase, mitochondrial	4.78172	5.06329	4.31979	9	15	15	39	31	54	18800000	809000000	0.174	5.29357	13700000	602000000	0.476	5.71284	47800000	3010000000	0.4	5.14815	42481.1	HUMAN	594	594.1	0	0
Q9H2W6	Q9H2W6|H0YN64	MRPL46	39S ribosomal protein L46, mitochondrial	4.03887	4.07883	4.31154	9	7	13	29	20	43	18900000	813000000	0.315	4.55072	21800000	522000000	0.254	4.72838	38700000	2050000000	0.508	5.1399	31818.7	HUMAN	1284	1284.1	0	1
E5KNQ5	E5KNQ5|H3BP77|O00142|O00142-4|O00142-2|O00142-3|F5GYK4|O00142-5	TK2	Mitochondrial thymidine kinase 2	2.14383	1.17882	4.30405	4	3	4	3	4	5	5620000	28100000	0.127	2.65568	4030000	16100000	0.097	1.82837	8640000	43200000	0.123	5.13241	35754.6	HUMAN	2700	2700.1	0	0
O43678	O43678|O43678-2	NDUFA2	NADH dehydrogenase [ubiquinone] 1 alpha subcomplex subunit 2	3.35403	4.26117	4.29536	4	4	4	7	6	4	18800000	169000000	0.262	3.86588	18000000	108000000	0.414	4.91072	41100000	205000000	0.414	5.12372	11035.5	HUMAN	2415	2415.1	0	0
P27144	P27144|D3DQ64	AK4	Adenylate kinase 4, mitochondrial	3.36648	3.8569	4.29183	16	13	16	78	77	113	37400000	3770000000	0.605	3.87833	24000000	2420000000	0.538	4.50645	56800000	7430000000	0.605	5.12019	25381.7	HUMAN	827	827.1	0	0
Q9ULV4-3	Q9ULV4-3|Q9ULV4-2|Q9ULV4|B4E3S0|F8VUX3	CORO1C	Isoform 3 of Coronin-1C	3.2614	4.86591	4.2862	3	2	7	3	3	9	3090000	15400000	0.066	3.77325	1610000	4840000	0.049	5.51546	138000000	1240000000	0.163	5.11456	59745.2	HUMAN	1880	1880.1	0	0
O14548	O14548|E5RJZ1	COX7A2L	Cytochrome c oxidase subunit 7A-related protein, mitochondrial	3.93119	4.67345	4.28327	6	6	3	7	6	6	14400000	115000000	0.333	4.44304	23000000	184000000	0.412	5.323	21100000	147000000	0.21	5.11163	12671.5	HUMAN	2145	2145.1	0	0
Q92665	Q92665	MRPS31	28S ribosomal protein S31, mitochondrial	4.5318	3.56515	4.27961	18	19	18	66	52	79	33700000	2770000000	0.417	5.04365	24400000	1680000000	0.43	4.2147	41900000	4740000000	0.47	5.10797	45431.8	HUMAN	498	498.1	0	1
P42704	P42704|B8ZZ38	LRPPRC	Leucine-rich PPR motif-containing protein, mitochondrial	4.49481	4.78927	4.27117	110	87	129	496	316	764	73700000	49600000000	0.653	5.00666	36700000	16100000000	0.547	5.43882	197000000	189000000000	0.829	5.09953	159100	HUMAN	3	3.1	0	1
Q9HAV7	Q9HAV7	GRPEL1	GrpE protein homolog 1, mitochondrial	4.55771	4.62054	4.2406	18	19	17	78	68	102	47800000	4540000000	0.723	5.06956	32000000	2880000000	0.732	5.27009	67500000	8910000000	0.64	5.06896	24506.9	HUMAN	646	646.1	0	0
Q8N983-4	Q8N983-4|Q8N983-7|Q8N983-6|Q8N983|Q8N983-2|B1AL05|Q8N983-3|M0R051	MRPL43	Isoform 4 of 39S ribosomal protein L43, mitochondrial	4.36559	4.572	4.24033	13	10	8	32	28	18	86000000	3780000000	0.823	4.87744	74000000	2740000000	0.641	5.22155	148000000	3100000000	0.459	5.06869	18024.1	HUMAN	907	907.1	0	1
O95182	O95182|M0R0N0|M0R1K9	NDUFA7	NADH dehydrogenase [ubiquinone] 1 alpha subcomplex subunit 7	4.43176	5.13748	4.23716	11	10	9	19	4	16	13600000	366000000	0.637	4.94361	3610000	54200000	0.628	5.78703	11500000	242000000	0.663	5.06552	12608.2	HUMAN	1203	1203.1	0	0
C9JRZ6	C9JRZ6|Q9NX63|F8WAR4|F8WD73	CHCHD3	Coiled-coil-helix-coiled-coil-helix domain-containing protein 3, mitochondrial	4.85052	4.54531	4.20808	19	19	25	61	41	85	56500000	4520000000	0.465	5.36237	29200000	1930000000	0.504	5.19486	167000000	18500000000	0.573	5.03644	26978.8	HUMAN	326	326.1	0	0
P10809	P10809|P10809-2|F8WBB1	HSPD1	60 kDa heat shock protein, mitochondrial	4.4568	4.22603	4.18444	70	60	72	554	425	591	196000000	151000000000	0.823	4.96865	103000000	58500000000	0.851	4.87558	410000000	331000000000	0.848	5.0128	61224.7	HUMAN	20	20.1	0	1
Q9BQS8-4	Q9BQS8-4|Q9BQS8|Q9BQS8-2|Q9BQS8-3	FYCO1	Isoform 4 of FYVE and coiled-coil domain-containing protein 1	3.90411	2.95777	4.17032	2	2	4	2	2	4	1180000	2370000	0.014	4.41596	370000	739000	0.014	3.60732	15400000	77200000	0.028	4.99868	170711	HUMAN	2609	2609.1	0	0
Q9BVA0	Q9BVA0	KATNB1	Katanin p80 WD40 repeat-containing subunit B1	2.81868	3.0532	4.15871	3	3	3	4	3	12	74300000	297000000	0.042	3.33053	6750000	20300000	0.042	3.70275	407000000	4880000000	0.047	4.98707	73302.2	HUMAN	2751	2751.1	1	0
P23786	P23786	CPT2	Carnitine O-palmitoyltransferase 2, mitochondrial	4.27739	5.17734	4.13621	18	15	23	27	16	43	10300000	330000000	0.282	4.78924	5850000	111000000	0.224	5.82689	42300000	2330000000	0.42	4.96457	74289.2	HUMAN	462	462.1	0	0
Q16891-2	Q16891-2|B9A067|D6RAW4	IMMT	Isoform 2 of MICOS complex subunit MIC60	4.50811	4.55152	4.0833	65	72	66	251	218	332	40400000	13500000000	0.761	5.01996	30600000	9280000000	0.767	5.20107	183000000	76500000000	0.796	4.91166	83022.6	HUMAN	23	23.1	0	0
Q16891-4	Q16891-4|Q16891-3	IMMT	Isoform 4 of MICOS complex subunit MIC60	4.50811	4.54581	4.0814	63	72	66	249	217	329	40600000	13400000000	0.712	5.01996	30700000	9240000000	0.755	5.19536	183000000	75700000000	0.799	4.90976	83946.7	HUMAN	23	23.2	0	0
Q96EY1-2	Q96EY1-2|Q96EY1-3	DNAJA3	Isoform 2 of DnaJ homolog subfamily A member 3, mitochondrial	4.01224	4.32269	4.07135	15	17	19	85	63	134	20600000	2390000000	0.326	4.52409	16400000	1590000000	0.441	4.97224	50100000	8670000000	0.399	4.89971	50238.2	HUMAN	363	363.2	0	1
Q96EY1	Q96EY1	DNAJA3	DnaJ homolog subfamily A member 3, mitochondrial	4.03402	4.32269	4.05107	17	18	21	90	65	156	20100000	2510000000	0.335	4.54587	15800000	1620000000	0.383	4.97224	47800000	9510000000	0.404	4.87943	53115.3	HUMAN	363	363.1	0	1
P00390	P00390|P00390-3|P00390-2|P00390-4|P00390-5	GSR	Glutathione reductase, mitochondrial	4.71121	2.87046	4.04767	11	14	12	30	23	48	16200000	698000000	0.327	5.22306	11200000	392000000	0.337	3.52001	58700000	3350000000	0.337	4.87603	56826.6	HUMAN	768	768.1	0	0
Q8NCN5	Q8NCN5|A8MT40|H3BQG3|B7ZAR9|Q8NCN5-2	PDPR	Pyruvate dehydrogenase phosphatase regulatory subunit, mitochondrial	4.48518	4.5384	4.03823	29	30	31	97	64	130	14100000	1750000000	0.365	4.99703	11500000	1000000000	0.4	5.18795	74800000	11400000000	0.379	4.86659	100218	HUMAN	162	162.1	0	1
O75380	O75380|D6RBT3	NDUFS6	NADH dehydrogenase [ubiquinone] iron-sulfur protein 6, mitochondrial	0.233297	2.06149	4.03463	2	5	5	5	8	9	2260000	13500000	0.217	0.74515	3940000	35500000	0.419	2.71104	7540000	75400000	0.419	4.86299	14053.7	HUMAN	2135	2135.1	0	0
Q8IWL3	Q8IWL3|B0QYH2|F8WBY7	HSCB	Iron-sulfur cluster co-chaperone protein HscB, mitochondrial	4.55793	4.11408	4.03167	12	13	13	37	30	60	19000000	853000000	0.459	5.06978	10800000	463000000	0.485	4.76363	27100000	1700000000	0.48	4.86003	27764.1	HUMAN	1158	1158.1	0	0
Q99766	Q99766|Q8WXQ4	ATP5S	ATP synthase subunit s, mitochondrial	2.20073	0.407532	4.02595	6	3	6	12	4	21	18000000	234000000	0.255	2.71258	7280000	36400000	0.139	1.05708	30700000	736000000	0.255	4.85431	25493.1	HUMAN	2308	2308.1	0	0
Q9Y276	Q9Y276	BCS1L	Mitochondrial chaperone BCS1	4.11136	4.52943	4.02146	20	19	22	44	43	136	21100000	1160000000	0.534	4.62321	17800000	1090000000	0.527	5.17898	59700000	9840000000	0.539	4.84982	47704.5	HUMAN	361	361.1	0	0
Q8N183	Q8N183|D6RA56	NDUFAF2	Mimitin, mitochondrial	5.57791	4.84542	4.00118	13	13	13	37	24	69	17600000	988000000	0.55	6.08976	13900000	500000000	0.609	5.49497	34000000	2620000000	0.627	4.82954	19856	HUMAN	762	762.1	0	0
Q13011	Q13011	ECH1	Delta(3,5)-Delta(2,4)-dienoyl-CoA isomerase, mitochondrial	3.97508	4.30375	3.98873	11	12	10	26	15	27	12500000	438000000	0.356	4.48693	12500000	237000000	0.402	4.9533	23900000	742000000	0.289	4.81709	36157.9	HUMAN	977	977.1	0	0
Q12849	Q12849|F5H5I6|Q12849-5	GRSF1	G-rich sequence factor 1	4.79538	4.78965	3.97997	18	20	19	71	75	103	21200000	2330000000	0.45	5.30723	17100000	1760000000	0.502	5.4392	89400000	11200000000	0.443	4.80833	53638.9	HUMAN	411	411.1	0	0
P40939	P40939|P40939-2	HADHA	Trifunctional enzyme subunit alpha, mitochondrial	4.20095	4.32717	3.97057	54	50	56	250	171	262	46900000	14800000000	0.667	4.7128	26300000	6470000000	0.64	4.97672	185000000	58300000000	0.762	4.79893	83739.9	HUMAN	55	55.1	0	1
P29692-3	P29692-3|P29692-4|E9PMW7|E9PQZ1|E9PN91|E9PJD0	EEF1D	Isoform 3 of Elongation factor 1-delta	3.3246	3.34852	3.96245	9	15	9	10	20	14	20100000	321000000	0.287	3.83645	21900000	527000000	0.61	3.99807	25100000	427000000	0.369	4.79081	28671.5	HUMAN	975	975.2	0	0
P82673	P82673|P82673-2	MRPS35	28S ribosomal protein S35, mitochondrial	3.59127	3.55312	3.95892	14	14	18	38	43	70	21600000	1230000000	0.498	4.10312	16200000	910000000	0.504	4.20267	30800000	2610000000	0.489	4.78728	37128.9	HUMAN	615	615.1	0	1
O43676	O43676	NDUFB3	NADH dehydrogenase [ubiquinone] 1 beta subcomplex subunit 3	3.42105	5.28215	3.95323	2	4	4	2	4	9	86500000	260000000	0.183	3.9329	36400000	218000000	0.357	5.9317	54300000	597000000	0.357	4.78159	11401.8	HUMAN	2782	2782.1	0	0
Q5JRX3-2	Q5JRX3-2|Q5JRX3|Q5JRX3-3	PITRM1	Isoform 2 of Presequence protease, mitochondrial	4.89195	4.93197	3.94694	42	41	42	90	61	154	16900000	2020000000	0.442	5.4038	10300000	857000000	0.431	5.58152	69400000	12200000000	0.483	4.7753	118537	HUMAN	76	76.1	0	0
O75947	O75947|O75947-2|F5H608	ATP5H	ATP synthase subunit d, mitochondrial	4.73732	4.79929	3.92965	13	14	14	22	23	32	49800000	1640000000	0.645	5.24917	32100000	1090000000	0.763	5.44884	42900000	1540000000	0.695	4.75801	18547.9	HUMAN	802	802.1	0	0
Q6NVY1	Q6NVY1|Q6NVY1-2|B9A058	HIBCH	3-hydroxyisobutyryl-CoA hydrolase, mitochondrial	4.38826	3.82186	3.92777	4	9	9	8	12	19	9600000	106000000	0.113	4.90011	5020000	65300000	0.251	4.47141	11800000	283000000	0.259	4.75613	43823.8	HUMAN	1322	1322.1	0	1
P30044	P30044|P30044-2|P30044-3|P30044-4	PRDX5	Peroxiredoxin-5, mitochondrial	3.70576	3.3853	3.9167	12	12	8	21	29	23	56100000	1850000000	0.658	4.21761	25400000	965000000	0.457	4.03485	44000000	1280000000	0.551	4.74506	22314.2	HUMAN	1126	1126.1	0	0
Q9NSE4	Q9NSE4|F6SBX2	IARS2	Isoleucine--tRNA ligase, mitochondrial	4.34224	4.10109	3.91647	42	46	48	152	110	292	34900000	6970000000	0.425	4.85409	22100000	3380000000	0.48	4.75064	130000000	46400000000	0.483	4.74483	114759	HUMAN	61	61.1	0	1
P53370	P53370|P53370-2|E9PBZ9	NUDT6	Nucleoside diphosphate-linked moiety X motif 6	2.63833	3.94401	3.91068	5	8	11	9	9	25	5210000	52100000	0.148	3.15018	7530000	82800000	0.329	4.59356	19800000	613000000	0.363	4.73904	36020.3	HUMAN	1286	1286.1	0	0
P04406	P04406|P04406-2|E7EUT5	GAPDH	Glyceraldehyde-3-phosphate dehydrogenase	0.321337	2.01096	3.90393	20	22	23	85	105	85	42400000	4920000000	0.591	0.83319	24000000	3340000000	0.638	2.66051	132000000	15600000000	0.785	4.73229	36223.7	HUMAN	266	266.1	0	0
Q9HCC0	Q9HCC0|Q9HCC0-2|D6RDF7|D6R9R1	MCCC2	Methylcrotonoyl-CoA carboxylase beta chain, mitochondrial	4.26323	4.38345	3.89238	28	25	29	152	117	177	12800000	2680000000	0.493	4.77508	8660000	1430000000	0.495	5.033	52700000	12000000000	0.559	4.72074	61845.6	HUMAN	200	200.1	0	1
E9PRY8	E9PRY8|P29692-2	EEF1D	Elongation factor 1-delta	3.36945	3.34852	3.88652	8	13	9	12	18	15	13600000	191000000	0.142	3.8813	19300000	405000000	0.216	3.99807	21300000	340000000	0.167	4.71488	77196.2	HUMAN	975	975.1	0	0
P25054	P25054|P25054-2|E7EMH9	APC	Adenomatous polyposis coli protein	3.16304	3.82791	3.87088	4	2	7	3	2	7	1080000	4300000	0.017	3.67489	1870000	3740000	0.006	4.47746	4050000	36400000	0.035	4.69924	313808	HUMAN	2075	2075.1	1	0
O60783	O60783	MRPS14	28S ribosomal protein S14, mitochondrial	3.12139	4.25759	3.86534	3	5	5	8	8	15	13400000	214000000	0.289	3.63324	20300000	324000000	0.359	4.90714	41300000	908000000	0.359	4.6937	15252.6	HUMAN	2205	2205.1	0	1
Q16595	Q16595|C9JAX1|Q16595-3|Q16595-2	FXN	Frataxin, mitochondrial	3.38339	5.84308	3.86074	4	5	5	11	9	10	10900000	207000000	0.257	3.89524	10700000	150000000	0.266	6.49263	13300000	240000000	0.257	4.6891	23248.8	HUMAN	2200	2200.1	0	0
Q9BYD3	Q9BYD3|X6RAY8|Q9BYD3-2|K7ELQ0|K7EKI4	MRPL4	39S ribosomal protein L4, mitochondrial	3.86567	4.21642	3.85982	6	14	11	21	29	63	23100000	670000000	0.205	4.37752	19300000	771000000	0.652	4.86597	54900000	4060000000	0.401	4.68818	34975.6	HUMAN	755	755.1	0	1
Q12888-2	Q12888-2|Q12888-3|Q12888|A6NNK5	TP53BP1	Isoform 2 of Tumor suppressor p53-binding protein 1	2.5644	3.62976	3.85784	12	13	34	9	8	34	5740000	80400000	0.075	3.07625	3340000	46800000	0.073	4.27931	6730000	357000000	0.227	4.6862	216167	HUMAN	235	235.1	1	0
Q8IYB8	Q8IYB8	SUPV3L1	ATP-dependent RNA helicase SUPV3L1, mitochondrial	4.1241	4.65918	3.85075	27	30	38	96	74	168	10800000	1350000000	0.339	4.63595	9210000	949000000	0.382	5.30873	70600000	14100000000	0.478	4.67911	88845.5	HUMAN	134	134.1	0	1
Q9H9J2	Q9H9J2	MRPL44	39S ribosomal protein L44, mitochondrial	4.12791	4.38212	3.83855	18	23	18	46	44	66	20500000	1130000000	0.424	4.63976	21100000	1310000000	0.548	5.03167	47300000	3970000000	0.451	4.66691	37877	HUMAN	508	508.1	0	1
Q9HBH1	Q9HBH1	PDF	Peptide deformylase, mitochondrial	3.18304	3.5202	3.83781	10	6	9	16	14	13	46800000	936000000	0.427	3.69489	25400000	407000000	0.218	4.16975	103000000	1540000000	0.423	4.66617	27469.4	HUMAN	1394	1394.1	0	0
Q9NVH6-8	Q9NVH6-8|Q9NVH6|Q9NVH6-7|Q9NVH6-5|Q9NVH6-6|Q9NVH6-3|Q9NVH6-2|Q9NVH6-4	TMLHE	Isoform 8 of Trimethyllysine dioxygenase, mitochondrial	4.26948	4.36793	3.83635	12	12	15	27	22	60	15500000	495000000	0.273	4.78133	6970000	188000000	0.268	5.01748	19700000	1460000000	0.333	4.66471	51458.8	HUMAN	941	941.1	0	0
O94788	O94788|O94788-3|H0YMG7|O94788-2	ALDH1A2	Retinal dehydrogenase 2	6.69314	4.8735	3.83371	2	4	4	7	6	12	123000000	1360000000	0.017	7.20499	179000000	1430000000	0.065	5.52305	130000000	1680000000	0.046	4.66207	57179.3	HUMAN	183	183.4	0	0
Q9GZT3	Q9GZT3|Q9GZT3-2|G3V2S9|G3V4X6	SLIRP	SRA stem-loop-interacting RNA-binding protein, mitochondrial	3.90333	4.2756	3.81166	8	11	10	16	18	20	93500000	2150000000	0.559	4.41518	65500000	1440000000	0.788	4.92515	59700000	1370000000	0.669	4.64002	12405.8	HUMAN	1062	1062.1	0	0
P10109	P10109	FDX1	Adrenodoxin, mitochondrial	4.39613	5.10651	3.81079	4	7	5	13	13	17	18500000	296000000	0.211	4.90798	16100000	274000000	0.298	5.75606	32700000	556000000	0.222	4.63915	19677.7	HUMAN	1937	1937.1	0	0
Q92506	Q92506	HSD17B8	Estradiol 17-beta-dehydrogenase 8	5.9345	4.74116	3.80891	7	7	7	8	6	15	17600000	247000000	0.337	6.44635	9390000	113000000	0.337	5.39071	13500000	217000000	0.337	4.63727	27315.6	HUMAN	1964	1964.1	0	0
P05091	P05091|P05091-2|O94788-4|P47895|H0Y2X5	ALDH2	Aldehyde dehydrogenase, mitochondrial	4.17113	4.57952	3.80194	32	30	29	150	91	141	29500000	5760000000	0.535	4.68298	28800000	3800000000	0.572	5.22907	72900000	13800000000	0.487	4.6303	56893.8	HUMAN	183	183.1	0	0
Q92734	Q92734|Q92734-2	TFG	Protein TFG	5.41502	5.0071	3.79125	10	11	9	24	20	26	25600000	768000000	0.24	5.92687	19600000	528000000	0.39	5.65665	146000000	4080000000	0.222	4.61961	43504.2	HUMAN	1039	1039.1	0	0
Q86YH6	Q86YH6|Q86YH6-2	PDSS2	Decaprenyl-diphosphate synthase subunit 2	1.78642	5.27403	3.77763	7	8	6	11	11	10	7790000	101000000	0.218	2.29827	50200000	653000000	0.253	5.92358	7660000	115000000	0.187	4.60599	44470.1	HUMAN	1555	1555.1	0	0
Q9BQC6	Q9BQC6	MRPL57	Ribosomal protein 63, mitochondrial	3.59418	2.94947	3.77158	2	3	2	8	6	9	24800000	248000000	0.196	4.10603	19900000	179000000	0.205	3.59902	48900000	440000000	0.196	4.59994	12266.1	HUMAN	3021	3021.1	0	0
Q9BV79	Q9BV79|Q9BV79-2	MECR	Trans-2-enoyl-CoA reductase, mitochondrial	2.66867	3.02018	3.75904	8	9	9	16	21	39	12200000	219000000	0.201	3.18052	8360000	234000000	0.252	3.66973	30000000	1320000000	0.235	4.5874	40803.4	HUMAN	1538	1538.1	0	0
Q96GW9	Q96GW9	MARS2	Methionine--tRNA ligase, mitochondrial	4.05353	3.95896	3.75214	16	15	24	47	33	86	9060000	580000000	0.34	4.56538	7580000	334000000	0.29	4.60851	34000000	3910000000	0.505	4.5805	67502.5	HUMAN	317	317.1	0	1
O75208	O75208|H3BSJ5|H3BRC0|H3BPC6	COQ9	Ubiquinone biosynthesis protein COQ9, mitochondrial	3.83481	3.08863	3.74951	9	9	9	26	26	31	19000000	647000000	0.226	4.34666	17400000	557000000	0.276	3.73818	42600000	1830000000	0.257	4.57787	35679.5	HUMAN	1324	1324.1	0	0
Q9BPW8	Q9BPW8|F8WCR5	NIPSNAP1	Protein NipSnap homolog 1	4.52079	4.27213	3.74473	14	18	21	58	49	90	34000000	2380000000	0.419	5.03264	37700000	2410000000	0.464	4.92168	50900000	5290000000	0.503	4.57309	33480.5	HUMAN	570	570.1	0	0
Q9BQP7	Q9BQP7|Q5QPE7|Q5QPE8	MGME1	Mitochondrial genome maintenance exonuclease 1	4.46621	4.18258	3.73898	15	19	21	57	46	135	11200000	803000000	0.453	4.97806	10800000	743000000	0.526	4.83213	38600000	6210000000	0.607	4.56734	39819.6	HUMAN	465	465.1	0	0
Q9BU61	Q9BU61|Q9BU61-2	NDUFAF3	NADH dehydrogenase [ubiquinone] 1 alpha subcomplex assembly factor 3	3.68151	3.2925	3.7383	9	7	8	25	17	28	32800000	1210000000	0.597	4.19336	24600000	589000000	0.434	3.94205	49000000	2210000000	0.467	4.56666	20578.1	HUMAN	1516	1516.1	0	0
Q96A26	Q96A26|F8W7Q4|E9PH05	FAM162A	Protein FAM162A	5.04592	4.20693	3.73609	6	8	5	18	26	22	58100000	1340000000	0.324	5.55777	38900000	1170000000	0.376	4.85648	52600000	1370000000	0.35	4.56445	17570.3	HUMAN	1517	1517.1	0	0
Q99497	Q99497|K7ELW0	PARK7	Protein DJ-1	1.96612	1.60125	3.7032	10	3	3	13	5	4	12900000	207000000	0.693	2.47797	13900000	97000000	0.164	2.2508	37100000	148000000	0.158	4.53156	20061.9	HUMAN	1479	1479.1	0	0
Q9GZT6	Q9GZT6|Q9GZT6-2|Q9GZT6-3|E9PKQ5|J3KN19|E9PPJ7|E9PRC2|E9PMQ7|E9PSG6|E9PNI8	CCDC90B	Coiled-coil domain-containing protein 90B, mitochondrial	4.77449	4.56952	3.70145	4	4	3	5	3	3	19600000	98200000	0.141	5.28634	4270000	17100000	0.145	5.21907	3230000	12900000	0.188	4.52981	29562.2	HUMAN	1960	1960.1	0	0
Q9H2U2-2	Q9H2U2-2|Q9H2U2|Q9H2U2-3|Q9H2U2-6|Q9H2U2-4|D6RAD3|F8W7R6	PPA2	Isoform 2 of Inorganic pyrophosphatase 2, mitochondrial	3.74172	3.83374	3.69727	8	20	14	36	43	73	18300000	916000000	0.257	4.25357	16200000	908000000	0.581	4.48329	31000000	2610000000	0.532	4.52563	40150.9	HUMAN	578	578.1	0	0
P51649-2	P51649-2|P51649|C9J8Q5	ALDH5A1	Isoform 2 of Succinate-semialdehyde dehydrogenase, mitochondrial	4.1915	4.42435	3.69321	20	16	17	43	29	46	21200000	1170000000	0.434	4.70335	12800000	500000000	0.379	5.0739	86200000	5090000000	0.392	4.52157	59508.2	HUMAN	497	497.1	0	0
P56181-2	P56181-2	NDUFV3	Isoform 2 of NADH dehydrogenase [ubiquinone] flavoprotein 3, mitochondrial	4.25509	3.61301	3.68934	22	17	19	79	41	77	15000000	1470000000	0.486	4.76694	16600000	1030000000	0.365	4.26256	45800000	4440000000	0.452	4.5177	51040.2	HUMAN	454	454.1	0	0
P49448	P49448	GLUD2	Glutamate dehydrogenase 2, mitochondrial	3.42004	3.32205	3.68889	17	18	22	70	43	86	19200000	1650000000	0.288	3.93189	12500000	702000000	0.344	3.9716	64800000	6160000000	0.363	4.51725	61775.2	HUMAN	212	212.2	0	0
P31930	P31930	UQCRC1	Cytochrome b-c1 complex subunit 1, mitochondrial	3.90724	4.06649	3.68671	23	21	21	136	107	191	45300000	8390000000	0.56	4.41909	29900000	4610000000	0.545	4.71604	136000000	34200000000	0.568	4.51507	53329.5	HUMAN	321	321.1	0	0
Q9NRX2	Q9NRX2	MRPL17	39S ribosomal protein L17, mitochondrial	3.15165	3.36477	3.67927	10	4	7	8	4	7	78000000	936000000	0.525	3.6635	55500000	278000000	0.165	4.01432	76200000	762000000	0.388	4.50763	20106.9	HUMAN	1833	1833.1	0	1
Q6Y7W6	Q6Y7W6|Q6Y7W6-5|Q6Y7W6-4|I1E4Y6|Q6Y7W6-3|F8WCD5	GIGYF2	PERQ amino acid-rich with GYF domain-containing protein 2	2.18692	3.33918	3.67685	7	10	9	6	6	10	28200000	254000000	0.071	2.69877	6740000	67400000	0.089	3.98873	16300000	212000000	0.093	4.50521	150410	HUMAN	1127	1127.1	0	0
Q9H7Z7	Q9H7Z7|A6NHH0	PTGES2	Prostaglandin E synthase 2	4.27464	5.58507	3.65441	5	3	8	4	4	7	8710000	52300000	0.137	4.78649	42100000	168000000	0.09	6.23462	193000000	1740000000	0.228	4.48277	42113.5	HUMAN	1718	1718.1	0	0
Q4J6C6	Q4J6C6|Q4J6C6-4|Q4J6C6-3|Q4J6C6-2	PREPL	Prolyl endopeptidase-like	3.48832	4.06148	3.64971	11	10	20	16	13	69	7060000	148000000	0.163	4.00017	4460000	75900000	0.166	4.71103	19300000	1590000000	0.386	4.47807	84895.3	HUMAN	468	468.1	0	0
Q9HD33	Q9HD33|Q9HD33-2|Q9HD33-3	MRPL47	39S ribosomal protein L47, mitochondrial	3.62389	3.80302	3.62548	15	13	12	24	16	27	44900000	1300000000	0.412	4.13574	24400000	488000000	0.424	4.45257	89100000	2670000000	0.4	4.45384	29621	HUMAN	819	819.1	0	1
Q96D71	Q96D71|Q96D71-3|Q96D71-4|Q96D71-2|E9PMG1|F2Z3L2	REPS1	RalBP1-associated Eps domain-containing protein 1	3.28704	3.93117	3.62307	3	4	7	3	3	8	2170000	8700000	0.055	3.79889	1510000	6030000	0.069	4.58072	35500000	284000000	0.094	4.45143	86831.7	HUMAN	1928	1928.1	0	0
Q01844-5	Q01844-5|Q01844|Q01844-3|B0QYK0|Q01844-6|C9JGE3|Q01844-2|Q01844-4	EWSR1	Isoform 5 of RNA-binding protein EWS	5.85452	3.97202	3.61981	6	6	5	7	10	9	8590000	112000000	0.131	6.36637	7590000	114000000	0.158	4.62157	42600000	681000000	0.108	4.44817	69249.8	HUMAN	1550	1550.1	1	0
Q7Z2W9	Q7Z2W9|Q7Z2W9-2|H3BUY0|F5H7V8	MRPL21	39S ribosomal protein L21, mitochondrial	4.82054	4.76036	3.61925	13	12	12	46	29	51	41900000	2680000000	0.6	5.33239	20800000	1020000000	0.58	5.40991	65000000	5910000000	0.624	4.44761	22985.4	HUMAN	862	862.1	0	1
Q8N490-2	Q8N490-2	PNKD	Isoform 2 of Probable hydrolase PNKD	3.85941	3.37479	3.61751	2	2	2	7	4	9	13800000	207000000	0.197	4.37126	6820000	68200000	0.197	4.02434	31400000	597000000	0.197	4.44587	15453.4	HUMAN	3155	3155.1	0	0
Q9BYT8	Q9BYT8|E9PCB6	NLN	Neurolysin, mitochondrial	4.90613	4.3244	3.61385	14	12	21	16	11	43	9260000	250000000	0.204	5.41798	5290000	100000000	0.197	4.97395	46600000	2240000000	0.291	4.44221	81392.1	HUMAN	702	702.1	0	0
Q9BVS5	Q9BVS5|F8WDR2	TRMT61B	tRNA (adenine(58)-N(1))-methyltransferase, mitochondrial	4.89801	4.74034	3.60063	11	11	16	20	18	46	13000000	324000000	0.234	5.40986	8490000	229000000	0.251	5.38989	29900000	1530000000	0.377	4.42899	53649	HUMAN	769	769.1	0	0
O75414	O75414|C9JQB1|O75414-2	NME6	Nucleoside diphosphate kinase 6	4.31628	4.34699	3.59462	10	8	8	21	13	36	10300000	278000000	0.553	4.82813	6020000	108000000	0.424	4.99654	29600000	1250000000	0.424	4.42298	21313	HUMAN	1439	1439.1	0	0
Q5T4U5	Q5T4U5|P11310-2|P11310|B7Z9I1|E9PJM9|E9PRX4	ACADM	Acyl-Coenzyme A dehydrogenase, C-4 to C-12 straight chain, isoform CRA_a	4.38638	4.31694	3.59406	17	18	18	44	31	76	22400000	1300000000	0.372	4.89823	19000000	780000000	0.361	4.96649	60500000	5440000000	0.334	4.42242	50840.3	HUMAN	565	565.1	0	0
A2A274	A2A274|Q99798	ACO2	Aconitate hydratase, mitochondrial	4.64425	5.16994	3.58183	30	25	38	87	38	164	16000000	1920000000	0.452	5.1561	11200000	784000000	0.417	5.81949	70800000	14000000000	0.547	4.41019	88617.1	HUMAN	132	132.1	0	1
O75306	O75306|O75306-2	NDUFS2	NADH dehydrogenase [ubiquinone] iron-sulfur protein 2, mitochondrial	4.42411	4.42585	3.56673	19	22	19	63	54	116	26200000	1910000000	0.429	4.93596	17800000	1230000000	0.563	5.0754	102000000	13300000000	0.427	4.39509	52944.1	HUMAN	401	401.1	0	0
E7EX17	E7EX17|P23588|B4DS13|F8VSC7|F8VYE9|F8VRU1	EIF4B	Eukaryotic translation initiation factor 4B	2.75661	5.18073	3.56616	6	5	16	7	8	16	11400000	125000000	0.116	3.26846	16500000	199000000	0.084	5.83028	42600000	980000000	0.3	4.39452	69753.6	HUMAN	939	939.1	0	0
O00217	O00217|Q08E91	NDUFS8	NADH dehydrogenase [ubiquinone] iron-sulfur protein 8, mitochondrial	3.2452	2.82978	3.55905	12	9	11	21	11	31	38900000	972000000	0.495	3.75705	7900000	118000000	0.395	3.47933	32000000	1280000000	0.49	4.38741	24218.2	HUMAN	1134	1134.1	0	0
P30042	P30042|P30042-2|F2Z2Q0	C21orf33	ES1 protein homolog, mitochondrial	4.50945	3.83755	3.55072	13	10	9	32	24	57	40000000	2360000000	0.563	5.0213	18500000	741000000	0.425	4.4871	73400000	4620000000	0.302	4.37908	28512.3	HUMAN	883	883.1	0	0
O94925-3	O94925-3|B8ZZA8|B8ZZC5|O94925-2	GLS	Isoform 3 of Glutaminase kidney isoform, mitochondrial	3.42454	3.47508	3.54911	26	25	29	123	86	193	27300000	4850000000	0.424	3.93639	23300000	3070000000	0.463	4.12463	76100000	20100000000	0.503	4.37747	66257.6	HUMAN	161	161.1	0	0
P43897	P43897|P43897-2|F8VS27|P43897-4|F8VPA7|P43897-3|F8WCK2	TSFM	Elongation factor Ts, mitochondrial	2.9272	2.49853	3.53743	15	18	13	71	76	109	11400000	1240000000	0.556	3.43905	11200000	1200000000	0.621	3.14808	38900000	5480000000	0.396	4.36579	35732.3	HUMAN	532	532.1	0	0
J3QLS3	J3QLS3|Q9Y2R9|J3QKW2	MRPS7	28S ribosomal protein S7, mitochondrial	4.0302	4.54964	3.5349	14	15	16	61	51	93	18700000	1500000000	0.49	4.54205	11000000	804000000	0.512	5.19919	32800000	3840000000	0.464	4.36326	31931.7	HUMAN	716	716.1	0	1
Q96EL2	Q96EL2	MRPS24	28S ribosomal protein S24, mitochondrial	2.631	3.05458	3.53404	6	7	5	21	16	23	39700000	912000000	0.299	3.14285	33900000	645000000	0.419	3.70413	70400000	2040000000	0.299	4.3624	19357.1	HUMAN	1814	1814.1	0	1
O75323	O75323|O75323-2|F8WBI5	GBAS	Protein NipSnap homolog 2	4.18404	4.02115	3.53242	9	10	15	43	35	49	53500000	2510000000	0.272	4.69589	51900000	2080000000	0.3	4.6707	83000000	4480000000	0.335	4.36078	33970.2	HUMAN	1072	1072.1	0	0
Q9BX68	Q9BX68	HINT2	Histidine triad nucleotide-binding protein 2, mitochondrial	4.39375	3.96449	3.52497	8	6	6	23	18	22	39400000	1620000000	0.699	4.9056	12200000	280000000	0.552	4.61404	19900000	716000000	0.552	4.35333	17218.5	HUMAN	1569	1569.1	0	0
P34897	P34897|P34897-3|P34897-2|G3V540|G3V2E4|G3V3C6|G3V2Y1|P34896|P34896-2|P34896-3|P34896-4|G3V2D2	SHMT2	Serine hydroxymethyltransferase, mitochondrial	4.1834	4.3117	3.52084	28	29	29	130	97	161	41500000	6720000000	0.547	4.69525	25800000	3170000000	0.587	4.96125	120000000	22100000000	0.587	4.3492	56448.4	HUMAN	233	233.1	0	1
P50336	P50336|F5GZT7|F5H1I5|F5H825	PPOX	Protoporphyrinogen oxidase	3.78637	4.11161	3.51891	17	16	16	18	18	24	6640000	193000000	0.484	4.29822	4940000	133000000	0.459	4.76116	29500000	974000000	0.438	4.34727	51220.8	HUMAN	773	773.1	0	0
F2Z2X0	F2Z2X0|Q4TT34|O00746|O00746-2	NME4	Nucleoside diphosphate kinase	4.79416	5.11572	3.51614	8	9	7	11	11	17	48700000	682000000	0.304	5.30601	10800000	195000000	0.377	5.76527	32600000	587000000	0.296	4.3445	25687.9	HUMAN	1302	1302.1	0	0
P30084	P30084	ECHS1	Enoyl-CoA hydratase, mitochondrial	4.16824	4.57382	3.51479	13	14	14	38	30	59	21700000	1060000000	0.42	4.68009	19900000	815000000	0.551	5.22337	23900000	1980000000	0.527	4.34315	31843.3	HUMAN	777	777.1	0	0
Q02218	Q02218|E9PCR7|E9PDF2|Q02218-2|E9PFG7|Q02218-3	OGDH	2-oxoglutarate dehydrogenase, mitochondrial	4.15318	4.15528	3.50755	36	39	49	73	56	161	21000000	2080000000	0.359	4.66503	13900000	1130000000	0.389	4.80483	74900000	14400000000	0.436	4.33591	117131	HUMAN	62	62.1	0	1
P36551	P36551|D6RER6	CPOX	Oxygen-dependent coproporphyrinogen-III oxidase, mitochondrial	2.65739	3.18939	3.49862	6	5	9	9	9	11	5230000	47100000	0.149	3.16924	3050000	39700000	0.107	3.83894	13300000	174000000	0.237	4.32698	50949.8	HUMAN	1613	1613.1	0	0
Q9BYD6	Q9BYD6	MRPL1	39S ribosomal protein L1, mitochondrial	3.31681	3.64	3.48804	12	15	11	42	38	61	16600000	880000000	0.43	3.82866	20300000	1010000000	0.498	4.28955	27300000	2260000000	0.396	4.3164	37136.3	HUMAN	880	880.1	0	1
Q5TCU8	Q5TCU8|P07951-2|P07951|Q5TCU3|P67936-2|P07951-3|P67936	TPM2	Tropomyosin beta chain	1.69761	2.26677	3.48352	3	4	5	5	4	7	10100000	50500000	0.08	2.20946	9130000	45700000	0.105	2.91632	27000000	189000000	0.086	4.31188	37031.8	HUMAN	655	655.4	0	0
Q3KQZ1	Q3KQZ1|Q3KQZ1-2|Q3KQZ1-3|Q3KQZ1-4	SLC25A35	Solute carrier family 25 member 35	2.44256	3.7531	3.48135	4	3	3	4	3	3	6530000	26100000	0.116	2.95441	2280000	6840000	0.1	4.40265	3830000	23000000	0.116	4.30971	32665.4	HUMAN	2626	2626.1	0	0
Q9UGM6	Q9UGM6|Q9UGM6-2	WARS2	Tryptophan--tRNA ligase, mitochondrial	5.7687	5.92192	3.47642	8	7	7	9	9	15	16800000	252000000	0.261	6.28055	8130000	97500000	0.23	6.57147	24900000	398000000	0.208	4.30478	40317	HUMAN	1247	1247.1	0	1
Q08379	Q08379|Q08379-2|R4GND7	GOLGA2	Golgin subfamily A member 2	2.10882	2.46638	3.47348	6	3	9	6	3	6	33100000	232000000	0.069	2.62067	929000	2790000	0.031	3.11593	29700000	297000000	0.115	4.30184	113712	HUMAN	604	604.2	1	0
P08574	P08574	CYC1	Cytochrome c1, heme protein, mitochondrial	3.74684	3.63001	3.46895	6	7	10	10	7	25	21900000	285000000	0.178	4.25869	9130000	82100000	0.267	4.27956	16400000	589000000	0.249	4.29731	35763.7	HUMAN	1456	1456.1	0	0
Q5JU85-2	Q5JU85-2|Q5JU85|Q5JU85-3	IQSEC2	Isoform 2 of IQ motif and SEC7 domain-containing protein 2	2.97074	4.36614	3.46682	2	2	3	3	2	4	22900000	68700000	0.01	3.48259	6190000	12400000	0.011	5.01569	44900000	179000000	0.016	4.29518	163694	HUMAN	519	519.3	0	0
Q96E29	Q96E29|Q96E29-2|Q96E29-3|E5RIY4|E5RIK9	MTERF3	Transcription termination factor 3, mitochondrial	2.50852	1.45578	3.45784	4	8	9	6	7	17	8700000	52200000	0.1	3.02037	5920000	47400000	0.206	2.10533	32500000	553000000	0.215	4.2862	48084.6	HUMAN	1572	1572.1	0	0
Q9P2E9	Q9P2E9|Q9P2E9-2|Q9P2E9-3|F8W7S5|Q8N4C6-11|Q8N4C6-6	RRBP1	Ribosome-binding protein 1	3.7057	2.27753	3.45712	8	6	7	7	4	6	3570000	39300000	0.058	4.21755	2140000	12800000	0.041	2.92708	4890000	44000000	0.054	4.28548	152869	HUMAN	1427	1427.1	0	0
P24752	P24752|G3XAB4|E9PRQ6	ACAT1	Acetyl-CoA acetyltransferase, mitochondrial	3.17886	2.60185	3.4501	30	28	25	215	137	217	47400000	14100000000	0.707	3.69071	36900000	6570000000	0.707	3.2514	126000000	36900000000	0.573	4.27846	45484	HUMAN	218	218.1	0	1
Q4G0N4	Q4G0N4|Q4G0N4-2|Q4G0N4-3|B7Z8V7	NADK2	NAD kinase 2, mitochondrial	3.85889	3.45709	3.44848	22	21	23	60	38	86	9620000	760000000	0.466	4.37074	8710000	522000000	0.536	4.10664	31000000	3280000000	0.552	4.27684	50002.6	HUMAN	496	496.1	0	0
O75439	O75439|G3V0E4|F8WBE1|F8WEA6	PMPCB	Mitochondrial-processing peptidase subunit beta	4.16011	4.06122	3.44576	22	23	22	137	97	161	32000000	5470000000	0.488	4.67196	20100000	2710000000	0.498	4.71077	104000000	20100000000	0.462	4.27412	55106.9	HUMAN	343	343.1	0	0
P07954	P07954|P07954-2	FH	Fumarate hydratase, mitochondrial	3.73512	3.81446	3.4445	26	25	25	84	61	82	23500000	2580000000	0.523	4.24697	18200000	1490000000	0.572	4.46401	86600000	8830000000	0.529	4.27286	54807.2	HUMAN	267	267.1	0	1
O94925	O94925|B7Z509	GLS	Glutaminase kidney isoform, mitochondrial	3.4991	3.47712	3.43708	24	24	29	115	79	184	29100000	4810000000	0.349	4.01095	24800000	2980000000	0.414	4.12667	78700000	19500000000	0.452	4.26544	74315.6	HUMAN	161	161.2	0	0
P42126	P42126|Q96DC0|P42126-2	ECI1	Enoyl-CoA delta isomerase 1, mitochondrial	5.13721	5.55097	3.43679	11	11	8	47	39	56	33300000	2270000000	0.367	5.64906	28900000	1480000000	0.42	6.20052	47200000	3120000000	0.254	4.26515	33100.7	HUMAN	1073	1073.1	0	0
Q96EY7	Q96EY7|Q96EY7-2|F8WE76	PTCD3	Pentatricopeptide repeat domain-containing protein 3, mitochondrial	3.91917	4.21842	3.43404	26	29	36	105	90	185	27000000	3480000000	0.41	4.43102	20800000	2160000000	0.42	4.86797	94900000	20500000000	0.542	4.2624	79232.9	HUMAN	163	163.1	0	0
Q9P015	Q9P015	MRPL15	39S ribosomal protein L15, mitochondrial	3.70117	3.9894	3.42903	15	21	19	45	43	76	22300000	1340000000	0.591	4.21302	22800000	1230000000	0.702	4.63895	39400000	3660000000	0.638	4.25739	33590.3	HUMAN	444	444.1	0	1
Q9NP80	Q9NP80|Q9NP80-3|Q9NP80-2	PNPLA8	Calcium-independent phospholipase A2-gamma	3.488	4.2473	3.42433	10	10	15	23	17	47	60200000	1870000000	0.131	3.99985	22400000	493000000	0.12	4.89685	99600000	6170000000	0.185	4.25269	89274	HUMAN	930	930.1	0	0
Q9NTG7	Q9NTG7|E9PM75|E9PK80|Q9NTG7-2|E9PN58|B7WNN4	SIRT3	NAD-dependent protein deacetylase sirtuin-3, mitochondrial	2.6724	1.72621	3.4207	6	2	6	9	5	14	6880000	68800000	0.142	3.18425	7740000	38700000	0.055	2.37576	13500000	296000000	0.182	4.24906	43971.7	HUMAN	1889	1889.1	0	0
P08559	P08559|P08559-4|P08559-3|P08559-2|Q5JPU0|Q5JPU3|P29803	PDHA1	Pyruvate dehydrogenase E1 component subunit alpha, somatic form, mitochondrial	4.21534	4.04424	3.40099	31	27	29	181	140	189	34700000	7480000000	0.556	4.72719	24100000	4330000000	0.523	4.69379	141000000	32100000000	0.62	4.22935	43979.5	HUMAN	232	232.1	0	1
P00367	P00367|P00367-3|P00367-2	GLUD1	Glutamate dehydrogenase 1, mitochondrial	3.55319	3.53317	3.39827	27	26	31	95	66	132	19000000	2350000000	0.474	4.06504	13100000	1100000000	0.512	4.18272	63600000	9290000000	0.548	4.22663	61739.1	HUMAN	212	212.1	0	1
P28331-2	P28331-2|P28331|P28331-4|P28331-5|P28331-3|B4DJ81	NDUFS1	Isoform 2 of NADH-ubiquinone oxidoreductase 75 kDa subunit, mitochondrial	3.34545	4.1191	3.39483	37	33	34	120	90	120	12300000	1880000000	0.574	3.8573	10100000	1230000000	0.503	4.76865	57200000	9500000000	0.534	4.22319	82022.9	HUMAN	147	147.1	0	0
P06753-3	P06753-3|P06753-4	TPM3	Isoform 3 of Tropomyosin alpha-3 chain	1.69761	2.79055	3.39465	10	15	14	13	16	18	16200000	242000000	0.315	2.20946	9170000	174000000	0.412	3.4401	23900000	525000000	0.429	4.22301	29126.1	HUMAN	655	655.2	0	0
P56385	P56385	ATP5I	ATP synthase subunit e, mitochondrial	4.92215	3.03375	3.39123	2	3	3	4	2	8	18200000	90900000	0.347	5.434	106000000	422000000	0.449	3.6833	56100000	505000000	0.449	4.21959	7933.1	HUMAN	2861	2861.1	0	0
F8WAZ6	F8WAZ6	PMPCB	Mitochondrial-processing peptidase subunit beta	3.9934	3.63401	3.37807	7	7	9	43	32	66	21900000	1250000000	0.381	4.50525	14300000	629000000	0.381	4.28356	73100000	5850000000	0.44	4.20643	22319.8	HUMAN	343	343.2	0	0
Q9UBQ7	Q9UBQ7|U3KQ56|Q5T946|Q9H636	GRHPR	Glyoxylate reductase/hydroxypyruvate reductase	2.3388	3.41552	3.37054	3	8	11	6	7	14	15100000	90300000	0.076	2.85065	4310000	56000000	0.32	4.06507	22300000	379000000	0.405	4.1989	36067	HUMAN	1389	1389.1	0	0
O43615	O43615|M0R124	TIMM44	Mitochondrial import inner membrane translocase subunit TIM44	4.0819	4.07394	3.36525	34	34	40	181	140	316	22900000	5660000000	0.561	4.59375	18400000	3670000000	0.584	4.72349	67900000	25400000000	0.619	4.19361	51697.1	HUMAN	128	128.1	0	0
Q9H1K1	Q9H1K1|Q9H1K1-2|B3KQ30|F5H5N2|B4DNC9	ISCU	Iron-sulfur cluster assembly enzyme ISCU, mitochondrial	3.56344	4.18892	3.36212	10	8	8	25	26	27	12900000	413000000	0.497	4.07529	11700000	362000000	0.497	4.83847	27400000	904000000	0.502	4.19048	18226.9	HUMAN	1398	1398.1	0	0
Q13084	Q13084|Q4TT38	MRPL28	39S ribosomal protein L28, mitochondrial	4.39915	3.68453	3.36197	9	19	18	20	21	45	6840000	164000000	0.355	4.911	7470000	231000000	0.726	4.33408	19300000	963000000	0.582	4.19033	30270.4	HUMAN	592	592.1	0	1
P22033	P22033	MUT	Methylmalonyl-CoA mutase, mitochondrial	4.62751	5.2029	3.35843	25	27	29	71	59	104	18900000	1910000000	0.37	5.13936	13800000	1170000000	0.416	5.85245	89500000	11200000000	0.414	4.18679	83589.4	HUMAN	171	171.1	0	0
P11182	P11182|Q5VVL7	DBT	Lipoamide acyltransferase component of branched-chain alpha-keto acid dehydrogenase complex, mitochondrial	4.06247	3.53952	3.35652	25	22	21	50	38	57	33000000	1710000000	0.529	4.57432	11300000	521000000	0.52	4.18907	72400000	4560000000	0.531	4.18488	53885.5	HUMAN	362	362.1	0	1
Q9NWU1	Q9NWU1|Q9NWU1-2|F8VNS3	OXSM	3-oxoacyl-[acyl-carrier-protein] synthase, mitochondrial	2.72728	2.54724	3.35409	7	7	10	10	5	19	3860000	65700000	0.222	3.23913	2870000	37300000	0.287	3.19679	18800000	469000000	0.357	4.18245	49469.6	HUMAN	1110	1110.1	0	0
O00330	O00330|O00330-3|O00330-2	PDHX	Pyruvate dehydrogenase protein X component, mitochondrial	3.63627	3.57485	3.32747	28	27	23	95	60	74	26300000	3240000000	0.58	4.14812	16900000	1250000000	0.64	4.2244	80000000	7600000000	0.524	4.15583	54349.5	HUMAN	261	261.1	0	1
P23368	P23368|P23368-2|Q16798|Q16798-2|Q6TCH8	ME2	NAD-dependent malic enzyme, mitochondrial	4.58113	4.42097	3.31386	30	25	34	127	91	164	26400000	4090000000	0.571	5.09298	19500000	2270000000	0.505	5.07052	100000000	20000000000	0.63	4.14222	66070	HUMAN	181	181.1	0	0
Q9H361	Q9H361	PABPC3	Polyadenylate-binding protein 3	2.53051	2.81703	3.31317	12	10	10	14	15	18	11000000	243000000	0.194	3.04236	8460000	178000000	0.155	3.46658	30500000	762000000	0.164	4.14153	70257.9	HUMAN	442	442.3	0	0
Q6YP21	Q6YP21|Q6YP21-3|Q6YP21-2|B7Z4W5|Q16773|Q16773-2	CCBL2	Kynurenine--oxoglutarate transaminase 3	3.98207	4.12277	3.31187	13	15	18	38	28	51	13500000	701000000	0.343	4.49392	10200000	377000000	0.374	4.77232	34400000	2060000000	0.405	4.14023	51855.8	HUMAN	648	648.1	0	0
Q5U5X0	Q5U5X0|D6R994|D6RBV5	LYRM7	Complex III assembly factor LYRM7	4.67166	5.02492	3.29361	9	11	10	27	24	34	56100000	1910000000	0.634	5.18351	37800000	1210000000	0.644	5.67447	44200000	1680000000	0.644	4.12197	12011.7	HUMAN	1280	1280.1	0	0
P23378	P23378	GLDC	Glycine dehydrogenase (decarboxylating), mitochondrial	3.06312	4.15272	3.29278	24	33	36	41	33	109	12900000	698000000	0.254	3.57497	9160000	476000000	0.4	4.80227	39700000	4880000000	0.403	4.12114	114325	HUMAN	126	126.1	0	1
E7ETY2	E7ETY2|Q13428-3|Q13428-7|Q13428-8|Q13428-4|Q13428|Q13428-6|Q13428-2|Q13428-5	TCOF1	Treacle protein	1.86072	2.93233	3.28233	7	6	8	10	11	8	3420000	37600000	0.047	2.37257	2290000	25200000	0.038	3.58188	21800000	196000000	0.061	4.11069	152530	HUMAN	1625	1625.1	0	0
Q9UI09	Q9UI09|F8VRD8|Q9UI09-2|F8VXI1	NDUFA12	NADH dehydrogenase [ubiquinone] 1 alpha subcomplex subunit 12	3.55084	3.89382	3.27056	16	9	7	27	22	18	29300000	1170000000	0.765	4.06269	11700000	340000000	0.606	4.54337	25300000	607000000	0.427	4.09892	17114.1	HUMAN	812	812.1	0	0
Q96GC5	Q96GC5|Q96GC5-3|F5H702|F5H8D0	MRPL48	39S ribosomal protein L48, mitochondrial	5.55404	5.07946	3.26883	6	6	8	23	22	52	25800000	877000000	0.283	6.06589	26700000	989000000	0.283	5.72901	35700000	2140000000	0.325	4.09719	24048.4	HUMAN	1567	1567.1	0	1
Q9Y375	Q9Y375|H0YL22	NDUFAF1	Complex I intermediate-associated protein 30, mitochondrial	1.50156	4.06167	3.25724	5	11	9	5	10	19	17900000	89700000	0.211	2.01341	20600000	268000000	0.391	4.71122	23200000	488000000	0.327	4.0856	37820.1	HUMAN	1095	1095.1	0	0
Q16698	Q16698|Q16698-2|E5RID6	DECR1	2,4-dienoyl-CoA reductase, mitochondrial	2.71782	3.29337	3.25592	7	8	3	11	10	4	8860000	106000000	0.241	3.22967	11200000	112000000	0.331	3.94292	10100000	40300000	0.107	4.08428	36352.3	HUMAN	1618	1618.1	0	1
P56556	P56556|R4GN43	NDUFA6	NADH dehydrogenase [ubiquinone] 1 alpha subcomplex subunit 6	4.29649	2.83596	3.25102	6	6	7	22	18	30	47100000	1370000000	0.337	4.80834	33800000	878000000	0.337	3.48551	49500000	1880000000	0.389	4.07938	17984.6	HUMAN	1775	1775.1	0	0
P07203	P07203|P07203-2	GPX1	Glutathione peroxidase 1	3.13681	3.91977	3.24162	8	3	5	8	4	3	12700000	166000000	0.354	3.64866	12200000	48800000	0.147	4.56932	7660000	38300000	0.305	4.06998	22374	HUMAN	1633	1633.1	0	0
Q9BSH4	Q9BSH4	TACO1	Translational activator of cytochrome c oxidase 1	3.89747	4.08525	3.24072	12	12	12	33	24	47	11700000	525000000	0.292	4.40932	13800000	414000000	0.424	4.7348	38000000	2170000000	0.323	4.06908	32932.9	HUMAN	782	782.1	0	0
P22830-2	P22830-2|P22830|K7EJM8	FECH	Isoform 2 of Ferrochelatase, mitochondrial	3.67313	3.68964	3.23489	19	19	20	51	26	59	29900000	2000000000	0.515	4.18498	44800000	1570000000	0.473	4.33919	58800000	4290000000	0.517	4.06325	49194.7	HUMAN	539	539.1	0	0
Q9BYC9	Q9BYC9|Q9BYC9-2	MRPL20	39S ribosomal protein L20, mitochondrial	4.15304	4.25221	3.23269	10	9	9	31	27	37	65300000	2480000000	0.543	4.66489	30100000	934000000	0.503	4.90176	112000000	5040000000	0.463	4.06105	17613.4	HUMAN	1094	1094.1	0	1
C9JJ19	C9JJ19|P82930	MRPS34	28S ribosomal protein S34, mitochondrial	3.73633	3.64489	3.22997	10	11	14	32	30	54	42800000	1750000000	0.404	4.24818	14700000	575000000	0.462	4.29444	39100000	2810000000	0.502	4.05833	26388.7	HUMAN	1087	1087.1	0	1
Q9P0J1-2	Q9P0J1-2|Q9P0J1	PDP1	Isoform 2 of [Pyruvate dehydrogenase [acetyl-transferring]]-phosphatase 1, mitochondrial	3.15475	3.07669	3.21889	12	11	16	29	17	49	7270000	240000000	0.252	3.6666	8140000	163000000	0.234	3.72624	23600000	1250000000	0.338	4.04725	64378.8	HUMAN	688	688.1	0	1
Q9ULD0	Q9ULD0|Q9ULD0-2|Q9ULD0-3	OGDHL	2-oxoglutarate dehydrogenase-like, mitochondrial	3.7855	3.11624	3.21591	15	14	19	33	23	56	22000000	880000000	0.141	4.29735	14600000	439000000	0.126	3.76579	87400000	5590000000	0.173	4.04427	115335	HUMAN	62	62.2	0	1
P35241-5	P35241-5|P35241|P35241-4|P35241-2	RDX	Isoform 5 of Radixin	2.80942	2.41801	3.2149	4	5	4	6	6	8	7840000	47000000	0.054	3.32127	5790000	40500000	0.087	3.06756	21500000	215000000	0.056	4.04326	71218.8	HUMAN	896	896.3	1	0
P26038	P26038	MSN	Moesin	2.57261	1.81411	3.2149	5	6	5	7	9	8	7140000	50000000	0.069	3.08446	8700000	78300000	0.09	2.46366	19700000	217000000	0.076	4.04326	67933	HUMAN	896	896.2	1	0
Q9NXA8	Q9NXA8|Q9NXA8-2|Q9NXA8-3|Q9NXA8-4	SIRT5	NAD-dependent protein deacylase sirtuin-5, mitochondrial	5.99645	4.50397	3.20743	3	6	5	3	5	5	6850000	27400000	0.148	6.5083	4420000	26500000	0.287	5.15352	8470000	76300000	0.183	4.03579	34564.9	HUMAN	1657	1657.1	0	0
Q9HC38	Q9HC38|Q9HC38-2|B7Z403|Q9HC38-3	GLOD4	Glyoxalase domain-containing protein 4	3.80753	4.15784	3.19517	5	5	5	6	7	6	6320000	44200000	0.214	4.31938	40500000	324000000	0.194	4.80739	12000000	96300000	0.166	4.02353	35192.2	HUMAN	1894	1894.1	0	0
P13995	P13995|P13995-2|B8ZZU9|B9A062	MTHFD2	Bifunctional methylenetetrahydrofolate dehydrogenase/cyclohydrolase, mitochondrial	4.04075	3.98722	3.19191	13	17	13	35	27	49	38700000	1930000000	0.337	4.5526	36200000	1230000000	0.562	4.63677	85800000	5150000000	0.497	4.02027	38065.6	HUMAN	611	611.1	0	0
P04075-2	P04075-2|J3KPS3|P04075|H3BQN4|P00883	ALDOA	Isoform 2 of Fructose-bisphosphate aldolase A	2.55674	2.15998	3.18546	17	16	14	30	29	26	26700000	1150000000	0.437	3.06859	17400000	680000000	0.366	2.80953	37900000	1250000000	0.334	4.01382	45716.3	HUMAN	618	618.1	0	0
Q6P4F2	Q6P4F2|E7EQL1	FDX1L	Adrenodoxin-like protein, mitochondrial	4.29565	3.30201	3.18486	3	2	2	11	7	20	17200000	240000000	0.202	4.8075	16500000	148000000	0.169	3.95156	18400000	460000000	0.169	4.01322	19748.8	HUMAN	2909	2909.1	0	0
Q9BRJ2	Q9BRJ2	MRPL45	39S ribosomal protein L45, mitochondrial	2.23168	3.51591	3.18385	5	11	9	15	12	25	19500000	331000000	0.147	2.74353	27300000	410000000	0.369	4.16546	40000000	1040000000	0.333	4.01221	35635.5	HUMAN	1440	1440.1	0	1
Q9NQH7	Q9NQH7|Q9NQH7-4|Q9NQH7-2|Q9NQH7-5|Q9NQH7-3	XPNPEP3	Probable Xaa-Pro aminopeptidase 3	2.97344	4.00843	3.17343	8	10	8	19	15	26	14100000	394000000	0.171	3.48529	12600000	302000000	0.226	4.65798	42900000	1630000000	0.197	4.00179	57660.2	HUMAN	1175	1175.1	0	0
Q6L8Q7	Q6L8Q7|Q6L8Q7-2|F6T1Q0	PDE12	2',5'-phosphodiesterase 12	4.06909	3.68257	3.17022	19	17	24	76	58	117	13000000	1200000000	0.415	4.58094	8280000	638000000	0.295	4.33212	46600000	6530000000	0.471	3.99858	68263.1	HUMAN	306	306.1	0	0
O96000	O96000|H3BPJ9|O96000-2	NDUFB10	NADH dehydrogenase [ubiquinone] 1 beta subcomplex subunit 10	2.63633	3.08526	3.16474	6	7	7	12	7	14	19100000	325000000	0.331	3.14818	5680000	62500000	0.465	3.73481	36500000	621000000	0.424	3.9931	21061.6	HUMAN	1636	1636.1	0	0
Q8NCG7	Q8NCG7|E7ET49|Q8NCG7-4|Q8NCG7-2	DAGLB	Sn1-specific diacylglycerol lipase beta	5.27631	2.11885	3.15912	2	2	2	3	3	2	7300000	21900000	0.022	5.78816	6930000	20800000	0.022	2.7684	24800000	49600000	0.022	3.98748	74928.9	HUMAN	4310	4310.1	0	0
P51398	P51398|P51398-2|P51398-3	DAP3	28S ribosomal protein S29, mitochondrial	3.1684	3.29627	3.1575	16	15	21	52	28	75	18000000	1190000000	0.379	3.68025	14800000	636000000	0.374	3.94582	31100000	2890000000	0.545	3.98586	45907.9	HUMAN	518	518.1	0	0
Q7L0Y3	Q7L0Y3	TRMT10C	Mitochondrial ribonuclease P protein 1	3.05103	3.17861	3.15598	29	31	32	136	126	232	19400000	3670000000	0.65	3.56288	19200000	3370000000	0.717	3.82816	67000000	19400000000	0.637	3.98434	47631.3	HUMAN	170	170.1	0	0
Q9C0C2	Q9C0C2|Q9C0C2-2|E9PKK0	TNKS1BP1	182 kDa tankyrase-1-binding protein	3.39476	2.20627	3.14684	10	7	23	11	6	22	4680000	79600000	0.065	3.90661	2550000	20400000	0.036	2.85582	7660000	237000000	0.172	3.9752	182819	HUMAN	563	563.1	0	0
Q9HC36	Q9HC36|I3L0T6	RNMTL1	RNA methyltransferase-like protein 1	2.89582	2.87616	3.13857	22	20	24	74	52	104	15000000	1320000000	0.488	3.40767	12800000	899000000	0.457	3.52571	52300000	6490000000	0.457	3.96693	47304.4	HUMAN	422	422.1	0	0
Q9H0U6	Q9H0U6	MRPL18	39S ribosomal protein L18, mitochondrial	3.40175	3.83058	3.13813	7	4	6	13	9	13	25100000	352000000	0.361	3.9136	14300000	158000000	0.188	4.48013	43200000	692000000	0.277	3.96649	20804.4	HUMAN	2072	2072.1	0	1
P32322	P32322|E2QRB3|P32322-3|P32322-2	PYCR1	Pyrroline-5-carboxylate reductase 1, mitochondrial	2.55191	2.18317	3.13075	12	16	11	36	29	49	14300000	744000000	0.432	3.06376	10100000	416000000	0.564	2.83272	34000000	2000000000	0.416	3.95911	33588.3	HUMAN	620	620.2	0	0
Q96DV4	Q96DV4|Q96DV4-2	MRPL38	39S ribosomal protein L38, mitochondrial	3.01593	3.2708	3.13007	16	14	16	50	37	72	22400000	1280000000	0.365	3.52778	11900000	474000000	0.347	3.92035	39100000	3170000000	0.326	3.95843	44995.1	HUMAN	759	759.1	0	1
Q9BYD2	Q9BYD2|Q5SZR1	MRPL9	39S ribosomal protein L9, mitochondrial	2.97448	2.99555	3.12711	10	9	15	36	25	53	23100000	971000000	0.333	3.48633	9280000	269000000	0.325	3.6451	42800000	2700000000	0.479	3.95547	30413.9	HUMAN	947	947.1	0	1
O76031	O76031|H0YM48	CLPX	ATP-dependent Clp protease ATP-binding subunit clpX-like, mitochondrial	3.56771	3.18218	3.12708	31	29	40	147	107	193	22800000	4290000000	0.521	4.07956	13900000	2140000000	0.477	3.83173	69400000	16000000000	0.541	3.95544	69964.2	HUMAN	141	141.1	0	1
A6NJ78	A6NJ78|A6NJ78-2|A6NJ78-4|F8WD83|A6NJ78-3|B5MC64|P0C7V9	METTL15	Probable methyltransferase-like protein 15	2.38451	2.18143	3.12673	12	15	12	29	24	50	6790000	251000000	0.309	2.89636	5070000	162000000	0.41	2.83098	18400000	1160000000	0.314	3.95509	46405.5	HUMAN	852	852.1	0	0
J3QL32	J3QL32	PYCR1	Pyrroline-5-carboxylate reductase 1, isoform CRA_a	2.20133	2.14821	3.12603	6	8	5	14	13	26	6950000	174000000	0.359	2.71318	6570000	125000000	0.387	2.79776	14500000	464000000	0.299	3.95439	22772	HUMAN	620	620.3	0	0
Q9Y676	Q9Y676	MRPS18B	28S ribosomal protein S18b, mitochondrial	3.49204	3.47954	3.12142	8	11	11	26	18	25	6170000	265000000	0.356	4.00389	12400000	385000000	0.461	4.12909	29600000	1210000000	0.457	3.94978	29737.4	HUMAN	1178	1178.1	0	1
Q9NZB8-8	Q9NZB8-8|Q9NZB8|Q9NZB8-2|Q9NZB8-7|Q9NZB8-4|F8WCK1	MOCS1	Isoform 8 of Molybdenum cofactor biosynthesis protein 1	3.45414	2.9805	3.11953	12	11	12	12	6	12	6750000	108000000	0.202	3.96599	3600000	43200000	0.177	3.63005	36600000	585000000	0.245	3.94789	70964.6	HUMAN	994	994.1	0	0
O43837	O43837|O43837-2|O43837-3	IDH3B	Isocitrate dehydrogenase [NAD] subunit beta, mitochondrial	3.10845	2.6339	3.11562	15	19	19	82	87	121	26200000	2620000000	0.355	3.6203	15300000	1690000000	0.522	3.28345	73100000	10900000000	0.519	3.94398	42468.2	HUMAN	531	531.1	0	1
Q9BSH5	Q9BSH5	HDHD3	Haloacid dehalogenase-like hydrolase domain-containing protein 3	2.48928	3.07258	3.11318	5	6	8	9	8	12	27000000	324000000	0.175	3.00113	34900000	279000000	0.254	3.72213	12500000	187000000	0.346	3.94154	28227.7	HUMAN	1635	1635.1	0	0
Q9Y2S7	Q9Y2S7|U3KQJ1	POLDIP2	Polymerase delta-interacting protein 2	3.58978	3.36361	3.11094	15	14	19	54	44	121	19200000	1330000000	0.41	4.10163	14000000	897000000	0.407	4.01316	47100000	6650000000	0.551	3.9393	42260.7	HUMAN	544	544.1	0	1
P49247	P49247	RPIA	Ribose-5-phosphate isomerase	3.19905	3.78817	3.10751	5	9	6	4	10	6	4140000	37300000	0.199	3.7109	4740000	47400000	0.334	4.43772	9410000	75300000	0.231	3.93587	33553.6	HUMAN	1560	1560.1	0	0
P42765	P42765|K7EME0	ACAA2	3-ketoacyl-CoA thiolase, mitochondrial	3.06081	3.38907	3.10662	12	10	13	25	12	25	8310000	274000000	0.367	3.57266	6270000	100000000	0.362	4.03862	23500000	752000000	0.395	3.93498	42379.8	HUMAN	894	894.1	0	0
O75251	O75251|B3KRI2|F5H5N1|F5GXJ1	NDUFS7	NADH dehydrogenase [ubiquinone] iron-sulfur protein 7, mitochondrial	3.46409	3.87203	3.1034	12	11	9	25	25	30	33800000	1320000000	0.582	3.97594	20700000	600000000	0.366	4.52158	47600000	1900000000	0.342	3.93176	23848.4	HUMAN	1055	1055.1	0	0
Q07021	Q07021|I3L3B0	C1QBP	Complement component 1 Q subcomponent-binding protein, mitochondrial	2.4806	2.97241	3.10073	5	5	6	13	15	52	14000000	351000000	0.219	2.99245	13700000	328000000	0.219	3.62196	28100000	1940000000	0.248	3.92909	31761	HUMAN	1820	1820.1	0	0
P82932	P82932	MRPS6	28S ribosomal protein S6, mitochondrial	3.94637	3.75391	3.09982	4	7	5	12	23	22	22600000	317000000	0.256	4.45822	14900000	403000000	0.464	4.40346	20400000	613000000	0.36	3.92818	14283.4	HUMAN	1882	1882.1	0	1
C9JLB7	C9JLB7|Q96HP4|U3KQU8	OXNAD1	Oxidoreductase NAD-binding domain-containing protein 1	3.41375	3.38245	3.09955	8	8	10	6	9	17	12200000	109000000	0.278	3.9256	5450000	60000000	0.284	4.032	19300000	405000000	0.324	3.92791	37405.6	HUMAN	1336	1336.1	0	0
Q6P587	Q6P587|Q6P587-3|Q6P587-2	FAHD1	Acylpyruvase FAHD1, mitochondrial	5.56958	3.26816	3.09327	10	10	10	31	15	32	22400000	850000000	0.5	6.08143	7750000	248000000	0.553	3.91771	28800000	1410000000	0.517	3.92163	25127.8	HUMAN	1245	1245.1	0	0
P49454	P49454	CENPF	Centromere protein F	2.55416	4.37878	3.08289	29	11	89	26	9	96	5140000	154000000	0.091	3.06601	3840000	42200000	0.027	5.02833	14700000	1690000000	0.314	3.91125	371067	HUMAN	32	32.1	1	0
Q9BUB7	Q9BUB7|Q9BUB7-2|D4PHA6|Q9BUB7-3	TMEM70	Transmembrane protein 70, mitochondrial	3.4748	3.04732	3.07485	6	6	6	9	9	24	40200000	563000000	0.261	3.98665	10400000	145000000	0.257	3.69687	37900000	1170000000	0.261	3.90321	29140	HUMAN	1845	1845.1	0	0
Q9UJZ1	Q9UJZ1|Q9UJZ1-2|F2Z2I8	STOML2	Stomatin-like protein 2, mitochondrial	3.26928	3.13465	3.07296	21	20	20	98	77	113	30800000	4430000000	0.522	3.78113	25900000	2980000000	0.598	3.7842	94900000	15000000000	0.592	3.90132	38647.5	HUMAN	296	296.1	0	0
Q8IVS2	Q8IVS2|Q8IVS2-2	MCAT	Malonyl-CoA-acyl carrier protein transacylase, mitochondrial	3.21879	3.39158	3.06673	10	9	10	16	12	25	11200000	236000000	0.3	3.73064	10900000	163000000	0.253	4.04113	19900000	596000000	0.335	3.89509	43417.2	HUMAN	1205	1205.1	0	0
P10515	P10515|E9PEJ4	DLAT	Dihydrolipoyllysine-residue acetyltransferase component of pyruvate dehydrogenase complex, mitochondrial	3.1384	3.29663	3.06202	32	28	32	228	171	223	109000000	33400000000	0.499	3.65025	77600000	17700000000	0.553	3.94618	221000000	65800000000	0.553	3.89038	69508.9	HUMAN	148	148.1	0	1
Q9Y3D9	Q9Y3D9|J3QLR8	MRPS23	28S ribosomal protein S23, mitochondrial	2.44721	3.27677	3.04964	11	8	10	30	20	32	19100000	743000000	0.642	2.95906	14300000	357000000	0.473	3.92632	26600000	983000000	0.378	3.878	21827.3	HUMAN	1091	1091.1	0	1
Q96C36	Q96C36|J3KR12	PYCR2	Pyrroline-5-carboxylate reductase 2	2.66343	2.34278	3.04866	18	18	14	53	37	62	26100000	1720000000	0.487	3.17528	17700000	1010000000	0.5	2.99233	30400000	2280000000	0.396	3.87702	33978.9	HUMAN	620	620.1	0	0
Q99714	Q99714|Q99714-2|Q5H928	HSD17B10	3-hydroxyacyl-CoA dehydrogenase type-2	3.17307	3.49766	3.04813	19	15	17	99	67	97	41900000	5740000000	0.823	3.68492	26000000	2340000000	0.793	4.14721	30800000	4340000000	0.758	3.87649	27150.8	HUMAN	489	489.1	0	1
Q96I99	Q96I99|Q96I99-2|E9PDQ8	SUCLG2	Succinyl-CoA ligase [GDP-forming] subunit beta, mitochondrial	3.75241	3.18471	3.04314	20	17	19	54	29	55	10700000	749000000	0.416	4.26426	8790000	361000000	0.439	3.83426	35200000	2570000000	0.451	3.8715	46852.1	HUMAN	417	417.1	0	1
Q5JTZ9	Q5JTZ9	AARS2	Alanine--tRNA ligase, mitochondrial	3.54889	3.86298	3.03951	37	40	42	149	106	197	22300000	4460000000	0.457	4.06074	17200000	2570000000	0.463	4.51253	64100000	15600000000	0.526	3.86787	108365	HUMAN	98	98.1	0	1
Q9NSK0	Q9NSK0|B4DME9|Q9NSK0-3|Q9NSK0-4|Q9NSK0-2	KLC4	Kinesin light chain 4	2.14863	2.04542	3.03805	5	3	2	3	3	2	5690000	28500000	0.075	2.66048	9080000	27200000	0.043	2.69497	46800000	140000000	0.037	3.86641	69094.8	HUMAN	1066	1066.3	0	0
Q9NZB8-6	Q9NZB8-6|Q9NZB8-5|Q9NZB8-3	MOCS1	Isoform 2 of Molybdenum cofactor biosynthesis protein 1	2.75753	2.70133	3.03757	7	8	8	7	6	8	6040000	60400000	0.2	3.26938	3380000	30400000	0.223	3.35088	19500000	195000000	0.28	3.86593	43662.9	HUMAN	994	994.2	0	0
Q8N4T8	Q8N4T8|Q8N4T8-2|D6RGF2|D6RJF4|D6RAV8	CBR4	Carbonyl reductase family member 4	3.32487	2.8631	3.03656	7	6	9	8	8	14	10300000	124000000	0.341	3.83672	5090000	61000000	0.316	3.51265	19500000	371000000	0.459	3.86492	25472.1	HUMAN	1462	1462.1	0	0
P82650	P82650|G5E9V5|G5E9W7|P82650-2	MRPS22	28S ribosomal protein S22, mitochondrial	3.36187	3.1804	3.03484	19	23	23	74	69	111	12000000	1190000000	0.472	3.87372	17100000	1630000000	0.619	3.82995	42900000	5880000000	0.602	3.8632	41450.8	HUMAN	312	312.1	0	1
Q16540	Q16540|A8MYK1|A8MVT4|A6NJD9	MRPL23	39S ribosomal protein L23, mitochondrial	3.16593	3.47118	3.0276	10	8	8	27	11	35	25000000	974000000	0.477	3.67778	20400000	409000000	0.431	4.12073	21800000	1020000000	0.45	3.85596	17780.9	HUMAN	1377	1377.1	0	1
Q15154	Q15154|E7ETA6|Q15154-2|E7EV56|A6NNN6|E9PGW9|Q15154-3	PCM1	Pericentriolar material 1 protein	2.826	2.96695	3.02529	8	5	14	5	5	16	3090000	27800000	0.041	3.33785	2720000	16300000	0.022	3.6165	7040000	134000000	0.072	3.85365	230184	HUMAN	1183	1183.1	0	0
P09622	P09622|P09622-3|E9PEX6|P09622-2|F2Z2E3|F8WDM5	DLD	Dihydrolipoyl dehydrogenase, mitochondrial	3.34495	3.39591	3.02274	20	17	17	88	45	111	25200000	2800000000	0.383	3.8568	16800000	1060000000	0.375	4.04546	102000000	13800000000	0.4	3.8511	54746.8	HUMAN	459	459.1	0	1
P46821	P46821|D6RCL2	MAP1B	Microtubule-associated protein 1B	4.148	4.60284	3.01712	30	17	61	29	12	95	12800000	487000000	0.148	4.65985	7670000	138000000	0.078	5.25239	14700000	1680000000	0.299	3.84548	271828	HUMAN	53	53.1	0	0
P78540	P78540	ARG2	Arginase-2, mitochondrial	4.05536	3.46996	3.01586	5	8	9	14	14	25	10600000	222000000	0.189	4.56721	4110000	69900000	0.242	4.11951	14700000	427000000	0.31	3.84422	38862.5	HUMAN	1278	1278.1	0	0
J3KN67	J3KN67|P06753	TPM3	Tropomyosin alpha-3 chain	1.13075	2.37115	3.01201	6	10	11	8	9	12	6560000	59100000	0.178	1.6426	7030000	91300000	0.301	3.0207	15200000	227000000	0.336	3.84037	33450.2	HUMAN	655	655.3	0	0
Q16134	Q16134|Q16134-3	ETFDH	Electron transfer flavoprotein-ubiquinone oxidoreductase, mitochondrial	3.1342	4.92907	3.01155	14	9	14	20	9	27	6570000	171000000	0.267	3.64605	6480000	77800000	0.162	5.57862	26800000	829000000	0.275	3.83991	69292.9	HUMAN	908	908.1	0	0
O75044	O75044|A2RUF3|A0A075B7B5|Q7Z6B7|P0DJJ0|E9PDX4	SRGAP2	SLIT-ROBO Rho GTPase-activating protein 2	0.0947466	1.8802	3.00655	3	2	4	4	2	3	1220000	4890000	0.033	0.6066	1540000	3080000	0.02	2.52975	18400000	73800000	0.04	3.83491	122077	HUMAN	2665	2665.1	0	0
F5H5P2	F5H5P2|P12694|P12694-2	BCKDHA	2-oxoisovalerate dehydrogenase subunit alpha, mitochondrial	3.36324	3.46002	2.99363	12	15	13	30	29	37	8410000	353000000	0.327	3.87509	5290000	222000000	0.39	4.10957	30700000	1600000000	0.354	3.82199	54544.3	HUMAN	719	719.1	0	1
Q5T2R2	Q5T2R2|Q5T2R2-3|Q5T2R2-2	PDSS1	Decaprenyl-diphosphate synthase subunit 1	3.11051	3.76712	2.99357	7	9	7	9	17	11	2760000	33100000	0.207	3.62236	5090000	91600000	0.216	4.41667	46500000	744000000	0.204	3.82193	46773.7	HUMAN	1600	1600.1	0	0
Q9BYN8	Q9BYN8	MRPS26	28S ribosomal protein S26, mitochondrial	3.28125	3.36598	2.99128	16	15	18	38	41	56	22100000	1040000000	0.448	3.7931	8830000	485000000	0.541	4.01553	66600000	4130000000	0.546	3.81964	24268.3	HUMAN	674	674.1	0	1
P00492	P00492	HPRT1	Hypoxanthine-guanine phosphoribosyltransferase	2.8468	4.27044	2.9893	7	5	6	10	11	9	12500000	162000000	0.38	3.35865	5120000	61500000	0.261	4.91999	29600000	326000000	0.311	3.81766	24807.2	HUMAN	1605	1605.1	1	0
Q86UT6	Q86UT6|Q86UT6-2	NLRX1	NLR family member X1	2.98371	2.72629	2.98707	21	21	30	46	30	101	6070000	395000000	0.258	3.49556	5030000	216000000	0.264	3.37584	33000000	3960000000	0.364	3.81543	108641	HUMAN	236	236.1	0	0
P47985	P47985|P0C7P4	UQCRFS1	Cytochrome b-c1 complex subunit Rieske, mitochondrial	2.5818	3.46887	2.98484	14	14	16	46	35	91	17800000	1020000000	0.609	3.09365	11400000	582000000	0.514	4.11842	41900000	4320000000	0.631	3.8132	29952.7	HUMAN	746	746.1	0	0
Q9NP81	Q9NP81|M0QWZ7|Q9NP81-2|M0R259|B4DJM9|M0QX29|M0R2H5|M0R1C0	SARS2	Serine--tRNA ligase, mitochondrial	3.26755	3.18819	2.98355	22	18	22	57	33	73	11900000	867000000	0.509	3.7794	6400000	275000000	0.469	3.83774	33200000	3160000000	0.527	3.81191	58737.9	HUMAN	342	342.1	0	1
Q9NUB1	Q9NUB1|Q9NUB1-2|Q6ZV30|Q9NUB1-3|Q9NUB1-4|Q5TF43	ACSS1	Acetyl-coenzyme A synthetase 2-like, mitochondrial	4.18667	4.07849	2.98162	14	11	22	25	12	49	8190000	295000000	0.21	4.69852	3830000	80500000	0.162	4.72804	29200000	1490000000	0.377	3.80998	75711.2	HUMAN	514	514.1	0	0
Q6PI78	Q6PI78	TMEM65	Transmembrane protein 65	4.96306	6.30579	2.9796	7	7	4	7	7	11	22100000	221000000	0.258	5.47491	8830000	79500000	0.291	6.95534	42400000	508000000	0.17	3.80796	25782.7	HUMAN	1799	1799.1	0	0
Q8N5N7	Q8N5N7|Q8N5N7-2	MRPL50	39S ribosomal protein L50, mitochondrial	4.26184	4.86361	2.97667	9	13	11	24	20	34	44600000	1070000000	0.632	4.77369	30200000	907000000	0.702	5.51316	29500000	1270000000	0.702	3.80503	18495.8	HUMAN	1004	1004.1	0	1
P48634	P48634|P48634-3|P48634-2|P48634-4	PRRC2A	Protein PRRC2A	3.36647	4.51885	2.9737	19	15	23	25	14	31	15200000	409000000	0.107	3.87832	3950000	71100000	0.076	5.1684	8520000	315000000	0.143	3.80206	229315	HUMAN	310	310.1	0	0
P49419-2	P49419-2|P49419|P49419-4|F8VS02|P49419-3|F8WD33|F8WDY6	ALDH7A1	Isoform 2 of Alpha-aminoadipic semialdehyde dehydrogenase	3.5686	3.46062	2.97321	19	20	20	45	28	45	27000000	1620000000	0.452	4.08045	9960000	368000000	0.538	4.11017	148000000	7990000000	0.491	3.80157	55878.9	HUMAN	483	483.1	0	0
Q14444	Q14444|Q14444-2|G3V153|E9PP31	CAPRIN1	Caprin-1	5.14392	5.24378	2.97311	13	13	15	25	27	31	11600000	406000000	0.135	5.65577	10300000	351000000	0.146	5.89333	57700000	1850000000	0.215	3.80147	78536	HUMAN	734	734.1	0	0
Q9H4K7	Q9H4K7|Q9H4K7-2|B4DRC1	MTG2	Mitochondrial ribosome-associated GTPase 2	2.24611	2.53768	2.97053	7	5	9	13	7	16	3980000	75600000	0.204	2.75796	3730000	29800000	0.155	3.18723	10700000	225000000	0.268	3.79889	44354	HUMAN	1509	1509.1	0	0
P55072	P55072|Q8IYT4|Q8IYT4-2	VCP	Transitional endoplasmic reticulum ATPase	2.68467	3.24211	2.96342	16	28	21	24	31	22	5380000	156000000	0.227	3.19652	3450000	124000000	0.393	3.89166	31500000	788000000	0.333	3.79178	90004.9	HUMAN	315	315.1	1	0
Q9NZN5	Q9NZN5|Q9NZN5-2|E9PMR6	ARHGEF12	Rho guanine nucleotide exchange factor 12	4.41676	2.96174	2.94885	7	6	13	10	7	22	22300000	267000000	0.053	4.92861	18900000	132000000	0.037	3.61129	23000000	528000000	0.087	3.77721	174199	HUMAN	1184	1184.1	0	0
Q9H0B6	Q9H0B6|Q9H0B6-2|A8MZ87|A8MX29	KLC2	Kinesin light chain 2	2.35066	2.41802	2.94842	4	2	6	4	2	9	5760000	23000000	0.077	2.86251	2350000	4700000	0.03	3.06757	35400000	319000000	0.131	3.77678	69332.8	HUMAN	1066	1066.2	1	0
Q9UMS0	Q9UMS0|Q9UMS0-3|Q9UMS0-2	NFU1	NFU1 iron-sulfur cluster scaffold homolog, mitochondrial	3.8673	4.08562	2.93931	7	7	6	21	16	26	14700000	471000000	0.326	4.37915	6090000	152000000	0.263	4.73517	12400000	346000000	0.263	3.76767	28633.2	HUMAN	1707	1707.1	0	0
Q969Y2-2	Q969Y2-2|Q969Y2-4|Q969Y2|Q969Y2-3|M0R0S9|M0R1X0	GTPBP3	Isoform 2 of tRNA modification GTPase GTPBP3, mitochondrial	4.53809	4.00241	2.93545	9	10	15	15	16	24	10100000	233000000	0.209	5.04994	4470000	103000000	0.25	4.65196	25000000	874000000	0.343	3.76381	56130.8	HUMAN	851	851.1	0	0
P82933	P82933	MRPS9	28S ribosomal protein S9, mitochondrial	3.97497	3.80544	2.93405	20	22	27	67	49	112	27400000	2410000000	0.424	4.48682	17700000	1180000000	0.5	4.45499	63100000	8520000000	0.517	3.76241	46062.2	HUMAN	301	301.1	0	1
Q3SY69	Q3SY69|Q3SY69-3|Q3SY69-2|O75891-3|O75891|O75891-2|Q8TBP8|B4DGC8	ALDH1L2	Mitochondrial 10-formyltetrahydrofolate dehydrogenase	3.35585	3.35557	2.93184	46	58	57	161	111	207	18900000	3740000000	0.517	3.8677	12200000	1820000000	0.651	4.00512	57500000	13900000000	0.656	3.7602	102428	HUMAN	41	41.1	0	0
P24539	P24539|Q5QNZ2	ATP5F1	ATP synthase F(0) complex subunit B1, mitochondrial	3.69585	3.77018	2.93079	20	17	14	52	49	55	58300000	4490000000	0.632	4.2077	21600000	1430000000	0.55	4.41973	118000000	8700000000	0.492	3.75915	28965.2	HUMAN	580	580.1	0	0
Q6P1X6	Q6P1X6|Q6P1X6-2	C8orf82	UPF0598 protein C8orf82	4.78909	3.3994	2.92972	7	5	5	16	5	10	9120000	164000000	0.351	5.30094	4420000	39700000	0.291	4.04895	22900000	274000000	0.268	3.75808	24288.3	HUMAN	1805	1805.1	0	0
Q5T440	Q5T440	IBA57	Putative transferase CAF17, mitochondrial	4.4007	4.88468	2.92553	10	13	14	33	18	56	15000000	690000000	0.373	4.91255	15100000	437000000	0.544	5.53423	52700000	3580000000	0.516	3.75389	38496.6	HUMAN	668	668.1	0	0
P00352	P00352|Q5SYQ9	ALDH1A1	Retinal dehydrogenase 1	5.69318	4.44001	2.92396	4	3	4	10	5	11	99000000	1390000000	0.055	6.20503	200000000	1400000000	0.031	5.08956	120000000	1440000000	0.057	3.75232	55488.4	HUMAN	183	183.3	0	0
P06753-2	P06753-2|Q5VU59|P06753-5|P06753-6|Q5VU61|D6R904|P06753-7|Q6ZN40|P09493-3|P09493-10|P09493-4|P09493-8|P09493-9|P09493|P09493-7|P09493-6|B7Z596|H7BYY1|H0YK48|F5H7S3|P09493-5|P09493-2|D6RFM2|H0YKP3|H0YK20	TPM3	Isoform 2 of Tropomyosin alpha-3 chain	1.69761	2.79055	2.92315	9	16	17	13	16	20	17300000	242000000	0.254	2.20946	8460000	178000000	0.459	3.4401	21200000	531000000	0.56	3.75151	29260.4	HUMAN	655	655.1	0	0
Q96I51	Q96I51|Q96I51-3|Q96I51-2	WBSCR16	Williams-Beuren syndrome chromosomal region 16 protein	3.35711	3.27976	2.92296	15	15	12	43	23	72	10000000	542000000	0.351	3.86896	6790000	190000000	0.37	3.92931	51100000	4390000000	0.286	3.75132	50737.6	HUMAN	794	794.1	0	0
P50213	P50213|H0YL72|P50213-2|H0YNF5|H0YNF8	IDH3A	Isocitrate dehydrogenase [NAD] subunit alpha, mitochondrial	3.28133	3.17329	2.91945	18	16	16	52	40	62	21800000	1460000000	0.519	3.79318	19600000	1160000000	0.426	3.82284	52300000	4030000000	0.461	3.74781	40047.5	HUMAN	642	642.1	0	1
Q9Y3D2	Q9Y3D2	MSRB2	Methionine-R-sulfoxide reductase B2, mitochondrial	2.6686	3.12332	2.91252	8	4	5	14	8	7	16200000	259000000	0.302	3.18045	8920000	89200000	0.164	3.77287	14500000	116000000	0.395	3.74088	19992.3	HUMAN	1772	1772.1	0	0
O95139	O95139|O95139-2	NDUFB6	NADH dehydrogenase [ubiquinone] 1 beta subcomplex subunit 6	3.65379	5.82961	2.9101	5	6	6	8	5	13	26100000	235000000	0.453	4.16564	20600000	144000000	0.375	6.47916	76500000	1150000000	0.414	3.73846	15488.9	HUMAN	1532	1532.1	0	0
P11940	P11940|E7EQV3|P11940-2|E7ERJ7|Q4VXU2|Q4VY17|Q96DU9|Q96DU9-2	PABPC1	Polyadenylate-binding protein 1	2.42596	2.09865	2.90866	23	20	20	34	30	36	12500000	588000000	0.352	2.93781	9660000	415000000	0.308	2.7482	36500000	1830000000	0.303	3.73702	70897.8	HUMAN	442	442.1	0	0
P12814-4	P12814-4|P12814-3|P12814|P12814-2|H9KV75	ACTN1	Isoform 4 of Alpha-actinin-1	4.14981	3.52043	2.90767	8	19	17	10	12	25	12900000	168000000	0.089	4.66166	7200000	151000000	0.213	4.16998	36000000	1010000000	0.196	3.73603	107710	HUMAN	125	125.2	1	0
Q9BYW2	Q9BYW2|Q9BYW2-2|Q9BYW2-3	SETD2	Histone-lysine N-methyltransferase SETD2	1.70347	3.22142	2.90513	7	6	12	6	4	18	5580000	39000000	0.029	2.21532	3460000	20800000	0.021	3.87097	18000000	342000000	0.042	3.73349	290615	HUMAN	1305	1305.1	0	0
O43707	O43707|O43707-2|F5GXS2|O43707-3|D6RH00	ACTN4	Alpha-actinin-4	4.14981	3.2567	2.9044	20	33	35	16	26	48	9120000	228000000	0.257	4.66166	5870000	229000000	0.423	3.90625	37300000	2020000000	0.451	3.73276	105309	HUMAN	125	125.1	1	0
Q86TX2	Q86TX2|G3V4F2|P49753-2|B3KSA0	ACOT1	Acyl-coenzyme A thioesterase 1	3.45972	2.87864	2.90315	15	14	16	39	22	60	17400000	767000000	0.365	3.97157	12200000	366000000	0.337	3.52819	47000000	3290000000	0.375	3.73151	46675.9	HUMAN	822	822.1	1	0
P49753	P49753	ACOT2	Acyl-coenzyme A thioesterase 2, mitochondrial	3.51181	2.94372	2.89903	14	12	17	36	21	61	16200000	662000000	0.291	4.02366	10700000	288000000	0.225	3.59327	46400000	3290000000	0.36	3.72739	53616.9	HUMAN	822	822.2	0	0
Q5T653	Q5T653|C9IY40|C9JZG7|C9JZW2	MRPL2	39S ribosomal protein L2, mitochondrial	2.36406	2.66515	2.89371	6	7	9	14	11	21	23200000	442000000	0.167	2.87591	11400000	160000000	0.259	3.3147	33300000	833000000	0.298	3.72207	33585.5	HUMAN	1508	1508.1	0	1
Q8WW59	Q8WW59	SPRYD4	SPRY domain-containing protein 4	4.82183	5.15974	2.89258	11	5	9	13	4	13	17600000	264000000	0.594	5.33368	7040000	49300000	0.236	5.80929	27800000	390000000	0.468	3.72094	23242.2	HUMAN	1282	1282.1	0	0
P30405	P30405|P30405-2|R4GN99	PPIF	Peptidyl-prolyl cis-trans isomerase F, mitochondrial	4.0589	3.65354	2.89015	11	7	5	14	6	7	41600000	832000000	0.323	4.57075	16000000	144000000	0.318	4.30309	50300000	352000000	0.169	3.71851	22382.2	HUMAN	1415	1415.1	0	0
Q9Y3D3	Q9Y3D3|Q9Y3D3-2|A6ND22	MRPS16	28S ribosomal protein S16, mitochondrial	3.10029	3.22006	2.88896	7	8	8	17	16	24	100000000	2500000000	0.503	3.61214	39500000	869000000	0.649	3.86961	136000000	5030000000	0.649	3.71732	15572.8	HUMAN	1810	1810.1	0	1
Q9BS92	Q9BS92	NIPSNAP3B	Protein NipSnap homolog 3B	3.91988	5.01174	2.88658	3	2	2	6	3	14	16700000	100000000	0.137	4.43173	8590000	25800000	0.101	5.66129	17300000	277000000	0.08	3.71494	28426.9	HUMAN	789	789.2	0	0
O15382	O15382|B3KSI3|O15382-2|M0QZ10|M0QZP4	BCAT2	Branched-chain-amino-acid aminotransferase, mitochondrial	4.02123	4.06308	2.88326	8	7	12	10	4	16	13700000	192000000	0.188	4.53308	9050000	72400000	0.183	4.71263	35700000	750000000	0.349	3.71162	44686.3	HUMAN	1080	1080.1	0	1
Q96RP9	Q96RP9|Q96RP9-2|C9IZ01|F8WAU4	GFM1	Elongation factor G, mitochondrial	3.18478	3.45431	2.88144	34	31	37	139	108	208	23900000	4250000000	0.398	3.69663	16800000	2340000000	0.384	4.10386	111000000	27400000000	0.428	3.7098	84154.7	HUMAN	150	150.1	0	0
Q9NX18	Q9NX18|F5GYJ5|M0R060|F5GXW4|M0QYN2|F8W679|F5H8E2	SDHAF2	Succinate dehydrogenase assembly factor 2, mitochondrial	3.36894	4.79358	2.88136	3	4	3	3	2	7	5000000	20000000	0.174	3.88079	4730000	28400000	0.253	5.44313	18100000	145000000	0.162	3.70972	19656.1	HUMAN	2276	2276.1	0	0
Q16795	Q16795|F5H0J3	NDUFA9	NADH dehydrogenase [ubiquinone] 1 alpha subcomplex subunit 9, mitochondrial	2.91415	2.95814	2.87341	15	22	23	34	41	67	19300000	887000000	0.456	3.426	26000000	1430000000	0.599	3.60769	40700000	3250000000	0.671	3.70177	42679.9	HUMAN	395	395.1	0	0
P30837	P30837	ALDH1B1	Aldehyde dehydrogenase X, mitochondrial	3.61299	3.10545	2.86756	24	22	26	99	55	135	30700000	4240000000	0.441	4.12484	40400000	3230000000	0.406	3.755	67700000	11400000000	0.446	3.69592	57661.7	HUMAN	183	183.2	0	0
Q96EH3	Q96EH3	MALSU1	Mitochondrial assembly of ribosomal large subunit protein 1	3.20925	4.36769	2.86188	2	2	5	6	3	7	6910000	55300000	0.149	3.7211	1820000	16400000	0.149	5.01724	30000000	210000000	0.264	3.69024	26511.9	HUMAN	2490	2490.1	0	0
Q9BQ69	Q9BQ69	MACROD1	O-acetyl-ADP-ribose deacetylase MACROD1	4.19588	4.26406	2.85425	12	11	15	42	36	62	30400000	1790000000	0.403	4.70773	25100000	1180000000	0.344	4.91361	77600000	5820000000	0.421	3.68261	36017.9	HUMAN	798	798.1	0	0
Q12872-2	Q12872-2|Q12872	SFSWAP	Isoform 2 of Splicing factor, suppressor of white-apricot homolog	3.59525	4.37328	2.85096	3	2	2	3	2	2	4290000	12900000	0.025	4.1071	1190000	2370000	0.012	5.02283	1080000	2170000	0.014	3.67932	110467	HUMAN	3395	3395.1	0	0
Q5JSZ5	Q5JSZ5|Q5JSZ5-5|Q5JSZ5-3|Q5JSZ5-2|Q5JSZ5-4	PRRC2B	Protein PRRC2B	2.46213	0.567712	2.85018	14	3	18	14	3	19	4230000	76200000	0.068	2.97398	4700000	18800000	0.012	1.21726	15600000	374000000	0.098	3.67854	244103	HUMAN	839	839.1	0	0
P50502	P50502|Q8IZP2|Q8NFI4	ST13	Hsc70-interacting protein	2.75285	3.41657	2.8497	3	3	2	4	4	3	4580000	18300000	0.1	3.2647	5400000	21600000	0.1	4.06612	21300000	64000000	0.065	3.67806	41502.2	HUMAN	2920	2920.1	0	0
P10606	P10606	COX5B	Cytochrome c oxidase subunit 5B, mitochondrial	3.69381	4.46487	2.84641	7	8	7	17	18	28	75900000	2280000000	0.356	4.20566	53300000	1920000000	0.356	5.11442	109000000	4710000000	0.356	3.67477	13923.7	HUMAN	1583	1583.1	0	0
Q969T9	Q969T9|K7EMC9|A6NG10|K7ENL2|B4DFG2	WBP2	WW domain-binding protein 2	2.24106	2.7262	2.84578	3	3	3	3	3	5	3850000	19300000	0.091	2.75291	3140000	15700000	0.114	3.37575	4070000	28500000	0.091	3.67414	28200.6	HUMAN	2721	2721.1	0	0
Q16762	Q16762	TST	Thiosulfate sulfurtransferase	4.21591	3.92156	2.83953	14	17	15	56	42	83	20600000	1360000000	0.478	4.72776	18000000	1060000000	0.585	4.57111	35400000	3650000000	0.521	3.66789	33656.5	HUMAN	758	758.1	0	1
Q9NVI7-2	Q9NVI7-2|Q9NVI7|Q9NVI7-3	ATAD3A	Isoform 2 of ATPase family AAA domain-containing protein 3A	2.82469	2.72221	2.83086	53	43	60	226	161	293	59800000	18100000000	0.711	3.33654	41500000	9330000000	0.624	3.37176	220000000	82500000000	0.665	3.65922	66331.2	HUMAN	47	47.2	0	0
Q92947	Q92947|Q92947-2	GCDH	Glutaryl-CoA dehydrogenase, mitochondrial	3.0525	3.01283	2.82717	9	9	9	22	18	25	27800000	722000000	0.251	3.56435	12700000	279000000	0.246	3.66238	46400000	1160000000	0.21	3.65553	48639.8	HUMAN	1442	1442.1	0	1
P13196	P13196	ALAS1	5-aminolevulinate synthase, nonspecific, mitochondrial	2.96897	3.39429	2.82478	14	7	14	36	14	44	11200000	515000000	0.226	3.48082	7530000	181000000	0.117	4.04384	35300000	1730000000	0.24	3.65314	71435.4	HUMAN	887	887.1	0	0
Q53FZ2	Q53FZ2|Q53FZ2-2	ACSM3	Acyl-coenzyme A synthetase ACSM3, mitochondrial	2.01921	-1.23776	2.8235	4	2	2	5	2	4	2540000	12700000	0.064	2.53106	1570000	3140000	0.037	-0.58821	5220000	20900000	0.032	3.65186	66722	HUMAN	3106	3106.1	0	0
Q8NFF5	Q8NFF5|Q8NFF5-2|Q8NFF5-3|Q5T196|Q8NFF5-5|Q8NFF5-4|Q5T190|Q5T191	FLAD1	FAD synthase	3.05134	2.59259	2.82223	16	17	21	39	35	84	9880000	474000000	0.313	3.56319	5760000	288000000	0.369	3.24214	20400000	2140000000	0.442	3.65059	66006.1	HUMAN	506	506.1	0	0
F5H039	F5H039|Q9NQX3-2|Q9NQX3|G3V582|G3V355|G3V4R0|G3V4D2	GPHN	Gephyrin	3.35579	3.11184	2.8187	10	8	8	11	10	12	6700000	100000000	0.157	3.86764	3830000	46000000	0.121	3.76139	34700000	451000000	0.13	3.64706	85531.4	HUMAN	1204	1204.1	0	0
P30049	P30049	ATP5D	ATP synthase subunit delta, mitochondrial	3.16506	2.85851	2.81133	3	3	2	8	7	4	49800000	448000000	0.172	3.67691	19700000	197000000	0.172	3.50806	32200000	193000000	0.136	3.63969	17489.6	HUMAN	2804	2804.1	0	0
P46199	P46199	MTIF2	Translation initiation factor IF-2, mitochondrial	3.41563	3.61376	2.80924	20	19	27	38	22	68	13000000	598000000	0.308	3.92748	9360000	262000000	0.302	4.26331	34600000	2900000000	0.35	3.6376	81886.4	HUMAN	388	388.1	0	0
Q7L2E3-2	Q7L2E3-2|H7BXY3|Q7L2E3-3	DHX30	Isoform 2 of Putative ATP-dependent RNA helicase DHX30	2.26449	2.86982	2.80718	76	52	87	262	153	413	31600000	10700000000	0.567	2.77634	27200000	5140000000	0.461	3.51937	88500000	44800000000	0.735	3.63554	137140	HUMAN	16	16.1	0	1
Q15119	Q15119|Q15119-2	PDK2	[Pyruvate dehydrogenase (acetyl-transferring)] kinase isozyme 2, mitochondrial	2.35449	2.35432	2.80482	13	12	10	32	25	42	8140000	334000000	0.319	2.86634	5800000	162000000	0.299	3.00387	29500000	1300000000	0.25	3.63318	46381.2	HUMAN	546	546.3	0	1
P30038	P30038|P30038-3|P30038-2	ALDH4A1	Delta-1-pyrroline-5-carboxylate dehydrogenase, mitochondrial	3.67491	4.56161	2.80428	9	4	9	10	4	19	5860000	111000000	0.188	4.18676	109000000	544000000	0.081	5.21116	18300000	348000000	0.198	3.63264	62174.7	HUMAN	1230	1230.1	0	1
P82663	P82663|P82663-2|E7EPW2|P82663-3	MRPS25	28S ribosomal protein S25, mitochondrial	2.72855	3.2358	2.80401	15	14	10	29	24	36	24300000	946000000	0.751	3.2404	6530000	222000000	0.861	3.88535	25600000	1150000000	0.653	3.63237	20344.3	HUMAN	778	778.1	0	1
Q9NVA1	Q9NVA1|Q9NVA1-2|Q9NVA1-4|Q9NVA1-5|B7Z314|B1AKV4|Q9NVA1-3|B1AKV2|F8WCR2	UQCC1	Ubiquinol-cytochrome-c reductase complex assembly factor 1	2.52906	2.17054	2.80401	9	3	8	20	11	28	15500000	372000000	0.284	3.04091	7180000	79000000	0.12	2.82009	22900000	686000000	0.274	3.63237	34998.9	HUMAN	1350	1350.1	0	0
Q7L2E3	Q7L2E3|F6R0H4	DHX30	Putative ATP-dependent RNA helicase DHX30	2.25934	2.86982	2.804	75	52	86	263	153	412	31700000	10700000000	0.555	2.77119	27200000	5140000000	0.472	3.51937	89300000	44800000000	0.731	3.63236	135020	HUMAN	16	16.2	0	1
O75027-2	O75027-2|O75027|O75027-3	ABCB7	Isoform 2 of ATP-binding cassette sub-family B member 7, mitochondrial	3.23002	3.44205	2.80099	24	21	26	80	61	132	13900000	1320000000	0.248	3.74187	10900000	785000000	0.25	4.0916	41700000	6550000000	0.345	3.62935	83053.2	HUMAN	334	334.1	0	0
Q16881	Q16881|Q16881-6|Q16881-3|E9PNQ6|Q16881-4|Q16881-2|E2QRB9|Q16881-5|B2R5P6|E9PIR7|Q16881-7	TXNRD1	Thioredoxin reductase 1, cytoplasmic	2.78996	3.47979	2.80076	5	6	4	6	6	9	4470000	35700000	0.1	3.30181	2440000	19500000	0.135	4.12934	15400000	139000000	0.084	3.62912	71875.7	HUMAN	727	727.3	1	0
O75874	O75874	IDH1	Isocitrate dehydrogenase [NADP] cytoplasmic	2.81427	2.33575	2.79753	3	3	3	10	5	16	15600000	172000000	0.053	3.32612	16500000	99100000	0.067	2.9853	76300000	1450000000	0.053	3.62589	46943.7	HUMAN	270	270.2	0	0
P25325	P25325|P25325-2|B1AH49	MPST	3-mercaptopyruvate sulfurtransferase	3.96744	3.42013	2.79565	12	15	18	43	25	63	15400000	738000000	0.417	4.47929	20500000	636000000	0.592	4.06968	23800000	1910000000	0.609	3.62401	33463.1	HUMAN	754	754.1	0	0
E7ETE0	E7ETE0|Q9H825|Q9H825-2	METTL8	Methyltransferase-like protein 8	2.30064	2.74475	2.7939	3	3	4	4	4	15	5790000	28900000	0.066	2.81249	5380000	21500000	0.066	3.3943	8370000	142000000	0.105	3.62226	44151.4	HUMAN	2674	2674.1	0	0
Q96CM8-2	Q96CM8-2|Q96CM8|Q96CM8-3|E9PF16|Q96CM8-4	ACSF2	Isoform 2 of Acyl-CoA synthetase family member 2, mitochondrial	3.43373	3.7729	2.78956	16	15	19	56	29	72	6480000	499000000	0.265	3.94558	5520000	221000000	0.259	4.42245	23900000	2100000000	0.342	3.61792	71534.2	HUMAN	610	610.1	0	0
P21266	P21266|Q5T8R1|P46439|Q5T8Q9	GSTM3	Glutathione S-transferase Mu 3	2.46369	3.46804	2.78861	3	2	5	3	2	5	7740000	31000000	0.093	2.97554	3550000	14200000	0.093	4.11759	8960000	44800000	0.226	3.61697	27015.5	HUMAN	2442	2442.1	0	0
Q7Z3D6-2	Q7Z3D6-2|Q7Z3D6|Q7Z3D6-3|Q7Z3D6-4|Q7Z3D6-5|G8JLP2	C14orf159	Isoform 2 of UPF0317 protein C14orf159, mitochondrial	2.31051	0.436062	2.78148	4	4	3	9	6	4	10100000	101000000	0.062	2.82236	13500000	94500000	0.062	1.08561	30300000	151000000	0.046	3.60984	67895.9	HUMAN	2328	2328.1	0	0
O14497	O14497|O14497-3|O14497-2	ARID1A	AT-rich interactive domain-containing protein 1A	3.42357	5.551	2.77863	11	4	19	8	2	18	4200000	50400000	0.072	3.93542	1710000	6850000	0.023	6.20055	8080000	170000000	0.09	3.60699	242953	HUMAN	720	720.1	1	0
P15311	P15311|E7EQR4	EZR	Ezrin	3.06615	2.41801	2.7744	11	11	15	15	18	21	8780000	132000000	0.172	3.578	6390000	128000000	0.175	3.06756	24000000	576000000	0.249	3.60276	69525.7	HUMAN	896	896.1	1	0
Q9UGC7	Q9UGC7|Q9UGC7-3|Q9UGC7-2|Q9UGC7-4	MTRF1L	Peptide chain release factor 1-like, mitochondrial	4.77885	1.25267	2.77031	3	3	5	3	2	7	7240000	29000000	0.084	5.2907	2000000	5990000	0.105	1.90222	18400000	129000000	0.15	3.59867	43713.1	HUMAN	2396	2396.1	0	0
Q9P2J9	Q9P2J9	PDP2	[Pyruvate dehydrogenase [acetyl-transferring]]-phosphatase 2, mitochondrial	3.00705	3.03668	2.76985	6	8	9	8	6	14	12000000	132000000	0.122	3.5189	2970000	29700000	0.151	3.68623	16000000	272000000	0.151	3.59821	60433.4	HUMAN	1463	1463.1	0	1
Q9P2R7	Q9P2R7|Q9P2R7-2	SUCLA2	Succinyl-CoA ligase [ADP-forming] subunit beta, mitochondrial	3.01761	2.73843	2.76181	20	19	19	72	47	99	33700000	2930000000	0.358	3.52946	21500000	1310000000	0.403	3.38798	82300000	9620000000	0.395	3.59017	50658.7	HUMAN	522	522.1	0	1
P11177	P11177|P11177-2|P11177-3|C9J634|F8WF02	PDHB	Pyruvate dehydrogenase E1 component subunit beta, mitochondrial	3.35077	2.79825	2.7575	12	18	14	91	80	101	20000000	2280000000	0.387	3.86262	18000000	1980000000	0.618	3.4478	56200000	7640000000	0.42	3.58586	39575	HUMAN	613	613.1	0	1
Q9P032	Q9P032	NDUFAF4	NADH dehydrogenase [ubiquinone] 1 alpha subcomplex assembly factor 4	3.09453	4.82201	2.75701	18	13	11	49	24	47	37900000	2240000000	0.748	3.60638	18800000	620000000	0.565	5.47156	36600000	1790000000	0.56	3.58537	20323.2	HUMAN	647	647.1	0	0
A3KMH1	A3KMH1|A3KMH1-3	VWA8	von Willebrand factor A domain-containing protein 8	2.70321	3.1838	2.75565	59	52	88	111	65	255	8230000	1080000000	0.314	3.21506	6420000	540000000	0.301	3.83335	18900000	5920000000	0.508	3.58401	215848	HUMAN	22	22.1	0	0
Q14789-2	Q14789-2|Q14789	GOLGB1	Isoform 2 of Golgin subfamily B member 1	3.28159	0.862462	2.74925	32	6	103	25	6	95	4580000	174000000	0.096	3.79344	2190000	15400000	0.016	1.51201	15400000	1910000000	0.359	3.57761	378557	HUMAN	21	21.1	1	0
Q9NW81-4	Q9NW81-4|Q9NW81|Q9NW81-5|Q9NW81-3|Q9NW81-6|B4DFT4|M0QZC4|Q9NW81-2|M0R078	ATP5SL	Isoform 4 of ATP synthase subunit s-like protein	2.50378	2.23372	2.74059	4	3	5	6	4	8	6970000	48800000	0.106	3.01563	3330000	13300000	0.125	2.88327	9850000	108000000	0.144	3.56895	30655.4	HUMAN	2179	2179.1	0	0
Q6UB35	Q6UB35|Q6UB35-2|Q5JYA8	MTHFD1L	Monofunctional C1-tetrahydrofolate synthase, mitochondrial	2.81243	2.33178	2.73521	41	51	43	188	129	204	30900000	7810000000	0.43	3.32428	14100000	2570000000	0.533	2.98133	92400000	23900000000	0.492	3.56357	106701	HUMAN	52	52.2	0	0
Q99797	Q99797	MIPEP	Mitochondrial intermediate peptidase	3.83964	3.54289	2.73193	31	23	32	64	38	90	15700000	1240000000	0.387	4.35149	9130000	438000000	0.309	4.19244	47800000	4740000000	0.434	3.56029	81438.1	HUMAN	230	230.1	0	0
Q8IXM3	Q8IXM3	MRPL41	39S ribosomal protein L41, mitochondrial	3.09254	2.97399	2.72998	5	7	5	10	15	12	34200000	444000000	0.408	3.60439	24000000	408000000	0.686	3.62354	33200000	465000000	0.386	3.55834	15439.5	HUMAN	1679	1679.1	0	1
Q9GZT8	Q9GZT8|Q9GZT8-2|Q9GZT8-3	NIF3L1	Putative GTP cyclohydrolase 1 type 2 NIF3L1	-0.459543	3.5774	2.72515	2	7	8	5	7	11	36900000	184000000	0.095	0.05231	2860000	28600000	0.251	4.22695	10500000	136000000	0.259	3.55351	42366.7	HUMAN	1548	1548.1	0	0
Q9NXH9	Q9NXH9|Q9NXH9-2|K7ENI9|K7EQY6|K7ERR5	TRMT1	tRNA (guanine(26)-N(2))-dimethyltransferase	2.14737	3.27702	2.72416	14	6	11	17	8	25	8600000	181000000	0.229	2.65922	8860000	106000000	0.095	3.92657	22700000	703000000	0.189	3.55252	73430.9	HUMAN	1061	1061.1	0	0
Q5JRA6	Q5JRA6|Q5JRA6-2|Q5JRA6-4|Q5JRA6-3	MIA3	Melanoma inhibitory activity protein 3	2.55489	3.53779	2.72086	9	4	21	6	4	20	19800000	198000000	0.048	3.06674	3070000	12300000	0.02	4.18734	28200000	761000000	0.115	3.54922	214383	HUMAN	732	732.1	0	0
Q96ER9	Q96ER9|Q96ER9-2	CCDC51	Coiled-coil domain-containing protein 51	2.90773	2.67652	2.7201	9	9	12	12	11	25	13000000	182000000	0.257	3.41958	6290000	94300000	0.245	3.32607	15600000	435000000	0.282	3.54846	46038.7	HUMAN	1022	1022.1	0	0
Q5T9A4	Q5T9A4|Q5T9A4-3|Q5T9A4-2	ATAD3B	ATPase family AAA domain-containing protein 3B	2.69578	2.63084	2.71726	52	39	60	201	138	259	54800000	14800000000	0.688	3.20763	38100000	7350000000	0.526	3.28039	223000000	74500000000	0.714	3.54562	73142.2	HUMAN	47	47.1	0	0
P54886	P54886|P54886-2	ALDH18A1	Delta-1-pyrroline-5-carboxylate synthase	2.87669	2.33934	2.71488	45	43	50	309	256	428	32400000	13100000000	0.567	3.38854	23400000	7820000000	0.54	2.98889	143000000	75200000000	0.54	3.54324	88042.4	HUMAN	66	66.1	0	0
Q9H857-2	Q9H857-2|Q9H857|Q9H857-3|Q9H857-4	NT5DC2	Isoform 2 of 5'-nucleotidase domain-containing protein 2	2.40933	2.5667	2.70755	21	21	23	82	69	152	13600000	1420000000	0.351	2.92118	24600000	2190000000	0.364	3.21625	55600000	10100000000	0.461	3.53591	64714	HUMAN	439	439.1	0	0
P31327-3	P31327-3|P31327|P31327-2	CPS1	Isoform 3 of Carbamoyl-phosphate synthase [ammonia], mitochondrial	2.93693	3.37774	2.69828	55	41	52	103	55	118	12000000	1520000000	0.374	3.44878	8120000	544000000	0.306	4.02729	27200000	4000000000	0.367	3.52664	166788	HUMAN	48	48.1	0	1
A3KMH1-2	A3KMH1-2	VWA8	Isoform 2 of von Willebrand factor A domain-containing protein 8	2.73681	3.19903	2.69789	46	36	55	94	51	185	8170000	899000000	0.412	3.24866	6080000	407000000	0.363	3.84858	20700000	4570000000	0.54	3.52625	117452	HUMAN	22	22.2	0	0
Q9Y697	Q9Y697|Q9Y697-2|Q9Y697-3|F2Z2E7|Q8WV90|F8WB23|F8WER8	NFS1	Cysteine desulfurase, mitochondrial	2.75695	2.87686	2.69034	20	18	17	77	47	95	15700000	1550000000	0.468	3.2688	13800000	886000000	0.442	3.52641	45500000	5870000000	0.4	3.5187	50594.2	HUMAN	542	542.1	0	0
Q86UP2	Q86UP2|Q86UP2-4|Q86UP2-2|Q86UP2-3|G3V4Y7|B7Z6P3	KTN1	Kinectin	2.97136	2.49141	2.68483	22	17	19	23	14	21	5140000	149000000	0.186	3.48321	3400000	67900000	0.137	3.14096	24100000	651000000	0.171	3.51319	156558	HUMAN	311	311.1	1	0
Q8NE62	Q8NE62	CHDH	Choline dehydrogenase, mitochondrial	2.59977	1.35591	2.68093	10	7	13	14	8	20	13300000	199000000	0.132	3.11162	8210000	65700000	0.097	2.00546	22100000	441000000	0.225	3.50929	66099	HUMAN	1215	1215.1	0	0
Q8ND56-2	Q8ND56-2|Q8ND56|B4DTG6|I3L4Q1	LSM14A	Isoform 2 of Protein LSM14 homolog A	3.50446	2.81936	2.67968	3	3	4	6	4	11	17800000	107000000	0.051	4.01631	11500000	46000000	0.056	3.46891	265000000	3710000000	0.069	3.50804	50781.2	HUMAN	2780	2780.1	0	0
Q9ULE3	Q9ULE3|F8WAT8|Q9ULE3-2	DENND2A	DENN domain-containing protein 2A	3.89632	2.42759	2.67968	2	2	2	5	3	11	21200000	106000000	0.014	4.40817	15300000	46000000	0.025	3.07714	264000000	3700000000	0.014	3.50804	114764	HUMAN	3843	3843.1	0	0
Q13423	Q13423|E9PCX7	NNT	NAD(P) transhydrogenase, mitochondrial	3.1172	3.02754	2.67806	41	41	46	203	132	235	31900000	8420000000	0.364	3.62905	19200000	3320000000	0.378	3.67709	75000000	24200000000	0.44	3.50642	114635	HUMAN	94	94.1	0	0
Q9Y512	Q9Y512	SAMM50	Sorting and assembly machinery component 50 homolog	3.65842	3.60018	2.67446	26	32	29	62	63	93	40400000	3070000000	0.56	4.17027	27100000	2090000000	0.66	4.24973	119000000	12700000000	0.567	3.50282	52374.6	HUMAN	226	226.1	0	0
Q6IN85	Q6IN85|Q6IN85-2|G3V5Z3|Q6IN85-4	SMEK1	Serine/threonine-protein phosphatase 4 regulatory subunit 3A	1.78224	1.24583	2.6725	3	3	2	3	3	2	3050000	9150000	0.038	2.29409	1580000	4740000	0.034	1.89538	70400000	141000000	0.027	3.50086	95994.2	HUMAN	2285	2285.2	0	0
Q7L8L6	Q7L8L6	FASTKD5	FAST kinase domain-containing protein 5	2.36703	1.88077	2.66504	19	16	21	42	26	92	14700000	781000000	0.282	2.87888	12100000	412000000	0.21	2.53032	66900000	7360000000	0.323	3.4934	87542.7	HUMAN	389	389.1	0	0
Q9H5Q4	Q9H5Q4	TFB2M	Dimethyladenosine transferase 2, mitochondrial	3.03372	1.97327	2.66257	14	18	17	45	43	77	17800000	999000000	0.338	3.54557	11600000	694000000	0.381	2.62282	36100000	3180000000	0.381	3.49093	45804.5	HUMAN	684	684.1	0	1
G3V325	G3V325|O75127|P56134-2|C9JJT5|P56134-4|C9JU26	ATP5J2-PTCD1	Protein ATP5J2-PTCD1	2.7383	2.22396	2.66162	24	21	25	59	36	115	11800000	874000000	0.303	3.25015	7340000	352000000	0.305	2.87351	26500000	3520000000	0.341	3.48998	84736	HUMAN	355	355.1	0	0
Q9UFN0	Q9UFN0|F2Z3L7	NIPSNAP3A	Protein NipSnap homolog 3A	4.17685	4.33018	2.66127	12	12	11	27	22	47	32800000	1210000000	0.55	4.6887	8670000	234000000	0.619	4.97973	34900000	1990000000	0.53	3.48963	28580.2	HUMAN	789	789.1	0	0
Q5T6F2	Q5T6F2|F5H2U4|A6NCA8|Q5T6F2-2|A2A306	UBAP2	Ubiquitin-associated protein 2	3.15308	2.81119	2.65123	10	8	8	9	7	12	3960000	47500000	0.123	3.66493	4370000	35000000	0.083	3.46074	15700000	204000000	0.104	3.47959	117684	HUMAN	985	985.1	0	0
P49748-3	P49748-3|P49748|P49748-2	ACADVL	Isoform 3 of Very long-chain specific acyl-CoA dehydrogenase, mitochondrial	3.94525	3.48974	2.65037	22	18	25	43	23	54	23100000	1180000000	0.379	4.4571	11600000	394000000	0.333	4.13929	31900000	1980000000	0.398	3.47873	73325.2	HUMAN	345	345.1	0	0
O43766	O43766|O43766-2|D6RCP8|O43766-3	LIAS	Lipoyl synthase, mitochondrial	2.73853	1.74866	2.64799	2	3	4	2	4	5	2420000	4840000	0.051	3.25038	5290000	21200000	0.102	2.39821	5040000	30300000	0.123	3.47635	42480.9	HUMAN	2230	2230.1	0	0
P21953	P21953|P21953-2	BCKDHB	2-oxoisovalerate dehydrogenase subunit beta, mitochondrial	3.66137	4.18851	2.64705	6	8	8	11	13	24	6030000	109000000	0.14	4.17322	5900000	112000000	0.25	4.83806	20000000	540000000	0.214	3.47541	43806.3	HUMAN	1524	1524.1	0	1
P54098	P54098	POLG	DNA polymerase subunit gamma-1	2.94155	4.38781	2.64518	43	16	38	59	16	108	11100000	831000000	0.351	3.4534	10700000	247000000	0.147	5.03736	28000000	3420000000	0.377	3.47354	140701	HUMAN	103	103.1	0	1
Q8WWV3	Q8WWV3|Q8WWV3-2|G3V1R2|Q8WWV3-3	RTN4IP1	Reticulon-4-interacting protein 1, mitochondrial	4.44633	3.24535	2.64457	5	3	3	5	3	5	10000000	60200000	0.101	4.95818	7620000	22900000	0.078	3.8949	20500000	102000000	0.09	3.47293	43988.2	HUMAN	2376	2376.1	0	0
M0QXB5	M0QXB5|O95571|M0QY80|M0QX80	ETHE1	Persulfide dioxygenase ETHE1, mitochondrial	3.18406	3.72713	2.64256	7	4	8	14	10	22	17200000	378000000	0.357	3.69591	6980000	76800000	0.203	4.37668	31900000	926000000	0.323	3.47092	28900.3	HUMAN	1790	1790.1	0	1
P55809	P55809|E9PDW2|P55809-2|Q9BYC2	OXCT1	Succinyl-CoA:3-ketoacid coenzyme A transferase 1, mitochondrial	3.15484	2.74435	2.6417	18	14	13	44	26	55	8930000	456000000	0.359	3.66669	6190000	254000000	0.373	3.3939	38500000	2470000000	0.273	3.47006	56613.1	HUMAN	660	660.1	0	0
Q15031	Q15031|E9PHM2	LARS2	Probable leucine--tRNA ligase, mitochondrial	2.81287	2.04867	2.62816	28	34	39	104	73	174	32500000	4970000000	0.305	3.32472	19500000	1990000000	0.39	2.69822	85100000	17800000000	0.416	3.45652	102887	HUMAN	140	140.1	0	1
O15091-2	O15091-2	KIAA0391	Isoform 2 of Mitochondrial ribonuclease P protein 3	2.5785	2.50945	2.62145	17	15	20	46	28	96	5800000	348000000	0.319	3.09035	5220000	198000000	0.275	3.159	18000000	2160000000	0.361	3.44981	66226.7	HUMAN	527	527.2	0	0
Q6PI48	Q6PI48	DARS2	Aspartate--tRNA ligase, mitochondrial	2.69133	2.71391	2.59966	42	40	49	181	144	272	25800000	6190000000	0.522	3.20318	16100000	3100000000	0.534	3.36346	81100000	27700000000	0.671	3.42802	74131.9	HUMAN	74	74.1	0	1
Q16637	Q16637|E7EQZ4|Q16637-3|Q16637-2|Q16637-4|B4DP61	SMN1	Survival motor neuron protein	1.8507	2.44956	2.5848	4	5	3	5	8	3	5020000	30100000	0.21	2.36255	5910000	65100000	0.272	3.09911	7310000	29200000	0.119	3.41316	32304.6	HUMAN	2134	2134.1	1	0
P28838	P28838|P28838-2	LAP3	Cytosol aminopeptidase	3.26526	3.42709	2.58401	23	21	21	44	31	53	13100000	696000000	0.533	3.77711	8150000	301000000	0.472	4.07664	33900000	2000000000	0.506	3.41237	56564.7	HUMAN	378	378.1	0	0
Q9UDR5	Q9UDR5|F8WAH1|F8WE53	AASS	Alpha-aminoadipic semialdehyde synthase, mitochondrial	3.06707	2.95722	2.5657	32	40	38	82	64	106	15500000	1490000000	0.343	3.57892	10000000	750000000	0.45	3.60677	57100000	7590000000	0.415	3.39406	102872	HUMAN	122	122.1	0	0
Q8IYQ7	Q8IYQ7	THNSL1	Threonine synthase-like 1	2.25632	2.83198	2.55176	20	16	19	41	23	58	6840000	376000000	0.309	2.76817	5120000	205000000	0.263	3.48153	26200000	2260000000	0.283	3.38012	84152.8	HUMAN	393	393.1	0	0
Q96D53	Q96D53|Q96D53-2|M0R0F4|M0R2F4	ADCK4	AarF domain-containing protein kinase 4	2.19738	2.18185	2.5514	14	13	15	15	13	36	4370000	96100000	0.275	2.70923	5860000	87900000	0.229	2.8314	15100000	739000000	0.312	3.37976	60810.1	HUMAN	877	877.1	0	0
Q99551	Q99551|B4DPR9	MTERF1	Transcription termination factor 1, mitochondrial	2.57673	2.23684	2.54865	4	9	4	4	8	4	7810000	31200000	0.09	3.08858	4680000	42100000	0.205	2.88639	47500000	285000000	0.102	3.37701	46233.8	HUMAN	1788	1788.1	0	0
P22234	P22234|P22234-2|D6RF62	PAICS	Multifunctional protein ADE2	2.03098	1.80021	2.54632	14	13	13	15	13	17	7990000	144000000	0.289	2.54283	5540000	88700000	0.31	2.44976	32800000	622000000	0.242	3.37468	47820.1	HUMAN	803	803.1	0	0
P13804	P13804|P13804-2|H0YK49|H0YL83|J3KN60|H0YM12	ETFA	Electron transfer flavoprotein subunit alpha, mitochondrial	2.85599	3.02822	2.54545	15	19	16	65	44	80	13600000	1200000000	0.543	3.36784	13900000	906000000	0.735	3.67777	27500000	2690000000	0.567	3.37381	35421.3	HUMAN	491	491.1	0	0
Q92552-2	Q92552-2|Q92552|G5EA06|D6RJC7|E5RJ73	MRPS27	Isoform 2 of 28S ribosomal protein S27, mitochondrial	2.95176	2.85786	2.5431	21	22	23	89	74	169	31500000	3660000000	0.383	3.46361	21600000	2260000000	0.478	3.50741	75300000	14800000000	0.469	3.37146	49548.5	HUMAN	376	376.1	0	1
O15091	O15091|O15091-4|O15091-3	KIAA0391	Mitochondrial ribonuclease P protein 3	2.49715	2.49285	2.53577	20	17	21	52	31	107	6000000	396000000	0.339	3.009	5400000	221000000	0.295	3.1424	22900000	2970000000	0.356	3.36413	68055.8	HUMAN	527	527.1	0	0
P31937	P31937	HIBADH	3-hydroxyisobutyrate dehydrogenase, mitochondrial	3.2071	4.80681	2.53447	7	9	5	7	9	10	9850000	128000000	0.312	3.71895	8910000	160000000	0.351	5.45636	9150000	128000000	0.214	3.36283	35727.7	HUMAN	1078	1078.1	0	1
Q02952	Q02952|Q02952-2|Q02952-3	AKAP12	A-kinase anchor protein 12	2.71884	3.73436	2.53016	10	6	18	8	4	24	5860000	70300000	0.063	3.23069	4970000	29800000	0.035	4.38391	9280000	223000000	0.123	3.35852	192049	HUMAN	823	823.1	0	0
Q15120-2	Q15120-2|Q15120	PDK3	Isoform 2 of [Pyruvate dehydrogenase (acetyl-transferring)] kinase isozyme 3, mitochondrial	1.85617	1.6777	2.52998	20	21	17	77	61	100	14500000	1460000000	0.407	2.36802	8730000	690000000	0.467	2.32725	44600000	5220000000	0.373	3.35834	48213.5	HUMAN	546	546.1	0	1
Q12931	Q12931|Q12931-2	TRAP1	Heat shock protein 75 kDa, mitochondrial	2.75949	2.45047	2.52299	50	42	53	304	217	388	75200000	32200000000	0.617	3.27134	41700000	12300000000	0.569	3.10002	234000000	118000000000	0.623	3.35135	80393.8	HUMAN	38	38.3	0	0
P36776	P36776|P36776-2|K7EKE6|K7EJE8|P36776-3	LONP1	Lon protease homolog, mitochondrial	2.89219	2.42658	2.51972	48	53	57	183	142	261	36200000	8800000000	0.412	3.40404	25300000	4730000000	0.537	3.07613	107000000	35000000000	0.514	3.34808	107001	HUMAN	43	43.1	0	1
Q8N3R3	Q8N3R3|Q8N3R3-4|Q8N3R3-2	TCAIM	T-cell activation inhibitor, mitochondrial	2.38087	4.27552	2.51676	4	3	3	4	4	4	1400000	12600000	0.086	2.89272	2450000	9810000	0.062	4.92507	6110000	36600000	0.062	3.34512	58494.3	HUMAN	2730	2730.1	0	0
Q9Y520-7	Q9Y520-7|Q9Y520|Q9Y520-5|E7EPN9|Q9Y520-4|Q9Y520-6|Q9Y520-3|Q9Y520-2	PRRC2C	Isoform 7 of Protein PRRC2C	3.63707	3.27586	2.51604	32	19	49	42	23	78	8090000	461000000	0.124	4.14892	5060000	127000000	0.065	3.92541	20900000	1760000000	0.177	3.3444	317703	HUMAN	118	118.1	0	0
Q9H0R6	Q9H0R6|X6R772|Q9H0R6-2	QRSL1	Glutamyl-tRNA(Gln) amidotransferase subunit A, mitochondrial	3.18224	3.3273	2.51551	12	7	13	20	9	25	12300000	282000000	0.261	3.69409	12900000	142000000	0.136	3.97685	22200000	643000000	0.308	3.34387	58144.1	HUMAN	834	834.1	0	0
Q96A35	Q96A35	MRPL24	39S ribosomal protein L24, mitochondrial	2.9422	2.96079	2.51249	13	10	14	27	13	61	25600000	895000000	0.527	3.45405	20700000	394000000	0.388	3.61034	38100000	2710000000	0.587	3.34085	25028.5	HUMAN	1139	1139.1	0	1
P48735	P48735|P48735-2|H0YL11	IDH2	Isocitrate dehydrogenase [NADP], mitochondrial	2.97131	2.78118	2.51238	24	26	27	124	97	205	16900000	2580000000	0.495	3.48316	13300000	1580000000	0.559	3.43073	53200000	13800000000	0.548	3.34074	51364.8	HUMAN	270	270.1	0	1
Q9UHN1	Q9UHN1	POLG2	DNA polymerase subunit gamma-2, mitochondrial	3.70589	2.46254	2.50824	8	5	13	11	7	21	9890000	129000000	0.158	4.21774	6460000	45200000	0.098	3.11209	51500000	1080000000	0.286	3.3366	55537.7	HUMAN	1166	1166.1	0	1
P43155	P43155|P43155-2|P43155-3|A6PVN3	CRAT	Carnitine O-acetyltransferase	4.38634	4.00583	2.50748	15	14	17	33	22	43	8250000	322000000	0.253	4.89819	5340000	155000000	0.241	4.65538	25200000	1260000000	0.279	3.33584	71312.8	HUMAN	630	630.1	0	0
E7ETU7	E7ETU7|P09001	MRPL3	39S ribosomal protein L3, mitochondrial	2.78324	2.65023	2.50412	9	13	15	20	21	36	14400000	317000000	0.208	3.29509	11600000	313000000	0.381	3.29978	32300000	1330000000	0.322	3.33248	41912.5	HUMAN	860	860.1	0	1
Q9NYC9	Q9NYC9|E7EP17|Q9NYC9-2	DNAH9	Dynein heavy chain 9, axonemal	2.75495	1.14061	2.49332	3	4	5	8	8	14	31600000	316000000	0.006	3.2668	16600000	149000000	0.007	1.79016	75700000	1060000000	0.009	3.32168	515918	HUMAN	2860	2860.1	0	0
Q8TAA5	Q8TAA5|D6RGI6|B4DFA6	GRPEL2	GrpE protein homolog 2, mitochondrial	2.60814	2.76053	2.48981	7	7	11	19	13	41	19000000	399000000	0.275	3.11999	29400000	529000000	0.293	3.41008	66000000	3030000000	0.413	3.31817	25773.1	HUMAN	1458	1458.1	0	0
P35914	P35914|P35914-2|P35914-3|G5E9S9	HMGCL	Hydroxymethylglutaryl-CoA lyase, mitochondrial	3.66921	3.92021	2.4857	13	14	12	38	26	56	11800000	600000000	0.39	4.18106	11600000	451000000	0.473	4.56976	32000000	2110000000	0.366	3.31406	34816	HUMAN	917	917.1	0	1
Q96RR1	Q96RR1|Q96RR1-2|Q96RR1-3	PEO1	Twinkle protein, mitochondrial	2.64528	3.06928	2.48237	18	9	25	28	13	65	7470000	254000000	0.309	3.15713	6680000	100000000	0.165	3.71883	25800000	1830000000	0.394	3.31073	77666.3	HUMAN	324	324.1	0	1
P49750-4	P49750-4|P49750|P49750-3|F8VU51	YLPM1	Isoform 4 of YLP motif-containing protein 1	2.87411	4.49326	2.47912	6	5	29	7	2	36	2220000	17800000	0.036	3.38596	1080000	5420000	0.031	5.14281	10900000	492000000	0.156	3.30748	241869	HUMAN	556	556.1	1	0
Q8NI60	Q8NI60|Q8NI60-3|Q8NI60-4|Q8NI60-2	ADCK3	Chaperone activity of bc1 complex-like, mitochondrial	1.99003	1.94321	2.47433	15	18	18	54	44	92	10900000	826000000	0.281	2.50188	6850000	452000000	0.312	2.59276	39800000	4490000000	0.316	3.30269	72462.4	HUMAN	577	577.1	0	0
P07737	P07737|K7EJ44	PFN1	Profilin-1	0.870787	1.95062	2.46729	5	11	7	11	23	8	7730000	116000000	0.414	1.38264	14600000	394000000	0.735	2.60017	15900000	206000000	0.692	3.29565	15225.1	HUMAN	1288	1288.1	1	0
P04181	P04181|P04181-2	OAT	Ornithine aminotransferase, mitochondrial	2.96476	2.47905	2.46609	36	32	37	147	112	267	44900000	9380000000	0.676	3.47661	37000000	5730000000	0.66	3.1286	136000000	47300000000	0.646	3.29445	48876.3	HUMAN	133	133.1	0	1
Q15942	Q15942|B4DQX7	ZYX	Zyxin	2.05627	3.14452	2.46466	4	3	5	4	3	5	4430000	17700000	0.103	2.56812	4840000	19400000	0.043	3.79407	19900000	99300000	0.117	3.29302	62474.4	HUMAN	2271	2271.1	0	0
Q96LL9	Q96LL9	DNAJC30	DnaJ homolog subfamily C member 30	3.45013	3.25968	2.45892	5	4	4	11	5	16	5860000	70300000	0.234	3.96198	4120000	24700000	0.23	3.90923	20700000	332000000	0.23	3.28728	26075	HUMAN	2357	2357.1	0	0
I3L448	I3L448|Q5TC12|Q5TC12-3|A8MRA7|I3L1W9|Q5TC12-2	ATPAF1	ATP synthase mitochondrial F1 complex assembly factor 1	2.72216	3.15729	2.45683	8	16	13	18	28	55	6710000	181000000	0.19	3.23401	7110000	242000000	0.441	3.80684	22800000	1460000000	0.339	3.28519	39202.7	HUMAN	850	850.1	0	0
I3L0K7	I3L0K7	TRAP1	Heat shock protein 75 kDa, mitochondrial	2.68972	2.43409	2.4542	40	33	42	240	172	310	83300000	27700000000	0.678	3.20157	46100000	10600000000	0.606	3.08364	247000000	99700000000	0.678	3.28256	57447	HUMAN	38	38.4	0	0
Q8WV74	Q8WV74|Q8WV74-2	NUDT8	Nucleoside diphosphate-linked moiety X motif 8, mitochondrial	3.41036	5.32138	2.45384	4	2	4	6	4	5	4460000	49100000	0.156	3.92221	7220000	28900000	0.101	5.97093	10000000	80400000	0.241	3.2822	25769.2	HUMAN	2413	2413.1	0	0
U3KQG0	U3KQG0	TARS2	Threonine--tRNA ligase, mitochondrial	2.74546	2.76062	2.45049	29	28	35	127	100	200	21200000	3430000000	0.457	3.25731	16000000	2130000000	0.43	3.41017	83100000	19900000000	0.597	3.27885	72280.7	HUMAN	92	92.2	0	1
Q14CZ7	Q14CZ7|D6RAR6	FASTKD3	FAST kinase domain-containing protein 3	2.2501	2.71557	2.44157	8	5	12	13	4	22	6130000	91900000	0.132	2.76195	4530000	31700000	0.061	3.36512	15500000	480000000	0.223	3.26993	76943.1	HUMAN	1050	1050.1	0	0
Q9BW92	Q9BW92|Q9BW92-2|Q5T5F2|B4DQF3|Q5T5E9	TARS2	Threonine--tRNA ligase, mitochondrial	2.7876	2.87468	2.43902	32	31	43	159	126	251	20900000	4280000000	0.452	3.29945	15500000	2620000000	0.428	3.52423	82700000	25200000000	0.637	3.26738	81890.4	HUMAN	92	92.1	0	1
J3KNL6	J3KNL6|O15027-5|O15027|O15027-3|O15027-4|O15027-2|Q8N9G1	SEC16A	Protein transport protein Sec16A	2.34885	2.63478	2.4383	24	18	57	38	19	102	9120000	474000000	0.12	2.8607	8430000	236000000	0.097	3.28433	16100000	2010000000	0.332	3.26666	253486	HUMAN	80	80.1	0	0
Q5ST30-4	Q5ST30-4|Q5ST30|Q5ST30-3|Q5ST30-2	VARS2	Isoform 4 of Valine--tRNA ligase, mitochondrial	2.35195	2.09368	2.43108	21	14	25	42	23	63	14800000	752000000	0.187	2.8638	6420000	199000000	0.131	2.74323	75000000	6080000000	0.29	3.25944	122739	HUMAN	304	304.1	0	1
O00151	O00151	PDLIM1	PDZ and LIM domain protein 1	2.67901	1.91815	2.4234	4	4	3	4	4	4	1850000	11100000	0.161	3.19086	1200000	6000000	0.209	2.5677	9060000	36200000	0.124	3.25176	36527.5	HUMAN	2140	2140.1	1	0
Q8WUK0	Q8WUK0|Q8WUK0-2|E9PQM0|Q8WUK0-3	PTPMT1	Phosphatidylglycerophosphatase and protein-tyrosine phosphatase 1	2.21169	1.79682	2.4215	11	6	12	31	8	46	18700000	858000000	0.577	2.72354	21600000	216000000	0.303	2.44637	50500000	3030000000	0.616	3.24986	23014.3	HUMAN	1111	1111.1	0	0
Q9HAC7-3	Q9HAC7-3|Q9HAC7|Q9HAC7-2|Q9HAC7-4	SUGCT	Isoform 3 of Succinate--hydroxymethylglutarate CoA-transferase	4.23435	3.49895	2.41566	4	3	5	3	2	8	2600000	13000000	0.101	4.7462	2610000	7830000	0.076	4.1485	19300000	212000000	0.121	3.24402	51530.3	HUMAN	2379	2379.1	0	0
Q9Y2Z4	Q9Y2Z4	YARS2	Tyrosine--tRNA ligase, mitochondrial	2.62546	2.16643	2.41498	21	20	20	63	56	141	28500000	2540000000	0.511	3.13731	16100000	1150000000	0.448	2.81598	53500000	10500000000	0.524	3.24334	53426.2	HUMAN	410	410.1	0	1
Q32MZ4-2	Q32MZ4-2|Q32MZ4-3|Q32MZ4	LRRFIP1	Isoform 2 of Leucine-rich repeat flightless-interacting protein 1	3.89615	2.67858	2.41333	8	6	9	5	5	10	7140000	78600000	0.141	4.408	1870000	11200000	0.091	3.32813	12000000	132000000	0.149	3.24169	87029.9	HUMAN	1100	1100.1	0	0
P13797	P13797|P13797-3|P13797-2|F8W8D8|P13796|Q14651	PLS3	Plastin-3	2.56605	2.9139	2.40694	11	11	13	18	14	15	7730000	155000000	0.173	3.0779	4430000	70900000	0.185	3.56345	24400000	366000000	0.215	3.2353	71323.2	HUMAN	913	913.1	0	0
Q9NYK5	Q9NYK5|Q9NYK5-2	MRPL39	39S ribosomal protein L39, mitochondrial	3.15246	2.5611	2.39676	12	17	16	36	43	79	10000000	441000000	0.363	3.66431	10600000	507000000	0.556	3.21065	25800000	2170000000	0.461	3.22512	39224.6	HUMAN	724	724.1	0	1
O60271	O60271|O60271-4|O60271-2|O60271-9|O60271-3|O60271-5|Q9UPT6|E9PFH7|Q9UPT6-2|Q9NZM1-8	SPAG9	C-Jun-amino-terminal kinase-interacting protein 4	3.37539	3.11674	2.39369	19	11	20	19	8	31	6510000	176000000	0.177	3.88724	2600000	31200000	0.092	3.76629	22800000	910000000	0.18	3.22205	147002	HUMAN	519	519.1	1	0
P46926	P46926|D6R9P4|Q8TDQ7|Q8TDQ7-2|Q8TDQ7-3	GNPDA1	Glucosamine-6-phosphate isomerase 1	0.433457	2.60704	2.38776	4	6	4	4	4	4	16100000	64600000	0.114	0.94531	4540000	27300000	0.197	3.25659	8780000	35100000	0.141	3.21612	32839.1	HUMAN	2228	2228.1	0	0
Q9Y4W6	Q9Y4W6	AFG3L2	AFG3-like protein 2	2.85414	2.52005	2.38598	41	39	47	172	126	194	17400000	3560000000	0.441	3.36599	11100000	1780000000	0.436	3.1696	78700000	16900000000	0.519	3.21434	89038.5	HUMAN	88	88.1	0	0
Q9BYD1	Q9BYD1|E5RFI2	MRPL13	39S ribosomal protein L13, mitochondrial	2.66464	3.26497	2.3708	11	9	11	17	12	31	25600000	538000000	0.629	3.17649	23200000	325000000	0.601	3.91452	25600000	845000000	0.561	3.19916	20748.6	HUMAN	1144	1144.1	0	1
Q9Y2Z2-6	Q9Y2Z2-6|Q9Y2Z2-4|Q9Y2Z2|Q9Y2Z2-5|Q9Y2Z2-2|Q9Y2Z2-3|E7EWI1|E9PHR8|E7EWX0|E5RFF7	MTO1	Isoform 7 of Protein MTO1 homolog, mitochondrial	2.40284	2.53074	2.36094	17	15	21	39	22	64	6830000	328000000	0.25	2.91469	5680000	159000000	0.21	3.18029	28500000	2050000000	0.326	3.1893	82449.1	HUMAN	623	623.1	0	0
Q9BQ95	Q9BQ95|Q9BQ95-4|Q9BQ95-2|K7EN32|Q9BQ95-3	ECSIT	Evolutionarily conserved signaling intermediate in Toll pathway, mitochondrial	2.87384	2.89918	2.34159	9	11	9	15	14	24	13800000	221000000	0.271	3.38569	7690000	131000000	0.327	3.54873	25900000	750000000	0.227	3.16995	49489.6	HUMAN	1052	1052.1	0	0
P22695	P22695|H3BRG4|H3BSJ9|H3BUI9|H3BUE4	UQCRC2	Cytochrome b-c1 complex subunit 2, mitochondrial	2.39831	2.30893	2.33375	27	25	24	170	114	168	33000000	8250000000	0.576	2.91016	27200000	4810000000	0.602	2.95848	81800000	18100000000	0.637	3.16211	48613.3	HUMAN	234	234.1	0	0
Q4G176	Q4G176|F5H5A1|F5H2G6	ACSF3	Acyl-CoA synthetase family member 3, mitochondrial	2.51743	2.42722	2.32964	28	24	27	94	65	124	13000000	1550000000	0.463	3.02928	7470000	598000000	0.411	3.07677	48300000	6850000000	0.43	3.158	64756.5	HUMAN	338	338.1	0	0
P55084	P55084|P55084-2|F5GZQ3|B5MD38	HADHB	Trifunctional enzyme subunit beta, mitochondrial	2.44462	2.05411	2.31258	32	28	30	97	78	145	52400000	6180000000	0.575	2.95647	31200000	3310000000	0.506	2.70366	157000000	29300000000	0.523	3.14094	51578.8	HUMAN	208	208.1	0	0
Q9NUQ3	Q9NUQ3|Q9NUQ3-2	TXLNG	Gamma-taxilin	2.66744	3.14429	2.3124	4	4	5	4	5	4	5510000	27500000	0.07	3.17929	10400000	62100000	0.073	3.79384	18300000	91700000	0.106	3.14076	61098.1	HUMAN	2219	2219.1	0	0
P12270	P12270	TPR	Nucleoprotein TPR	3.73914	3.35779	2.31159	30	15	46	28	13	59	7240000	239000000	0.124	4.25099	3250000	58600000	0.055	4.00734	11800000	870000000	0.214	3.13995	267687	HUMAN	121	121.1	1	0
O00411	O00411	POLRMT	DNA-directed RNA polymerase, mitochondrial	2.28623	2.26078	2.31133	49	17	54	92	22	171	14400000	1680000000	0.395	2.79808	8090000	243000000	0.145	2.91033	29700000	6400000000	0.49	3.13969	140387	HUMAN	45	45.1	0	1
Q8TCC3-2	Q8TCC3-2|Q8TCC3|Q8TCC3-3|B8ZZV5	MRPL30	Isoform 2 of 39S ribosomal protein L30, mitochondrial	2.46305	2.1811	2.31128	3	2	3	4	2	3	7380000	36900000	0.183	2.9749	3160000	6320000	0.099	2.83065	40300000	161000000	0.151	3.13964	21952.4	HUMAN	2738	2738.1	0	1
P49821	P49821|G3V0I5|P49821-2|B4DE93	NDUFV1	NADH dehydrogenase [ubiquinone] flavoprotein 1, mitochondrial	2.71291	3.3024	2.30105	17	15	21	37	25	72	12600000	541000000	0.377	3.22476	10000000	321000000	0.346	3.95195	32200000	2450000000	0.517	3.12941	51500.8	HUMAN	466	466.1	0	0
P40222	P40222	TXLNA	Alpha-taxilin	1.32369	1.64147	2.29863	9	5	6	11	6	8	5420000	65100000	0.17	1.83554	3290000	23000000	0.089	2.29102	18700000	187000000	0.144	3.12699	62232.4	HUMAN	1497	1497.1	0	0
Q02252	Q02252|Q02252-2|G3V4Z4	ALDH6A1	Methylmalonate-semialdehyde dehydrogenase [acylating], mitochondrial	3.55061	2.84894	2.29758	15	14	15	35	15	29	12600000	568000000	0.276	4.06246	4600000	96500000	0.28	3.49849	31900000	990000000	0.248	3.12594	58295.2	HUMAN	796	796.1	0	1
Q96DP5	Q96DP5|B7Z734	MTFMT	Methionyl-tRNA formyltransferase, mitochondrial	2.73369	2.67171	2.29737	4	4	7	4	2	14	3770000	26400000	0.113	3.24554	2310000	13900000	0.118	3.32126	9400000	132000000	0.169	3.12573	44230.6	HUMAN	2084	2084.1	0	0
Q16204	Q16204	CCDC6	Coiled-coil domain-containing protein 6	1.87562	3.36976	2.29106	4	3	5	7	2	6	2880000	20200000	0.094	2.38747	1130000	3400000	0.069	4.01931	14200000	85000000	0.13	3.11942	53461.2	HUMAN	2236	2236.1	0	0
H3BRF5	H3BRF5|Q5JPH6|H3BTB7|H3BQI0|H3BQP8|H3BPY3	EARS2	KIAA1970 protein, isoform CRA_c	2.35361	2.05358	2.29092	17	19	24	44	31	94	15700000	819000000	0.264	2.86546	11400000	410000000	0.346	2.70313	37000000	3880000000	0.395	3.11928	60501.3	HUMAN	408	408.1	0	1
Q7Z7H8-2	Q7Z7H8-2|Q7Z7H8	MRPL10	Isoform 2 of 39S ribosomal protein L10, mitochondrial	1.82555	2.18833	2.28483	4	4	4	10	9	18	30100000	331000000	0.191	2.3374	13900000	139000000	0.191	2.83788	34800000	973000000	0.191	3.11319	30592.2	HUMAN	2394	2394.1	0	1
Q9BZE1	Q9BZE1|S4R369|A6NHR2	MRPL37	39S ribosomal protein L37, mitochondrial	2.20672	2.54342	2.28452	21	16	23	44	27	69	33400000	2310000000	0.434	2.71857	75800000	2880000000	0.456	3.19297	59000000	5010000000	0.593	3.11288	48630.1	HUMAN	430	430.1	0	1
Q9Y291	Q9Y291|C9JBY7	MRPS33	28S ribosomal protein S33, mitochondrial	1.62535	1.49422	2.28397	2	2	3	4	3	5	23400000	93700000	0.169	2.1372	5660000	22600000	0.198	2.14377	20200000	101000000	0.283	3.11233	12628.5	HUMAN	3076	3076.1	0	1
A4D1P6	A4D1P6|C9J1X0|A4D1P6-2|A4D1P6-3	WDR91	WD repeat-containing protein 91	2.83257	2.72936	2.28305	7	6	9	5	6	8	4320000	34600000	0.117	3.34442	5970000	35800000	0.077	3.37891	23900000	262000000	0.137	3.11141	84255.8	HUMAN	1552	1552.1	0	0
Q969S9	Q969S9|Q969S9-3|Q969S9-2|Q969S9-4|Q969S9-5	GFM2	Ribosome-releasing factor 2, mitochondrial	2.43327	2.86412	2.28209	15	14	21	44	21	66	9950000	527000000	0.218	2.94512	7520000	195000000	0.207	3.51367	41300000	3430000000	0.305	3.11045	87454.9	HUMAN	474	474.1	0	0
P37802	P37802|P37802-2	TAGLN2	Transgelin-2	2.85008	0.528892	2.27584	7	8	6	7	11	7	17200000	223000000	0.386	3.36193	10200000	154000000	0.381	1.17844	22600000	158000000	0.306	3.1042	22562.2	HUMAN	1821	1821.1	0	0
Q96SZ6-3	Q96SZ6-3|Q96SZ6-6|Q96SZ6-2|Q96SZ6|Q96SZ6-4|Q96SZ6-5	CDK5RAP1	Isoform 3 of CDK5 regulatory subunit-associated protein 1	2.61446	2.39908	2.26511	20	16	27	52	31	116	8050000	475000000	0.354	3.12631	4860000	209000000	0.287	3.04863	20600000	2780000000	0.41	3.09347	67000.2	HUMAN	302	302.1	0	0
Q14157-5	Q14157-5|Q14157	UBAP2L	Isoform 5 of Ubiquitin-associated protein 2-like	2.90606	4.35795	2.26205	17	8	10	24	11	22	8920000	303000000	0.256	3.41791	7040000	120000000	0.121	5.0075	29500000	650000000	0.133	3.09041	116866	HUMAN	629	629.2	0	0
P82909	P82909|D6R941	MRPS36	28S ribosomal protein S36, mitochondrial	3.71384	3.7776	2.25993	6	6	5	31	19	37	31000000	1150000000	0.699	4.22569	23700000	616000000	0.699	4.42715	24600000	1030000000	0.524	3.08829	11466	HUMAN	1979	1979.1	0	1
Q12802-2	Q12802-2|Q12802|Q12802-4|A8MYJ1	AKAP13	Isoform 2 of A-kinase anchor protein 13	3.43318	4.16687	2.25899	11	4	23	6	3	26	3090000	34000000	0.043	3.94503	1460000	5830000	0.015	4.81642	6030000	205000000	0.108	3.08735	310921	HUMAN	602	602.1	0	0
Q9NYY8	Q9NYY8|Q9NYY8-2	FASTKD2	FAST kinase domain-containing protein 2	1.9175	1.76913	2.25709	23	19	28	42	37	111	6440000	419000000	0.332	2.42935	4810000	274000000	0.308	2.41868	28300000	4290000000	0.395	3.08545	82431.4	HUMAN	297	297.1	0	0
P04179	P04179|P04179-4|P04179-2|P04179-3|F5GXZ9|G5E9P6	SOD2	Superoxide dismutase [Mn], mitochondrial	5.47463	3.8197	2.25515	14	6	5	19	10	12	48100000	1200000000	0.45	5.98648	21600000	280000000	0.234	4.46925	42000000	713000000	0.234	3.08351	24892.8	HUMAN	946	946.1	0	0
Q8NC60	Q8NC60	NOA1	Nitric oxide-associated protein 1	1.93561	2.49802	2.25514	20	17	21	42	26	91	4830000	333000000	0.358	2.44746	2690000	113000000	0.289	3.14757	18100000	2050000000	0.353	3.0835	79026.9	HUMAN	305	305.1	0	0
O94913	O94913	PCF11	Pre-mRNA cleavage complex 2 protein Pcf11	3.09329	0.211892	2.25359	2	3	4	3	2	4	7520000	22600000	0.012	3.60514	3230000	9700000	0.02	0.86144	1780000	7140000	0.038	3.08195	173732	HUMAN	2628	2628.1	0	0
Q13439-5	Q13439-5|Q13439|Q13439-4|Q13439-3|Q86W71	GOLGA4	Isoform 5 of Golgin subfamily A member 4	3.19361	1.31803	2.2533	15	5	24	11	4	21	5610000	89800000	0.062	3.70546	12700000	63700000	0.017	1.96758	15000000	360000000	0.114	3.08166	263236	HUMAN	460	460.1	1	0
Q13123	Q13123	IK	Protein Red	3.31164	2.83206	2.2498	3	3	4	3	3	4	8290000	24900000	0.044	3.82349	5730000	17200000	0.043	3.48161	16200000	64800000	0.075	3.07816	65715.2	HUMAN	2326	2326.1	0	0
Q8NCW5	Q8NCW5|Q8NCW5-2|Q5T3I3|Q5T3I4	APOA1BP	NAD(P)H-hydrate epimerase	2.90827	2.26028	2.24917	8	4	4	17	5	9	8530000	153000000	0.309	3.42012	2860000	20000000	0.1	2.90983	12900000	116000000	0.197	3.07753	32016.3	HUMAN	1927	1927.1	0	0
Q9NVV4	Q9NVV4	MTPAP	Poly(A) RNA polymerase, mitochondrial	3.31805	2.27182	2.24897	17	13	19	38	23	62	7850000	377000000	0.312	3.8299	7870000	252000000	0.237	2.92137	31600000	2300000000	0.345	3.07733	67026.3	HUMAN	604	604.1	0	0
Q16854	Q16854|Q16854-2|Q16854-5|Q16854-3|Q16854-4	DGUOK	Deoxyguanosine kinase, mitochondrial	3.96568	4.4783	2.24813	7	4	9	14	7	23	19600000	314000000	0.245	4.47753	21800000	196000000	0.101	5.12785	47800000	1150000000	0.332	3.07649	32169.3	HUMAN	1627	1627.1	0	0
Q9NP92	Q9NP92	MRPS30	28S ribosomal protein S30, mitochondrial	2.15205	3.37395	2.24614	7	8	9	15	9	24	4960000	94200000	0.195	2.6639	4680000	51500000	0.225	4.0235	36300000	981000000	0.246	3.0745	50991.4	HUMAN	1254	1254.1	0	1
P15531-2	P15531-2|P15531	NME1	Isoform 2 of Nucleoside diphosphate kinase A	1.21836	1.81358	2.24524	5	5	5	9	7	5	18400000	203000000	0.248	1.73021	21900000	241000000	0.293	2.46313	8060000	72500000	0.276	3.0736	19881.5	HUMAN	1649	1649.2	1	0
Q04446	Q04446|E9PGM4	GBE1	1,4-alpha-glucan-branching enzyme	2.68136	0.762872	2.24404	3	3	5	2	2	4	7700000	23100000	0.039	3.19321	6870000	20600000	0.048	1.41242	49100000	295000000	0.091	3.0724	80928.8	HUMAN	2435	2435.1	0	0
O75964	O75964|E9PN17	ATP5L	ATP synthase subunit g, mitochondrial	2.50637	2.29879	2.24087	8	7	7	36	24	36	82700000	4800000000	0.611	3.01822	56000000	2020000000	0.553	2.94834	114000000	5700000000	0.553	3.06923	11428.3	HUMAN	1451	1451.1	0	0
P09417	P09417|P09417-2|D6RGG7|B7Z415|D6RHJ7	QDPR	Dihydropteridine reductase	2.85258	3.09745	2.23818	5	2	4	6	3	6	3680000	25800000	0.163	3.36443	7750000	23200000	0.086	3.747	23200000	139000000	0.217	3.06654	26017.3	HUMAN	2273	2273.1	0	0
Q5T160	Q5T160	RARS2	Probable arginine--tRNA ligase, mitochondrial	2.27439	2.39232	2.23786	20	16	26	46	32	119	7210000	433000000	0.292	2.78624	6080000	255000000	0.273	3.04187	24400000	3360000000	0.444	3.06622	65960.6	HUMAN	339	339.1	0	1
Q53R41	Q53R41|Q53R41-2	FASTKD1	FAST kinase domain-containing protein 1	2.41916	1.55924	2.2358	15	14	25	23	16	52	3620000	97600000	0.208	2.93101	2550000	51000000	0.18	2.20879	27600000	1800000000	0.315	3.06416	98435.9	HUMAN	449	449.1	0	0
Q15459	Q15459|Q15459-2	SF3A1	Splicing factor 3A subunit 1	2.0785	3.65843	2.23537	5	7	5	5	6	6	5980000	41900000	0.061	2.59035	27800000	194000000	0.089	4.30798	34300000	206000000	0.064	3.06373	88941.6	HUMAN	1883	1883.1	0	0
Q6JQN1-5	Q6JQN1-5|Q6JQN1|Q6JQN1-2|F8W1I9|Q6JQN1-4|Q6JQN1-3	ACAD10	Isoform 5 of Acyl-CoA dehydrogenase family member 10	2.68919	3.00786	2.22013	11	5	10	13	6	27	6570000	105000000	0.108	3.20104	13000000	90800000	0.04	3.65741	36900000	1070000000	0.1	3.04849	123479	HUMAN	1018	1018.1	0	0
Q9UIJ7	Q9UIJ7|Q9UIJ7-3|Q9UIJ7-2	AK3	GTP:AMP phosphotransferase AK3, mitochondrial	3.08948	2.82221	2.22008	15	12	14	42	24	51	14000000	727000000	0.7	3.60133	9910000	277000000	0.59	3.47176	29000000	1710000000	0.643	3.04844	25564.9	HUMAN	923	923.1	0	0
Q9Y3B7	Q9Y3B7|Q9Y3B7-2|Q9Y3B7-3|E9PQB6	MRPL11	39S ribosomal protein L11, mitochondrial	2.53087	2.81612	2.21997	8	5	2	9	5	2	13400000	161000000	0.473	3.04272	2150000	10700000	0.312	3.46567	10500000	21000000	0.109	3.04833	20739.9	HUMAN	1731	1731.1	0	1
Q9BTC0	Q9BTC0|Q9BTC0-1|Q9BTC0-3|Q9BTC0-2	DIDO1	Death-inducer obliterator 1	2.32435	2.73941	2.21177	10	7	17	12	6	19	3180000	41400000	0.048	2.8362	1840000	14700000	0.034	3.38896	12200000	244000000	0.081	3.04013	245580	HUMAN	878	878.1	1	0
P51553	P51553|P51553-2|G5E9Q7|E7EQB8	IDH3G	Isocitrate dehydrogenase [NAD] subunit gamma, mitochondrial	2.53498	2.48711	2.20764	10	11	10	24	27	27	27300000	875000000	0.264	3.04683	16500000	576000000	0.31	3.13666	67200000	2080000000	0.254	3.036	43192.9	HUMAN	1180	1180.1	0	1
Q14157-1	Q14157-1|Q14157-4|F8W726|Q14157-3	UBAP2L	Isoform 2 of Ubiquitin-associated protein 2-like	2.92197	3.92345	2.2001	17	7	11	23	10	22	8960000	305000000	0.28	3.43382	7270000	116000000	0.122	4.573	29000000	666000000	0.172	3.02846	104042	HUMAN	629	629.1	0	0
Q86UY8	Q86UY8|Q86UY8-2	NT5DC3	5'-nucleotidase domain-containing protein 3	3.48494	3.63663	2.19886	19	18	21	37	31	70	14000000	602000000	0.291	3.99679	9960000	329000000	0.273	4.28618	36400000	2840000000	0.377	3.02722	63761	HUMAN	553	553.1	0	0
Q6YN16	Q6YN16|Q6YN16-2	HSDL2	Hydroxysteroid dehydrogenase-like protein 2	2.39944	2.03826	2.19847	24	22	21	94	62	122	34400000	4090000000	0.545	2.91129	12800000	1000000000	0.509	2.68781	52600000	7580000000	0.468	3.02683	45679.2	HUMAN	354	354.1	0	0
O75521	O75521|O75521-2|F1LLU7|F8WAW4|F8W6J1	ECI2	Enoyl-CoA delta isomerase 2, mitochondrial	2.31438	2.3641	2.19623	15	14	12	36	24	43	8340000	400000000	0.357	2.82623	7550000	234000000	0.385	3.01365	18600000	951000000	0.365	3.02459	43983.7	HUMAN	582	582.1	0	0
Q16643-3	Q16643-3|Q16643|Q16643-2|D6R9Q9	DBN1	Isoform 3 of Drebrin	1.69409	1.79393	2.19565	2	5	6	3	5	6	8350000	25100000	0.024	2.20594	4080000	20400000	0.094	2.44348	31600000	190000000	0.12	3.02401	76925.9	HUMAN	1779	1779.1	1	0
Q9H4B0	Q9H4B0|Q9H4B0-2|Q9H4B0-3	OSGEPL1	Probable tRNA N6-adenosine threonylcarbamoyltransferase, mitochondrial	1.83859	0.290422	2.19327	4	4	5	6	6	9	18000000	108000000	0.067	2.35044	2160000	13000000	0.142	0.93997	9370000	103000000	0.135	3.02163	45692.5	HUMAN	1786	1786.1	0	0
Q8TD30	Q8TD30|Q8TD30-2|P24298	GPT2	Alanine aminotransferase 2	2.61796	2.32793	2.18274	14	15	16	27	16	38	7580000	220000000	0.33	3.12981	4890000	108000000	0.376	2.97748	35600000	1780000000	0.334	3.0111	58701.3	HUMAN	673	673.1	0	0
E7EVA0	E7EVA0|P27816|P27816-6|P27816-2|P27816-5|P27816-4|F8W9U4|P27816-7	MAP4	Microtubule-associated protein	2.68093	2.69045	2.18211	36	24	28	59	39	45	14800000	1190000000	0.181	3.19278	16200000	744000000	0.118	3.34	24700000	1480000000	0.146	3.01047	246695	HUMAN	204	204.1	0	0
E9PEB5	E9PEB5|Q96AE4-2|Q96AE4	FUBP1	Far upstream element-binding protein 1	3.02049	3.04884	2.16793	13	17	12	19	26	19	11900000	297000000	0.213	3.53234	8720000	262000000	0.273	3.69839	49600000	1040000000	0.174	2.99629	69073.8	HUMAN	654	654.2	0	0
Q7Z417	Q7Z417|Q7Z417-2	NUFIP2	Nuclear fragile X mental retardation-interacting protein 2	2.52852	3.50185	2.15936	6	8	10	8	9	12	2550000	23000000	0.129	3.04037	3740000	33600000	0.152	4.1514	17000000	221000000	0.187	2.98772	76176.8	HUMAN	1189	1189.1	0	0
H3BPE7	H3BPE7|P35637|P35637-2	FUS	RNA-binding protein FUS	3.87944	3.54705	2.15768	7	8	6	16	20	19	13000000	299000000	0.104	4.39129	18500000	537000000	0.104	4.1966	60300000	1450000000	0.074	2.98604	53724.2	HUMAN	1630	1630.1	1	0
Q9Y305-4	Q9Y305-4|Q9Y305|Q9Y305-2|Q9Y305-3|C9J7L8	ACOT9	Isoform 4 of Acyl-coenzyme A thioesterase 9, mitochondrial	2.04082	1.99501	2.15501	15	21	17	56	49	75	14400000	1040000000	0.337	2.55267	9840000	610000000	0.459	2.64456	59000000	5250000000	0.37	2.98337	51306.3	HUMAN	564	564.1	0	0
H7BY58	H7BY58|P22061-2|P22061|B7Z972|F8WAX2|F8WAV5|F8WDT3	PCMT1	Protein-L-isoaspartate O-methyltransferase	3.241	3.5046	2.14905	8	6	4	12	6	9	14200000	227000000	0.346	3.75285	10300000	113000000	0.293	4.15415	12500000	200000000	0.157	2.97741	30585.6	HUMAN	1719	1719.1	0	0
Q969Z0	Q969Z0|Q969Z0-2	TBRG4	Protein TBRG4	2.232	1.93122	2.14614	21	16	25	79	48	126	16200000	1580000000	0.313	2.74385	10600000	624000000	0.27	2.58077	56600000	8940000000	0.44	2.9745	71193.2	HUMAN	288	288.1	0	0
O14874	O14874|O14874-3|O14874-2|H3BS02	BCKDK	[3-methyl-2-oxobutanoate dehydrogenase [lipoamide]] kinase, mitochondrial	3.03387	2.9131	2.14428	6	7	8	16	16	22	17700000	355000000	0.201	3.54572	8520000	187000000	0.24	3.56265	27400000	713000000	0.223	2.97264	46644.9	HUMAN	1346	1346.1	0	1
Q15293	Q15293|Q15293-2	RCN1	Reticulocalbin-1	3.39302	2.949	2.13243	4	3	5	4	2	4	6810000	27200000	0.12	3.90487	5270000	15800000	0.108	3.59855	9180000	45900000	0.169	2.96079	38889.3	HUMAN	1932	1932.1	0	0
P49406	P49406	MRPL19	39S ribosomal protein L19, mitochondrial	2.40849	2.46408	2.12052	7	9	13	26	17	50	10400000	312000000	0.205	2.92034	9580000	211000000	0.26	3.11363	20200000	1170000000	0.383	2.94888	33819.6	HUMAN	1316	1316.1	0	1
Q96HJ9	Q96HJ9	C7orf55	UPF0562 protein C7orf55	3.07841	3.48825	2.11654	6	5	6	17	10	24	73200000	1460000000	0.469	3.59026	38100000	571000000	0.469	4.1378	80000000	2560000000	0.469	2.9449	12862.5	HUMAN	1298	1298.2	0	0
P48047	P48047	ATP5O	ATP synthase subunit O, mitochondrial	2.65439	2.50883	2.1101	18	15	12	45	37	32	61500000	3880000000	0.746	3.16624	29300000	1470000000	0.727	3.15838	45200000	1580000000	0.586	2.93846	23391	HUMAN	797	797.1	0	0
O14974	O14974|O14974-5|O14974-4|O14974-3|O14974-2	PPP1R12A	Protein phosphatase 1 regulatory subunit 12A	3.19083	4.07095	2.10667	17	10	19	13	10	18	7110000	135000000	0.181	3.70268	7910000	87000000	0.101	4.7205	31400000	660000000	0.199	2.93503	115678	HUMAN	511	511.1	0	0
Q5VT06	Q5VT06	CEP350	Centrosome-associated protein 350	3.32857	-4.62611	2.09844	14	3	25	10	2	24	2600000	36400000	0.049	3.84042	5720000	17100000	0.011	-3.97656	9750000	312000000	0.097	2.9268	352521	HUMAN	464	464.1	0	0
J3KQY1	J3KQY1|E7ESL0|Q9NWU5|Q9NWU5-3|Q9NWU5-2	MRPL22	39S ribosomal protein L22, mitochondrial	2.2902	2.42776	2.09841	12	11	11	20	16	26	23900000	765000000	0.469	2.80205	10100000	282000000	0.465	3.07731	43800000	1750000000	0.465	2.92677	26702.7	HUMAN	1213	1213.1	0	1
Q9NRK6	Q9NRK6	ABCB10	ATP-binding cassette sub-family B member 10, mitochondrial	2.31553	2.25031	2.07704	18	14	23	61	36	88	6700000	496000000	0.261	2.82738	5990000	246000000	0.201	2.89986	22400000	2330000000	0.336	2.9054	79545.7	HUMAN	548	548.1	0	0
Q9Y6M9	Q9Y6M9|E9PH64|E9PF49|E7EWZ0	NDUFB9	NADH dehydrogenase [ubiquinone] 1 beta subcomplex subunit 9	3.31148	4.31105	2.07093	10	6	9	14	11	30	13800000	359000000	0.614	3.82333	9730000	165000000	0.346	4.9606	29100000	1190000000	0.575	2.89929	22058.7	HUMAN	1297	1297.1	0	0
Q08257	Q08257|Q08257-3|Q08257-2	CRYZ	Quinone oxidoreductase	3.29248	2.90194	2.07032	3	4	5	3	4	9	3670000	11000000	0.13	3.80433	5630000	22500000	0.145	3.55149	10400000	93800000	0.179	2.89868	35377.1	HUMAN	2223	2223.1	0	0
Q05932	Q05932|Q05932-4|Q05932-2|Q05932-3|Q5JU23	FPGS	Folylpolyglutamate synthase, mitochondrial	2.77478	2.54131	2.06428	8	5	9	11	5	25	3930000	51100000	0.166	3.28663	2780000	16700000	0.117	3.19086	11700000	361000000	0.229	2.89264	65406.7	HUMAN	1116	1116.1	0	0
Q9BXR0	Q9BXR0|Q9BXR0-2	QTRT1	Queuine tRNA-ribosyltransferase	1.61867	2.74086	2.06127	5	4	4	3	4	5	4360000	21800000	0.161	2.13052	2220000	11100000	0.124	3.39041	10000000	50100000	0.141	2.88963	44731.6	HUMAN	2090	2090.1	0	0
Q9HA77	Q9HA77|F5H623	CARS2	Probable cysteine--tRNA ligase, mitochondrial	2.85299	2.90781	2.06095	17	10	16	38	16	46	9540000	391000000	0.278	3.36484	6170000	105000000	0.193	3.55736	35400000	1800000000	0.301	2.88931	62736.3	HUMAN	854	854.1	0	1
O60506-3	O60506-3|O60506-4|O60506|O60506-2|O60506-5	SYNCRIP	Isoform 3 of Heterogeneous nuclear ribonucleoprotein Q	2.4631	2.45615	2.0571	11	13	21	19	18	37	18700000	523000000	0.224	2.97495	14300000	400000000	0.268	3.1057	31800000	1300000000	0.402	2.88546	62883.3	HUMAN	481	481.1	1	0
Q13686	Q13686|G3V4M4	ALKBH1	Alkylated DNA repair protein alkB homolog 1	1.94963	2.72281	2.05535	7	7	6	5	7	8	2950000	26500000	0.254	2.46148	5380000	37600000	0.221	3.37236	14300000	157000000	0.164	2.88371	44230.3	HUMAN	1396	1396.1	0	0
Q8WVM0	Q8WVM0	TFB1M	Dimethyladenosine transferase 1, mitochondrial	2.12933	1.91995	2.05509	17	14	16	28	32	51	7460000	254000000	0.419	2.64118	6820000	286000000	0.393	2.5695	21000000	1340000000	0.488	2.88345	39884.5	HUMAN	560	560.1	0	0
Q5UIP0	Q5UIP0|Q5UIP0-2	RIF1	Telomere-associated protein RIF1	1.69192	2.72441	2.04576	31	20	51	45	20	94	4930000	266000000	0.146	2.20377	4300000	107000000	0.097	3.37396	7990000	886000000	0.241	2.87412	276629	HUMAN	102	102.1	1	0
P26440	P26440|P26440-2	IVD	Isovaleryl-CoA dehydrogenase, mitochondrial	3.25027	4.31534	2.03802	8	11	11	12	8	26	17600000	440000000	0.17	3.76212	13000000	208000000	0.269	4.96489	53900000	1560000000	0.271	2.86638	46832.1	HUMAN	1047	1047.1	0	1
Q9UKU7	Q9UKU7|Q9UKU7-3|Q9UKU7-2	ACAD8	Isobutyryl-CoA dehydrogenase, mitochondrial	1.81801	1.4902	2.03682	7	9	9	13	12	14	5610000	89800000	0.207	2.32986	4360000	61000000	0.24	2.13975	10900000	175000000	0.274	2.86518	45924.8	HUMAN	1491	1491.1	0	1
Q9BQ52	Q9BQ52|Q9BQ52-4|G5E9D5|Q9BQ52-3|Q9BQ52-2|V9GZ72	ELAC2	Zinc phosphodiesterase ELAC protein 2	2.19242	2.56161	2.03359	27	27	29	49	34	80	9650000	589000000	0.403	2.70427	6230000	287000000	0.433	3.21116	40200000	4310000000	0.47	2.86195	93472.6	HUMAN	169	169.1	0	0
P82094	P82094|P82094-2|F8WF45	TMF1	TATA element modulatory factor	3.44322	2.83584	2.03331	9	2	11	4	2	9	1410000	12700000	0.108	3.95507	9660000	19300000	0.02	3.48539	19900000	219000000	0.125	2.86167	123353	HUMAN	1375	1375.1	0	0
Q5VUA4	Q5VUA4|Q5VUA4-2	ZNF318	Zinc finger protein 318	2.82292	2.50185	2.03291	7	3	14	6	3	16	2770000	19400000	0.034	3.33477	1570000	4700000	0.017	3.1514	4960000	89300000	0.067	2.86127	252762	HUMAN	925	925.1	1	0
Q8WWM7	Q8WWM7|Q8WWM7-3|Q8WWM7-9|Q8WWM7-2|Q8WWM7-4|Q8WWM7-5|Q8WWM7-8|Q8WWM7-6|H3BUF6|Q8WWM7-7	ATXN2L	Ataxin-2-like protein	2.24727	2.19364	2.03285	25	15	17	36	16	27	8970000	377000000	0.294	2.75912	25500000	458000000	0.14	2.84319	49200000	1430000000	0.166	2.86121	113657	HUMAN	458	458.1	0	0
Q08043	Q08043	ACTN3	Alpha-actinin-3	3.97962	3.2567	2.03163	4	8	7	5	6	8	23100000	115000000	0.045	4.49147	9620000	86600000	0.075	3.90625	40400000	323000000	0.078	2.85999	103981	HUMAN	125	125.3	0	0
O43824	O43824|H0Y2S1	GTPBP6	Putative GTP-binding protein 6	1.90736	1.87192	2.02916	16	12	16	30	15	68	7170000	258000000	0.352	2.41921	4890000	112000000	0.25	2.52147	22900000	1720000000	0.366	2.85752	57224.8	HUMAN	691	691.1	0	0
Q969G3	Q969G3|B4DGM3|Q969G3-2|Q969G3-4|Q969G3-3|Q969G3-5|Q969G3-6|J3QL66|J3KS99	SMARCE1	SWI/SNF-related matrix-associated actin-dependent regulator of chromatin subfamily E member 1	3.27821	1.51311	2.02334	2	3	3	2	2	5	862000	1720000	0.055	3.79006	410000	1640000	0.092	2.16266	5810000	29100000	0.075	2.8517	46705.7	HUMAN	2933	2933.1	0	0
Q00610	Q00610|Q00610-2|J3KS13|P53675|P53675-2|J3QL20	CLTC	Clathrin heavy chain 1	2.05951	2.55882	2.01621	55	56	79	108	89	248	11200000	1560000000	0.343	2.57136	16400000	1950000000	0.339	3.20837	29300000	9550000000	0.49	2.84457	193380	HUMAN	18	18.1	0	0
P67809	P67809|Q9Y2T7	YBX1	Nuclease-sensitive element-binding protein 1	2.39974	1.50523	1.99843	3	7	5	2	6	12	18300000	54900000	0.095	2.91159	4390000	39500000	0.277	2.15478	36200000	471000000	0.246	2.82679	35923.5	HUMAN	1683	1683.1	0	0
Q7L592	Q7L592|Q7L592-2|B4E0W7	NDUFAF7	NADH dehydrogenase [ubiquinone] complex I, assembly factor 7	2.8802	2.80549	1.99206	16	16	18	36	31	78	9270000	500000000	0.424	3.39205	7140000	293000000	0.39	3.45504	23600000	2150000000	0.487	2.82042	49465.1	HUMAN	600	600.1	0	0
P04080	P04080	CSTB	Cystatin-B	1.42258	1.66452	1.98899	2	4	3	2	5	3	7760000	23300000	0.336	1.93443	8690000	69500000	0.53	2.31407	14700000	73600000	0.397	2.81735	11196.4	HUMAN	2697	2697.1	0	0
Q9P0M9	Q9P0M9|D6RAN8	MRPL27	39S ribosomal protein L27, mitochondrial	2.19334	2.35119	1.98859	3	4	4	5	8	5	10700000	75100000	0.209	2.70519	9810000	98100000	0.263	3.00074	51400000	360000000	0.236	2.81695	16129.6	HUMAN	2366	2366.1	0	1
P49914	P49914|H3BN04|P49914-2	MTHFS	5-formyltetrahydrofolate cyclo-ligase	2.08941	2.03195	1.98854	2	2	2	3	3	2	7050000	35200000	0.103	2.60126	5040000	20100000	0.103	2.6815	61500000	123000000	0.103	2.8169	23426.4	HUMAN	3547	3547.1	0	0
Q92804	Q92804|Q92804-2|A0A075B7D9	TAF15	TATA-binding protein-associated factor 2N	2.64154	3.54705	1.98562	3	3	4	10	12	17	13700000	164000000	0.048	3.15339	23000000	322000000	0.048	4.1966	58500000	1110000000	0.062	2.81398	62057.1	HUMAN	1630	1630.2	0	0
P22570-7	P22570-7|P22570|P22570-2|P22570-3|P22570-5|P22570-4|J3QQX3|P22570-6|J3KS64	FDXR	Isoform 7 of NADPH:adrenodoxin oxidoreductase, mitochondrial	2.36296	2.47581	1.98129	24	27	24	51	47	73	19400000	1220000000	0.509	2.87481	11300000	624000000	0.578	3.12536	62700000	5640000000	0.436	2.80965	57768.3	HUMAN	262	262.1	0	0
P12277	P12277	CKB	Creatine kinase B-type	1.48299	2.03203	1.98106	6	10	8	11	14	12	7120000	121000000	0.167	1.99484	5910000	106000000	0.333	2.68158	8060000	145000000	0.233	2.80942	42928.8	HUMAN	874	874.1	0	0
Q9NQW6	Q9NQW6|Q9NQW6-2	ANLN	Actin-binding protein anillin	2.73334	2.76602	1.96969	19	8	14	19	9	15	13300000	253000000	0.172	3.24519	10100000	101000000	0.073	3.41557	22200000	355000000	0.143	2.79805	125566	HUMAN	626	626.1	0	0
O94903	O94903|E5RFZ4	PROSC	Proline synthase co-transcribed bacterial homolog protein	1.16334	1.49367	1.96599	5	5	4	4	4	3	5310000	31900000	0.174	1.67519	5070000	30400000	0.24	2.14322	20500000	102000000	0.152	2.79435	30628.6	HUMAN	1961	1961.1	0	0
Q16775	Q16775|Q16775-2|H3BPQ4|Q16775-3	HAGH	Hydroxyacylglutathione hydrolase, mitochondrial	3.70918	3.25464	1.96532	5	6	5	11	7	11	2420000	36300000	0.198	4.22103	5740000	51700000	0.272	3.90419	12600000	151000000	0.181	2.79368	34261.7	HUMAN	2237	2237.1	0	0
Q7L3T8	Q7L3T8	PARS2	Probable proline--tRNA ligase, mitochondrial	1.83588	1.90156	1.96297	9	7	13	15	9	36	5330000	101000000	0.202	2.34773	4260000	63900000	0.164	2.55111	25400000	1010000000	0.32	2.79133	54288.7	HUMAN	873	873.1	0	1
Q8N0Z8	Q8N0Z8|Q8N0Z8-2	PUSL1	tRNA pseudouridine synthase-like 1	2.0928	2.62757	1.96198	3	3	7	4	2	8	7030000	28100000	0.095	2.60465	4450000	13300000	0.112	3.27712	37000000	296000000	0.201	2.79034	33460.4	HUMAN	1998	1998.1	0	0
Q9NPJ3	Q9NPJ3|Q9NPJ3-2	ACOT13	Acyl-coenzyme A thioesterase 13	3.11321	2.78418	1.9417	4	4	4	9	8	9	40100000	481000000	0.307	3.62506	11900000	131000000	0.307	3.43373	30100000	301000000	0.257	2.77006	15074.3	HUMAN	2622	2622.1	0	0
P34932	P34932	HSPA4	Heat shock 70 kDa protein 4	2.11358	2.43957	1.9274	8	11	15	10	11	17	9070000	99800000	0.101	2.62543	2620000	34000000	0.159	3.08912	74600000	1420000000	0.213	2.75576	95185.1	HUMAN	240	240.2	0	0
Q9NYF8	Q9NYF8|Q9NYF8-2|Q9NYF8-4|E9PK91|Q9NYF8-3|E9PKI6|E9PQN2|E9PJA7	BCLAF1	Bcl-2-associated transcription factor 1	1.57214	2.23941	1.92509	6	5	9	9	6	19	3230000	35500000	0.069	2.08399	4320000	38900000	0.05	2.88896	23100000	438000000	0.115	2.75345	106234	HUMAN	770	770.2	0	0
P21333	P21333|P21333-2|Q5HY54|E9PHF0	FLNA	Filamin-A	1.98839	2.44593	1.91993	85	67	121	181	101	364	17400000	4250000000	0.39	2.50024	16800000	2110000000	0.306	3.09548	28100000	13300000000	0.563	2.74829	283472	HUMAN	5	5.1	0	0
Q9NPL8	Q9NPL8|C9JU35|G3XA94|F8WC42|F8WB00|F8WAU6	TIMMDC1	Complex I assembly factor TIMMDC1, mitochondrial	2.62259	2.27411	1.91718	10	10	14	17	13	51	3770000	86700000	0.315	3.13444	6510000	91200000	0.305	2.92366	16700000	952000000	0.438	2.74554	32348.3	HUMAN	982	982.1	0	0
Q04206	Q04206|Q04206-4|Q04206-3|Q04206-2|Q2TAM5|E9PKV4|E9PNV4|E9PN69|E9PNK5|E9PM47	RELA	Transcription factor p65	2.0627	2.37567	1.90557	4	3	6	4	3	7	2640000	13200000	0.07	2.57455	3310000	9930000	0.049	3.02522	20100000	141000000	0.094	2.73393	60731.6	HUMAN	2377	2377.1	1	0
P45954	P45954|P45954-2	ACADSB	Short/branched chain specific acyl-CoA dehydrogenase, mitochondrial	2.5994	2.42968	1.90537	12	16	15	36	30	59	14800000	890000000	0.344	3.11125	14400000	545000000	0.439	3.07923	43200000	3290000000	0.46	2.73373	47826.9	HUMAN	696	696.1	0	1
Q96SZ5	Q96SZ5	ADO	2-aminoethanethiol dioxygenase	2.39068	2.37623	1.90478	6	5	6	7	6	8	7610000	68500000	0.214	2.90253	10600000	63600000	0.17	3.02578	14600000	161000000	0.162	2.73314	30092.7	HUMAN	2193	2193.1	0	0
Q99816	Q99816|F5H442|Q99816-2	TSG101	Tumor susceptibility gene 101 protein	1.88227	2.18113	1.90176	3	6	5	4	7	4	3510000	17600000	0.082	2.39412	2770000	19400000	0.112	2.83068	19700000	98700000	0.146	2.73012	44114.7	HUMAN	1893	1893.1	0	0
Q8NI37	Q8NI37	PPTC7	Protein phosphatase PTC7 homolog	2.37413	3.3916	1.90071	3	3	6	3	4	10	4220000	21100000	0.085	2.88598	4540000	22700000	0.128	4.04115	5170000	56800000	0.286	2.72907	33044.5	HUMAN	2136	2136.1	0	0
O75616	O75616|O75616-2|J3QT61	ERAL1	GTPase Era, mitochondrial	2.59753	2.10534	1.90056	11	10	12	29	22	49	31300000	1250000000	0.297	3.10938	12900000	374000000	0.283	2.75489	46300000	2820000000	0.302	2.72892	48862.7	HUMAN	1019	1019.1	0	1
Q9Y606	Q9Y606|Q9Y606-2|F5H1S9|F5H168	PUS1	tRNA pseudouridine synthase A, mitochondrial	1.84942	1.86402	1.89363	15	18	20	41	29	63	8870000	506000000	0.348	2.36127	5980000	245000000	0.43	2.51357	22700000	1880000000	0.437	2.72199	48039.7	HUMAN	473	473.1	0	0
P12955	P12955|P12955-2|P12955-3	PEPD	Xaa-Pro dipeptidase	2.56722	-0.638798	1.89239	2	2	4	2	2	4	1170000	2340000	0.048	3.07907	3860000	7720000	0.03	0.01075	6050000	30300000	0.091	2.72075	55346	HUMAN	2521	2521.1	0	0
Q92576	Q92576|Q92576-2|D6R9X2	PHF3	PHD finger protein 3	2.17288	2.8911	1.88213	5	4	13	4	4	13	10000000	50200000	0.023	2.68473	3030000	12100000	0.022	3.54065	5090000	66200000	0.074	2.71049	231702	HUMAN	1181	1181.1	0	0
O43716	O43716|F8VRU3	GATC	Glutamyl-tRNA(Gln) amidotransferase subunit C, mitochondrial	3.09747	4.25864	1.87913	3	4	5	4	5	8	26400000	132000000	0.272	3.60932	14000000	84100000	0.411	4.90819	7990000	79900000	0.485	2.70749	15199.9	HUMAN	2600	2600.1	0	0
A8MXV4	A8MXV4	NUDT19	Nucleoside diphosphate-linked moiety X motif 19, mitochondrial	2.5327	1.00591	1.87878	6	6	13	14	5	24	9740000	156000000	0.173	3.04455	2870000	20100000	0.224	1.65546	32100000	898000000	0.429	2.70714	42574.8	HUMAN	1041	1041.1	0	0
Q8N442	Q8N442	GUF1	Translation factor GUF1, mitochondrial	2.07404	1.78205	1.87532	18	11	23	28	9	51	5590000	190000000	0.321	2.58589	4950000	64300000	0.209	2.4316	21600000	1270000000	0.372	2.70368	74782.9	HUMAN	452	452.1	0	0
Q5SW79	Q5SW79|Q5SW79-3|Q5SW79-2|E7EMW0|E7EWM2|Q96L14|J3KQR7|Q9Y4F5|Q9Y4F5-2|Q9Y4F5-3	CEP170	Centrosomal protein of 170 kDa	2.58521	1.91854	1.86945	11	13	21	11	13	23	5220000	67900000	0.082	3.09706	4530000	63500000	0.097	2.56809	20000000	520000000	0.164	2.69781	175689	HUMAN	591	591.1	0	0
Q06124	Q06124|Q06124-2|Q06124-3	PTPN11	Tyrosine-protein phosphatase non-receptor type 11	3.3659	3.45944	1.86365	7	2	6	7	3	9	15600000	125000000	0.13	3.87775	2830000	8490000	0.038	4.10899	21800000	196000000	0.112	2.69201	69005.6	HUMAN	1655	1655.1	0	0
Q9H9P8	Q9H9P8|Q9H9P8-2|C9JVN9|G3V272|G3V5S1	L2HGDH	L-2-hydroxyglutarate dehydrogenase, mitochondrial	2.15281	1.71371	1.86027	17	13	17	48	21	72	9850000	631000000	0.429	2.66466	12300000	432000000	0.317	2.36326	23800000	2140000000	0.41	2.68863	51056.9	HUMAN	675	675.1	0	0
Q00653	Q00653|Q00653-4|Q00653-3	NFKB2	Nuclear factor NF-kappa-B p100 subunit	1.83762	2.72717	1.84693	6	5	4	5	6	4	6220000	37300000	0.068	2.34947	2540000	15300000	0.052	3.37672	11000000	54900000	0.048	2.67529	97432.1	HUMAN	1966	1966.1	1	0
O75179	O75179|O75179-2|O75179-7|O75179-6|O75179-4|O75179-3|O75179-5	ANKRD17	Ankyrin repeat domain-containing protein 17	2.07313	2.0185	1.8441	14	6	27	16	4	42	6440000	142000000	0.061	2.58498	15000000	89900000	0.021	2.66805	5130000	267000000	0.125	2.67246	276136	HUMAN	432	432.1	0	0
Q8TAE8	Q8TAE8	GADD45GIP1	Growth arrest and DNA damage-inducible proteins-interacting protein 1	3.60043	4.72854	1.84214	7	7	8	11	10	18	10400000	218000000	0.378	4.11228	3090000	55500000	0.355	5.37809	16600000	465000000	0.463	2.6705	25440.4	HUMAN	1438	1438.1	0	0
Q96CB9	Q96CB9|Q96CB9-4|M0R1K5|Q96CB9-2|Q96CB9-3	NSUN4	5-methylcytosine rRNA methyltransferase NSUN4	2.45621	1.50717	1.83596	8	10	11	29	19	37	12500000	437000000	0.213	2.96806	7570000	174000000	0.234	2.15672	24200000	1090000000	0.289	2.66432	43658.3	HUMAN	1360	1360.1	0	0
Q9UHV9	Q9UHV9	PFDN2	Prefoldin subunit 2	2.37711	2.54011	1.82887	2	2	2	2	2	2	4130000	12400000	0.168	2.88896	4190000	8370000	0.168	3.18966	3930000	7850000	0.168	2.65723	16704.6	HUMAN	3311	3311.1	0	0
Q01518	Q01518|Q01518-2	CAP1	Adenylyl cyclase-associated protein 1	3.47627	1.7751	1.82463	2	5	6	2	6	7	18300000	36600000	0.05	3.98812	5390000	37700000	0.124	2.42465	13600000	123000000	0.166	2.65299	52357	HUMAN	1752	1752.1	1	0
Q13310-3	Q13310-3|Q13310-2|Q13310|B1ANR0|P0CB38	PABPC4	Isoform 3 of Polyadenylate-binding protein 4	2.85853	2.64568	1.82051	9	11	14	16	16	23	10200000	194000000	0.14	3.37038	7430000	149000000	0.195	3.29523	27100000	786000000	0.24	2.64887	72731.7	HUMAN	442	442.2	0	0
Q8TBP6	Q8TBP6	SLC25A40	Solute carrier family 25 member 40	3.02767	2.43205	1.81128	2	6	6	3	7	15	5570000	33400000	0.065	3.53952	6600000	52800000	0.168	3.0816	7480000	135000000	0.183	2.63964	38580.6	HUMAN	2074	2074.1	0	0
Q8IX12	Q8IX12|Q8IX12-2|F5H3E1	CCAR1	Cell division cycle and apoptosis regulator protein 1	3.77038	3.48181	1.79657	5	4	7	5	4	6	6360000	31800000	0.042	4.28223	7130000	28500000	0.028	4.13136	14600000	102000000	0.075	2.62493	133503	HUMAN	1667	1667.1	0	0
P14324	P14324|P14324-2	FDPS	Farnesyl pyrophosphate synthase	2.17294	1.66865	1.79589	7	7	7	12	11	11	10500000	136000000	0.171	2.68479	4900000	73500000	0.195	2.3182	23000000	253000000	0.174	2.62425	48788.1	HUMAN	1543	1543.1	0	0
G5E9E7	G5E9E7|Q07157-2|G3V1L9|Q07157|H0YKB1	TJP1	Tight junction protein 1 (Zona occludens 1), isoform CRA_e	2.64801	3.1255	1.79584	17	13	24	19	10	31	3560000	74700000	0.102	3.15986	2480000	34700000	0.09	3.77505	12000000	408000000	0.177	2.6242	190072	HUMAN	438	438.1	1	0
P53597	P53597	SUCLG1	Succinyl-CoA ligase [ADP/GDP-forming] subunit alpha, mitochondrial	1.76393	1.71482	1.7726	8	10	8	32	22	38	13200000	461000000	0.257	2.27578	18200000	546000000	0.369	2.36437	41600000	1950000000	0.257	2.60096	36648.5	HUMAN	1234	1234.1	0	1
Q13813-2	Q13813-2|A6NG51|Q13813|Q13813-3	SPTAN1	Isoform 2 of Spectrin alpha chain, non-erythrocytic 1	2.19644	2.14492	1.7708	5	2	27	5	2	20	1820000	9090000	0.02	2.70829	1300000	2610000	0.007	2.79447	4190000	113000000	0.135	2.59916	285888	HUMAN	569	569.1	1	0
Q16740	Q16740|M0R208	CLPP	ATP-dependent Clp protease proteolytic subunit, mitochondrial	2.09958	1.91022	1.76487	10	8	8	20	19	14	27100000	677000000	0.389	2.61143	14800000	340000000	0.364	2.55977	18000000	342000000	0.321	2.59323	30464.8	HUMAN	1496	1496.1	0	0
P25705	P25705|P25705-2|P25705-3|K7ESA0	ATP5A1	ATP synthase subunit alpha, mitochondrial	2.04699	1.61789	1.75902	40	37	41	231	171	258	79200000	26100000000	0.618	2.55884	54600000	14000000000	0.605	2.26744	223000000	81100000000	0.658	2.58738	59863.7	HUMAN	90	90.1	0	0
Q92945	Q92945	KHSRP	Far upstream element-binding protein 2	2.1848	2.42393	1.75218	21	23	19	43	45	43	11200000	618000000	0.406	2.69665	8000000	472000000	0.376	3.07348	48700000	2380000000	0.31	2.58054	73399.3	HUMAN	403	403.1	0	0
P30626	P30626|P30626-2|P30626-3|C9J0K6|B4DHQ6	SRI	Sorcin	3.54738	3.84135	1.75208	4	6	2	3	6	2	14900000	74700000	0.262	4.05923	20100000	141000000	0.338	4.4909	9980000	20000000	0.111	2.58044	21961.3	HUMAN	2298	2298.1	1	0
O75746	O75746|O75746-2|B4DGK6|F8W9J0	SLC25A12	Calcium-binding mitochondrial carrier protein Aralar1	2.14649	1.79342	1.75187	31	31	32	99	70	122	20500000	2780000000	0.449	2.65834	12500000	1210000000	0.438	2.44297	63200000	10900000000	0.513	2.58023	75159.9	HUMAN	139	139.2	0	0
Q8TB37	Q8TB37|Q8TB37-2|F8VZR8	NUBPL	Iron-sulfur protein NUBPL	1.94023	1.80747	1.72616	6	7	6	8	12	12	12000000	156000000	0.241	2.45208	4590000	68900000	0.269	2.45702	18500000	259000000	0.244	2.55452	34310.4	HUMAN	1916	1916.1	0	0
Q14247	Q14247|Q14247-3|Q14247-2	CTTN	Src substrate cortactin	2.39487	2.47353	1.72434	21	19	22	35	35	50	14900000	728000000	0.436	2.90672	8740000	394000000	0.367	3.12308	55800000	3400000000	0.401	2.5527	61756.2	HUMAN	337	337.1	1	0
Q96GJ1	Q96GJ1|Q96GJ1-2|Q96GJ1-3	TRMT2B	tRNA (uracil(54)-C(5))-methyltransferase homolog	2.68305	2.70552	1.721	4	3	6	4	3	14	52600000	210000000	0.063	3.1949	40200000	121000000	0.063	3.35507	98200000	1670000000	0.107	2.54936	57217	HUMAN	2520	2520.1	0	0
O75648	O75648|O75648-2|O75648-4|O75648-3|O75648-5|Q2PPL5	TRMU	Mitochondrial tRNA-specific 2-thiouridylase 1	1.78731	2.28922	1.71243	11	11	17	21	15	34	6850000	171000000	0.287	2.29916	5910000	112000000	0.263	2.93877	19100000	878000000	0.429	2.54079	48314.3	HUMAN	784	784.1	0	0
O75608	O75608|O75608-2	LYPLA1	Acyl-protein thioesterase 1	2.80037	3.19328	1.7053	5	2	3	6	3	2	20000000	180000000	0.3	3.31222	9730000	48600000	0.104	3.84283	28600000	85900000	0.165	2.53366	25011.5	HUMAN	2720	2720.1	0	0
Q4V328	Q4V328|Q4V328-4|A0A075B793|Q4V328-2|Q4V328-3	GRIPAP1	GRIP1-associated protein 1	3.21915	3.22682	1.68722	6	2	8	5	3	8	4320000	34600000	0.096	3.731	2520000	7570000	0.027	3.87637	29200000	263000000	0.109	2.51558	96330.2	HUMAN	1800	1800.1	0	0
Q8N6T3-2	Q8N6T3-2|Q8N6T3|Q8N6T3-5|F8VWH9|Q8N6T3-3|Q8N6T3-4	ARFGAP1	Isoform 2 of ADP-ribosylation factor GTPase-activating protein 1	2.36909	2.21302	1.67102	3	4	3	3	4	3	3410000	13600000	0.091	2.88094	3590000	17900000	0.111	2.86257	13300000	40000000	0.094	2.49938	46017.5	HUMAN	2414	2414.1	0	0
Q7Z4G4	Q7Z4G4|Q7Z4G4-2|Q7Z4G4-3|K7ENP1|K7EPZ4	TRMT11	tRNA (guanine(10)-N2)-methyltransferase homolog	2.33239	3.06413	1.66178	7	7	6	10	7	16	5220000	62600000	0.172	2.84424	10300000	134000000	0.172	3.71368	11900000	214000000	0.153	2.49014	53819.4	HUMAN	1631	1631.1	0	0
P14735	P14735|P14735-2	IDE	Insulin-degrading enzyme	2.59881	2.06016	1.6599	10	5	13	9	6	18	4900000	58800000	0.095	3.11066	2640000	15900000	0.06	2.70971	15600000	312000000	0.141	2.48826	118765	HUMAN	1125	1125.1	0	0
Q9Y399	Q9Y399	MRPS2	28S ribosomal protein S2, mitochondrial	1.9028	1.91994	1.6554	11	16	15	37	38	56	30600000	1470000000	0.317	2.41465	19800000	1070000000	0.385	2.56949	54900000	4000000000	0.378	2.48376	33533.9	HUMAN	869	869.1	0	1
O95169	O95169|O95169-3|O95169-2|E9PQ68|K9J7I2|E9PIZ8	NDUFB8	NADH dehydrogenase [ubiquinone] 1 beta subcomplex subunit 8, mitochondrial	2.75468	4.63669	1.64871	4	3	3	6	3	6	20200000	344000000	0.231	3.26653	28100000	225000000	0.139	5.28624	25500000	409000000	0.139	2.47707	21879.5	HUMAN	2614	2614.1	0	0
Q9Y5X1	Q9Y5X1	SNX9	Sorting nexin-9	2.3035	3.61484	1.64607	3	3	3	3	2	4	3160000	9470000	0.06	2.81535	1330000	3990000	0.06	4.26439	10800000	43100000	0.068	2.47443	66989.8	HUMAN	2598	2598.1	1	0
Q96N67	Q96N67|Q96N67-6|Q96N67-2|Q96N67-5|Q96N67-3|Q96N67-4|Q96N67-7|Q8NF50|Q8NF50-2|Q8NF50-3|Q8NF50-4|A2A369	DOCK7	Dedicator of cytokinesis protein 7	2.52869	2.96347	1.63809	14	9	35	18	6	49	4080000	85700000	0.062	3.04054	4100000	41000000	0.035	3.61302	12000000	658000000	0.178	2.46645	244439	HUMAN	286	286.1	0	0
Q13435	Q13435|E9PPJ0	SF3B2	Splicing factor 3B subunit 2	1.76417	1.98346	1.63737	9	4	6	9	4	7	7980000	79800000	0.098	2.27602	8490000	33900000	0.036	2.63301	33300000	233000000	0.062	2.46573	100340	HUMAN	1812	1812.1	0	0
Q15118	Q15118|Q15118-2|F8WEJ6|F8WC75	PDK1	[Pyruvate dehydrogenase (acetyl-transferring)] kinase isozyme 1, mitochondrial	1.81728	1.81363	1.62809	14	12	12	43	32	44	7570000	386000000	0.321	2.32913	6180000	259000000	0.325	2.46318	20900000	1150000000	0.311	2.45645	49471.5	HUMAN	546	546.2	0	1
Q9Y6A5	Q9Y6A5|F8WC55	TACC3	Transforming acidic coiled-coil-containing protein 3	2.99285	3.2695	1.62368	14	10	6	11	9	7	5400000	81000000	0.176	3.5047	2830000	34000000	0.113	3.91905	13200000	106000000	0.064	2.45204	91213.8	HUMAN	1020	1020.1	1	0
F5H2M7	F5H2M7|Q9H4A3-7|Q9H4A3-6|Q9H4A3-5|Q9H4A3|Q9H4A3-2|F5GWT4|Q9H4A3-4|F6UYG0|Q96J92|Q96J92-3|K7ENT7|Q96J92-2	WNK1	Serine/threonine-protein kinase WNK1	1.851	2.58901	1.61564	16	9	27	20	8	37	15200000	350000000	0.062	2.36285	10600000	106000000	0.031	3.23856	12400000	556000000	0.098	2.444	306064	HUMAN	448	448.1	1	0
P55196-5	P55196-5|J3KN01|P55196|A8MQ02	MLLT4	Isoform 5 of Afadin	2.41136	3.02228	1.59689	23	23	38	28	26	50	8640000	276000000	0.13	2.92321	5420000	152000000	0.139	3.67183	13500000	809000000	0.23	2.42525	208812	HUMAN	272	272.2	1	0
P55196-3	P55196-3|C9JX92|P55196-2|Q5TIG5|P55196-6	MLLT4	Isoform 3 of Afadin	2.25081	3.01146	1.58121	22	22	38	26	25	50	8850000	257000000	0.13	2.76266	5270000	142000000	0.138	3.66101	13500000	808000000	0.243	2.40957	198562	HUMAN	272	272.1	1	0
Q15691	Q15691	MAPRE1	Microtubule-associated protein RP/EB family member 1	2.30959	2.81839	1.57723	8	7	4	9	10	6	5830000	81600000	0.373	2.82144	8760000	96300000	0.313	3.46794	16000000	128000000	0.164	2.40559	30169.7	HUMAN	1652	1652.1	1	0
Q9H845	Q9H845|D6RCD8	ACAD9	Acyl-CoA dehydrogenase family member 9, mitochondrial	2.1342	2.07241	1.57472	27	23	33	48	35	79	19300000	1220000000	0.399	2.64605	12000000	540000000	0.367	2.72196	51800000	5380000000	0.481	2.40308	69386.7	HUMAN	155	155.1	0	0
O14578-4	O14578-4|O14578|O14578-3|O14578-2	CIT	Isoform 4 of Citron Rho-interacting kinase	1.82762	2.82023	1.5637	7	4	21	10	3	17	16300000	179000000	0.032	2.33947	3270000	13100000	0.014	3.46978	24100000	578000000	0.115	2.39206	238657	HUMAN	764	764.1	1	0
Q8IXW5	Q8IXW5|Q8IXW5-2	RPAP2	Putative RNA polymerase II subunit B1 CTD phosphatase RPAP2	2.0149	3.19693	1.54718	7	5	4	8	4	4	8560000	68500000	0.112	2.52675	1860000	9300000	0.088	3.84648	14100000	70600000	0.053	2.37554	70192.2	HUMAN	2116	2116.1	0	0
Q9NVS2-2	Q9NVS2-2|Q9NVS2|Q9NVS2-3	MRPS18A	Isoform 2 of 28S ribosomal protein S18a, mitochondrial	2.21446	1.9105	1.54281	6	2	7	11	7	9	24800000	348000000	0.251	2.72631	21200000	170000000	0.062	2.56005	19200000	192000000	0.274	2.37117	30938.4	HUMAN	1834	1834.1	0	1
P06576	P06576	ATP5B	ATP synthase subunit beta, mitochondrial	1.87077	1.5902	1.53549	24	28	28	227	191	238	57300000	18900000000	0.563	2.38262	38400000	10600000000	0.746	2.23975	167000000	54000000000	0.678	2.36385	56558.9	HUMAN	167	167.1	0	0
O00459	O00459	PIK3R2	Phosphatidylinositol 3-kinase regulatory subunit beta	6.10711	4.48652	1.51873	3	2	5	5	2	7	106000000	528000000	0.028	6.61896	79800000	160000000	0.023	5.13607	26200000	184000000	0.072	2.34709	81886.1	HUMAN	1977	1977.2	0	0
O75879	O75879|D6REA0|D6RDU9|B4E0P2	PET112	Glutamyl-tRNA(Gln) amidotransferase subunit B, mitochondrial	2.2353	2.19975	1.51257	13	13	13	30	25	28	11700000	398000000	0.208	2.74715	8210000	230000000	0.274	2.8493	31100000	1060000000	0.323	2.34093	62319.4	HUMAN	801	801.1	0	0
Q9BSK2	Q9BSK2|Q96CQ1|Q96CQ1-3|Q96CQ1-2|F6SDC8|D6RCF5|D6RB26	SLC25A33	Solute carrier family 25 member 33	3.71492	1.92004	1.50909	2	7	8	4	6	12	6020000	24100000	0.049	4.22677	3390000	23700000	0.233	2.56959	16300000	229000000	0.211	2.33745	35773.8	HUMAN	2131	2131.1	0	0
P49590	P49590|P49590-2|B4DQ67	HARS2	Probable histidine--tRNA ligase, mitochondrial	2.07565	2.00374	1.47401	11	10	16	18	13	27	6970000	146000000	0.205	2.5875	4070000	65100000	0.205	2.65329	37500000	1200000000	0.294	2.30237	57629	HUMAN	1005	1005.1	0	1
Q9Y2Z9	Q9Y2Z9|Q9Y2Z9-3|G3XA86|Q9Y2Z9-2|G3V434|G3V4A6|G3V2L5	COQ6	Ubiquinone biosynthesis monooxygenase COQ6	1.86551	1.64127	1.46509	8	9	11	17	17	32	16500000	346000000	0.183	2.37736	6700000	127000000	0.2	2.29082	28600000	1140000000	0.254	2.29345	51154.3	HUMAN	1291	1291.1	0	0
O43390	O43390|O43390-2|O43390-3|O43390-4|B4DT28	HNRNPR	Heterogeneous nuclear ribonucleoprotein R	2.40123	2.4484	1.45964	11	10	16	19	17	29	16900000	456000000	0.184	2.91308	16600000	431000000	0.156	3.09795	47000000	1500000000	0.274	2.288	71227	HUMAN	481	481.2	1	0
O75330-3	O75330-3|O75330|O75330-2|O75330-4	HMMR	Isoform 3 of Hyaluronan mediated motility receptor	1.94034	2.49701	1.44525	9	8	13	7	6	12	5580000	55800000	0.15	2.45219	3150000	31500000	0.121	3.14656	36000000	504000000	0.201	2.27361	84626.5	HUMAN	989	989.1	0	0
Q96QE5	Q96QE5|J3KTG7|Q96QE5-4	TEFM	Transcription elongation factor, mitochondrial	2.10528	1.97495	1.42708	7	9	10	10	13	23	5750000	69100000	0.188	2.61713	8620000	146000000	0.275	2.6245	9840000	246000000	0.266	2.25544	42017.8	HUMAN	1104	1104.1	0	0
A0AVT1	A0AVT1|A0AVT1-2|A0AVT1-3|A0AVT1-4	UBA6	Ubiquitin-like modifier-activating enzyme 6	2.79343	3.75991	1.4255	8	2	14	11	3	17	4470000	53600000	0.076	3.30528	4560000	13700000	0.018	4.40946	14700000	309000000	0.15	2.25386	119280	HUMAN	1128	1128.1	0	0
Q08209-2	Q08209-2|Q08209-3|Q08209|Q08209-5|E7ETC2|Q08209-4|P48454-3|P48454|P48454-2|G3V111	PPP3CA	Isoform 2 of Serine/threonine-protein phosphatase 2B catalytic subunit alpha isoform	3.50771	2.95035	1.42447	3	3	4	4	2	6	10500000	42100000	0.054	4.01956	858000	2570000	0.054	3.5999	15900000	111000000	0.074	2.25283	58342.4	HUMAN	2840	2840.1	1	0
O43674	O43674|E7EWP0|O43674-2	NDUFB5	NADH dehydrogenase [ubiquinone] 1 beta subcomplex subunit 5, mitochondrial	3.1775	1.60827	1.41518	3	6	4	5	12	6	11800000	59200000	0.164	3.68935	11300000	169000000	0.275	2.25782	69000000	483000000	0.179	2.24354	21749.9	HUMAN	2178	2178.1	0	0
Q9HA92	Q9HA92|Q9HA92-2	RSAD1	Radical S-adenosyl methionine domain-containing protein 1, mitochondrial	1.97043	1.75642	1.41508	6	5	6	5	7	11	6250000	43700000	0.153	2.48228	3160000	22100000	0.128	2.40597	31900000	383000000	0.153	2.24344	49169.1	HUMAN	2007	2007.1	0	0
O14964	O14964|O14964-2	HGS	Hepatocyte growth factor-regulated tyrosine kinase substrate	2.68447	3.93946	1.40087	6	8	9	7	9	13	5740000	63100000	0.073	3.19632	4270000	46900000	0.091	4.58901	27600000	387000000	0.105	2.22923	86761.1	HUMAN	1236	1236.1	1	0
Q14315	Q14315|Q14315-2	FLNC	Filamin-C	1.76049	1.97218	1.39875	50	25	81	66	29	165	8680000	833000000	0.212	2.27234	10500000	359000000	0.093	2.62173	16800000	3450000000	0.355	2.22711	293584	HUMAN	5	5.3	0	0
Q9NPH2	Q9NPH2|Q9NPH2-3|Q9NPH2-2	ISYNA1	Inositol-3-phosphate synthase 1	3.73775	3.06106	1.38085	5	3	5	3	4	6	9430000	47200000	0.111	4.2496	4020000	16100000	0.051	3.71061	37000000	222000000	0.112	2.20921	61580.2	HUMAN	2069	2069.1	0	0
P49588	P49588	AARS	Alanine--tRNA ligase, cytoplasmic	1.84223	1.74566	1.37893	23	18	20	25	19	37	7620000	252000000	0.271	2.35408	4010000	96200000	0.206	2.39521	24600000	1060000000	0.256	2.20729	107550	HUMAN	382	382.1	0	0
O95363	O95363	FARS2	Phenylalanine--tRNA ligase, mitochondrial	2.38433	2.61646	1.37815	12	13	11	23	18	42	14700000	353000000	0.27	2.89618	7370000	162000000	0.277	3.26601	34500000	1590000000	0.208	2.20651	52697.9	HUMAN	1010	1010.1	0	1
P50995	P50995|P50995-2|P27216-2|P27216	ANXA11	Annexin A11	2.43594	1.91046	1.37737	13	11	9	14	14	11	6420000	116000000	0.299	2.94779	7070000	106000000	0.271	2.56001	47800000	573000000	0.203	2.20573	54731.1	HUMAN	1054	1054.1	0	0
Q16181	Q16181|E7ES33|Q16181-2|E7EPK1|G3V1Q4|Q5JXL7|Q92599|F8W8I8|Q92599-4|A6NFQ9|Q6ZU15|A6NMH6|Q92599-2|Q92599-3|Q14141-3	2017-09-07	Septin-7	1.89338	2.13576	1.36761	4	3	4	6	5	4	2240000	22400000	0.107	2.40523	2000000	12000000	0.08	2.78531	8620000	51700000	0.125	2.19597	50964.3	HUMAN	2507	2507.1	0	0
O95822	O95822|O95822-2	MLYCD	Malonyl-CoA decarboxylase, mitochondrial	2.03542	1.63226	1.36424	4	2	5	4	2	5	18700000	112000000	0.097	2.54727	12800000	25700000	0.042	2.28181	47600000	238000000	0.129	2.1926	55401.8	HUMAN	2384	2384.1	0	0
Q9BSJ5	Q9BSJ5|Q9BSJ5-3|Q9BSJ5-2|I3L072	C17orf80	Uncharacterized protein C17orf80	2.84661	3.01219	1.36368	9	5	12	19	6	23	4790000	115000000	0.151	3.35846	3540000	28300000	0.085	3.66174	11900000	358000000	0.247	2.19204	68398	HUMAN	1433	1433.1	0	0
J3KQ32	J3KQ32|Q9NTK5|Q9NTK5-3|Q9NTK5-2	OLA1	Obg-like ATPase 1	2.94614	2.22185	1.3577	5	3	2	7	4	4	5460000	49100000	0.117	3.45799	9840000	39300000	0.079	2.8714	8610000	43100000	0.062	2.18606	47165.4	HUMAN	2303	2303.1	0	0
Q9ULH0	Q9ULH0|Q9ULH0-4|Q9ULH0-2|Q9ULH0-3|Q9ULH0-5|F8WAY8	KIDINS220	Kinase D-interacting substrate of 220 kDa	2.54709	2.1887	1.33653	5	6	15	5	6	15	2730000	16400000	0.035	3.05894	3560000	21400000	0.031	2.83825	5520000	105000000	0.108	2.16489	198136	HUMAN	1064	1064.1	0	0
O43303	O43303|O43303-2	CCP110	Centriolar coiled-coil protein of 110 kDa	3.34833	2.75481	1.33059	5	4	3	6	3	2	1700000	13600000	0.062	3.86018	1360000	5430000	0.045	3.40436	6010000	24000000	0.036	2.15895	114221	HUMAN	2249	2249.1	0	0
P04114	P04114	APOB	Apolipoprotein B-100	3.06414	4.80182	1.31165	3	2	5	4	3	9	31100000	156000000	0.004	3.57599	40500000	122000000	0.003	5.45137	74500000	670000000	0.01	2.14001	516964	HUMAN	2696	2696.1	1	0
Q5VU43-4	Q5VU43-4|Q5VU43|A0A075B749|Q5VU43-3|Q5VU43-7|Q5VU43-6|E9PQG4	PDE4DIP	Isoform 4 of Myomegalin	2.67783	4.25105	1.31165	5	3	3	6	4	7	5870000	35200000	0.02	3.18968	31000000	124000000	0.011	4.9006	81500000	570000000	0.01	2.14001	268713	HUMAN	2197	2197.1	0	0
Q9BRT2	Q9BRT2|Q5TAQ0	UQCC2	Ubiquinol-cytochrome-c reductase complex assembly factor 2	4.00579	6.65514	1.30014	6	5	5	11	8	14	15700000	220000000	0.444	4.51764	12200000	134000000	0.396	7.30469	21500000	301000000	0.388	2.1285	14988.6	HUMAN	1826	1826.1	0	0
P31948	P31948|P31948-3|P31948-2|F5H783|F5GXD8	STIP1	Stress-induced-phosphoprotein 1	2.87029	2.14948	1.2979	10	9	10	13	11	11	4930000	69100000	0.173	3.38214	4540000	63600000	0.154	2.79903	27000000	324000000	0.204	2.12626	63265.8	HUMAN	1071	1071.1	0	0
P13861	P13861|Q9BUB1|P31323	PRKAR2A	cAMP-dependent protein kinase type II-alpha regulatory subunit	1.81997	2.39471	1.29616	9	8	7	9	8	11	48400000	920000000	0.262	2.33182	52100000	938000000	0.274	3.04426	103000000	2160000000	0.202	2.12452	45859.9	HUMAN	1249	1249.1	0	0
Q01082	Q01082|Q01082-2|Q01082-3	SPTBN1	Spectrin beta chain, non-erythrocytic 1	1.90215	4.79812	1.29547	10	2	32	6	2	30	6790000	67900000	0.043	2.414	3500000	6990000	0.007	5.44767	9520000	314000000	0.159	2.12383	275403	HUMAN	429	429.1	1	0
A6NNL5	A6NNL5	C15orf61	Uncharacterized protein C15orf61	1.89094	2.26596	1.27664	2	2	2	3	3	3	25100000	75300000	0.121	2.40279	8340000	25000000	0.108	2.91551	15500000	46400000	0.108	2.105	18318.8	HUMAN	2977	2977.1	0	0
Q6WCQ1-2	Q6WCQ1-2|Q6WCQ1-3|Q6WCQ1	MPRIP	Isoform 2 of Myosin phosphatase Rho-interacting protein	2.16838	5.58498	1.24242	10	3	7	8	3	7	22600000	226000000	0.109	2.68023	37000000	111000000	0.021	6.23453	14600000	102000000	0.077	2.07078	118900	HUMAN	1273	1273.1	0	0
Q8N3Z3	Q8N3Z3|Q8N3Z3-2|F8WBY6|Q8N3Z3-3|C9J8V5|C9J0K3	GTPBP8	GTP-binding protein 8	1.94075	1.89265	1.23384	8	9	11	31	24	40	9530000	353000000	0.292	2.4526	5400000	178000000	0.348	2.5422	16300000	898000000	0.366	2.0622	32374.2	HUMAN	1040	1040.1	0	0
P30520	P30520	ADSS	Adenylosuccinate synthetase isozyme 2	2.64981	4.16512	1.2242	6	3	3	6	4	3	3050000	18300000	0.114	3.16166	2130000	8530000	0.076	4.81467	26600000	79700000	0.098	2.05256	50495.8	HUMAN	2176	2176.1	0	0
Q8N0V3	Q8N0V3|Q8N0V3-2	RBFA	Putative ribosome-binding factor A, mitochondrial	2.87754	3.03557	1.22327	5	7	6	15	14	21	5710000	97100000	0.166	3.38939	4440000	79900000	0.241	3.68512	17100000	394000000	0.198	2.05163	38872.2	HUMAN	1944	1944.1	0	0
O00264	O00264|O15173-2|O15173	PGRMC1	Membrane-associated progesterone receptor component 1	2.00503	2.07779	1.1885	3	3	3	4	3	2	4820000	19300000	0.153	2.51688	5190000	20800000	0.082	2.72734	7410000	22200000	0.158	2.01686	21784.9	HUMAN	2855	2855.1	0	0
Q8NC51	Q8NC51|Q8NC51-3|Q8NC51-2|Q8NC51-4	SERBP1	Plasminogen activator inhibitor 1 RNA-binding protein	1.86926	1.50224	1.15867	9	7	7	9	7	9	4500000	54000000	0.235	2.38111	3720000	29800000	0.22	2.15179	24900000	324000000	0.176	1.98703	45021.6	HUMAN	1505	1505.1	0	0
O75822	O75822|O75822-2|O75822-3	EIF3J	Eukaryotic translation initiation factor 3 subunit J	1.90124	1.78444	1.12288	6	5	6	6	6	6	2120000	14800000	0.294	2.41309	3320000	19900000	0.205	2.43399	16500000	99100000	0.22	1.95124	29176	HUMAN	1750	1750.1	0	0
O43379-4	O43379-4|O43379|O43379-2|O43379-3	WDR62	Isoform 4 of WD repeat-containing protein 62	1.99846	1.92487	1.10899	4	4	7	6	3	13	947000	5680000	0.03	2.51031	834000	3340000	0.028	2.57442	3250000	48800000	0.07	1.93735	168676	HUMAN	1669	1669.1	0	0
Q14847	Q14847|Q14847-2|Q14847-3	LASP1	LIM and SH3 domain protein 1	2.45974	2.42615	1.08211	4	5	4	7	6	8	4870000	39000000	0.157	2.97159	5410000	43300000	0.226	3.0757	19000000	171000000	0.114	1.91047	30116	HUMAN	1990	1990.1	1	0
B1ALK7	B1ALK7|Q14155-1|Q14155-5|Q14155-6|Q14155|Q14155-3|Q14155-2|E7EU80|E9PDQ5|Q15052|Q15052-2|B7Z6D9	ARHGEF7	Rho guanine nucleotide exchange factor 7	2.15416	2.14108	1.07948	5	5	8	7	7	9	3050000	21300000	0.062	2.66601	1230000	9840000	0.062	2.79063	12700000	127000000	0.156	1.90784	80401.5	HUMAN	1397	1397.1	0	0
Q99426	Q99426|K7EK42|Q99426-2	TBCB	Tubulin-folding cofactor B	2.46245	3.40131	1.05761	2	4	3	4	2	4	63500000	254000000	0.081	2.9743	47700000	191000000	0.217	4.05086	8360000	41800000	0.143	1.88597	27610.3	HUMAN	2291	2291.1	0	0
P63272	P63272|J3QSB9|D3DTZ5|J3QR04|J3KSQ6	SUPT4H1	Transcription elongation factor SPT4	1.77767	1.60773	0.961406	2	2	3	2	2	3	19300000	38500000	0.196	2.28952	11400000	34300000	0.213	2.25728	18700000	74700000	0.273	1.78977	13478.2	HUMAN	3115	3115.1	0	0
P53992	P53992|G5EA31|P53992-2	SEC24C	Protein transport protein Sec24C	2.21677	2.24667	0.946446	16	7	18	19	5	33	4290000	103000000	0.167	2.72862	5100000	40800000	0.072	2.89622	14300000	615000000	0.182	1.77481	119863	HUMAN	683	683.1	0	0
Q14197	Q14197	ICT1	Peptidyl-tRNA hydrolase ICT1, mitochondrial	3.11142	5.006	0.927046	5	5	7	12	8	25	14800000	237000000	0.305	3.62327	9440000	123000000	0.378	5.65555	36600000	989000000	0.33	1.75541	23857.9	HUMAN	1586	1586.1	0	0
P41250	P41250|F8WCK4	GARS	Glycine--tRNA ligase	1.85248	1.75303	0.869956	30	31	31	100	73	115	17600000	2170000000	0.397	2.36433	11500000	1120000000	0.424	2.40258	84600000	12400000000	0.424	1.69832	83905.8	HUMAN	164	164.1	0	1
Q5VWX1	Q5VWX1|O75525|O75525-2	KHDRBS2	KH domain-containing, RNA-binding, signal transduction-associated protein 2	1.84637	1.5855	0.859576	4	4	3	7	8	7	35000000	455000000	0.045	2.35822	37900000	379000000	0.063	2.23505	61500000	738000000	0.034	1.68794	38926.6	HUMAN	1074	1074.2	0	0
P18206	P18206|P18206-2|P18206-3	VCL	Vinculin	2.36709	2.96527	0.763266	18	7	10	18	6	10	4610000	106000000	0.176	2.87894	14600000	102000000	0.068	3.61482	30000000	330000000	0.111	1.59163	124368	HUMAN	744	744.1	1	0
O43663	O43663|O43663-4|O43663-3|O43663-2	PRC1	Protein regulator of cytokinesis 1	2.08528	2.21385	0.754606	3	2	3	3	4	5	3250000	9760000	0.038	2.59713	2300000	9180000	0.02	2.8634	10800000	54200000	0.043	1.58297	72290	HUMAN	3236	3236.1	0	0
Q15075	Q15075	EEA1	Early endosome antigen 1	2.08372	3.20995	0.752796	7	9	6	6	6	6	6140000	49200000	0.049	2.59557	2170000	19500000	0.067	3.8595	2490000	14900000	0.045	1.58116	163433	HUMAN	1608	1608.1	1	0
G3V5X4	G3V5X4|Q8WXH0-2|Q8WXH0|Q8WXH0-7|Q8WXH0-3|G3V4T3|Q8WXH0-4	SYNE2	Nesprin-2	2.01086	4.26239	0.729776	3	2	14	3	2	14	19400000	58100000	0.002	2.52271	2940000	5880000	0.004	4.91194	21300000	362000000	0.021	1.55814	794156	HUMAN	1818	1818.1	0	0
Q86X55	Q86X55|Q86X55-1|Q86X55-2|K7EPK1	CARM1	Histone-arginine methyltransferase CARM1	2.41223	1.82753	0.709716	4	2	10	4	2	13	32000000	128000000	0.067	2.92408	1300000	2590000	0.029	2.47708	15300000	214000000	0.202	1.53808	66423	HUMAN	1464	1464.1	0	0
Q15398	Q15398|Q15398-3|Q15398-1	DLGAP5	Disks large-associated protein 5	2.52145	3.64614	0.707716	5	2	5	4	2	3	1290000	6460000	0.057	3.0333	2000000	4000000	0.029	4.29569	16600000	82800000	0.08	1.53608	95797.9	HUMAN	1850	1850.1	0	0
A6NMN0	A6NMN0|P46020|P46020-2|A6NIT2|P46020-3	PHKA1	Phosphorylase b kinase regulatory subunit alpha, skeletal muscle isoform	4.57018	2.19713	0.699926	8	3	10	11	4	15	12900000	194000000	0.07	5.08203	11700000	70300000	0.021	2.84668	65000000	1040000000	0.064	1.52829	140078	HUMAN	1404	1404.1	0	0
Q7Z6M4	Q7Z6M4|B4DFP7|B4DKD5|E7EW93	MTERF4	Transcription termination factor 4, mitochondrial	2.71724	2.28861	0.672776	10	6	8	17	13	16	7510000	150000000	0.262	3.22909	5520000	88300000	0.183	2.93816	30100000	482000000	0.212	1.50114	44527.3	HUMAN	1343	1343.1	0	0
Q14011	Q14011|D6W5Y5|Q14011-2|K7EQR7|K7EPM4|K7EMY9|K7ELT6|B3KT17|K7EQL0|K7EIF7	CIRBP	Cold-inducible RNA-binding protein	2.53116	2.66366	0.652756	5	3	3	4	2	2	6390000	38300000	0.319	3.04301	5320000	16000000	0.186	3.31321	10800000	43100000	0.162	1.48112	18647.7	HUMAN	2269	2269.1	0	0
Q9UK61	Q9UK61|Q9UK61-4|Q9UK61-3|Q9UK61-2	FAM208A	Protein FAM208A	3.21055	1.49587	0.443116	4	5	17	3	4	17	2980000	11900000	0.022	3.7224	727000	3640000	0.03	2.14542	7970000	175000000	0.102	1.27148	190568	HUMAN	1118	1118.1	0	0
Q5TEU4	Q5TEU4|Q5TEU4-2|B3KR61	NDUFAF5	NADH dehydrogenase [ubiquinone] 1 alpha subcomplex assembly factor 5	3.04558	3.48227	0.415426	5	6	5	11	10	23	6350000	89000000	0.162	3.55743	9760000	97600000	0.182	4.13182	13800000	332000000	0.15	1.24379	39145.7	HUMAN	2215	2215.1	0	0
Q9BWU0	Q9BWU0	SLC4A1AP	Kanadaptin	2.22805	3.78998	0.358136	5	8	4	4	6	4	3780000	18900000	0.077	2.7399	2700000	21600000	0.108	4.43953	6900000	27600000	0.057	1.1865	89554.2	HUMAN	1705	1705.1	0	0
Q9NZJ6	Q9NZJ6|Q5T063	COQ3	Hexaprenyldihydroxybenzoate methyltransferase, mitochondrial	3.23457	2.61327	0.332656	5	6	5	7	7	10	3090000	40100000	0.149	3.74642	6220000	74600000	0.189	3.26282	6590000	98900000	0.17	1.16102	41566.8	HUMAN	1976	1976.1	0	0
Q8WV93	Q8WV93	LACE1	Lactation elevated protein 1	2.43977	2.08114	0.263216	5	4	4	6	5	5	4920000	29500000	0.106	2.95162	2600000	13000000	0.089	2.73069	19800000	98800000	0.101	1.09158	55471.6	HUMAN	2317	2317.1	0	0
Q8IX90	Q8IX90|Q8IX90-3|F5H8H7|F5GWG1|Q8IX90-2	SKA3	Spindle and kinetochore-associated protein 3	1.91781	2.32943	0.228436	2	2	4	2	2	2	4490000	8980000	0.063	2.42966	1400000	2800000	0.06	2.97898	26500000	106000000	0.121	1.0568	46872	HUMAN	2605	2605.1	0	0
Q5VTE6	Q5VTE6|Q5VTE6-2|B7Z5T0	ANGEL2	Protein angel homolog 2	2.5699	2.63714	0.224296	2	2	2	4	3	5	4100000	16400000	0.038	3.08175	8650000	34600000	0.038	3.28669	15200000	75900000	0.038	1.05266	63478.9	HUMAN	3442	3442.1	0	0
Q9NW08	Q9NW08|Q9NW08-2	POLR3B	DNA-directed RNA polymerase III subunit RPC2	2.24845	4.07725	0.205356	2	3	4	2	2	5	5430000	10900000	0.019	2.7603	3050000	9160000	0.016	4.7268	11700000	58400000	0.023	1.03372	129323	HUMAN	2852	2852.1	0	0
Q9BZF9	Q9BZF9|Q9BZF9-2|H0YNH8|F5H2B9	UACA	Uveal autoantigen with coiled-coil domains and ankyrin repeats	2.38918	2.31233	0.173976	9	6	8	9	4	9	2560000	25600000	0.064	2.90103	1460000	8770000	0.037	2.96188	7280000	72800000	0.062	1.00234	163644	HUMAN	1446	1446.1	1	0
Q6FI81	Q6FI81|Q6FI81-3|H3BV90|H3BT65|H3BUG4|H3BPG7|Q6FI81-2	CIAPIN1	Anamorsin	2.22127	1.9866	0.153636	3	4	5	2	3	5	8210000	41100000	0.099	2.73312	5910000	29500000	0.141	2.63615	15000000	90000000	0.182	0.982	34152.3	HUMAN	2055	2055.1	1	0
P12081	P12081|P12081-4|P12081-2|P12081-3|B4DDD8|B4E1C5|B3KWE1|D6RF05	HARS	Histidine--tRNA ligase, cytoplasmic	1.98495	2.00039	0.120996	8	7	8	13	9	12	5100000	66300000	0.159	2.4968	4460000	44600000	0.135	2.64994	32900000	461000000	0.153	0.94936	57980	HUMAN	1005	1005.2	0	0
B4DLN1	B4DLN1|B4E1E9	MRPL12	39S ribosomal protein L12, mitochondrial	0.110817	-0.0844383	0.116606	13	10	14	26	15	33	23100000	901000000	0.278	0.62267	13300000	332000000	0.246	0.56511	20300000	892000000	0.33	0.94497	48611.9	HUMAN	881	881.1	0	1
Q96HJ9-2	Q96HJ9-2|Q9Y383|Q9Y383-2|Q9Y383-3	C7orf55	Isoform 2 of UPF0562 protein C7orf55	2.29516	1.76705	0.018946	9	7	10	21	16	36	33100000	861000000	0.194	2.80701	23400000	445000000	0.176	2.4166	33600000	1580000000	0.211	0.84731	54793.4	HUMAN	1298	1298.1	0	0
P57737-3	P57737-3|P57737|P57737-4|P57737-2|I3L3T0|I3L0X9|Q9Y3D7|I3L1U7|I3L167|E7EP81	CORO7	Isoform 3 of Coronin-7	2.76335	3.19327	-0.070274	14	12	21	20	11	28	6710000	201000000	0.154	3.2752	4110000	65800000	0.132	3.84282	22000000	923000000	0.261	0.75809	115248	HUMAN	530	530.1	1	0
Q8WUW1-2	Q8WUW1-2|Q8WUW1	BRK1	Isoform 2 of Protein BRICK1	3.54368	1.74619	-0.183124	2	2	2	2	2	2	9310000	18600000	0.15	4.05553	9130000	18300000	0.15	2.39574	4110000	8220000	0.169	0.64524	12273.8	HUMAN	3620	3620.1	0	0
Q53EL6	Q53EL6|Q53EL6-2	PDCD4	Programmed cell death protein 4	2.09325	1.6054	-0.289664	2	2	3	2	2	3	452000	1360000	0.074	2.6051	748000	1500000	0.059	2.25495	3230000	9700000	0.085	0.5387	52133.7	HUMAN	2684	2684.1	0	0
O43488	O43488|Q8NHP1|O95154	AKR7A2	Aflatoxin B1 aldehyde reductase member 2	4.13901	3.31925	-0.608154	4	7	4	3	6	4	4750000	23700000	0.15	4.65086	1500000	16500000	0.236	3.9688	4640000	46400000	0.144	0.22021	40044.7	HUMAN	2040	2040.1	0	0

## Sheet: Descriptions
Column Header	Descriptions
accession_number	UniProt accession number
accession_numbers	All accession numbers in the searched database containing sequence
geneSymbol	NCBI Entrez gene symbol
entry_name	Protein name from FASTA sequence database searched
Log2 normalized Ratio H/L Rep01	Log2 Ratio SILAC H /L, normalized , Replicate 1
Log2 normalized Ratio H/L Rep02	Log2 Ratio SILAC H /L, normalized , Replicate 2
Log2 normalized Ratio H/L Rep03	Log2 Ratio SILAC H /L, normalized , Replicate 3
Rep1 unique_peptides	count of distinct peptide sequences detected for the protein Replicate 1
Rep2 unique_peptides	count of distinct peptide sequences detected for the protein Replicate 2
Rep3 unique_peptides	count of distinct peptide sequences detected for the protein Replicate 3
Rep1 numHLRatios	count of H/L ratios quantified for the protein Replicate 1
Rep2 numHLRatios	count of H/L ratios quantified for the protein Replicate 2
Rep3 numHLRatios	count of H/L ratios quantified for the protein Replicate 3
Rep1 meanIntensity	mean intensity of all peptides for a protein Replicate 1
Rep1 totalIntensity	total intensity of all peptides for a protein Replicate 1
Rep1 pct_cov	percent amino acid seqeunce coverage for the protein Replicate 1
Rep1 log2_heavyOverLightRatioMedian	Log2 Ratio SILAC H /L, not normalized, Replicate 1
Rep2 meanIntensity	mean intensity of all peptides for a protein Replicate 2
Rep2 totalIntensity	total intensity of all peptides for a protein Replicate 2
Rep2 pct_cov	percent amino acid seqeunce coverage for the protein Replicate 1
Rep2 log2_heavyOverLightRatioMedian	Log2 Ratio SILAC H /L, not normalized, Replicate 2
Rep3 meanIntensity	mean intensity of all peptides for a protein Replicate 3
Rep3 totalIntensity	total intensity of all peptides for a protein Replicate 3
Rep3 pct_cov	percent amino acid seqeunce coverage for the protein Replicate 1
Rep3 log2_heavyOverLightRatioMedian	Log2 Ratio SILAC H /L, not normalized, Replicate 3
protein_mw	Calculated protein MW (Da) of the protein sequence belonging to accession number
species	human
groupNum	proteinGroup number
subgroupNum	Combined number proteinGroup.subgroup
False Positive	Protein was identified as False Positive by comparison to the TP and FP lists
True Positive	Protein was identified as True Positive by comparison to the TP and FP lists
