# Supplementary material for: Antibodies to biotin enable large-scale detection of biotinylation sites on proteins
Source: Nat Methods. Author manuscript; Available in PMC 2022 Mar 25. (PMC8954634; doi:10.1038/nmeth.4465)
Supplement: Table S5 [file NIHMS1006645-supplement-Table_S5.xlsx]

## Sheet: SAEnrich_biotin_sites>=2Reps
geneSymbol_	accession_number_	variableSites_	accessionNumber_VMsites_numVMsitesPresent_numVMsitesLocalizedBest_earliestVMsiteAA_latestVMsiteAA_	bestFilename_	bestScore_	bestDeltaForwardReverseScore_	Best_scoreVML_	Best_numPossibleVMsites_Y_	Best_numActualVMSites_y_	Best_numLocalizedVMsites_y_	Best_numAmbiguousVMsites_y_	best_parent_m_over_z_	nterm_	StartAA_	previous_aa_	sequence_	next_aa_	sequenceVML_	modifications_	species_	accession_numbers_	score.Rep01	log2_heavyOverLightRatioMedian.Rep01	score.Rep02	log2_heavyOverLightRatioMedian.Rep02	score_Namrata.Rep03	log2_heavyOverLightRatioMedian.Rep03	Number of Replicates Observed	protein_group_num_	entry_name_
HSPD1	P10809	Y227y	P10809_Y227y _1_1_227_227	F20160224_TS_BiotinStudy_SAenrichment_SILAC_Rep3_gelband08.28097.28097.2	18.76	12.97	18.762	2	1	1	0	879.938	Hydrogen	222	(R)	GYISPyFINTSK	(G)	GY(0.0)ISPY(0.99)FINTSK	K:SILAC 2 (Arg 0-10Da Lys 0-8Da)-heavy,y:Biotin Tyramide Labeling	HUMAN	P10809	14.62		6.14		18.76	6.23427	3	1.1	60 kDa heat shock protein, mitochondrial
SSBP1	Q04837	Y73y	Q04837_Y73y _1_1_73_73	F20160212_TS_BiotinStudy_SAenrichment_SILAC_Rep1_gelband14.20345.20811.3	18.26	15.86	99	1	1	1	0	660.976	Hydrogen	67	(R)	SGDSEVyQLGDVSQK	(T)	SGDSEVY(1.0)QLGDVSQK	K:SILAC 2 (Arg 0-10Da Lys 0-8Da)-heavy,y:Biotin Tyramide Labeling	HUMAN	Q04837	18.26	5.83625	17.3	7.89565	13.55	7.2061	3	2.1	Single-stranded DNA-binding protein, mitochondrial
SSBP1	Q04837	Y101y	Q04837_Y101y _1_1_101_101	F20160212_TS_BiotinStudy_SAenrichment_SILAC_Rep1_gelband13.19589.19589.2	12.36	9.23	4.264	2	1	1	0	677.835	Hydrogen	96	(R)	DVAYQyVK	(K)	DVAY(0.0)QY(0.99)VK	K:SILAC 2 (Arg 0-10Da Lys 0-8Da)-heavy,y:Biotin Tyramide Labeling	HUMAN	Q04837	12.36	4.33494	12.19	5.09843	11.66	6.46349	3	2.1	Single-stranded DNA-binding protein, mitochondrial
HSPA9	P38646	Y118y	P38646_Y118y _1_1_118_118	F20160224_TS_BiotinStudy_SAenrichment_SILAC_Rep3_gelband06.23144.23144.2	12.13	8.87	99	1	1	1	0	969.474	Hydrogen	108	(R)	QAVTNPNNTFyATK	(R)	QAVTNPNNTFY(1.0)ATK	K:SILAC 2 (Arg 0-10Da Lys 0-8Da)-heavy,y:Biotin Tyramide Labeling	HUMAN	P38646	4.93	2.54338			12.13	2.56692	2	3.1	Stress-70 protein, mitochondrial
HSPA9	P38646	M650m Y652y	P38646_Y652y_1_1_652_652	F20160212_TS_BiotinStudy_SAenrichment_SILAC_Rep2_gelband07.19286.19286.2	11.48	6.92	99	1	1	1	0	643.808	Hydrogen	647	(K)	LFEmAyK	(K)	LFEM(1.0)AY(1.0)K	K:SILAC 2 (Arg 0-10Da Lys 0-8Da)-heavy,m:Oxidized methionine,y:Biotin Tyramide Labeling	HUMAN	P38646	8.79	3.60006	11.48				2	3.1	Stress-70 protein, mitochondrial
HSPA9	P38646	Y652y	P38646_Y652y _1_1_652_652	F20160212_TS_BiotinStudy_SAenrichment_SILAC_Rep2_gelband06.19290.19290.3	10.22	4.18	99	1	1	1	0	469.579	Hydrogen	647	(K)	LFEMAyKK	(M)	LFEMAY(1.0)KK	K:SILAC 2 (Arg 0-10Da Lys 0-8Da)-heavy,y:Biotin Tyramide Labeling	HUMAN	P38646	9.36		10.22	6.26094			2	3.1	Stress-70 protein, mitochondrial
LRPPRC	P42704	Y177y	P42704_Y177y _1_1_177_177	F20160224_TS_BiotinStudy_SAenrichment_SILAC_Rep3_gelband04.20065.20065.2	14.8	12.81	14.8	2	1	1	0	713.355	Hydrogen	171	(K)	VYLQNEyK	(F)	VY(0.0)LQNEY(0.99)K	K:SILAC 2 (Arg 0-10Da Lys 0-8Da)-heavy,y:Biotin Tyramide Labeling	HUMAN	B8ZZ38|P42704	11.82	6.57866			14.8	4.02326	2	4.1	Leucine-rich PPR motif-containing protein, mitochondrial
ATP5O	P48047	Y35y	P48047_Y35y _1_1_35_35	F20160212_TS_BiotinStudy_SAenrichment_SILAC_Rep1_gelband13.24802.25026.3	19.68	17.99	99	1	1	1	0	655.363	Hydrogen	27	(K)	LVRPPVQVyGIEGR	(Y)	LVRPPVQVY(1.0)GIEGR	R:SILAC 2 (Arg 0-10Da Lys 0-8Da)-heavy,y:Biotin Tyramide Labeling	HUMAN	P48047	19.68	8.9768	12.25	8.84845			2	5.1	ATP synthase subunit O, mitochondrial
ATP5O	P48047	Y82y	P48047_Y82y _1_1_82_82	F20160212_TS_BiotinStudy_SAenrichment_SILAC_Rep1_gelband13.23759.23759.3	14.69	11.45	99	1	1	1	0	510.615	Hydrogen	74	(K)	VAASVLNPyVK	(R)	VAASVLNPY(1.0)VK	K:SILAC 2 (Arg 0-10Da Lys 0-8Da)-heavy,y:Biotin Tyramide Labeling	HUMAN	P48047	14.69	5.91792	10.91	5.37863	8.13	4.28913	3	5.1	ATP synthase subunit O, mitochondrial
ATP5B	P06576	Y395y	P06576_Y395y _1_1_395_395	F20160212_TS_BiotinStudy_SAenrichment_SILAC_Rep1_gelband09.31217.31528.3	19.15	14.47	99	1	1	1	0	787.068	Hydrogen	388	(R)	AIAELGIyPAVDPLDSTSR	(I)	AIAELGIY(1.0)PAVDPLDSTSR	R:SILAC 2 (Arg 0-10Da Lys 0-8Da)-heavy,y:Biotin Tyramide Labeling	HUMAN	P06576	19.15	4.04615	18.03	4.29398	13.56	0.74283	3	6.1	ATP synthase subunit beta, mitochondrial
ATP5B	P06576	Y431y	P06576_Y431y _1_1_431_431	F20160212_TS_BiotinStudy_SAenrichment_SILAC_Rep1_gelband09.19662.19662.2	8.61	2.25	99	1	1	1	0	574.799	Hydrogen	427	(K)	ILQDyK	(S)	ILQDY(1.0)K	K:SILAC 2 (Arg 0-10Da Lys 0-8Da)-heavy,y:Biotin Tyramide Labeling	HUMAN	P06576	8.61	3.91917	8.12	3.54289			2	6.1	ATP synthase subunit beta, mitochondrial
COX5B	P10606	Y62y	P10606_Y62y _1_1_62_62	F20160212_TS_BiotinStudy_SAenrichment_SILAC_Rep2_gelband14.21685.21685.3	17.35	17.86	99	1	1	1	0	564.645	Hydrogen	57	(K)	KGLDPyNVLAPK	(G)	KGLDPY(1.0)NVLAPK	K:SILAC 2 (Arg 0-10Da Lys 0-8Da)-heavy,y:Biotin Tyramide Labeling	HUMAN	P10606	11.11	5.53585	17.35	5.95311	9.13	4.54332	3	7.1	Cytochrome c oxidase subunit 5B, mitochondrial
ALDH18A1	P54886	Y653y	P54886_Y653y _1_1_653_653	F20160224_TS_BiotinStudy_SAenrichment_SILAC_Rep3_gelband06.33879.33879.2	17.47	15.4	99	1	1	1	0	922.957	Hydrogen	650	(K)	FASyLTFSPSEVK	(S)	FASY(1.0)LTFSPSEVK	K:SILAC 2 (Arg 0-10Da Lys 0-8Da)-heavy,y:Biotin Tyramide Labeling	HUMAN	P54886|P54886-2	14.03	3.42081			17.47	3.79887	2	8.1	Delta-1-pyrroline-5-carboxylate synthase
HSPE1	P61604	Y76y	P61604_Y76y _1_1_76_76	F20160212_TS_BiotinStudy_SAenrichment_SILAC_Rep2_gelband14.20003.20003.3	9.16	7.26	99	1	1	1	0	618.336	Hydrogen	67	(K)	VGDKVLLPEyGGTK	(V)	VGDKVLLPEY(1.0)GGTK	K:SILAC 2 (Arg 0-10Da Lys 0-8Da)-heavy,y:Biotin Tyramide Labeling	HUMAN	P61604|B8ZZL8|B8ZZ54	5.69		9.16	5.7214			2	9.1	10 kDa heat shock protein, mitochondrial
ACAT1	P24752	Y170y	P24752_Y170y _1_1_170_170	F20160212_TS_BiotinStudy_SAenrichment_SILAC_Rep1_gelband10.14757.15257.2	10.27	5	99	1	1	1	0	617.806	Hydrogen	166	(R)	GSTPyGGVK	(L)	GSTPY(1.0)GGVK	K:SILAC 2 (Arg 0-10Da Lys 0-8Da)-heavy,y:Biotin Tyramide Labeling	HUMAN	P24752	10.27	6.73257	6.92	3.44088	7	1.12835	3	10.1	Acetyl-CoA acetyltransferase, mitochondrial
TRAP1	Q12931	Y317y	Q12931_Y317y _1_1_317_317	F20160224_TS_BiotinStudy_SAenrichment_SILAC_Rep3_gelband06.6794.6794.3	7.47	7.47	99	1	1	1	0	521.935	Hydrogen	317	(R)	yVAQAHDKPR	(Y)	Y(1.0)VAQAHDKPR	K:SILAC 2 (Arg 0-10Da Lys 0-8Da)-heavy,R:SILAC 2 (Arg 0-10Da Lys 0-8Da)-heavy,y:Biotin Tyramide Labeling	HUMAN	Q12931|Q12931-2|I3L0K7	6.62	3.34717			7.47	6.89765	2	13.1	Heat shock protein 75 kDa, mitochondrial
ATP5L	O75964	Y32y	O75964_Y32y _1_1_32_32	F20160212_TS_BiotinStudy_SAenrichment_SILAC_Rep2_gelband14.25643.25643.2	17.76	11.67	1.249	2	1	1	0	766.383	Hydrogen	27	(R)	LATFWyYAK	(V)	LATFWY(0.99)Y(0.0)AK	K:SILAC 2 (Arg 0-10Da Lys 0-8Da)-heavy,y:Biotin Tyramide Labeling	HUMAN	O75964|E9PN17	10.48	-3.25874	17.76	3.18129	16.27	5.86667	3	14.1	ATP synthase subunit g, mitochondrial
TUBA1C	F5H5D3	Y427y	F5H5D3_Y427y _1_1_427_427	F20160212_TS_BiotinStudy_SAenrichment_SILAC_Rep1_gelband09.26534.26534.3	17.05	13.3	99	1	1	1	0	732.054	Hydrogen	423	(K)	VGINyQPPTVVPGGDLAK	(V)	VGINY(1.0)QPPTVVPGGDLAK	K:SILAC 2 (Arg 0-10Da Lys 0-8Da)-heavy,y:Biotin Tyramide Labeling	HUMAN	F5H5D3|Q71U36|P68363|Q6PEY2|Q13748|Q9BQE3|Q9NY65|P68366|P68366-2|Q13748-2|Q71U36-2|Q9NY65-2|P68363-2	17.05	5.37843	9.33	5.75322	12.56	1.16559	3	15.1	Tubulin alpha-1C chain
CS	O75390	Y381y	O75390_Y381y _1_1_381_381	F20160224_TS_BiotinStudy_SAenrichment_SILAC_Rep3_gelband10.22307.22307.2	9.59	6.35	99	1	1	1	0	602.34	Hydrogen	376	(K)	LVAQLyK	(I)	LVAQLY(1.0)K	K:SILAC 2 (Arg 0-10Da Lys 0-8Da)-heavy,y:Biotin Tyramide Labeling	HUMAN	O75390|B4DJV2	7.91	2.18957	7.7	1.35537	9.59	2.03622	3	16.1	Citrate synthase, mitochondrial
IMMT	Q16891	Y33y	Q16891_Y33y _1_1_33_33	F20160224_TS_BiotinStudy_SAenrichment_SILAC_Rep3_gelband06.17084.17084.2	14.67	13.38	99	1	1	1	0	807.886	Hydrogen	33	(R)	ySTSGSSGLTTGK	(I)	Y(1.0)STSGSSGLTTGK	K:SILAC 2 (Arg 0-10Da Lys 0-8Da)-heavy,y:Biotin Tyramide Labeling	HUMAN	Q16891|Q16891-4|Q16891-2|Q16891-3|B9A067|D6RAW4	9.17		7.66	4.86574	14.67	5.29415	3	21.1	MICOS complex subunit MIC60
TUFM	P49411	Y246y	P49411_Y246y _1_1_246_246	F20160212_TS_BiotinStudy_SAenrichment_SILAC_Rep1_gelband10.29020.29020.3	13.01	9.01	99	1	1	1	0	638.675	Hydrogen	239	(K)	LLDAVDTyIPVPAR	(D)	LLDAVDTY(1.0)IPVPAR	R:SILAC 2 (Arg 0-10Da Lys 0-8Da)-heavy,y:Biotin Tyramide Labeling	HUMAN	P49411	13.01	6.37083			11.13	6.24437	2	23.1	Elongation factor Tu, mitochondrial
OAT	P04181	Y48y	P04181_Y48y _1_1_48_48	F20160224_TS_BiotinStudy_SAenrichment_SILAC_Rep3_gelband09.27118.27118.3	12.1	9.22	99	1	1	1	0	787.714	Hydrogen	33	(K)	TVQGPPTSDDIFEREyK	(Y)	TVQGPPTSDDIFEREY(1.0)K	R:SILAC 2 (Arg 0-10Da Lys 0-8Da)-heavy,K:SILAC 2 (Arg 0-10Da Lys 0-8Da)-heavy,y:Biotin Tyramide Labeling	HUMAN	P04181	11.37	3.64229			12.1	1.60297	2	24.1	Ornithine aminotransferase, mitochondrial
NDUFAF4	Q9P032	Y47y	Q9P032_Y47y _1_1_47_47	F20160212_TS_BiotinStudy_SAenrichment_SILAC_Rep1_gelband13.26300.26300.2	11.8	8.97	99	1	1	1	0	787.907	Hydrogen	42	(R)	EQISLyPEVK	(G)	EQISLY(1.0)PEVK	K:SILAC 2 (Arg 0-10Da Lys 0-8Da)-heavy,y:Biotin Tyramide Labeling	HUMAN	Q9P032	11.8	0.30675	6.5		6.42	2.63366	3	26.1	NADH dehydrogenase [ubiquinone] 1 alpha subcomplex assembly factor 4
HADHA	P40939	Y724y	P40939_Y724y _1_1_724_724	F20160212_TS_BiotinStudy_SAenrichment_SILAC_Rep1_gelband07.23957.23957.2	11.63	10.82	99	1	1	1	0	705.354	Hydrogen	720	(R)	FVDLyGAQK	(I)	FVDLY(1.0)GAQK	K:SILAC 2 (Arg 0-10Da Lys 0-8Da)-heavy,y:Biotin Tyramide Labeling	HUMAN	P40939	11.63	4.89827	9.27	3.5285	10.83	3.07667	3	28.1	Trifunctional enzyme subunit alpha, mitochondrial
UQCRC1	P31930	Y420y	P31930_Y420y _1_1_420_420	F20160212_TS_BiotinStudy_SAenrichment_SILAC_Rep1_gelband09.22261.22261.2	11.37	4.73	99	1	1	1	0	590.808	Hydrogen	416	(R)	SLLTyGR	(R)	SLLTY(1.0)GR	R:SILAC 2 (Arg 0-10Da Lys 0-8Da)-heavy,y:Biotin Tyramide Labeling	HUMAN	P31930	11.37	3.12313	6.95	4.13233	8.71	3.12955	3	31.1	Cytochrome b-c1 complex subunit 1, mitochondrial
TRMT10C	Q7L0Y3	Y49y	Q7L0Y3_Y49y _1_1_49_49	F20160224_TS_BiotinStudy_SAenrichment_SILAC_Rep3_gelband10.22188.22188.2	11.36	6.98	99	1	1	1	0	629.345	Hydrogen	44	(K)	IPAVTyPK	(N)	IPAVTY(1.0)PK	K:SILAC 2 (Arg 0-10Da Lys 0-8Da)-heavy,y:Biotin Tyramide Labeling	HUMAN	Q7L0Y3	10.94	3.35434	10.65	5.61829	11.36	1.29897	3	32.1	Mitochondrial ribonuclease P protein 1
SETBP1	Q9Y6X0	Y1309y	Q9Y6X0_Y1309y _1_1_1309_1309	F20160212_TS_BiotinStudy_SAenrichment_SILAC_Rep1_gelband13.24785.25072.3	5.47	1.45	5.467	2	1	1	0	934.446	Hydrogen	1302	(R)	SYEGFGTyREKDIQAFKMNR	(K)	SY(0.0)EGFGTY(0.99)REKDIQAFKMNR	y:Biotin Tyramide Labeling	HUMAN	Q9Y6X0	5.47		5.06		5.06		3	33.1	SET-binding protein
ATP5A1	P25705	Y440y	P25705_Y440y _1_1_440_440	F20160212_TS_BiotinStudy_SAenrichment_SILAC_Rep2_gelband09.20709.20709.2	10.07	1.59	99	1	1	1	0	632.328	Hydrogen	435	(K)	LELAQyR	(E)	LELAQY(1.0)R	R:SILAC 2 (Arg 0-10Da Lys 0-8Da)-heavy,y:Biotin Tyramide Labeling	HUMAN	P25705|P25705-3|P25705-2	7.86	2.09417	10.07	0.3955	5.78	1.18895	3	38.1	ATP synthase subunit alpha, mitochondrial
MIPEP	Q99797	Y273y	Q99797_Y273y _1_1_273_273	F20160224_TS_BiotinStudy_SAenrichment_SILAC_Rep3_gelband07.29319.29319.2	9.94	0.61	99	1	1	1	0	816.941	Hydrogen	270	(K)	IFLyPNAGQLK	(C)	IFLY(1.0)PNAGQLK	K:SILAC 2 (Arg 0-10Da Lys 0-8Da)-heavy,y:Biotin Tyramide Labeling	HUMAN	Q99797	9.5				9.94	4.20518	2	40.1	Mitochondrial intermediate peptidase
ALDH1B1	P30837	Y373y	P30837_Y373y _1_1_373_373	F20160212_TS_BiotinStudy_SAenrichment_SILAC_Rep1_gelband09.25527.25527.3	9.83	7.5	99	1	1	1	0	496.612	Hydrogen	370	(R)	VLGyIQLGQK	(E)	VLGY(1.0)IQLGQK	K:SILAC 2 (Arg 0-10Da Lys 0-8Da)-heavy,y:Biotin Tyramide Labeling	HUMAN	P30837	9.83		5.72	2.42516	5.37	3.61697	3	41.1	Aldehyde dehydrogenase X, mitochondrial
LONP1	P36776	Y394y	P36776_Y394y _1_1_394_394	F20160224_TS_BiotinStudy_SAenrichment_SILAC_Rep3_gelband05.28104.28104.2	9.68	5.31	99	1	1	1	0	702.381	Hydrogen	394	(K)	yLLQEQLK	(I)	Y(1.0)LLQEQLK	K:SILAC 2 (Arg 0-10Da Lys 0-8Da)-heavy,y:Biotin Tyramide Labeling	HUMAN	P36776|P36776-2|K7EKE6|K7EJE8	4.12	3.15623			9.68	5.00061	2	44.1	Lon protease homolog, mitochondrial
LRRC14B	A6NHZ5	Y42y	A6NHZ5_Y42y _1_1_42_42	F20160224_TS_BiotinStudy_SAenrichment_SILAC_Rep3_gelband09.28705.28705.2	7.16	1.79	99	1	1	1	0	875.94	Hydrogen	40	(K)	ASyLLEQAEVTR	(A)	ASY(1.0)LLEQAEVTR	R:SILAC 2 (Arg 0-10Da Lys 0-8Da)-heavy,y:Biotin Tyramide Labeling	HUMAN	A6NHZ5			6.41		7.16	4.36183	2	58.1	Leucine-rich repeat-containing protein 14B
SEC31A	D6REX3	Y495y	D6REX3_Y495y _1_1_495_495	F20160224_TS_BiotinStudy_SAenrichment_SILAC_Rep3_gelband04.27246.27246.2	7.16	2.22	6.605	2	1	1	0	699.368	Hydrogen	489	(K)	YLELLGyR	(K)	Y(0.0)LELLGY(0.99)R	R:SILAC 2 (Arg 0-10Da Lys 0-8Da)-heavy,y:Biotin Tyramide Labeling	HUMAN	D6REX3|O94979-8	4.79	4.06866			7.16	-0.12233	2	59.1	Protein transport protein Sec31A
PTCD3	Q96EY7	Y124y	Q96EY7_Y124y _1_1_124_124	F20160212_TS_BiotinStudy_SAenrichment_SILAC_Rep1_gelband07.24033.24033.2	7.14	3.73	99	1	1	1	0	675.857	Hydrogen	119	(K)	FIINSyPK	(Y)	FIINSY(1.0)PK	K:SILAC 2 (Arg 0-10Da Lys 0-8Da)-heavy,y:Biotin Tyramide Labeling	HUMAN	Q96EY7	7.14		6.89	2.27007			2	60.1	Pentatricopeptide repeat domain-containing protein 3, mitochondrial
AP3B1	O00203	Y226y	O00203_Y226y _1_1_226_226	F20160212_TS_BiotinStudy_SAenrichment_SILAC_Rep2_gelband11.24234.24234.3	7.11	2.88	99	1	1	1	0	511.611	Hydrogen	219	(R)	IDLIHKNyR	(K)	IDLIHKNY(1.0)R	y:Biotin Tyramide Labeling	HUMAN	Q13367-4|O00203|O00203-3|Q13367-3			7.11	-4.34625	5.52	-5.60993	2	62.1	AP-3 complex subunit beta-1
TAGLN2	P37802-2	Y29y	P37802-2_Y29y _1_1_29_29	F20160212_TS_BiotinStudy_SAenrichment_SILAC_Rep2_gelband13.15405.15405.2	7	5.63	99	1	1	1	0	596.297	Hydrogen	26	(R)	GPAyGLSR	(E)	GPAY(1.0)GLSR	R:SILAC 2 (Arg 0-10Da Lys 0-8Da)-heavy,y:Biotin Tyramide Labeling	HUMAN	P37802-2	4.93	1.08944	7	1.17844			2	67.1	Isoform 2 of Transgelin-2
DRD2	P14416-3	M140m Y146y	P14416-3_Y146y_1_1_146_146	F20160224_TS_BiotinStudy_SAenrichment_SILAC_Rep3_gelband10.27745.27745.4	6.69	2.76	0.587	3	1	1	0	672.084	Hydrogen	133	(R)	YTAVAMPmLYNTRySSKRR	(V)	Y(0.0)TAVAM(0.50)PM(0.50)LY(0.0)NTRY(0.99)SSKRR	m:Oxidized methionine,y:Biotin Tyramide Labeling	HUMAN	P14416-3			5.9		6.69		2	75.1	Isoform 3 of D(2) dopamine receptor
ILKAP	Q9H0C8	Y298y	Q9H0C8_Y298y _1_1_298_298	F20160224_TS_BiotinStudy_SAenrichment_SILAC_Rep3_gelband15.20579.21201.2	6.31	3.61	99	1	1	1	0	692.841	Hydrogen	292	(R)	SIGDGQyKR	(C)	SIGDGQY(1.0)KR	y:Biotin Tyramide Labeling	HUMAN	Q9H0C8	4.37	-3.19052	5.69	-7.67443	6.31	-5.272	3	87.1	Integrin-linked kinase-associated serine/threonine phosphatase 2C

## Sheet: Descriptions
Column Header	Descriptions
geneSymbol_	NCBI Entrez gene symbol
accession_number	UniProt accession number
variableSites_	The amino acid position in the protein sequence from accession_number of a modified amino acid indicated in lowercase.
accessionNumber_VMsites_numVMsitesPresent_numVMsitesLocalizedBest_earliestVMsiteAA_latestVMsiteAA_	Combined identifier comprised of the protein accession number, the amino acid location of the variable modification site realtive to the protein seqeunce, the number of VMsites on the peptide, the number of localized VMsites on the peptide, the protein amino acid residue of the earliest biotinylation site on the peptide and the latest biotinylation site on the peptide (early and late sites will b…
bestFilename_	MS/MS spectrum identifier.
bestScore_	Spectrum Mill identification score.
bestDeltaForwardReverseScore_	The difference between Spectrum Mill identification score of the best target peptide (forward peptide sequence) and decoy peptide (reversed peptide sequence). A value less than or equal to zero indicates a likely false-positive identification.
Best_scoreVML_	Spectrum Mill variable modification score
Best_numPossibleVMsites_Y_	count Y residues in sequence
Best_numActualVMSites_y_	count of biotinylation sites measured in the sequence
Best_numLocalizedVMsites_y_	count of biotinylation sites confidently localized to a particular Y residue in the sequence
Best_numAmbiguousVMsites_y_	count of biotinylation sites not confidently localized to a particular Y residue in the sequence
best_parent_m_over_z_	mass to charge ratio of precursor
nterm_	N-terminal protein acetyl modification or unmodified (Hydrogen)
StartAA_	The amino acid position in the protein sequence of the first amino acid in the peptide
previous_aa_	Amino acid preceding the peptide
sequence_	Peptide sequence
next_aa_	Amino acid following the peptide
sequenceVML_	Sequence integrated with variable modification localization information associated with each Y residue. (1.0: no possibility of ambiguity, numPossibleVMsites = numActualVMSites, 0.99: confidently localized above VML score threshold, 0.5: ambiguity in localization between 2 possible sites, 0.33: ambiguity in localization between 3 possible sites)
modifications_	Modifications on the peptide
species_	human
accession_numbers_	All accession numbers containing the representative sequence of the biotinylation site
score.Rep01	Spectrum Mill identification score of sequence in Replicate 1
log2_heavyOverLightRatioMedian.Rep01	Log2 Ratio SILAC H /L, not normalized , Replicate 1
score.Rep02	Spectrum Mill identification score of sequence in Replicate 2
log2_heavyOverLightRatioMedian.Rep02	Log2 Ratio SILAC H /L, not normalized , Replicate 2
score.Rep03	Spectrum Mill identification score of sequence in Replicate 3
log2_heavyOverLightRatioMedian.Rep03	Log2 Ratio SILAC H /L, not normalized , Replicate 3
numColumnsVMsiteObserved_	number of replicates the site is identified
entry_name_	Protein name from FASTA sequence database searched
