# Supplementary material for: Antibodies to biotin enable large-scale detection of biotinylation sites on proteins
Source: Nat Methods. Author manuscript; Available in PMC 2022 Mar 25. (PMC8954634; doi:10.1038/nmeth.4465)
Supplement: Table S7 [file NIHMS1006645-supplement-Table_S7.xlsx]

## Sheet: Biotinylation_Sites
geneSymbol_	accession_number	variableSites_	accessionNumber_VMsites_numVMsitesPresent_numVMsitesLocalizedBest_earliestVMsiteAA_latestVMsiteAA_	bestFilename_	bestScore_	bestDeltaForwardReverseScore_	Best_scoreVML_	Best_numPossibleVMsites_Y_	Best_numActualVMSites_y_	Best_numLocalizedVMsites_y_	Best_numAmbiguousVMsites_y_	best_parent_m_over_z_	nterm_	StartAA_	previous_aa_	sequence_	next_aa_	sequenceVML_	modifications_	protein_mw_	species_	accession_numbers_	score.Rep01	log2_heavyOverLightRatioMedian.Rep01	score.Rep02	log2_heavyOverLightRatioMedian.Rep02	score.Rep03	log2_heavyOverLightRatioMedian.Rep03	numColumnsVMsiteObserved_	protein_group_num_	entry_name_	Mitochondrial_Evidence_UNIPROT_MERGED_BY_GENE_NAME	Mitochondrial_Evidence_UNIPROT	Mitochondrial_Evidence_MitoCarta2.0Precursor	Mitochondrial_Evidence_MITOGOLDP	Mitochondrial_Evidence_ANY	UNIPROT_Topological.domain_MERGED_BY_GENE_NAME	UNIPROT_Transmembrane_MERGED_BY_GENE_NAME	UNIPROT_Topological.domain	UNIPROT_Transmembrane	MitoCarta2.0Precursor_TMHMM_NUM_HELICES
LRPPRC	P42704	Y160y	P42704_Y160y _1_1_160_160	F20151103_SF_Prep4_tripleQuench_4mg_AntiBiotin_IP_Rep02_151103181322.60202.60202.3	20.87	18.05	6.337	2	1	1	0	678.02	Hydrogen	156	(K)	LGAVyDVSHYNALLK	(V)	LGAVY(0.99)DVSHY(0.0)NALLK	K:SILAC 2 (Arg 0-10Da Lys 0-8Da)-heavy,y:Biotin Tyramide Labeling	159100	HUMAN	B8ZZ38|P42704	20.35	3.99169	20.87	3.84594	15.55	3.82976	3	1.1	Leucine-rich PPR motif-containing protein, mitochondrial	TRUE	TRUE	TRUE	FALSE	TRUE					0
LRPPRC	P42704	Y165y	P42704_Y165y _1_1_165_165	F20151103_SF_Prep4_tripleQuench_4mg_AntiBiotin_IP_Rep02_151103181322.59502.59539.3	13.23	11.33	6.015	2	1	1	0	678.02	Hydrogen	156	(K)	LGAVYDVSHyNALLK	(V)	LGAVY(0.0)DVSHY(0.99)NALLK	K:SILAC 2 (Arg 0-10Da Lys 0-8Da)-heavy,y:Biotin Tyramide Labeling	159100	HUMAN	P42704|B8ZZ38	12.54	3.84446	13.23	3.43762	7.2	3.83376	3	1.1	Leucine-rich PPR motif-containing protein, mitochondrial	TRUE	TRUE	TRUE	FALSE	TRUE					0
LRPPRC	P42704	Y172y	P42704_Y172y _1_1_172_172	F20151103_SF_Prep4_tripleQuench_4mg_AntiBiotin_IP_Rep01.38834.38977.2	11.41	11.41	11.411	2	1	1	0	713.35	Hydrogen	171	(K)	VyLQNEYK	(F)	VY(0.99)LQNEY(0.0)K	K:SILAC 2 (Arg 0-10Da Lys 0-8Da)-heavy,y:Biotin Tyramide Labeling	159100	HUMAN	P42704|B8ZZ38	11.41	6.88951	8.94	5.22446	9.81	6.67282	3	1.1	Leucine-rich PPR motif-containing protein, mitochondrial	TRUE	TRUE	TRUE	FALSE	TRUE					0
LRPPRC	P42704	Y177y	P42704_Y177y _1_1_177_177	F20151103_SF_Prep4_tripleQuench_4mg_AntiBiotin_IP_Rep01.39388.39534.2	16.82	16.81	14.255	2	1	1	0	713.35	Hydrogen	171	(K)	VYLQNEyK	(F)	VY(0.0)LQNEY(0.99)K	K:SILAC 2 (Arg 0-10Da Lys 0-8Da)-heavy,y:Biotin Tyramide Labeling	159100	HUMAN	P42704|B8ZZ38	16.82	7.30291	16.25	6.98419	14.44	4.59159	3	1.1	Leucine-rich PPR motif-containing protein, mitochondrial	TRUE	TRUE	TRUE	FALSE	TRUE					0
LRPPRC	P42704	Y200y	P42704_Y200y _1_1_200_200	F20151103_SF_Prep4_tripleQuench_4mg_AntiBiotin_IP_Rep03_151104112150.30703.30703.3	10.85	7.66	99	1	1	1	0	744.026	Hydrogen	188	(K)	MEEANIQPNRVTyQR	(L)	MEEANIQPNRVTY(1.0)QR	R:SILAC 2 (Arg 0-10Da Lys 0-8Da)-heavy,y:Biotin Tyramide Labeling	159100	HUMAN	P42704|B8ZZ38	9.57	7.55848	8.83	NA	10.85	NA	3	1.1	Leucine-rich PPR motif-containing protein, mitochondrial	TRUE	TRUE	TRUE	FALSE	TRUE					0
LRPPRC	P42704	Y207y	P42704_Y207y _1_1_207_207	F20151103_SF_Prep4_tripleQuench_4mg_AntiBiotin_IP_Rep03_151104112150.49293.49293.3	14.24	14.24	99	1	1	1	0	689.333	Hydrogen	203	(R)	LIASyCNVGDIEGASK	(I)	LIASY(1.0)CNVGDIEGASK	C:Carbamidomethylation,KSILAC 2 (Arg 0-10Da Lys 0-8Da)-heavy,y:Biotin Tyramide Labeling	159100	HUMAN	P42704|B8ZZ38	11.45	3.50225	13.04	0.50639	14.24	4.90222	3	1.1	Leucine-rich PPR motif-containing protein, mitochondrial	TRUE	TRUE	TRUE	FALSE	TRUE					0
LRPPRC	P42704	Y317y	P42704_Y317y _1_1_317_317	F20151103_SF_Prep4_tripleQuench_4mg_AntiBiotin_IP_Rep01.73275.73576.2	20.65	15.56	7.37	2	1	1	0	933.469	Hydrogen	315	(K)	AGyPQYVSEILEK	(V)	AGY(0.99)PQY(0.0)VSEILEK	K:SILAC 2 (Arg 0-10Da Lys 0-8Da)-heavy,y:Biotin Tyramide Labeling	159100	HUMAN	P42704|B8ZZ38	20.65	4.94512	20.43	4.63658	19.85	5.06061	3	1.1	Leucine-rich PPR motif-containing protein, mitochondrial	TRUE	TRUE	TRUE	FALSE	TRUE					0
LRPPRC	P42704	Y570y	P42704_Y570y _1_1_570_570	F20151103_SF_Prep4_tripleQuench_4mg_AntiBiotin_IP_Rep01.23755.23755.3	4.5	4.5	99	1	1	1	0	521.231	Hydrogen	567	(K)	DGRyCQEPR	(G)	DGRY(1.0)CQEPR	R:SILAC 2 (Arg 0-10Da Lys 0-8Da)-heavy,CCarbamidomethylation,y:Biotin Tyramide Labeling	159100	HUMAN	P42704	4.5	-2.31793	NA	NA	4.31	-0.05611	2	1.1	Leucine-rich PPR motif-containing protein, mitochondrial	TRUE	TRUE	TRUE	FALSE	TRUE					0
LRPPRC	P42704	Y623y	P42704_Y623y _1_1_623_623	F20151103_SF_Prep4_tripleQuench_4mg_AntiBiotin_IP_Rep03_151104112150.36242.36395.2	10.26	6.71	99	1	1	1	0	638.326	Hydrogen	618	(K)	IPENIyR	(G)	IPENIY(1.0)R	R:SILAC 2 (Arg 0-10Da Lys 0-8Da)-heavy,y:Biotin Tyramide Labeling	159100	HUMAN	P42704	4.41	3.10576	7.62	3.87641	10.26	3.35797	3	1.1	Leucine-rich PPR motif-containing protein, mitochondrial	TRUE	TRUE	TRUE	FALSE	TRUE					0
LRPPRC	P42704	Y633y	P42704_Y633y _1_1_633_633	F20151103_SF_Prep4_tripleQuench_4mg_AntiBiotin_IP_Rep02_151103181322.66562.66562.3	11.56	8.74	99	1	1	1	0	642.01	Hydrogen	628	(R)	NLLESyHVPELIK	(D)	NLLESY(1.0)HVPELIK	K:SILAC 2 (Arg 0-10Da Lys 0-8Da)-heavy,y:Biotin Tyramide Labeling	159100	HUMAN	P42704	9.45	NA	11.56	4.84158	NA	NA	2	1.1	Leucine-rich PPR motif-containing protein, mitochondrial	TRUE	TRUE	TRUE	FALSE	TRUE					0
LRPPRC	P42704	Y705y	P42704_Y705y _1_1_705_705	F20151103_SF_Prep4_tripleQuench_4mg_AntiBiotin_IP_Rep01.75026.75161.3	20.41	20.11	9.872	2	1	1	0	924.431	Hydrogen	703	(K)	AKyESDMVTGGYAALINLCCR	(H)	AKY(0.99)ESDMVTGGY(0.0)AALINLCCR	K:SILAC 2 (Arg 0-10Da Lys 0-8Da)-heavy,CCarbamidomethylation,RSILAC 2 (Arg 0-10Da Lys 0-8Da)-heavy,y:Biotin Tyramide Labeling	159100	HUMAN	P42704	20.41	3.9774	19.2	3.68205	15.28	4.43276	3	1.1	Leucine-rich PPR motif-containing protein, mitochondrial	TRUE	TRUE	TRUE	FALSE	TRUE					0
LRPPRC	P42704	Y959y	P42704_Y959y _1_1_959_959	F20151103_SF_Prep4_tripleQuench_4mg_AntiBiotin_IP_Rep03_151104112150.61257.61257.3	20.96	16.38	4.032	2	1	1	0	796.372	Hydrogen	949	(K)	LFECDRDQMYyNLLK	(L)	LFECDRDQMY(0.0)Y(0.99)NLLK	C:Carbamidomethylation,RSILAC 2 (Arg 0-10Da Lys 0-8Da)-heavy,KSILAC 2 (Arg 0-10Da Lys 0-8Da)-heavy,y:Biotin Tyramide Labeling	159100	HUMAN	P42704	18.75	5.09096	11.9	4.96	20.96	4.08417	3	1.1	Leucine-rich PPR motif-containing protein, mitochondrial	TRUE	TRUE	TRUE	FALSE	TRUE					0
LRPPRC	P42704	Y1016y	P42704_Y1016y _1_1_1016_1016	F20151103_SF_Prep4_tripleQuench_4mg_AntiBiotin_IP_Rep02_151103181322.83297.83438.3	22.62	23.23	99	1	1	1	0	898.072	Hydrogen	1002	(R)	EGNQEVPFDVPELWyEDEK	(H)	EGNQEVPFDVPELWY(1.0)EDEK	K:SILAC 2 (Arg 0-10Da Lys 0-8Da)-heavy,y:Biotin Tyramide Labeling	159100	HUMAN	P42704	22.26	4.64079	22.62	5.99456	21.91	4.58931	3	1.1	Leucine-rich PPR motif-containing protein, mitochondrial	TRUE	TRUE	TRUE	FALSE	TRUE					0
LRPPRC	P42704	M1078m Y1082y	P42704_Y1082y_1_1_1082_1082	F20151103_SF_Prep4_tripleQuench_4mg_AntiBiotin_IP_Rep03_151104112150.66914.67054.3	17.14	16.35	13.415	1	1	1	0	730.672	Hydrogen	1076	(K)	LLmSEDyFTQAMEVK	(A)	LLM(0.99)SEDY(1.0)FTQAM(0.0)EVK	K:SILAC 2 (Arg 0-10Da Lys 0-8Da)-heavy,m:Oxidized methionine,yBiotin Tyramide Labeling	159100	HUMAN	P42704	9.4	3.77003	9.97	6.7857	17.14	6.66009	3	1.1	Leucine-rich PPR motif-containing protein, mitochondrial	TRUE	TRUE	TRUE	FALSE	TRUE					0
LRPPRC	P42704	Y1215y	P42704_Y1215y _1_1_1215_1215	F20151103_SF_Prep4_tripleQuench_4mg_AntiBiotin_IP_Rep02_151103181322.92948.92948.3	20.59	18.87	13.637	2	1	1	0	696.364	Hydrogen	1210	(K)	VIEPQyFGLAYLFR	(K)	VIEPQY(0.99)FGLAY(0.0)LFR	R:SILAC 2 (Arg 0-10Da Lys 0-8Da)-heavy,y:Biotin Tyramide Labeling	159100	HUMAN	P42704	16.81	5.15209	20.59	5.99927	11.31	NA	3	1.1	Leucine-rich PPR motif-containing protein, mitochondrial	TRUE	TRUE	TRUE	FALSE	TRUE					0
LRPPRC	P42704	Y1321y	P42704_Y1321y _1_1_1321_1321	F20151103_SF_Prep4_tripleQuench_4mg_AntiBiotin_IP_Rep01.45504.45504.2	10.2	10.2	99	1	1	1	0	727.334	Hydrogen	1318	(K)	EEAyNSLMK	(S)	EEAY(1.0)NSLMK	K:SILAC 2 (Arg 0-10Da Lys 0-8Da)-heavy,y:Biotin Tyramide Labeling	159100	HUMAN	P42704	10.2	5.25762	NA	NA	5.62	5.45717	2	1.1	Leucine-rich PPR motif-containing protein, mitochondrial	TRUE	TRUE	TRUE	FALSE	TRUE					0
LRPPRC	P42704	Y1328y	P42704_Y1328y _1_1_1328_1328	F20151103_SF_Prep4_tripleQuench_4mg_AntiBiotin_IP_Rep03_151104112150.19058.19200.2	9.25	6.21	99	1	1	1	0	541.26	Hydrogen	1327	(K)	SyVSEK	(D)	SY(1.0)VSEK	K:SILAC 2 (Arg 0-10Da Lys 0-8Da)-heavy,y:Biotin Tyramide Labeling	159100	HUMAN	P42704	7.13	7.27989	8.48	6.96577	9.25	7.32637	3	1.1	Leucine-rich PPR motif-containing protein, mitochondrial	TRUE	TRUE	TRUE	FALSE	TRUE					0
LRPPRC	P42704	Y1341y	P42704_Y1341y _1_1_1341_1341	F20151103_SF_Prep4_tripleQuench_4mg_AntiBiotin_IP_Rep02_151103181322.31964.32117.3	15.47	11.6	99	1	1	1	0	472.248	Hydrogen	1339	(K)	ALyEHLTAK	(N)	ALY(1.0)EHLTAK	K:SILAC 2 (Arg 0-10Da Lys 0-8Da)-heavy,y:Biotin Tyramide Labeling	159100	HUMAN	P42704	15.02	3.85126	15.47	6.48871	13.27	4.1989	3	1.1	Leucine-rich PPR motif-containing protein, mitochondrial	TRUE	TRUE	TRUE	FALSE	TRUE					0
HSPA9	P38646	Y118y	P38646_Y118y _1_1_118_118	F20151103_SF_Prep4_tripleQuench_4mg_AntiBiotin_IP_Rep02_151103181322.29390.29921.3	20.98	17.45	99	1	1	1	0	702.019	Hydrogen	107	(K)	RQAVTNPNNTFyATK	(R)	RQAVTNPNNTFY(1.0)ATK	R:SILAC 2 (Arg 0-10Da Lys 0-8Da)-heavy,KSILAC 2 (Arg 0-10Da Lys 0-8Da)-heavy,y:Biotin Tyramide Labeling	73964.5	HUMAN	P38646	20.21	8.68103	20.98	9.10882	19.71	8.00967	3	2.1	Stress-70 protein, mitochondrial	FALSE	NA	TRUE	FALSE	TRUE					0
HSPA9	P38646	Y128y	P38646_Y128y _1_1_128_128	F20151103_SF_Prep4_tripleQuench_4mg_AntiBiotin_IP_Rep01.23318.23464.3	9.21	7.08	99	1	1	1	0	510.247	Hydrogen	127	(R)	RyDDPEVQK	(D)	RY(1.0)DDPEVQK	R:SILAC 2 (Arg 0-10Da Lys 0-8Da)-heavy,KSILAC 2 (Arg 0-10Da Lys 0-8Da)-heavy,y:Biotin Tyramide Labeling	73964.5	HUMAN	P38646	9.21	6.43065	9.18	5.50034	8.13	5.80117	3	2.1	Stress-70 protein, mitochondrial	FALSE	NA	TRUE	FALSE	TRUE					0
HSPA9	P38646	Y161y	P38646_Y161y _1_1_161_161	F20151103_SF_Prep4_tripleQuench_4mg_AntiBiotin_IP_Rep03_151104112150.81846.81846.2	19.53	19.76	99	1	1	1	0	962.005	Hydrogen	160	(K)	LySPSQIGAFVLMK	(M)	LY(1.0)SPSQIGAFVLMK	K:SILAC 2 (Arg 0-10Da Lys 0-8Da)-heavy,y:Biotin Tyramide Labeling	73964.5	HUMAN	P38646	17.73	3.53222	18.42	5.27806	19.53	4.49007	3	2.1	Stress-70 protein, mitochondrial	FALSE	NA	TRUE	FALSE	TRUE					0
HSPA9	P38646	Y181y	P38646_Y181y _1_1_181_181	F20151103_SF_Prep4_tripleQuench_4mg_AntiBiotin_IP_Rep01.29894.29894.3	18.83	18.05	99	1	1	1	0	657.321	Hydrogen	174	(K)	MKETAENyLGHTAK	(N)	MKETAENY(1.0)LGHTAK	K:SILAC 2 (Arg 0-10Da Lys 0-8Da)-heavy,y:Biotin Tyramide Labeling	73964.5	HUMAN	P38646	18.83	6.74875	11.14	6.78814	15.44	3.02406	3	2.1	Stress-70 protein, mitochondrial	FALSE	NA	TRUE	FALSE	TRUE					0
HSPA9	P38646	Y196y	P38646_Y196y _1_1_196_196	F20151103_SF_Prep4_tripleQuench_4mg_AntiBiotin_IP_Rep03_151104112150.67183.67183.3	12.43	8.54	99	1	1	1	0	689.338	Hydrogen	188	(K)	NAVITVPAyFNDSQR	(Q)	NAVITVPAY(1.0)FNDSQR	R:SILAC 2 (Arg 0-10Da Lys 0-8Da)-heavy,y:Biotin Tyramide Labeling	73964.5	HUMAN	P38646	11.81	5.08519	NA	NA	12.43	4.36928	2	2.1	Stress-70 protein, mitochondrial	FALSE	NA	TRUE	FALSE	TRUE					0
HSPA9	P38646	Y331y	P38646_Y331y _1_1_331_331	F20151103_SF_Prep4_tripleQuench_4mg_AntiBiotin_IP_Rep02_151103181322.69828.69828.3	26.84	17.28	99	1	1	1	0	1073.52	Hydrogen	315	(K)	AKCELSSSVQTDINLPyLTMDSSGPK	(H)	AKCELSSSVQTDINLPY(1.0)LTMDSSGPK	K:SILAC 2 (Arg 0-10Da Lys 0-8Da)-heavy,CCarbamidomethylation,y:Biotin Tyramide Labeling	73964.5	HUMAN	P38646	26.33	6.3406	26.84	7.43621	7.2	5.87764	3	2.1	Stress-70 protein, mitochondrial	FALSE	NA	TRUE	FALSE	TRUE					0
HSPA9	P38646	Y652y	P38646_Y652y _1_1_652_652	F20151103_SF_Prep4_tripleQuench_4mg_AntiBiotin_IP_Rep03_151104112150.57717.58369.2	12.88	9.42	99	1	1	1	0	635.809	Hydrogen	647	(K)	LFEMAyK	(K)	LFEMAY(1.0)K	K:SILAC 2 (Arg 0-10Da Lys 0-8Da)-heavy,y:Biotin Tyramide Labeling	73964.5	HUMAN	P38646	11.82	6.28185	12.48	4.51516	12.88	5.78096	3	2.1	Stress-70 protein, mitochondrial	FALSE	NA	TRUE	FALSE	TRUE					0
TRAP1	Q12931	Y106y	Q12931_Y106y _1_1_106_106	F20151103_SF_Prep4_tripleQuench_4mg_AntiBiotin_IP_Rep03_151104112150.25370.25887.2	11.9	3.22	99	1	1	1	0	548.267	Hydrogen	104	(R)	SLySEK	(E)	SLY(1.0)SEK	K:SILAC 2 (Arg 0-10Da Lys 0-8Da)-heavy,y:Biotin Tyramide Labeling	80393.8	HUMAN	Q12931|Q12931-2	8.81	6.40193	10.49	4.52763	11.9	3.44996	3	3.1	Heat shock protein 75 kDa, mitochondrial	TRUE	TRUE	TRUE	FALSE	TRUE					0
TRAP1	Q12931	Y277y	Q12931_Y277y _1_1_277_277	F20151103_SF_Prep4_tripleQuench_4mg_AntiBiotin_IP_Rep02_151103181322.83073.83073.3	16.48	15.68	14.153	2	1	1	0	683.338	Hydrogen	277	(K)	ySNFVSFPLYLNGR	(R)	Y(0.99)SNFVSFPLY(0.0)LNGR	R:SILAC 2 (Arg 0-10Da Lys 0-8Da)-heavy,y:Biotin Tyramide Labeling	80393.8	HUMAN	Q12931|Q12931-2|I3L0K7	15.98	6.2471	16.48	7.75575	14.82	4.18797	3	3.1	Heat shock protein 75 kDa, mitochondrial	TRUE	TRUE	TRUE	FALSE	TRUE					0
TRAP1	Q12931	Y286y	Q12931_Y286y _1_1_286_286	F20151103_SF_Prep4_tripleQuench_4mg_AntiBiotin_IP_Rep03_151104112150.79673.79673.3	9.57	6.31	9.569	2	1	1	0	683.338	Hydrogen	277	(K)	YSNFVSFPLyLNGR	(R)	Y(0.0)SNFVSFPLY(0.99)LNGR	R:SILAC 2 (Arg 0-10Da Lys 0-8Da)-heavy,y:Biotin Tyramide Labeling	80393.8	HUMAN	Q12931|Q12931-2|I3L0K7	7.55	6.81655	NA	NA	9.57	5.70641	2	3.1	Heat shock protein 75 kDa, mitochondrial	TRUE	TRUE	TRUE	FALSE	TRUE					0
TRAP1	Q12931	Y317y	Q12931_Y317y _1_1_317_317	F20151103_SF_Prep4_tripleQuench_4mg_AntiBiotin_IP_Rep01.14620.14620.2	15.88	13.59	99	1	1	1	0	650.816	Hydrogen	317	(R)	yVAQAHDK	(P)	Y(1.0)VAQAHDK	K:SILAC 2 (Arg 0-10Da Lys 0-8Da)-heavy,y:Biotin Tyramide Labeling	80393.8	HUMAN	Q12931|Q12931-2|I3L0K7	15.88	5.76778	9.45	7.55199	7.17	3.59341	3	3.1	Heat shock protein 75 kDa, mitochondrial	TRUE	TRUE	TRUE	FALSE	TRUE					0
TRAP1	Q12931	Y331y	Q12931_Y331y _1_1_331_331	F20151103_SF_Prep4_tripleQuench_4mg_AntiBiotin_IP_Rep03_151104112150.25714.25714.3	7.38	5.77	7.378	2	1	1	0	398.536	Hydrogen	327	(R)	YTLHyK	(T)	Y(0.0)TLHY(0.99)K	K:SILAC 2 (Arg 0-10Da Lys 0-8Da)-heavy,y:Biotin Tyramide Labeling	80393.8	HUMAN	Q12931|Q12931-2|I3L0K7	5.06	4.85659	6.37	3.95926	7.38	NA	3	3.1	Heat shock protein 75 kDa, mitochondrial	TRUE	TRUE	TRUE	FALSE	TRUE					0
TRAP1	Q12931	Y366y	Q12931_Y366y _1_1_366_366	F20151103_SF_Prep4_tripleQuench_4mg_AntiBiotin_IP_Rep01.52115.52257.2	15.55	12.23	99	1	1	1	0	776.889	Hydrogen	358	(R)	ELGSSVALySR	(K)	ELGSSVALY(1.0)SR	R:SILAC 2 (Arg 0-10Da Lys 0-8Da)-heavy,y:Biotin Tyramide Labeling	80393.8	HUMAN	Q12931|Q12931-2|I3L0K7	15.55	8.69764	14.94	7.51333	15.17	5.70165	3	3.1	Heat shock protein 75 kDa, mitochondrial	TRUE	TRUE	TRUE	FALSE	TRUE					0
TRAP1	Q12931	Y498y	Q12931_Y498y _1_1_498_498	F20151103_SF_Prep4_tripleQuench_4mg_AntiBiotin_IP_Rep02_151103181322.50780.50780.2	11.57	8.91	3.52	2	1	1	0	827.889	Hydrogen	496	(R)	NIyYLCAPNR	(H)	NIY(0.99)Y(0.0)LCAPNR	C:Carbamidomethylation,RSILAC 2 (Arg 0-10Da Lys 0-8Da)-heavy,y:Biotin Tyramide Labeling	80393.8	HUMAN	Q12931|Q12931-2|I3L0K7	11.21	5.57429	11.57	5.29054	10.07	5.89333	3	3.1	Heat shock protein 75 kDa, mitochondrial	TRUE	TRUE	TRUE	FALSE	TRUE					0
TRAP1	Q12931	Y513y M517m	Q12931_Y513y_1_1_513_513	F20151103_SF_Prep4_tripleQuench_4mg_AntiBiotin_IP_Rep03_151104112150.19682.19682.3	13.21	13.21	1.175	2	1	1	0	654.299	Hydrogen	506	(R)	HLAEHSPyYEAmK	(K)	HLAEHSPY(0.99)Y(0.0)EAM(1.0)K	K:SILAC 2 (Arg 0-10Da Lys 0-8Da)-heavy,y:Biotin Tyramide Labeling,mOxidized methionine	80393.8	HUMAN	Q12931|Q12931-2|I3L0K7	19.36	6.27146	21.51	7.40478	13.21	3.61769	3	3.1	Heat shock protein 75 kDa, mitochondrial	TRUE	TRUE	TRUE	FALSE	TRUE					0
TRAP1	Q12931	Y514y	Q12931_Y514y _1_1_514_514	F20151103_SF_Prep4_tripleQuench_4mg_AntiBiotin_IP_Rep03_151104112150.25853.25853.3	19.99	19.99	2.028	2	1	1	0	648.967	Hydrogen	506	(R)	HLAEHSPYyEAMK	(K)	HLAEHSPY(0.0)Y(0.99)EAMK	K:SILAC 2 (Arg 0-10Da Lys 0-8Da)-heavy,y:Biotin Tyramide Labeling	80393.8	HUMAN	Q12931	NA	NA	15.32	4.12477	19.99	6.50538	2	3.1	Heat shock protein 75 kDa, mitochondrial	TRUE	TRUE	TRUE	FALSE	TRUE					0
TRAP1	Q12931	Y559y	Q12931_Y559y _1_1_559_559	F20151103_SF_Prep4_tripleQuench_4mg_AntiBiotin_IP_Rep02_151103181322.49760.49760.4	12.3	12.3	99	1	1	1	0	534.79	Hydrogen	546	(K)	KLISVETDIVVDHyK	(E)	KLISVETDIVVDHY(1.0)K	K:SILAC 2 (Arg 0-10Da Lys 0-8Da)-heavy,y:Biotin Tyramide Labeling	80393.8	HUMAN	Q12931	11.95	10.2254	12.3	NA	NA	NA	2	3.1	Heat shock protein 75 kDa, mitochondrial	TRUE	TRUE	TRUE	FALSE	TRUE					0
GFM1	Q96RP9-2	Y68y	Q96RP9-2_Y68y _1_1_68_68	F20151103_SF_Prep4_tripleQuench_4mg_AntiBiotin_IP_Rep02_151103181322.38419.38717.2	12.27	6.17	3.136	2	1	1	0	621.814	Hydrogen	66	(R)	VLyYTGR	(I)	VLY(0.99)Y(0.0)TGR	R:SILAC 2 (Arg 0-10Da Lys 0-8Da)-heavy,y:Biotin Tyramide Labeling	86552.3	HUMAN	Q96RP9-2|C9IZ01|F8WAU4	11.91	7.77235	12.27	5.4823	12.13	7.53836	3	4.1	Isoform 2 of Elongation factor G, mitochondrial	TRUE	NA	TRUE	FALSE	TRUE					0
GFM1	Q96RP9-2	Y108y	Q96RP9-2_Y108y _1_1_108_108	F20151103_SF_Prep4_tripleQuench_4mg_AntiBiotin_IP_Rep02_151103181322.67244.67244.2	8.08	7.48	99	1	1	1	0	970.478	Hydrogen	99	(R)	GITIQSAATyTMWK	(D)	GITIQSAATY(1.0)TMWK	K:SILAC 2 (Arg 0-10Da Lys 0-8Da)-heavy,y:Biotin Tyramide Labeling	86552.3	HUMAN	Q96RP9-2	6.53	NA	8.08	NA	NA	NA	2	4.1	Isoform 2 of Elongation factor G, mitochondrial	TRUE	NA	TRUE	FALSE	TRUE					0
GFM1	Q96RP9-2	Y165y	Q96RP9-2_Y165y _1_1_165_165	F20151103_SF_Prep4_tripleQuench_4mg_AntiBiotin_IP_Rep02_151103181322.88310.88310.2	6.88	4.7	99	1	1	1	0	862.954	Hydrogen	165	(R)	yNVPFLTFINK	(L)	Y(1.0)NVPFLTFINK	K:SILAC 2 (Arg 0-10Da Lys 0-8Da)-heavy,y:Biotin Tyramide Labeling	86552.3	HUMAN	Q96RP9-2|C9IZ01|F8WAU4	4.46	0.7656	6.88	2.88037	NA	NA	2	4.1	Isoform 2 of Elongation factor G, mitochondrial	TRUE	NA	TRUE	FALSE	TRUE					0
GFM1	Q96RP9-2	Y254y	Q96RP9-2_Y254y _1_1_254_254	F20151103_SF_Prep4_tripleQuench_4mg_AntiBiotin_IP_Rep01.53675.54139.2	11.21	6.28	99	1	1	1	0	709.854	Hydrogen	254	(R)	yGEIPAELR	(A)	Y(1.0)GEIPAELR	R:SILAC 2 (Arg 0-10Da Lys 0-8Da)-heavy,y:Biotin Tyramide Labeling	86552.3	HUMAN	Q96RP9-2|C9IZ01|F8WAU4	11.21	0.84486	9.34	1.06187	9.35	1.33299	3	4.1	Isoform 2 of Elongation factor G, mitochondrial	TRUE	NA	TRUE	FALSE	TRUE					0
GFM1	Q96RP9-2	Y389y	Q96RP9-2_Y389y _1_1_389_389	F20151103_SF_Prep4_tripleQuench_4mg_AntiBiotin_IP_Rep03_151104112150.45877.45877.2	8.35	4.36	99	1	1	1	0	677.846	Hydrogen	384	(R)	FGQLTyVR	(S)	FGQLTY(1.0)VR	R:SILAC 2 (Arg 0-10Da Lys 0-8Da)-heavy,y:Biotin Tyramide Labeling	86552.3	HUMAN	Q96RP9-2	NA	NA	6.29	4.13072	8.35	2.91686	2	4.1	Isoform 2 of Elongation factor G, mitochondrial	TRUE	NA	TRUE	FALSE	TRUE					0
GFM1	Q96RP9-2	Y404y	Q96RP9-2_Y404y _1_1_404_404	F20151103_SF_Prep4_tripleQuench_4mg_AntiBiotin_IP_Rep01.27150.27150.2	8.24	4.95	99	1	1	1	0	723.861	Hydrogen	399	(K)	KGDTIyNTR	(T)	KGDTIY(1.0)NTR	K:SILAC 2 (Arg 0-10Da Lys 0-8Da)-heavy,RSILAC 2 (Arg 0-10Da Lys 0-8Da)-heavy,y:Biotin Tyramide Labeling	86552.3	HUMAN	Q96RP9-2|C9IZ01|F8WAU4	8.24	NA	NA	NA	6.07	5.04199	2	4.1	Isoform 2 of Elongation factor G, mitochondrial	TRUE	NA	TRUE	FALSE	TRUE					0
GFM1	Q96RP9-2	Y502y	Q96RP9-2_Y502y _1_1_502_502	F20151103_SF_Prep4_tripleQuench_4mg_AntiBiotin_IP_Rep03_151104112150.52190.52190.4	13.97	7.16	99	1	1	1	0	631.808	Hydrogen	492	(R)	FTREDPTFKVyFDTENK	(E)	FTREDPTFKVY(1.0)FDTENK	R:SILAC 2 (Arg 0-10Da Lys 0-8Da)-heavy,KSILAC 2 (Arg 0-10Da Lys 0-8Da)-heavy,y:Biotin Tyramide Labeling	86552.3	HUMAN	Q96RP9-2|C9IZ01	12.67	3.59408	NA	NA	13.97	2.19239	2	4.1	Isoform 2 of Elongation factor G, mitochondrial	TRUE	NA	TRUE	FALSE	TRUE					0
GFM1	Q96RP9-2	Y531y	Q96RP9-2_Y531y _1_1_531_531	F20151103_SF_Prep4_tripleQuench_4mg_AntiBiotin_IP_Rep02_151103181322.24739.24739.3	18.2	18.2	99	1	1	1	0	732.362	Hydrogen	527	(R)	LEREyGCPCITGKPK	(V)	LEREY(1.0)GCPCITGKPK	R:SILAC 2 (Arg 0-10Da Lys 0-8Da)-heavy,CCarbamidomethylation,KSILAC 2 (Arg 0-10Da Lys 0-8Da)-heavy,y:Biotin Tyramide Labeling	86552.3	HUMAN	Q96RP9-2|C9IZ01	11.51	8.31949	18.2	8.7407	13.32	5.03877	3	4.1	Isoform 2 of Elongation factor G, mitochondrial	TRUE	NA	TRUE	FALSE	TRUE					0
GFM1	Q96RP9-2	Y732y	Q96RP9-2_Y732y _1_1_732_732	F20151103_SF_Prep4_tripleQuench_4mg_AntiBiotin_IP_Rep02_151103181322.26686.26686.3	17.01	17.01	1.38	2	1	1	0	726.308	Hydrogen	724	(R)	SCTEGKGEyTMEYSR	(Y)	SCTEGKGEY(0.99)TMEY(0.0)SR	C:Carbamidomethylation,KSILAC 2 (Arg 0-10Da Lys 0-8Da)-heavy,RSILAC 2 (Arg 0-10Da Lys 0-8Da)-heavy,y:Biotin Tyramide Labeling	86552.3	HUMAN	Q96RP9|Q96RP9-2	4.3	8.29232	17.01	3.51719	10.82	7.34007	3	4.1	Isoform 2 of Elongation factor G, mitochondrial	TRUE	NA	TRUE	FALSE	TRUE					0
GFM1	Q96RP9-2	Y736y	Q96RP9-2_Y736y _1_1_736_736	F20151103_SF_Prep4_tripleQuench_4mg_AntiBiotin_IP_Rep02_151103181322.30671.30671.3	12.36	12.36	6.359	2	1	1	0	726.309	Hydrogen	724	(R)	SCTEGKGEYTMEySR	(Y)	SCTEGKGEY(0.0)TMEY(0.99)SR	C:Carbamidomethylation,KSILAC 2 (Arg 0-10Da Lys 0-8Da)-heavy,RSILAC 2 (Arg 0-10Da Lys 0-8Da)-heavy,y:Biotin Tyramide Labeling	86552.3	HUMAN	Q96RP9|Q96RP9-2	11.78	8.29232	12.36	6.25522	12.35	6.67624	3	4.1	Isoform 2 of Elongation factor G, mitochondrial	TRUE	NA	TRUE	FALSE	TRUE					0
GFM1	Q96RP9-2	Y754y	Q96RP9-2_Y754y _1_1_754_754	F20151103_SF_Prep4_tripleQuench_4mg_AntiBiotin_IP_Rep01.53433.53601.2	17.54	14.66	99	1	1	1	0	794.422	Hydrogen	754	(K)	yLEATGQLPVK	(K)	Y(1.0)LEATGQLPVK	K:SILAC 2 (Arg 0-10Da Lys 0-8Da)-heavy,y:Biotin Tyramide Labeling	86552.3	HUMAN	Q96RP9-2	17.54	7.69866	16.2	5.76822	17.3	6.42871	3	4.1	Isoform 2 of Elongation factor G, mitochondrial	TRUE	NA	TRUE	FALSE	TRUE					0
SHMT2	P34897	Y105y	P34897_Y105y _1_1_105_105	F20151103_SF_Prep4_tripleQuench_4mg_AntiBiotin_IP_Rep03_151104112150.80888.80888.2	21.35	18.56	1.157	2	1	1	0	1193.07	Hydrogen	105	(R)	yYGGAEVVDEIELLCQR	(R)	Y(0.99)Y(0.0)GGAEVVDEIELLCQR	C:Carbamidomethylation,RSILAC 2 (Arg 0-10Da Lys 0-8Da)-heavy,y:Biotin Tyramide Labeling	56448.4	HUMAN	P34897|P34897-2|P34897-3|G3V540|G3V2E4	19.34	4.73946	10.5	4.91622	21.35	6.80327	3	5.1	Serine hydroxymethyltransferase, mitochondrial	TRUE	NA	TRUE	FALSE	TRUE					0
SHMT2	P34897	Y176y	P34897_Y176y _1_1_176_176	F20151103_SF_Prep4_tripleQuench_4mg_AntiBiotin_IP_Rep01.67192.67328.3	21.68	19.45	99	1	1	1	0	875.752	Hydrogen	161	(R)	IMGLDLPDGGHLTHGyMSDVK	(R)	IMGLDLPDGGHLTHGY(1.0)MSDVK	K:SILAC 2 (Arg 0-10Da Lys 0-8Da)-heavy,y:Biotin Tyramide Labeling	56448.4	HUMAN	P34897|P34897-2|P34897-3|G3V540	21.68	6.66335	19.73	6.53528	18.75	4.7575	3	5.1	Serine hydroxymethyltransferase, mitochondrial	TRUE	NA	TRUE	FALSE	TRUE					0
SHMT2	P34897	M162m Y176y	P34897_Y176y_1_1_176_176	F20151103_SF_Prep4_tripleQuench_4mg_AntiBiotin_IP_Rep03_151104112150.46872.47023.5	24.92	22.24	24.918	1	1	1	0	562.274	Hydrogen	161	(R)	ImGLDLPDGGHLTHGyMSDVKR	(I)	IM(0.99)GLDLPDGGHLTHGY(1.0)M(0.0)SDVKR	K:SILAC 2 (Arg 0-10Da Lys 0-8Da)-heavy,RSILAC 2 (Arg 0-10Da Lys 0-8Da)-heavy,m:Oxidized methionine,yBiotin Tyramide Labeling	56448.4	HUMAN	P34897|P34897-2|P34897-3|G3V540	24.75	6.52867	24.07	6.78039	24.92	5.25641	3	5.1	Serine hydroxymethyltransferase, mitochondrial	TRUE	NA	TRUE	FALSE	TRUE					0
SHMT2	P34897	Y206y	P34897_Y206y _1_1_206_206	F20151103_SF_Prep4_tripleQuench_4mg_AntiBiotin_IP_Rep01.72484.72484.2	13.87	9.02	99	1	1	1	0	960.501	Hydrogen	201	(K)	TGLIDyNQLALTAR	(L)	TGLIDY(1.0)NQLALTAR	R:SILAC 2 (Arg 0-10Da Lys 0-8Da)-heavy,y:Biotin Tyramide Labeling	56448.4	HUMAN	P34897|P34897-3	13.87	5.17392	12.83	7.72987	12.72	4.55721	3	5.1	Serine hydroxymethyltransferase, mitochondrial	TRUE	NA	TRUE	FALSE	TRUE					0
SHMT2	P34897	Y309y	P34897_Y309y _1_1_309_309	F20151103_SF_Prep4_tripleQuench_4mg_AntiBiotin_IP_Rep01.55568.55710.2	9.94	4.81	99	1	1	1	0	770.856	Hydrogen	306	(R)	EIPyTFEDR	(I)	EIPY(1.0)TFEDR	R:SILAC 2 (Arg 0-10Da Lys 0-8Da)-heavy,y:Biotin Tyramide Labeling	56448.4	HUMAN	P34897|P34897-2|P34897-3	9.94	4.37501	8.93	4.18252	NA	NA	2	5.1	Serine hydroxymethyltransferase, mitochondrial	TRUE	NA	TRUE	FALSE	TRUE					0
SHMT2	P34897	Y105y Y106y	P34897_Y105yY106y_2_2_105_106	F20151103_SF_Prep4_tripleQuench_4mg_AntiBiotin_IP_Rep02_151103181322.91840.91840.3	16.12	17.45	99	2	2	2	0	916.085	Hydrogen	105	(R)	yyGGAEVVDEIELLCQR	(R)	Y(1.0)Y(1.0)GGAEVVDEIELLCQR	C:Carbamidomethylation,RSILAC 2 (Arg 0-10Da Lys 0-8Da)-heavy,y:Biotin Tyramide Labeling	56448.4	HUMAN	P34897	NA	NA	16.12	3.23249	4.36	NA	2	5.1	Serine hydroxymethyltransferase, mitochondrial	TRUE	NA	TRUE	FALSE	TRUE					0
IARS2	Q9NSE4	Y60y	Q9NSE4_Y60y _1_1_60_60	F20151103_SF_Prep4_tripleQuench_4mg_AntiBiotin_IP_Rep01.66934.67521.3	18.97	16.09	99	1	1	1	0	725.709	Hydrogen	60	(R)	yRDTVLLPQTSFPMK	(L)	Y(1.0)RDTVLLPQTSFPMK	R:SILAC 2 (Arg 0-10Da Lys 0-8Da)-heavy,KSILAC 2 (Arg 0-10Da Lys 0-8Da)-heavy,y:Biotin Tyramide Labeling	114759	HUMAN	Q9NSE4	18.97	6.26878	18.69	5.98522	14.19	5.54007	3	6.1	Isoleucine--tRNA ligase, mitochondrial	FALSE	TRUE	TRUE	FALSE	TRUE		TRANSMEM 30 50 Helical. {ECO:0000256|SAM:Phobius}.			0
IARS2	Q9NSE4	Y231y	Q9NSE4_Y231y _1_1_231_231	F20151103_SF_Prep4_tripleQuench_4mg_AntiBiotin_IP_Rep01.49418.49418.2	12.43	12.43	8.531	2	1	1	0	732.824	Hydrogen	226	(R)	TFYQMyDK	(G)	TFY(0.0)QMY(0.99)DK	K:SILAC 2 (Arg 0-10Da Lys 0-8Da)-heavy,y:Biotin Tyramide Labeling	114759	HUMAN	Q9NSE4|F6SBX2	12.43	4.59289	10.85	3.95955	4.96	4.43364	3	6.1	Isoleucine--tRNA ligase, mitochondrial	FALSE	TRUE	TRUE	FALSE	TRUE		TRANSMEM 30 50 Helical. {ECO:0000256|SAM:Phobius}.			0
IARS2	Q9NSE4	Y240y	Q9NSE4_Y240y _1_1_240_240	F20151103_SF_Prep4_tripleQuench_4mg_AntiBiotin_IP_Rep03_151104112150.48421.48421.3	10.66	10.01	99	1	1	1	0	607.305	Hydrogen	239	(R)	SyKPVFWSPSSR	(T)	SY(1.0)KPVFWSPSSR	K:SILAC 2 (Arg 0-10Da Lys 0-8Da)-heavy,RSILAC 2 (Arg 0-10Da Lys 0-8Da)-heavy,y:Biotin Tyramide Labeling	114759	HUMAN	Q9NSE4|F6SBX2	10.36	6.26053	NA	NA	10.66	5.28669	2	6.1	Isoleucine--tRNA ligase, mitochondrial	FALSE	TRUE	TRUE	FALSE	TRUE		TRANSMEM 30 50 Helical. {ECO:0000256|SAM:Phobius}.			0
IARS2	Q9NSE4	Y260y	Q9NSE4_Y260y _1_1_260_260	F20151103_SF_Prep4_tripleQuench_4mg_AntiBiotin_IP_Rep03_151104112150.45664.45664.3	22.37	18.62	99	1	1	1	0	767.368	Hydrogen	251	(R)	TALAEAELEyNPEHVSR	(S)	TALAEAELEY(1.0)NPEHVSR	R:SILAC 2 (Arg 0-10Da Lys 0-8Da)-heavy,y:Biotin Tyramide Labeling	114759	HUMAN	Q9NSE4|F6SBX2	20.61	5.35987	22.24	4.32195	22.37	5.83671	3	6.1	Isoleucine--tRNA ligase, mitochondrial	FALSE	TRUE	TRUE	FALSE	TRUE		TRANSMEM 30 50 Helical. {ECO:0000256|SAM:Phobius}.			0
IARS2	Q9NSE4	Y463y	Q9NSE4_Y463y _1_1_463_463	F20151103_SF_Prep4_tripleQuench_4mg_AntiBiotin_IP_Rep01.47542.47542.3	11.45	11.45	3.623	2	1	1	0	569.606	Hydrogen	459	(K)	LVHSyPYDWR	(T)	LVHSY(0.99)PY(0.0)DWR	R:SILAC 2 (Arg 0-10Da Lys 0-8Da)-heavy,y:Biotin Tyramide Labeling	114759	HUMAN	Q9NSE4|F6SBX2	11.45	4.53658	7.71	2.92789	6.39	1.63974	3	6.1	Isoleucine--tRNA ligase, mitochondrial	FALSE	TRUE	TRUE	FALSE	TRUE		TRANSMEM 30 50 Helical. {ECO:0000256|SAM:Phobius}.			0
IARS2	Q9NSE4	Y543y	Q9NSE4_Y543y _1_1_543_543	F20151103_SF_Prep4_tripleQuench_4mg_AntiBiotin_IP_Rep03_151104112150.37044.37044.3	23.77	21.85	99	1	1	1	0	799.411	Hydrogen	539	(K)	TKDEyLINSQTTEHIVK	(L)	TKDEY(1.0)LINSQTTEHIVK	K:SILAC 2 (Arg 0-10Da Lys 0-8Da)-heavy,y:Biotin Tyramide Labeling	114759	HUMAN	Q9NSE4|F6SBX2	19.33	2.74836	20.37	4.19659	23.77	2.33832	3	6.1	Isoleucine--tRNA ligase, mitochondrial	FALSE	TRUE	TRUE	FALSE	TRUE		TRANSMEM 30 50 Helical. {ECO:0000256|SAM:Phobius}.			0
IARS2	Q9NSE4	Y807y	Q9NSE4_Y807y _1_1_807_807	F20151103_SF_Prep4_tripleQuench_4mg_AntiBiotin_IP_Rep03_151104112150.19851.19997.2	16.02	6.74	99	1	1	1	0	681.819	Hydrogen	804	(K)	DRLyCEK	(E)	DRLY(1.0)CEK	R:SILAC 2 (Arg 0-10Da Lys 0-8Da)-heavy,CCarbamidomethylation,KSILAC 2 (Arg 0-10Da Lys 0-8Da)-heavy,y:Biotin Tyramide Labeling	114759	HUMAN	Q9NSE4|F6SBX2	15.33	7.77013	13.56	9.20554	16.02	7.89104	3	6.1	Isoleucine--tRNA ligase, mitochondrial	FALSE	TRUE	TRUE	FALSE	TRUE		TRANSMEM 30 50 Helical. {ECO:0000256|SAM:Phobius}.			0
IARS2	Q9NSE4	Y901y	Q9NSE4_Y901y _1_1_901_901	F20151103_SF_Prep4_tripleQuench_4mg_AntiBiotin_IP_Rep03_151104112150.14978.14978.2	8.11	3.62	99	1	1	1	0	532.752	Hydrogen	897	(K)	NAAEyK	(V)	NAAEY(1.0)K	K:SILAC 2 (Arg 0-10Da Lys 0-8Da)-heavy,y:Biotin Tyramide Labeling	114759	HUMAN	Q9NSE4|F6SBX2	5.78	3.37642	6.81	4.22334	8.11	0.26945	3	6.1	Isoleucine--tRNA ligase, mitochondrial	FALSE	TRUE	TRUE	FALSE	TRUE		TRANSMEM 30 50 Helical. {ECO:0000256|SAM:Phobius}.			0
IARS2	Q9NSE4	Y993y	Q9NSE4_Y993y _1_1_993_993	F20151103_SF_Prep4_tripleQuench_4mg_AntiBiotin_IP_Rep01.36150.36596.2	17.36	17.36	99	1	1	1	0	885.887	Hydrogen	993	(K)	yTAESSDTLCPR	(C)	Y(1.0)TAESSDTLCPR	C:Carbamidomethylation,RSILAC 2 (Arg 0-10Da Lys 0-8Da)-heavy,y:Biotin Tyramide Labeling	114759	HUMAN	Q9NSE4|F6SBX2	17.36	4.87149	17.34	7.90781	16.84	NA	3	6.1	Isoleucine--tRNA ligase, mitochondrial	FALSE	TRUE	TRUE	FALSE	TRUE		TRANSMEM 30 50 Helical. {ECO:0000256|SAM:Phobius}.			0
DHX30	Q7L2E3-2	Y130y	Q7L2E3-2_Y130y _1_1_130_130	F20151103_SF_Prep4_tripleQuench_4mg_AntiBiotin_IP_Rep01.34984.35117.2	13.31	10.8	99	1	1	1	0	712.337	Hydrogen	124	(K)	SVEVEGyGSK	(K)	SVEVEGY(1.0)GSK	K:SILAC 2 (Arg 0-10Da Lys 0-8Da)-heavy,y:Biotin Tyramide Labeling	137140	HUMAN	Q7L2E3-2|H7BXY3|Q7L2E3-3	13.31	5.24049	11.96	2.85396	10.45	6.86122	3	7.1	Isoform 2 of Putative ATP-dependent RNA helicase DHX30	TRUE	NA	TRUE	FALSE	TRUE					0
DHX30	Q7L2E3-2	Y358y	Q7L2E3-2_Y358y _1_1_358_358	F20151103_SF_Prep4_tripleQuench_4mg_AntiBiotin_IP_Rep01.75757.75757.4	21.82	13.4	99	1	1	1	0	742.13	Hydrogen	342	(K)	SLGLVDRNNEPLTHAMyNLASLR	(E)	SLGLVDRNNEPLTHAMY(1.0)NLASLR	R:SILAC 2 (Arg 0-10Da Lys 0-8Da)-heavy,y:Biotin Tyramide Labeling	137140	HUMAN	Q7L2E3-2|Q7L2E3-3|H7BXY3	21.82	4.59447	10.75	4.57681	NA	NA	2	7.1	Isoform 2 of Putative ATP-dependent RNA helicase DHX30	TRUE	NA	TRUE	FALSE	TRUE					0
DHX30	Q7L2E3-2	Y393y	Q7L2E3-2_Y393y _1_1_393_393	F20151103_SF_Prep4_tripleQuench_4mg_AntiBiotin_IP_Rep01.76770.76913.4	23.59	20.61	99	1	1	1	0	727.876	Hydrogen	385	(R)	KIETFLNHyPVESSWIAPELR	(L)	KIETFLNHY(1.0)PVESSWIAPELR	K:SILAC 2 (Arg 0-10Da Lys 0-8Da)-heavy,RSILAC 2 (Arg 0-10Da Lys 0-8Da)-heavy,y:Biotin Tyramide Labeling	137140	HUMAN	Q7L2E3-2|H7BXY3|Q7L2E3-3	23.59	5.49261	23.19	4.06986	22.5	4.87787	3	7.1	Isoform 2 of Putative ATP-dependent RNA helicase DHX30	TRUE	NA	TRUE	FALSE	TRUE					0
DHX30	Q7L2E3-2	Y644y	Q7L2E3-2_Y644y _1_1_644_644	F20151103_SF_Prep4_tripleQuench_4mg_AntiBiotin_IP_Rep03_151104112150.55444.55444.2	13.4	9.13	99	1	1	1	0	703.859	Hydrogen	639	(K)	VPGFMyPVK	(E)	VPGFMY(1.0)PVK	K:SILAC 2 (Arg 0-10Da Lys 0-8Da)-heavy,y:Biotin Tyramide Labeling	137140	HUMAN	Q7L2E3-2|H7BXY3|Q7L2E3-3	13.18	2.21783	10.48	3.55985	13.4	4.2228	3	7.1	Isoform 2 of Putative ATP-dependent RNA helicase DHX30	TRUE	NA	TRUE	FALSE	TRUE					0
DHX30	Q7L2E3-2	Y894y	Q7L2E3-2_Y894y _1_1_894_894	F20151103_SF_Prep4_tripleQuench_4mg_AntiBiotin_IP_Rep02_151103181322.92861.92861.4	27.63	24.54	99	1	1	1	0	856.707	Hydrogen	875	(K)	AVDEAVILLQEIGVLDQREyLTTLGQR	(L)	AVDEAVILLQEIGVLDQREY(1.0)LTTLGQR	R:SILAC 2 (Arg 0-10Da Lys 0-8Da)-heavy,y:Biotin Tyramide Labeling	137140	HUMAN	Q7L2E3-2|H7BXY3|Q7L2E3-3	23.99	4.8456	27.63	6.40631	NA	NA	2	7.1	Isoform 2 of Putative ATP-dependent RNA helicase DHX30	TRUE	NA	TRUE	FALSE	TRUE					0
DHX30	Q7L2E3-2	Y989y	Q7L2E3-2_Y989y _1_1_989_989	F20151103_SF_Prep4_tripleQuench_4mg_AntiBiotin_IP_Rep01.72012.72012.3	17.27	12.88	15.88	2	1	1	0	845.754	Hydrogen	984	(R)	SSRENyLEENLLYAPSLR	(F)	SSRENY(0.99)LEENLLY(0.0)APSLR	R:SILAC 2 (Arg 0-10Da Lys 0-8Da)-heavy,y:Biotin Tyramide Labeling	137140	HUMAN	Q7L2E3-2|H7BXY3	17.27	4.19304	NA	NA	11.92	4.26232	2	7.1	Isoform 2 of Putative ATP-dependent RNA helicase DHX30	TRUE	NA	TRUE	FALSE	TRUE					0
NNT	Q13423	Y156y	Q13423_Y156y _1_1_156_156	F20151103_SF_Prep4_tripleQuench_4mg_AntiBiotin_IP_Rep03_151104112150.89094.89225.3	21.66	20.29	99	1	1	1	0	859.116	Hydrogen	147	(K)	TSGTLISFIyPAQNPELLNK	(L)	TSGTLISFIY(1.0)PAQNPELLNK	K:SILAC 2 (Arg 0-10Da Lys 0-8Da)-heavy,y:Biotin Tyramide Labeling	114635	HUMAN	E9PCX7|Q13423	20.44	3.61606	20.1	5.07393	21.66	3.89239	3	8.1	NAD(P) transhydrogenase, mitochondrial	TRUE	TRUE	TRUE	FALSE	TRUE	TOPO_DOM 44 474 Mitochondrial matrix.; TOPO_DOM 579 595 Mitochondrial matrix.; TOPO_DOM 723 739 Cytoplasmic.; TOPO_DOM 880 1086 Mitochondrial matrix.	TRANSMEM 475 493 Helical. {ECO:0000255}.; TRANSMEM 501 521 Helical. {ECO:0000255}.; TRANSMEM 527 546 Helical. {ECO:0000255}.; TRANSMEM 558 578 Helical. {ECO:0000255}.; TRANSMEM 596 616 Helical. {ECO:0000255}.; TRANSMEM 622 642 Helical. {ECO:0000255}.; TRANSMEM 646 666 Helical. {ECO:0000255}.; TRANSMEM 672 691 Helical. {ECO:0000255}.; TRANSMEM 702 722 Helical. {ECO:0000255}.; TRANSMEM 740 760 Heli…	TOPO_DOM 44 474 Mitochondrial matrix.; TOPO_DOM 579 595 Mitochondrial matrix.; TOPO_DOM 723 739 Cytoplasmic.; TOPO_DOM 880 1086 Mitochondrial matrix.	TRANSMEM 475 493 Helical. {ECO:0000255}.; TRANSMEM 501 521 Helical. {ECO:0000255}.; TRANSMEM 527 546 Helical. {ECO:0000255}.; TRANSMEM 558 578 Helical. {ECO:0000255}.; TRANSMEM 596 616 Helical. {ECO:0000255}.; TRANSMEM 622 642 Helical. {ECO:0000255}.; TRANSMEM 646 666 Helical. {ECO:0000255}.; TRANSMEM 672 691 Helical. {ECO:0000255}.; TRANSMEM 702 722 Helical. {ECO:0000255}.; TRANSMEM 740 760 Heli…	12
NNT	Q13423	Y189y	Q13423_Y189y _1_1_189_189	F20151103_SF_Prep4_tripleQuench_4mg_AntiBiotin_IP_Rep02_151103181322.89951.89951.3	13.2	10.58	13.198	2	1	1	0	814.739	Hydrogen	183	(R)	VTIAQGyDALSSMANIAGYK	(A)	VTIAQGY(0.99)DALSSMANIAGY(0.0)K	K:SILAC 2 (Arg 0-10Da Lys 0-8Da)-heavy,y:Biotin Tyramide Labeling	114635	HUMAN	Q13423|E9PCX7	12.06	NA	13.2	3.69318	NA	NA	2	8.1	NAD(P) transhydrogenase, mitochondrial	TRUE	TRUE	TRUE	FALSE	TRUE	TOPO_DOM 44 474 Mitochondrial matrix.; TOPO_DOM 579 595 Mitochondrial matrix.; TOPO_DOM 723 739 Cytoplasmic.; TOPO_DOM 880 1086 Mitochondrial matrix.	TRANSMEM 475 493 Helical. {ECO:0000255}.; TRANSMEM 501 521 Helical. {ECO:0000255}.; TRANSMEM 527 546 Helical. {ECO:0000255}.; TRANSMEM 558 578 Helical. {ECO:0000255}.; TRANSMEM 596 616 Helical. {ECO:0000255}.; TRANSMEM 622 642 Helical. {ECO:0000255}.; TRANSMEM 646 666 Helical. {ECO:0000255}.; TRANSMEM 672 691 Helical. {ECO:0000255}.; TRANSMEM 702 722 Helical. {ECO:0000255}.; TRANSMEM 740 760 Heli…	TOPO_DOM 44 474 Mitochondrial matrix.; TOPO_DOM 579 595 Mitochondrial matrix.; TOPO_DOM 723 739 Cytoplasmic.; TOPO_DOM 880 1086 Mitochondrial matrix.	TRANSMEM 475 493 Helical. {ECO:0000255}.; TRANSMEM 501 521 Helical. {ECO:0000255}.; TRANSMEM 527 546 Helical. {ECO:0000255}.; TRANSMEM 558 578 Helical. {ECO:0000255}.; TRANSMEM 596 616 Helical. {ECO:0000255}.; TRANSMEM 622 642 Helical. {ECO:0000255}.; TRANSMEM 646 666 Helical. {ECO:0000255}.; TRANSMEM 672 691 Helical. {ECO:0000255}.; TRANSMEM 702 722 Helical. {ECO:0000255}.; TRANSMEM 740 760 Heli…	12
NNT	Q13423	Y201y	Q13423_Y201y _1_1_201_201	F20151103_SF_Prep4_tripleQuench_4mg_AntiBiotin_IP_Rep01.89546.89546.3	12.93	9.67	12.926	2	1	1	0	814.735	Hydrogen	183	(R)	VTIAQGYDALSSMANIAGyK	(A)	VTIAQGY(0.0)DALSSMANIAGY(0.99)K	K:SILAC 2 (Arg 0-10Da Lys 0-8Da)-heavy,y:Biotin Tyramide Labeling	114635	HUMAN	Q13423|E9PCX7	12.93	5.15838	10.63	3.26145	NA	NA	2	8.1	NAD(P) transhydrogenase, mitochondrial	TRUE	TRUE	TRUE	FALSE	TRUE	TOPO_DOM 44 474 Mitochondrial matrix.; TOPO_DOM 579 595 Mitochondrial matrix.; TOPO_DOM 723 739 Cytoplasmic.; TOPO_DOM 880 1086 Mitochondrial matrix.	TRANSMEM 475 493 Helical. {ECO:0000255}.; TRANSMEM 501 521 Helical. {ECO:0000255}.; TRANSMEM 527 546 Helical. {ECO:0000255}.; TRANSMEM 558 578 Helical. {ECO:0000255}.; TRANSMEM 596 616 Helical. {ECO:0000255}.; TRANSMEM 622 642 Helical. {ECO:0000255}.; TRANSMEM 646 666 Helical. {ECO:0000255}.; TRANSMEM 672 691 Helical. {ECO:0000255}.; TRANSMEM 702 722 Helical. {ECO:0000255}.; TRANSMEM 740 760 Heli…	TOPO_DOM 44 474 Mitochondrial matrix.; TOPO_DOM 579 595 Mitochondrial matrix.; TOPO_DOM 723 739 Cytoplasmic.; TOPO_DOM 880 1086 Mitochondrial matrix.	TRANSMEM 475 493 Helical. {ECO:0000255}.; TRANSMEM 501 521 Helical. {ECO:0000255}.; TRANSMEM 527 546 Helical. {ECO:0000255}.; TRANSMEM 558 578 Helical. {ECO:0000255}.; TRANSMEM 596 616 Helical. {ECO:0000255}.; TRANSMEM 622 642 Helical. {ECO:0000255}.; TRANSMEM 646 666 Helical. {ECO:0000255}.; TRANSMEM 672 691 Helical. {ECO:0000255}.; TRANSMEM 702 722 Helical. {ECO:0000255}.; TRANSMEM 740 760 Heli…	12
NNT	Q13423	Y288y	Q13423_Y288y _1_1_288_288	F20151103_SF_Prep4_tripleQuench_4mg_AntiBiotin_IP_Rep02_151103181322.51132.51132.3	12.06	8.77	99	1	1	1	0	904.443	Hydrogen	268	(K)	SLGAEPLEVDLKESGEGQGGyAK	(E)	SLGAEPLEVDLKESGEGQGGY(1.0)AK	K:SILAC 2 (Arg 0-10Da Lys 0-8Da)-heavy,y:Biotin Tyramide Labeling	114635	HUMAN	Q13423|E9PCX7	8.31	NA	12.06	4.65602	NA	NA	2	8.1	NAD(P) transhydrogenase, mitochondrial	TRUE	TRUE	TRUE	FALSE	TRUE	TOPO_DOM 44 474 Mitochondrial matrix.; TOPO_DOM 579 595 Mitochondrial matrix.; TOPO_DOM 723 739 Cytoplasmic.; TOPO_DOM 880 1086 Mitochondrial matrix.	TRANSMEM 475 493 Helical. {ECO:0000255}.; TRANSMEM 501 521 Helical. {ECO:0000255}.; TRANSMEM 527 546 Helical. {ECO:0000255}.; TRANSMEM 558 578 Helical. {ECO:0000255}.; TRANSMEM 596 616 Helical. {ECO:0000255}.; TRANSMEM 622 642 Helical. {ECO:0000255}.; TRANSMEM 646 666 Helical. {ECO:0000255}.; TRANSMEM 672 691 Helical. {ECO:0000255}.; TRANSMEM 702 722 Helical. {ECO:0000255}.; TRANSMEM 740 760 Heli…	TOPO_DOM 44 474 Mitochondrial matrix.; TOPO_DOM 579 595 Mitochondrial matrix.; TOPO_DOM 723 739 Cytoplasmic.; TOPO_DOM 880 1086 Mitochondrial matrix.	TRANSMEM 475 493 Helical. {ECO:0000255}.; TRANSMEM 501 521 Helical. {ECO:0000255}.; TRANSMEM 527 546 Helical. {ECO:0000255}.; TRANSMEM 558 578 Helical. {ECO:0000255}.; TRANSMEM 596 616 Helical. {ECO:0000255}.; TRANSMEM 622 642 Helical. {ECO:0000255}.; TRANSMEM 646 666 Helical. {ECO:0000255}.; TRANSMEM 672 691 Helical. {ECO:0000255}.; TRANSMEM 702 722 Helical. {ECO:0000255}.; TRANSMEM 740 760 Heli…	12
NNT	Q13423	Y942y	Q13423_Y942y _1_1_942_942	F20151103_SF_Prep4_tripleQuench_4mg_AntiBiotin_IP_Rep01.66090.66383.2	12.6	12.6	99	1	1	1	0	743.897	Hydrogen	940	(K)	AQyPIADLVK	(M)	AQY(1.0)PIADLVK	K:SILAC 2 (Arg 0-10Da Lys 0-8Da)-heavy,y:Biotin Tyramide Labeling	114635	HUMAN	Q13423|E9PCX7	12.6	2.52105	11.21	1.6082	11.49	1.81621	3	8.1	NAD(P) transhydrogenase, mitochondrial	TRUE	TRUE	TRUE	FALSE	TRUE	TOPO_DOM 44 474 Mitochondrial matrix.; TOPO_DOM 579 595 Mitochondrial matrix.; TOPO_DOM 723 739 Cytoplasmic.; TOPO_DOM 880 1086 Mitochondrial matrix.	TRANSMEM 475 493 Helical. {ECO:0000255}.; TRANSMEM 501 521 Helical. {ECO:0000255}.; TRANSMEM 527 546 Helical. {ECO:0000255}.; TRANSMEM 558 578 Helical. {ECO:0000255}.; TRANSMEM 596 616 Helical. {ECO:0000255}.; TRANSMEM 622 642 Helical. {ECO:0000255}.; TRANSMEM 646 666 Helical. {ECO:0000255}.; TRANSMEM 672 691 Helical. {ECO:0000255}.; TRANSMEM 702 722 Helical. {ECO:0000255}.; TRANSMEM 740 760 Heli…	TOPO_DOM 44 474 Mitochondrial matrix.; TOPO_DOM 579 595 Mitochondrial matrix.; TOPO_DOM 723 739 Cytoplasmic.; TOPO_DOM 880 1086 Mitochondrial matrix.	TRANSMEM 475 493 Helical. {ECO:0000255}.; TRANSMEM 501 521 Helical. {ECO:0000255}.; TRANSMEM 527 546 Helical. {ECO:0000255}.; TRANSMEM 558 578 Helical. {ECO:0000255}.; TRANSMEM 596 616 Helical. {ECO:0000255}.; TRANSMEM 622 642 Helical. {ECO:0000255}.; TRANSMEM 646 666 Helical. {ECO:0000255}.; TRANSMEM 672 691 Helical. {ECO:0000255}.; TRANSMEM 702 722 Helical. {ECO:0000255}.; TRANSMEM 740 760 Heli…	12
NNT	Q13423	Y1049y	Q13423_Y1049y _1_1_1049_1049	F20151103_SF_Prep4_tripleQuench_4mg_AntiBiotin_IP_Rep02_151103181322.61168.61168.3	12.57	12.57	12.496	2	1	1	0	750.394	Hydrogen	1043	(K)	RSLGVGyAAVDNPIFYK	(P)	RSLGVGY(0.99)AAVDNPIFY(0.0)K	R:SILAC 2 (Arg 0-10Da Lys 0-8Da)-heavy,KSILAC 2 (Arg 0-10Da Lys 0-8Da)-heavy,y:Biotin Tyramide Labeling	114635	HUMAN	E9PCX7|Q13423	9.33	2.49695	12.57	3.12446	NA	NA	2	8.1	NAD(P) transhydrogenase, mitochondrial	TRUE	TRUE	TRUE	FALSE	TRUE	TOPO_DOM 44 474 Mitochondrial matrix.; TOPO_DOM 579 595 Mitochondrial matrix.; TOPO_DOM 723 739 Cytoplasmic.; TOPO_DOM 880 1086 Mitochondrial matrix.	TRANSMEM 475 493 Helical. {ECO:0000255}.; TRANSMEM 501 521 Helical. {ECO:0000255}.; TRANSMEM 527 546 Helical. {ECO:0000255}.; TRANSMEM 558 578 Helical. {ECO:0000255}.; TRANSMEM 596 616 Helical. {ECO:0000255}.; TRANSMEM 622 642 Helical. {ECO:0000255}.; TRANSMEM 646 666 Helical. {ECO:0000255}.; TRANSMEM 672 691 Helical. {ECO:0000255}.; TRANSMEM 702 722 Helical. {ECO:0000255}.; TRANSMEM 740 760 Heli…	TOPO_DOM 44 474 Mitochondrial matrix.; TOPO_DOM 579 595 Mitochondrial matrix.; TOPO_DOM 723 739 Cytoplasmic.; TOPO_DOM 880 1086 Mitochondrial matrix.	TRANSMEM 475 493 Helical. {ECO:0000255}.; TRANSMEM 501 521 Helical. {ECO:0000255}.; TRANSMEM 527 546 Helical. {ECO:0000255}.; TRANSMEM 558 578 Helical. {ECO:0000255}.; TRANSMEM 596 616 Helical. {ECO:0000255}.; TRANSMEM 622 642 Helical. {ECO:0000255}.; TRANSMEM 646 666 Helical. {ECO:0000255}.; TRANSMEM 672 691 Helical. {ECO:0000255}.; TRANSMEM 702 722 Helical. {ECO:0000255}.; TRANSMEM 740 760 Heli…	12
TUFM	P49411	Y92y	P49411_Y92y _1_1_92_92	F20151103_SF_Prep4_tripleQuench_4mg_AntiBiotin_IP_Rep02_151103181322.24044.24044.3	21.63	20.16	99	1	1	1	0	719.018	Hydrogen	89	(K)	FKKyEEIDNAPEER	(A)	FKKY(1.0)EEIDNAPEER	K:SILAC 2 (Arg 0-10Da Lys 0-8Da)-heavy,RSILAC 2 (Arg 0-10Da Lys 0-8Da)-heavy,y:Biotin Tyramide Labeling	49883	HUMAN	P49411	20.06	3.96755	21.63	2.65875	NA	NA	2	9.1	Elongation factor Tu, mitochondrial	TRUE	TRUE	TRUE	FALSE	TRUE					0
TUFM	P49411	Y115y	P49411_Y115y _1_1_115_115	F20151103_SF_Prep4_tripleQuench_4mg_AntiBiotin_IP_Rep01.47304.47448.3	16.21	15.01	99	1	1	1	0	682.344	Hydrogen	105	(R)	GITINAAHVEySTAAR	(H)	GITINAAHVEY(1.0)STAAR	R:SILAC 2 (Arg 0-10Da Lys 0-8Da)-heavy,y:Biotin Tyramide Labeling	49883	HUMAN	P49411	16.21	3.80417	13.54	4.40988	15.29	5.00576	3	9.1	Elongation factor Tu, mitochondrial	TRUE	TRUE	TRUE	FALSE	TRUE					0
TUFM	P49411	Y122y	P49411_Y122y _1_1_122_122	F20151103_SF_Prep4_tripleQuench_4mg_AntiBiotin_IP_Rep01.17450.17450.4	15.99	13.9	15.994	2	1	1	0	535.737	Hydrogen	121	(R)	HyAHTDCPGHADYVK	(N)	HY(0.99)AHTDCPGHADY(0.0)VK	C:Carbamidomethylation,KSILAC 2 (Arg 0-10Da Lys 0-8Da)-heavy,y:Biotin Tyramide Labeling	49883	HUMAN	P49411	15.99	4.91727	NA	NA	9.17	1.07973	2	9.1	Elongation factor Tu, mitochondrial	TRUE	TRUE	TRUE	FALSE	TRUE					0
TUFM	P49411	Y133y	P49411_Y133y _1_1_133_133	F20151103_SF_Prep4_tripleQuench_4mg_AntiBiotin_IP_Rep01.18084.18084.3	11.93	11.64	10.982	2	1	1	0	713.983	Hydrogen	121	(R)	HYAHTDCPGHADyVK	(N)	HY(0.0)AHTDCPGHADY(0.99)VK	C:Carbamidomethylation,KSILAC 2 (Arg 0-10Da Lys 0-8Da)-heavy,y:Biotin Tyramide Labeling	49883	HUMAN	P49411	11.93	5.19347	NA	NA	6.04	NA	2	9.1	Elongation factor Tu, mitochondrial	TRUE	TRUE	TRUE	FALSE	TRUE					0
TUFM	P49411	Y246y	P49411_Y246y _1_1_246_246	F20151103_SF_Prep4_tripleQuench_4mg_AntiBiotin_IP_Rep02_151103181322.73679.73679.2	17.19	16.71	99	1	1	1	0	957.507	Hydrogen	239	(K)	LLDAVDTyIPVPAR	(D)	LLDAVDTY(1.0)IPVPAR	R:SILAC 2 (Arg 0-10Da Lys 0-8Da)-heavy,y:Biotin Tyramide Labeling	49883	HUMAN	P49411	NA	NA	17.19	4.86591	16.21	3.89146	2	9.1	Elongation factor Tu, mitochondrial	TRUE	TRUE	TRUE	FALSE	TRUE					0
TUFM	P49411	Y266y	P49411_Y266y _1_1_266_266	F20151103_SF_Prep4_tripleQuench_4mg_AntiBiotin_IP_Rep03_151104112150.85929.86063.3	20.46	17.21	99	1	1	1	0	672.362	Hydrogen	257	(K)	PFLLPVEAVySVPGR	(G)	PFLLPVEAVY(1.0)SVPGR	R:SILAC 2 (Arg 0-10Da Lys 0-8Da)-heavy,y:Biotin Tyramide Labeling	49883	HUMAN	P49411	20.4	6.28833	20.37	6.89372	20.46	2.73728	3	9.1	Elongation factor Tu, mitochondrial	TRUE	TRUE	TRUE	FALSE	TRUE					0
TUFM	P49411	Y357y	P49411_Y357y _1_1_357_357	F20151103_SF_Prep4_tripleQuench_4mg_AntiBiotin_IP_Rep01.58105.58247.2	15.31	17.9	99	1	1	1	0	759.91	Hydrogen	352	(K)	VEAQVyILSK	(E)	VEAQVY(1.0)ILSK	K:SILAC 2 (Arg 0-10Da Lys 0-8Da)-heavy,y:Biotin Tyramide Labeling	49883	HUMAN	P49411	15.31	4.37659	14.8	8.82167	14.86	4.49992	3	9.1	Elongation factor Tu, mitochondrial	TRUE	TRUE	TRUE	FALSE	TRUE					0
GLS	O94925-3	Y304y	O94925-3_Y304y _1_1_304_304	F20151103_SF_Prep4_tripleQuench_4mg_AntiBiotin_IP_Rep02_151103181322.53703.54217.3	25.08	21.6	25.085	2	1	1	0	698.011	Hydrogen	293	(K)	YAIAVNDLGTEyVHR	(Y)	Y(0.0)AIAVNDLGTEY(0.99)VHR	R:SILAC 2 (Arg 0-10Da Lys 0-8Da)-heavy,y:Biotin Tyramide Labeling	66257.6	HUMAN	O94925|O94925-3	25.02	5.56207	25.08	5.5692	24.1	5.72257	3	10.1	Isoform 3 of Glutaminase kidney isoform, mitochondrial	TRUE	NA	TRUE	FALSE	TRUE					0
GLS	O94925-3	Y308y	O94925-3_Y308y _1_1_308_308	F20151103_SF_Prep4_tripleQuench_4mg_AntiBiotin_IP_Rep02_151103181322.21671.21828.3	15.08	11.99	99	1	1	1	0	495.594	Hydrogen	308	(R)	yVGKEPSGLR	(F)	Y(1.0)VGKEPSGLR	K:SILAC 2 (Arg 0-10Da Lys 0-8Da)-heavy,RSILAC 2 (Arg 0-10Da Lys 0-8Da)-heavy,y:Biotin Tyramide Labeling	66257.6	HUMAN	O94925|O94925-3	10.02	9.0914	15.08	6.4695	13.57	8.91767	3	10.1	Isoform 3 of Glutaminase kidney isoform, mitochondrial	TRUE	NA	TRUE	FALSE	TRUE					0
GLS	O94925-3	Y370y	O94925-3_Y370y _1_1_370_370	F20151103_SF_Prep4_tripleQuench_4mg_AntiBiotin_IP_Rep03_151104112150.54017.54017.3	19.38	19.38	99	1	1	1	0	793.685	Hydrogen	365	(K)	MAGNEyVGFSNATFQSER	(E)	MAGNEY(1.0)VGFSNATFQSER	R:SILAC 2 (Arg 0-10Da Lys 0-8Da)-heavy,y:Biotin Tyramide Labeling	66257.6	HUMAN	O94925|O94925-3	14.86	4.79132	18.69	6.7629	19.38	4.54843	3	10.1	Isoform 3 of Glutaminase kidney isoform, mitochondrial	TRUE	NA	TRUE	FALSE	TRUE					0
GLS	O94925-3	Y393y	O94925-3_Y393y _1_1_393_393	F20151103_SF_Prep4_tripleQuench_4mg_AntiBiotin_IP_Rep03_151104112150.55081.55081.3	16.33	16.33	2.436	2	1	1	0	671.328	Hydrogen	383	(R)	ESGDRNFAIGyYLK	(E)	ESGDRNFAIGY(0.99)Y(0.0)LK	R:SILAC 2 (Arg 0-10Da Lys 0-8Da)-heavy,KSILAC 2 (Arg 0-10Da Lys 0-8Da)-heavy,y:Biotin Tyramide Labeling	66257.6	HUMAN	O94925|O94925-3	12.32	4.95008	15.82	4.90916	16.33	4.64908	3	10.1	Isoform 3 of Glutaminase kidney isoform, mitochondrial	TRUE	NA	TRUE	FALSE	TRUE					0
GLS	O94925-3	Y394y	O94925-3_Y394y _1_1_394_394	F20151103_SF_Prep4_tripleQuench_4mg_AntiBiotin_IP_Rep02_151103181322.61948.61948.3	15.83	15.83	1.533	2	1	1	0	671.327	Hydrogen	383	(R)	ESGDRNFAIGYyLK	(E)	ESGDRNFAIGY(0.0)Y(0.99)LK	R:SILAC 2 (Arg 0-10Da Lys 0-8Da)-heavy,KSILAC 2 (Arg 0-10Da Lys 0-8Da)-heavy,y:Biotin Tyramide Labeling	66257.6	HUMAN	O94925|O94925-3	11.72	3.56486	15.83	4.51172	15.52	5.51013	3	10.1	Isoform 3 of Glutaminase kidney isoform, mitochondrial	TRUE	NA	TRUE	FALSE	TRUE					0
GLS	O94925-3	Y558y	O94925-3_Y558y _1_1_558_558	F20151103_SF_Prep4_tripleQuench_4mg_AntiBiotin_IP_Rep01.79993.80229.3	21.26	21.26	99	1	1	1	0	815.407	Hydrogen	551	(R)	HSFGPLDyESLQQELALK	(E)	HSFGPLDY(1.0)ESLQQELALK	K:SILAC 2 (Arg 0-10Da Lys 0-8Da)-heavy,y:Biotin Tyramide Labeling	66257.6	HUMAN	O94925-3|B8ZZA8|B8ZZC5	21.26	4.601	17.49	5.62262	17.17	4.96286	3	10.1	Isoform 3 of Glutaminase kidney isoform, mitochondrial	TRUE	NA	TRUE	FALSE	TRUE					0
GLS	O94925-3	Y589y	O94925-3_Y589y _1_1_589_589	F20151103_SF_Prep4_tripleQuench_4mg_AntiBiotin_IP_Rep02_151103181322.39416.39416.3	19.91	17.14	99	1	1	1	0	768.382	Hydrogen	574	(K)	KVSPESNEDISTTVVyR	(M)	KVSPESNEDISTTVVY(1.0)R	K:SILAC 2 (Arg 0-10Da Lys 0-8Da)-heavy,RSILAC 2 (Arg 0-10Da Lys 0-8Da)-heavy,y:Biotin Tyramide Labeling	66257.6	HUMAN	O94925-3|B8ZZA8|B8ZZC5	18.9	6.51445	19.91	7.6844	18.2	5.70233	3	10.1	Isoform 3 of Glutaminase kidney isoform, mitochondrial	TRUE	NA	TRUE	FALSE	TRUE					0
GLS	O94925	Y304y	O94925_Y304y _1_1_304_304	F20151103_SF_Prep4_tripleQuench_4mg_AntiBiotin_IP_Rep02_151103181322.53703.54217.3	25.08	21.6	25.085	2	1	1	0	698.011	Hydrogen	293	(K)	YAIAVNDLGTEyVHR	(Y)	Y(0.0)AIAVNDLGTEY(0.99)VHR	R:SILAC 2 (Arg 0-10Da Lys 0-8Da)-heavy,y:Biotin Tyramide Labeling	74315.6	HUMAN	O94925|O94925-3	25.02	5.56207	25.08	5.5692	24.1	5.72257	3	10.2	Glutaminase kidney isoform, mitochondrial	TRUE	NA	TRUE	FALSE	TRUE					0
GLS	O94925	Y308y	O94925_Y308y _1_1_308_308	F20151103_SF_Prep4_tripleQuench_4mg_AntiBiotin_IP_Rep02_151103181322.21671.21828.3	15.08	11.99	99	1	1	1	0	495.594	Hydrogen	308	(R)	yVGKEPSGLR	(F)	Y(1.0)VGKEPSGLR	K:SILAC 2 (Arg 0-10Da Lys 0-8Da)-heavy,RSILAC 2 (Arg 0-10Da Lys 0-8Da)-heavy,y:Biotin Tyramide Labeling	74315.6	HUMAN	O94925|O94925-3	10.02	9.0914	15.08	6.4695	13.57	8.91767	3	10.2	Glutaminase kidney isoform, mitochondrial	TRUE	NA	TRUE	FALSE	TRUE					0
GLS	O94925	Y370y	O94925_Y370y _1_1_370_370	F20151103_SF_Prep4_tripleQuench_4mg_AntiBiotin_IP_Rep03_151104112150.54017.54017.3	19.38	19.38	99	1	1	1	0	793.685	Hydrogen	365	(K)	MAGNEyVGFSNATFQSER	(E)	MAGNEY(1.0)VGFSNATFQSER	R:SILAC 2 (Arg 0-10Da Lys 0-8Da)-heavy,y:Biotin Tyramide Labeling	74315.6	HUMAN	O94925|O94925-3	14.86	4.79132	18.69	6.7629	19.38	4.54843	3	10.2	Glutaminase kidney isoform, mitochondrial	TRUE	NA	TRUE	FALSE	TRUE					0
GLS	O94925	Y393y	O94925_Y393y _1_1_393_393	F20151103_SF_Prep4_tripleQuench_4mg_AntiBiotin_IP_Rep03_151104112150.55081.55081.3	16.33	16.33	2.436	2	1	1	0	671.328	Hydrogen	383	(R)	ESGDRNFAIGyYLK	(E)	ESGDRNFAIGY(0.99)Y(0.0)LK	R:SILAC 2 (Arg 0-10Da Lys 0-8Da)-heavy,KSILAC 2 (Arg 0-10Da Lys 0-8Da)-heavy,y:Biotin Tyramide Labeling	74315.6	HUMAN	O94925|O94925-3	12.32	4.95008	15.82	4.90916	16.33	3.95835	3	10.2	Glutaminase kidney isoform, mitochondrial	TRUE	NA	TRUE	FALSE	TRUE					0
GLS	O94925	Y394y	O94925_Y394y _1_1_394_394	F20151103_SF_Prep4_tripleQuench_4mg_AntiBiotin_IP_Rep02_151103181322.61948.61948.3	15.83	15.83	1.533	2	1	1	0	671.327	Hydrogen	383	(R)	ESGDRNFAIGYyLK	(E)	ESGDRNFAIGY(0.0)Y(0.99)LK	R:SILAC 2 (Arg 0-10Da Lys 0-8Da)-heavy,KSILAC 2 (Arg 0-10Da Lys 0-8Da)-heavy,y:Biotin Tyramide Labeling	74315.6	HUMAN	O94925|O94925-3	11.72	3.56486	15.83	4.51172	15.52	4.99457	3	10.2	Glutaminase kidney isoform, mitochondrial	TRUE	NA	TRUE	FALSE	TRUE					0
GLS	O94925	Y646y	O94925_Y646y _1_1_646_646	F20151103_SF_Prep4_tripleQuench_4mg_AntiBiotin_IP_Rep01.50004.50004.3	15.64	11.44	1.393	2	1	1	0	851.405	Hydrogen	638	(K)	ILQEYQVQyTPQGDSDNGK	(E)	ILQEY(0.0)QVQY(0.99)TPQGDSDNGK	K:SILAC 2 (Arg 0-10Da Lys 0-8Da)-heavy,y:Biotin Tyramide Labeling	74315.6	HUMAN	O94925|B7Z509	15.64	6.70608	8.19	3.60794	NA	NA	2	10.2	Glutaminase kidney isoform, mitochondrial	TRUE	NA	TRUE	FALSE	TRUE					0
ATP5B	P06576	Y196y	P06576_Y196y _1_1_196_196	F20151103_SF_Prep4_tripleQuench_4mg_AntiBiotin_IP_Rep03_151104112150.62166.62166.2	14.88	12.32	99	1	1	1	0	729.4	Hydrogen	189	(K)	VVDLLAPyAK	(G)	VVDLLAPY(1.0)AK	K:SILAC 2 (Arg 0-10Da Lys 0-8Da)-heavy,y:Biotin Tyramide Labeling	56558.9	HUMAN	P06576	14.27	5.82262	11.81	7.19461	14.88	NA	3	11.1	ATP synthase subunit beta, mitochondrial	TRUE	TRUE	TRUE	FALSE	TRUE					0
ATP5B	P06576	Y230y	P06576_Y230y _1_1_230_230	F20151103_SF_Prep4_tripleQuench_4mg_AntiBiotin_IP_Rep01.55496.55496.2	19.58	14.86	99	1	1	1	0	889.423	Hydrogen	226	(K)	AHGGySVFAGVGER	(T)	AHGGY(1.0)SVFAGVGER	R:SILAC 2 (Arg 0-10Da Lys 0-8Da)-heavy,y:Biotin Tyramide Labeling	56558.9	HUMAN	P06576	19.58	5.48302	19.27	7.84115	18.83	8.19302	3	11.1	ATP synthase subunit beta, mitochondrial	TRUE	TRUE	TRUE	FALSE	TRUE					0
ATP5B	P06576	Y247y	P06576_Y247y _1_1_247_247	F20151103_SF_Prep4_tripleQuench_4mg_AntiBiotin_IP_Rep01.69202.69202.3	26.91	25.07	99	1	1	1	0	899.777	Hydrogen	240	(R)	TREGNDLyHEMIESGVINLK	(D)	TREGNDLY(1.0)HEMIESGVINLK	R:SILAC 2 (Arg 0-10Da Lys 0-8Da)-heavy,KSILAC 2 (Arg 0-10Da Lys 0-8Da)-heavy,y:Biotin Tyramide Labeling	56558.9	HUMAN	P06576	26.91	6.68717	26.15	4.63864	22.98	5.62619	3	11.1	ATP synthase subunit beta, mitochondrial	TRUE	TRUE	TRUE	FALSE	TRUE					0
ATP5B	P06576	Y269y	P06576_Y269y _1_1_269_269	F20151103_SF_Prep4_tripleQuench_4mg_AntiBiotin_IP_Rep01.56825.56959.2	17.79	16.63	99	1	1	1	0	986.988	Hydrogen	265	(K)	VALVyGQMNEPPGAR	(A)	VALVY(1.0)GQMNEPPGAR	R:SILAC 2 (Arg 0-10Da Lys 0-8Da)-heavy,y:Biotin Tyramide Labeling	56558.9	HUMAN	P06576	17.79	6.18499	17.58	5.6905	16.55	1.01673	3	11.1	ATP synthase subunit beta, mitochondrial	TRUE	TRUE	TRUE	FALSE	TRUE					0
ATP5B	P06576	Y331y	P06576_Y331y _1_1_331_331	F20151103_SF_Prep4_tripleQuench_4mg_AntiBiotin_IP_Rep01.68283.68283.3	15.85	16.14	99	1	1	1	0	879.757	Hydrogen	325	(R)	IPSAVGyQPTLATDMGTMQER	(I)	IPSAVGY(1.0)QPTLATDMGTMQER	R:SILAC 2 (Arg 0-10Da Lys 0-8Da)-heavy,y:Biotin Tyramide Labeling	56558.9	HUMAN	P06576	15.85	3.38392	13.56	3.66775	14.28	3.82825	3	11.1	ATP synthase subunit beta, mitochondrial	TRUE	TRUE	TRUE	FALSE	TRUE					0
ATP5B	P06576	Y395y	P06576_Y395y _1_1_395_395	F20151103_SF_Prep4_tripleQuench_4mg_AntiBiotin_IP_Rep01.89004.89141.3	23.49	21.93	99	1	1	1	0	787.068	Hydrogen	388	(R)	AIAELGIyPAVDPLDSTSR	(I)	AIAELGIY(1.0)PAVDPLDSTSR	R:SILAC 2 (Arg 0-10Da Lys 0-8Da)-heavy,y:Biotin Tyramide Labeling	56558.9	HUMAN	P06576	23.49	6.41174	21.12	7.46248	21.2	7.72909	3	11.1	ATP synthase subunit beta, mitochondrial	TRUE	TRUE	TRUE	FALSE	TRUE					0
ATP5B	P06576	M408m Y418y	P06576_Y418y_1_1_418_418	F20151103_SF_Prep4_tripleQuench_4mg_AntiBiotin_IP_Rep03_151104112150.39248.39248.3	24.29	19.92	99	1	1	1	0	735.011	Hydrogen	407	(R)	ImDPNIVGSEHyDVAR	(G)	IM(1.0)DPNIVGSEHY(1.0)DVAR	R:SILAC 2 (Arg 0-10Da Lys 0-8Da)-heavy,m:Oxidized methionine,yBiotin Tyramide Labeling	56558.9	HUMAN	P06576	19.63	8.03827	22.59	5.9649	24.29	3.9295	3	11.1	ATP synthase subunit beta, mitochondrial	TRUE	TRUE	TRUE	FALSE	TRUE					0
ATP5B	P06576	Y431y	P06576_Y431y _1_1_431_431	F20151103_SF_Prep4_tripleQuench_4mg_AntiBiotin_IP_Rep02_151103181322.35340.35488.2	10.1	2.86	99	1	1	1	0	574.799	Hydrogen	427	(K)	ILQDyK	(S)	ILQDY(1.0)K	K:SILAC 2 (Arg 0-10Da Lys 0-8Da)-heavy,y:Biotin Tyramide Labeling	56558.9	HUMAN	P06576	9.71	7.3768	10.1	6.26915	8.17	6.42418	3	11.1	ATP synthase subunit beta, mitochondrial	TRUE	TRUE	TRUE	FALSE	TRUE					0
IDH3B	O43837	Y121y	O43837_Y121y _1_1_121_121	F20151103_SF_Prep4_tripleQuench_4mg_AntiBiotin_IP_Rep01.34331.34478.3	10.93	10.93	99	1	1	1	0	463.226	Hydrogen	115	(K)	IHTPMEyK	(G)	IHTPMEY(1.0)K	K:SILAC 2 (Arg 0-10Da Lys 0-8Da)-heavy,y:Biotin Tyramide Labeling	42468.2	HUMAN	O43837|O43837-2	10.93	4.54434	9.55	8.42151	10.66	5.22114	3	12.1	Isocitrate dehydrogenase [NAD] subunit beta, mitochondrial	TRUE	TRUE	TRUE	FALSE	TRUE					0
IDH3B	O43837	Y340y	O43837_Y340y _1_1_340_340	F20151103_SF_Prep4_tripleQuench_4mg_AntiBiotin_IP_Rep02_151103181322.46382.46530.3	20.1	18.78	99	1	1	1	0	733.028	Hydrogen	335	(R)	HLNLEyHSSMIADAVK	(K)	HLNLEY(1.0)HSSMIADAVK	K:SILAC 2 (Arg 0-10Da Lys 0-8Da)-heavy,y:Biotin Tyramide Labeling	42468.2	HUMAN	O43837|O43837-2|O43837-3	17.05	5.41803	20.1	2.7386	19.43	2.02359	3	12.1	Isocitrate dehydrogenase [NAD] subunit beta, mitochondrial	TRUE	TRUE	TRUE	FALSE	TRUE					0
IDH3B	O43837	Y366y	O43837_Y366y _1_1_366_366	F20151103_SF_Prep4_tripleQuench_4mg_AntiBiotin_IP_Rep03_151104112150.42652.42652.3	17.1	17.1	99	1	1	1	0	691.324	Hydrogen	360	(R)	TRDMGGySTTTDFIK	(S)	TRDMGGY(1.0)STTTDFIK	R:SILAC 2 (Arg 0-10Da Lys 0-8Da)-heavy,KSILAC 2 (Arg 0-10Da Lys 0-8Da)-heavy,y:Biotin Tyramide Labeling	42468.2	HUMAN	O43837|O43837-3	13.23	5.19283	15.11	3.94869	17.1	4.25053	3	12.1	Isocitrate dehydrogenase [NAD] subunit beta, mitochondrial	TRUE	TRUE	TRUE	FALSE	TRUE					0
HSPD1	P10809	Y227y	P10809_Y227y _1_1_227_227	F20151103_SF_Prep4_tripleQuench_4mg_AntiBiotin_IP_Rep01.63082.63228.3	18.62	18.62	18.622	2	1	1	0	729.696	Hydrogen	219	(K)	FDRGYISPyFINTSK	(G)	FDRGY(0.0)ISPY(0.99)FINTSK	R:SILAC 2 (Arg 0-10Da Lys 0-8Da)-heavy,KSILAC 2 (Arg 0-10Da Lys 0-8Da)-heavy,y:Biotin Tyramide Labeling	61224.7	HUMAN	P10809	18.62	4.38328	18.08	4.831	12.75	6.72306	3	13.1	60 kDa heat shock protein, mitochondrial	TRUE	TRUE	TRUE	FALSE	TRUE					0
HSPD1	P10809	Y223y	P10809_Y223y _1_1_223_223	F20151103_SF_Prep4_tripleQuench_4mg_AntiBiotin_IP_Rep01.67042.67042.2	11.31	10.9	11.313	2	1	1	0	879.936	Hydrogen	222	(R)	GyISPYFINTSK	(G)	GY(0.99)ISPY(0.0)FINTSK	K:SILAC 2 (Arg 0-10Da Lys 0-8Da)-heavy,y:Biotin Tyramide Labeling	61224.7	HUMAN	P10809	11.31	4.73797	6.68	4.84132	7.47	3.03507	3	13.1	60 kDa heat shock protein, mitochondrial	TRUE	TRUE	TRUE	FALSE	TRUE					0
HSPD1	P10809	Y385y	P10809_Y385y _1_1_385_385	F20151103_SF_Prep4_tripleQuench_4mg_AntiBiotin_IP_Rep02_151103181322.76942.77352.3	28.42	28.42	99	1	1	1	0	858.437	Hydrogen	370	(K)	RIQEIIEQLDVTTSEyEK	(E)	RIQEIIEQLDVTTSEY(1.0)EK	R:SILAC 2 (Arg 0-10Da Lys 0-8Da)-heavy,KSILAC 2 (Arg 0-10Da Lys 0-8Da)-heavy,y:Biotin Tyramide Labeling	61224.7	HUMAN	P10809	27.38	8.41793	28.42	8.3221	26.83	6.49469	3	13.1	60 kDa heat shock protein, mitochondrial	TRUE	TRUE	TRUE	FALSE	TRUE					0
HSPD1	P10809	Y503y	P10809_Y503y _1_1_503_503	F20151103_SF_Prep4_tripleQuench_4mg_AntiBiotin_IP_Rep01.86635.86766.3	18.33	18.33	99	1	1	1	0	959.763	Hydrogen	494	(K)	IMQSSSEVGyDAMAGDFVNMVEK	(G)	IMQSSSEVGY(1.0)DAMAGDFVNMVEK	K:SILAC 2 (Arg 0-10Da Lys 0-8Da)-heavy,y:Biotin Tyramide Labeling	61224.7	HUMAN	P10809	18.33	3.23681	17.56	3.27794	6.7	3.94603	3	13.1	60 kDa heat shock protein, mitochondrial	TRUE	TRUE	TRUE	FALSE	TRUE					0
GLUD1	P00367	Y193y	P00367_Y193y _1_1_193_193	F20151103_SF_Prep4_tripleQuench_4mg_AntiBiotin_IP_Rep02_151103181322.28480.28480.2	8.09	8.09	99	1	1	1	0	747.839	Hydrogen	192	(K)	NyTDNELEK	(I)	NY(1.0)TDNELEK	K:SILAC 2 (Arg 0-10Da Lys 0-8Da)-heavy,y:Biotin Tyramide Labeling	61739.1	HUMAN	P00367|P00367-3|P00367-2	7.53	NA	8.09	NA	NA	NA	2	14.1	Glutamate dehydrogenase 1, mitochondrial	TRUE	TRUE	TRUE	FALSE	TRUE					0
GLUD1	P00367	Y367y	P00367_Y367y _1_1_367_367	F20151103_SF_Prep4_tripleQuench_4mg_AntiBiotin_IP_Rep03_151104112150.66176.66642.3	25.62	20.59	99	1	1	1	0	956.479	Hydrogen	364	(K)	AKPyEGSILEADCDILIPAASEK	(Q)	AKPY(1.0)EGSILEADCDILIPAASEK	K:SILAC 2 (Arg 0-10Da Lys 0-8Da)-heavy,CCarbamidomethylation,y:Biotin Tyramide Labeling	61739.1	HUMAN	P00367|P00367-3|P00367-2	19.94	2.41147	24.08	6.18526	25.62	2.71921	3	14.1	Glutamate dehydrogenase 1, mitochondrial	TRUE	TRUE	TRUE	FALSE	TRUE					0
GLUD1	P00367	Y451y	P00367_Y451y _1_1_451_451	F20151103_SF_Prep4_tripleQuench_4mg_AntiBiotin_IP_Rep01.26812.26812.2	14.16	14.16	99	1	1	1	0	715.847	Hydrogen	445	(K)	NLNHVSyGR	(L)	NLNHVSY(1.0)GR	R:SILAC 2 (Arg 0-10Da Lys 0-8Da)-heavy,y:Biotin Tyramide Labeling	61739.1	HUMAN	P00367|P49448|P00367-3|P00367-2	14.16	5.81378	12.37	6.40531	8	7.46084	3	14.1	Glutamate dehydrogenase 1, mitochondrial	TRUE	TRUE	TRUE	FALSE	TRUE					0
GLUD1	P00367	Y458y	P00367_Y458y _1_1_458_458	F20151103_SF_Prep4_tripleQuench_4mg_AntiBiotin_IP_Rep03_151104112150.33573.33573.3	8.78	8.78	99	1	1	1	0	445.902	Hydrogen	454	(R)	LTFKyER	(D)	LTFKY(1.0)ER	K:SILAC 2 (Arg 0-10Da Lys 0-8Da)-heavy,RSILAC 2 (Arg 0-10Da Lys 0-8Da)-heavy,y:Biotin Tyramide Labeling	61739.1	HUMAN	P00367|P00367-3	NA	NA	5.92	-2.99987	8.78	4.94383	2	14.1	Glutamate dehydrogenase 1, mitochondrial	TRUE	TRUE	TRUE	FALSE	TRUE					0
GLUD1	P00367	Y464y	P00367_Y464y _1_1_464_464	F20151103_SF_Prep4_tripleQuench_4mg_AntiBiotin_IP_Rep01.75348.75810.3	22.48	22.48	99	1	1	1	0	764.694	Hydrogen	461	(R)	DSNyHLLMSVQESLER	(K)	DSNY(1.0)HLLMSVQESLER	R:SILAC 2 (Arg 0-10Da Lys 0-8Da)-heavy,y:Biotin Tyramide Labeling	61739.1	HUMAN	P00367|P00367-3|P00367-2	22.48	4.47976	21.31	4.20926	22	4.09317	3	14.1	Glutamate dehydrogenase 1, mitochondrial	TRUE	TRUE	TRUE	FALSE	TRUE					0
GLUD1	P00367	Y512y	P00367_Y512y _1_1_512_512	F20151103_SF_Prep4_tripleQuench_4mg_AntiBiotin_IP_Rep02_151103181322.53824.53824.3	17.39	17.01	99	1	1	1	0	621.631	Hydrogen	504	(K)	DIVHSGLAyTMER	(S)	DIVHSGLAY(1.0)TMER	R:SILAC 2 (Arg 0-10Da Lys 0-8Da)-heavy,y:Biotin Tyramide Labeling	61739.1	HUMAN	P00367|P00367-3|P00367-2	16.26	3.68926	17.39	3.78126	16.13	2.65513	3	14.1	Glutamate dehydrogenase 1, mitochondrial	TRUE	TRUE	TRUE	FALSE	TRUE					0
GLUD1	P00367	Y528y	P00367_Y528y _1_1_528_528	F20151103_SF_Prep4_tripleQuench_4mg_AntiBiotin_IP_Rep03_151104112150.59486.59623.2	8.41	7.62	99	1	1	1	0	667.844	Hydrogen	528	(K)	yNLGLDLR	(T)	Y(1.0)NLGLDLR	R:SILAC 2 (Arg 0-10Da Lys 0-8Da)-heavy,y:Biotin Tyramide Labeling	61739.1	HUMAN	P00367|P00367-2|P00367-3	8.28	6.16084	7.14	6.33198	8.41	5.79185	3	14.1	Glutamate dehydrogenase 1, mitochondrial	TRUE	TRUE	TRUE	FALSE	TRUE					0
MRPS7	J3QLS3	Y155y	J3QLS3_Y155y _1_1_155_155	F20151103_SF_Prep4_tripleQuench_4mg_AntiBiotin_IP_Rep02_151103181322.22272.22272.3	19.41	19.41	99	1	1	1	0	649.64	Hydrogen	155	(K)	yHAASAEEQATIER	(N)	Y(1.0)HAASAEEQATIER	R:SILAC 2 (Arg 0-10Da Lys 0-8Da)-heavy,y:Biotin Tyramide Labeling	31931.7	HUMAN	J3QLS3|Q9Y2R9|J3QKW2	14.77	NA	19.41	NA	NA	NA	2	15.1	28S ribosomal protein S7, mitochondrial	TRUE	TRUE	TRUE	FALSE	TRUE					0
MRPS7	J3QLS3	Y197y	J3QLS3_Y197y _1_1_197_197	F20151103_SF_Prep4_tripleQuench_4mg_AntiBiotin_IP_Rep01.74554.74554.2	14.18	12.08	99	1	1	1	0	851.436	Hydrogen	196	(R)	FyQVPVPLPDR	(R)	FY(1.0)QVPVPLPDR	R:SILAC 2 (Arg 0-10Da Lys 0-8Da)-heavy,y:Biotin Tyramide Labeling	31931.7	HUMAN	J3QLS3|Q9Y2R9	14.18	NA	10.42	4.67324	10.82	2.837	3	15.1	28S ribosomal protein S7, mitochondrial	TRUE	TRUE	TRUE	FALSE	TRUE					0
MRPS7	J3QLS3	Y268y	J3QLS3_Y268y _1_1_268_268	F20151103_SF_Prep4_tripleQuench_4mg_AntiBiotin_IP_Rep01.21876.22018.3	5.98	2.07	99	1	1	1	0	367.856	Hydrogen	264	(R)	ALAHyR	(W)	ALAHY(1.0)R	R:SILAC 2 (Arg 0-10Da Lys 0-8Da)-heavy,y:Biotin Tyramide Labeling	31931.7	HUMAN	J3QLS3|Q9Y2R9	5.98	8.84512	5.96	8.65191	5.69	9.31725	3	15.1	28S ribosomal protein S7, mitochondrial	TRUE	TRUE	TRUE	FALSE	TRUE					0
TFAM	Q00059	Y57y	Q00059_Y57y _1_1_57_57	F20151103_SF_Prep4_tripleQuench_4mg_AntiBiotin_IP_Rep02_151103181322.27641.27641.3	9.33	3.97	99	1	1	1	0	443.577	Hydrogen	52	(K)	KPVSSyLR	(F)	KPVSSY(1.0)LR	K:SILAC 2 (Arg 0-10Da Lys 0-8Da)-heavy,RSILAC 2 (Arg 0-10Da Lys 0-8Da)-heavy,y:Biotin Tyramide Labeling	29324.3	HUMAN	Q00059|Q00059-2	7.55	4.15729	9.33	4.43126	7.1	6.24857	3	16.1	Transcription factor A, mitochondrial	TRUE	TRUE	TRUE	FALSE	TRUE					0
TFAM	Q00059	Y110y	Q00059_Y110y _1_1_110_110	F20151103_SF_Prep4_tripleQuench_4mg_AntiBiotin_IP_Rep03_151104112150.46923.46923.3	15.2	11.03	99	1	1	1	0	639.65	Hydrogen	105	(R)	AEWQVyKEEISR	(F)	AEWQVY(1.0)KEEISR	K:SILAC 2 (Arg 0-10Da Lys 0-8Da)-heavy,RSILAC 2 (Arg 0-10Da Lys 0-8Da)-heavy,y:Biotin Tyramide Labeling	29324.3	HUMAN	Q00059|Q00059-2	7.88	3.35566	15.11	6.1705	15.2	6.76353	3	16.1	Transcription factor A, mitochondrial	TRUE	TRUE	TRUE	FALSE	TRUE					0
TFAM	Q00059	Y162y	Q00059_Y162y _1_1_162_162	F20151103_SF_Prep4_tripleQuench_4mg_AntiBiotin_IP_Rep03_151104112150.38843.38843.2	18.32	18.32	10.996	2	1	1	0	771.868	Hydrogen	160	(R)	SAyNVYVAER	(F)	SAY(0.99)NVY(0.0)VAER	R:SILAC 2 (Arg 0-10Da Lys 0-8Da)-heavy,y:Biotin Tyramide Labeling	29324.3	HUMAN	Q00059	13.98	1.61105	14.37	2.93408	18.32	4.11153	3	16.1	Transcription factor A, mitochondrial	TRUE	TRUE	TRUE	FALSE	TRUE					0
TFAM	Q00059	Y165y	Q00059_Y165y _1_1_165_165	F20151103_SF_Prep4_tripleQuench_4mg_AntiBiotin_IP_Rep02_151103181322.39768.39768.2	14.36	14.36	8.56	2	1	1	0	771.869	Hydrogen	160	(R)	SAYNVyVAER	(F)	SAY(0.0)NVY(0.99)VAER	R:SILAC 2 (Arg 0-10Da Lys 0-8Da)-heavy,y:Biotin Tyramide Labeling	29324.3	HUMAN	Q00059	11.76	NA	14.36	5.85117	12.36	4.99331	3	16.1	Transcription factor A, mitochondrial	TRUE	TRUE	TRUE	FALSE	TRUE					0
TFAM	Q00059	Y200y	Q00059_Y200y _1_1_200_200	F20151103_SF_Prep4_tripleQuench_4mg_AntiBiotin_IP_Rep01.37345.37581.3	8.49	8.49	99	1	1	1	0	457.572	Hydrogen	198	(K)	ELyIQHAK	(E)	ELY(1.0)IQHAK	K:SILAC 2 (Arg 0-10Da Lys 0-8Da)-heavy,y:Biotin Tyramide Labeling	29324.3	HUMAN	Q00059|Q00059-2	8.49	5.23932	8.26	2.31673	6.84	2.72475	3	16.1	Transcription factor A, mitochondrial	TRUE	TRUE	TRUE	FALSE	TRUE					0
TFAM	Q00059	Y211y	Q00059_Y211y _1_1_211_211	F20151103_SF_Prep4_tripleQuench_4mg_AntiBiotin_IP_Rep03_151104112150.22964.22964.4	16.31	13.99	12.115	2	1	1	0	706.09	Hydrogen	198	(K)	ELYIQHAKEDETRyHNEMK	(S)	ELY(0.0)IQHAKEDETRY(0.99)HNEMK	K:SILAC 2 (Arg 0-10Da Lys 0-8Da)-heavy,RSILAC 2 (Arg 0-10Da Lys 0-8Da)-heavy,y:Biotin Tyramide Labeling	29324.3	HUMAN	Q00059	NA	NA	15.89	5.33491	16.31	NA	2	16.1	Transcription factor A, mitochondrial	TRUE	TRUE	TRUE	FALSE	TRUE					0
TFAM	Q00059	Y241y	Q00059_Y241y _1_1_241_241	F20151103_SF_Prep4_tripleQuench_4mg_AntiBiotin_IP_Rep03_151104112150.11286.11286.3	5.83	7.72	99	1	1	1	0	552.6	Hydrogen	237	(K)	KQRKyGAEEC	(-)	KQRKY(1.0)GAEEC	K:SILAC 2 (Arg 0-10Da Lys 0-8Da)-heavy,RSILAC 2 (Arg 0-10Da Lys 0-8Da)-heavy,CCarbamidomethylation,y:Biotin Tyramide Labeling	29324.3	HUMAN	Q00059|Q00059-2	5.06	2.98973	NA	NA	5.83	2.05549	2	16.1	Transcription factor A, mitochondrial	TRUE	TRUE	TRUE	FALSE	TRUE					0
ALDH18A1	P54886	Y288y	P54886_Y288y _1_1_288_288	F20151103_SF_Prep4_tripleQuench_4mg_AntiBiotin_IP_Rep03_151104112150.78835.78835.3	22.68	21.92	99	1	1	1	0	800.069	Hydrogen	283	(K)	LIDIFyPGDQQSVTFGTK	(S)	LIDIFY(1.0)PGDQQSVTFGTK	K:SILAC 2 (Arg 0-10Da Lys 0-8Da)-heavy,y:Biotin Tyramide Labeling	88042.4	HUMAN	P54886|P54886-2	21.78	5.8052	22.14	6.73795	22.68	5.27545	3	17.1	Delta-1-pyrroline-5-carboxylate synthase	TRUE	TRUE	TRUE	NA	TRUE					0
ALDH18A1	P54886	Y653y	P54886_Y653y _1_1_653_653	F20151103_SF_Prep4_tripleQuench_4mg_AntiBiotin_IP_Rep03_151104112150.65114.65839.2	18.26	21.73	99	1	1	1	0	922.953	Hydrogen	650	(K)	FASyLTFSPSEVK	(S)	FASY(1.0)LTFSPSEVK	K:SILAC 2 (Arg 0-10Da Lys 0-8Da)-heavy,y:Biotin Tyramide Labeling	88042.4	HUMAN	P54886|P54886-2	16.34	4.9313	16.82	8.18577	18.26	7.07809	3	17.1	Delta-1-pyrroline-5-carboxylate synthase	TRUE	TRUE	TRUE	NA	TRUE					0
ALDH18A1	P54886	Y731y	P54886_Y731y _1_1_731_731	F20151103_SF_Prep4_tripleQuench_4mg_AntiBiotin_IP_Rep03_151104112150.25331.26097.2	10.87	12.39	99	1	1	1	0	558.247	Hydrogen	727	(R)	FSDGyR	(F)	FSDGY(1.0)R	R:SILAC 2 (Arg 0-10Da Lys 0-8Da)-heavy,y:Biotin Tyramide Labeling	88042.4	HUMAN	P54886|P54886-2	10.52	5.23844	7.3	6.26192	10.87	3.55744	3	17.1	Delta-1-pyrroline-5-carboxylate synthase	TRUE	TRUE	TRUE	NA	TRUE					0
ALDH18A1	P54886	Y782y	P54886_Y782y _1_1_782_782	F20151103_SF_Prep4_tripleQuench_4mg_AntiBiotin_IP_Rep03_151104112150.49082.49082.5	13.75	10.41	99	1	1	1	0	660.131	Hydrogen	768	(K)	DHVVSDFSEHGSLKyLHENLPIPQR	(N)	DHVVSDFSEHGSLKY(1.0)LHENLPIPQR	K:SILAC 2 (Arg 0-10Da Lys 0-8Da)-heavy,RSILAC 2 (Arg 0-10Da Lys 0-8Da)-heavy,y:Biotin Tyramide Labeling	88042.4	HUMAN	P54886|P54886-2	10.29	7.08688	11.24	7.36842	13.75	8.19463	3	17.1	Delta-1-pyrroline-5-carboxylate synthase	TRUE	TRUE	TRUE	NA	TRUE					0
ATP5H	O75947	Y56y	O75947_Y56y _1_1_56_56	F20151103_SF_Prep4_tripleQuench_4mg_AntiBiotin_IP_Rep01.82084.82649.3	23.7	19.44	1.218	2	1	1	0	767.722	Hydrogen	42	(R)	LAALPENPPAIDWAyYK	(A)	LAALPENPPAIDWAY(0.99)Y(0.0)K	K:SILAC 2 (Arg 0-10Da Lys 0-8Da)-heavy,y:Biotin Tyramide Labeling	18547.9	HUMAN	O75947|O75947-2|F5H608	23.7	5.53988	23.26	6.06746	21.03	5.74997	3	18.1	ATP synthase subunit d, mitochondrial	TRUE	TRUE	TRUE	FALSE	TRUE					0
ATP5H	O75947	Y86y	O75947_Y86y _1_1_86_86	F20151103_SF_Prep4_tripleQuench_4mg_AntiBiotin_IP_Rep01.41171.41171.3	21.79	14.2	99	1	1	1	0	765.713	Hydrogen	79	(K)	VPVPEDKyTAQVDAEEK	(E)	VPVPEDKY(1.0)TAQVDAEEK	K:SILAC 2 (Arg 0-10Da Lys 0-8Da)-heavy,y:Biotin Tyramide Labeling	18547.9	HUMAN	O75947	21.79	2.78322	18.14	2.72054	18.33	2.83776	3	18.1	ATP synthase subunit d, mitochondrial	TRUE	TRUE	TRUE	FALSE	TRUE					0
ATP5H	O75947	Y115y	O75947_Y115y _1_1_115_115	F20151103_SF_Prep4_tripleQuench_4mg_AntiBiotin_IP_Rep01.27701.27701.2	13.42	8.51	99	1	1	1	0	693.866	Hydrogen	110	(K)	ARIVEyEK	(E)	ARIVEY(1.0)EK	R:SILAC 2 (Arg 0-10Da Lys 0-8Da)-heavy,KSILAC 2 (Arg 0-10Da Lys 0-8Da)-heavy,y:Biotin Tyramide Labeling	18547.9	HUMAN	O75947|O75947-2	13.42	4.49651	6.07	6.67952	7.96	NA	3	18.1	ATP synthase subunit d, mitochondrial	TRUE	TRUE	TRUE	FALSE	TRUE					0
ATP5H	O75947	Y150y	O75947_Y150y _1_1_150_150	F20151103_SF_Prep4_tripleQuench_4mg_AntiBiotin_IP_Rep03_151104112150.46070.46070.3	13.12	12	1.118	2	1	1	0	730.711	Hydrogen	148	(K)	KKyPYWPHQPIENL	(-)	KKY(0.99)PY(0.0)WPHQPIENL	K:SILAC 2 (Arg 0-10Da Lys 0-8Da)-heavy,y:Biotin Tyramide Labeling	18547.9	HUMAN	O75947|O75947-2	12.16	0.42988	15.61	2.4149	13.12	4.44314	3	18.1	ATP synthase subunit d, mitochondrial	TRUE	TRUE	TRUE	FALSE	TRUE					0
ATP5H	O75947	Y152y	O75947_Y152y _1_1_152_152	F20151103_SF_Prep4_tripleQuench_4mg_AntiBiotin_IP_Rep03_151104112150.54080.54129.3	15.6	15.6	3.543	2	1	1	0	685.343	Hydrogen	149	(K)	KYPyWPHQPIENL	(-)	KY(0.0)PY(0.99)WPHQPIENL	K:SILAC 2 (Arg 0-10Da Lys 0-8Da)-heavy,y:Biotin Tyramide Labeling	18547.9	HUMAN	O75947	NA	NA	10.34	4.9554	15.6	6.08598	2	18.1	ATP synthase subunit d, mitochondrial	TRUE	TRUE	TRUE	FALSE	TRUE					0
SDHA	P31040	Y124y	P31040_Y124y _1_1_124_124	F20151103_SF_Prep4_tripleQuench_4mg_AntiBiotin_IP_Rep01.53021.53021.2	11.66	10.84	99	1	1	1	0	732.849	Hydrogen	121	(R)	WHFyDTVK	(G)	WHFY(1.0)DTVK	K:SILAC 2 (Arg 0-10Da Lys 0-8Da)-heavy,y:Biotin Tyramide Labeling	73717.2	HUMAN	P31040|D6RFM5	11.66	5.75654	8.39	6.11079	9.87	7.59391	3	19.1	Succinate dehydrogenase [ubiquinone] flavoprotein subunit, mitochondrial	TRUE	TRUE	TRUE	FALSE	TRUE					0
SDHA	P31040	Y205y	P31040_Y205y _1_1_205_205	F20151103_SF_Prep4_tripleQuench_4mg_AntiBiotin_IP_Rep03_151104112150.36975.36975.3	10.92	7.85	99	1	1	1	0	575.965	Hydrogen	196	(R)	TGHSLLHTLyGR	(S)	TGHSLLHTLY(1.0)GR	R:SILAC 2 (Arg 0-10Da Lys 0-8Da)-heavy,y:Biotin Tyramide Labeling	73717.2	HUMAN	P31040	NA	NA	6.35	NA	10.92	5.39151	2	19.1	Succinate dehydrogenase [ubiquinone] flavoprotein subunit, mitochondrial	TRUE	TRUE	TRUE	FALSE	TRUE					0
SDHA	P31040	Y259y	P31040_Y259y _1_1_259_259	F20151103_SF_Prep4_tripleQuench_4mg_AntiBiotin_IP_Rep01.34698.34698.2	8.68	8.76	99	1	1	1	0	733.36	Hydrogen	251	(K)	NTVVATGGyGR	(T)	NTVVATGGY(1.0)GR	R:SILAC 2 (Arg 0-10Da Lys 0-8Da)-heavy,y:Biotin Tyramide Labeling	73717.2	HUMAN	P31040	8.68	NA	8.3	NA	8.56	0.0575	3	19.1	Succinate dehydrogenase [ubiquinone] flavoprotein subunit, mitochondrial	TRUE	TRUE	TRUE	FALSE	TRUE					0
SDHA	P31040	Y263y	P31040_Y263y _1_1_263_263	F20151103_SF_Prep4_tripleQuench_4mg_AntiBiotin_IP_Rep01.45956.45956.3	8.08	6.85	99	1	1	1	0	879.389	Hydrogen	262	(R)	TyFSCTSAHTSTGDGTAMITR	(A)	TY(1.0)FSCTSAHTSTGDGTAMITR	C:Carbamidomethylation,RSILAC 2 (Arg 0-10Da Lys 0-8Da)-heavy,y:Biotin Tyramide Labeling	73717.2	HUMAN	P31040|P31040-2|D6RFM5	8.08	NA	NA	NA	7.81	NA	2	19.1	Succinate dehydrogenase [ubiquinone] flavoprotein subunit, mitochondrial	TRUE	TRUE	TRUE	FALSE	TRUE					0
SDHA	P31040	Y417y	P31040_Y417y _1_1_417_417	F20151103_SF_Prep4_tripleQuench_4mg_AntiBiotin_IP_Rep01.76496.76496.3	16.24	14.49	10.959	2	1	1	0	903.792	Hydrogen	398	(K)	EPIPVLPTVHYNMGGIPTNyK	(G)	EPIPVLPTVHY(0.0)NMGGIPTNY(0.99)K	K:SILAC 2 (Arg 0-10Da Lys 0-8Da)-heavy,y:Biotin Tyramide Labeling	73717.2	HUMAN	P31040|P31040-2|D6RFM5|P31040-3	16.24	3.02271	NA	NA	6.19	NA	2	19.1	Succinate dehydrogenase [ubiquinone] flavoprotein subunit, mitochondrial	TRUE	TRUE	TRUE	FALSE	TRUE					0
SDHA	P31040	Y597y	P31040_Y597y _1_1_597_597	F20151103_SF_Prep4_tripleQuench_4mg_AntiBiotin_IP_Rep01.11089.11089.3	10.69	5.22	99	1	1	1	0	475.895	Hydrogen	590	(R)	GAHAREDyK	(V)	GAHAREDY(1.0)K	R:SILAC 2 (Arg 0-10Da Lys 0-8Da)-heavy,KSILAC 2 (Arg 0-10Da Lys 0-8Da)-heavy,y:Biotin Tyramide Labeling	73717.2	HUMAN	P31040|P31040-2|P31040-3	10.69	8.8346	6.7	NA	NA	NA	2	19.1	Succinate dehydrogenase [ubiquinone] flavoprotein subunit, mitochondrial	TRUE	TRUE	TRUE	FALSE	TRUE					0
SDHA	P31040	Y604y	P31040_Y604y _1_1_604_604	F20151103_SF_Prep4_tripleQuench_4mg_AntiBiotin_IP_Rep02_151103181322.32227.32227.2	19.83	12.72	6.838	2	1	1	0	833.899	Hydrogen	599	(K)	VRIDEyDYSK	(P)	VRIDEY(0.99)DY(0.0)SK	R:SILAC 2 (Arg 0-10Da Lys 0-8Da)-heavy,KSILAC 2 (Arg 0-10Da Lys 0-8Da)-heavy,y:Biotin Tyramide Labeling	73717.2	HUMAN	P31040|P31040-2|D6RFM5|P31040-3	12.72	7.21252	19.83	4.5034	9.87	6.2352	3	19.1	Succinate dehydrogenase [ubiquinone] flavoprotein subunit, mitochondrial	TRUE	TRUE	TRUE	FALSE	TRUE					0
SDHA	P31040	Y629y	P31040_Y629y _1_1_629_629	F20151103_SF_Prep4_tripleQuench_4mg_AntiBiotin_IP_Rep02_151103181322.36394.36394.2	9.01	9.01	99	1	1	1	0	823.414	Hydrogen	625	(K)	HTLSyVDVGTGK	(V)	HTLSY(1.0)VDVGTGK	K:SILAC 2 (Arg 0-10Da Lys 0-8Da)-heavy,y:Biotin Tyramide Labeling	73717.2	HUMAN	P31040|P31040-2|D6RFM5	6.27	2.57859	9.01	1.81551	8.03	3.20327	3	19.1	Succinate dehydrogenase [ubiquinone] flavoprotein subunit, mitochondrial	TRUE	TRUE	TRUE	FALSE	TRUE					0
OAT	P04181	Y48y	P04181_Y48y _1_1_48_48	F20151103_SF_Prep4_tripleQuench_4mg_AntiBiotin_IP_Rep02_151103181322.39405.39557.3	19.85	14.92	99	1	1	1	0	833.081	Hydrogen	32	(K)	KTVQGPPTSDDIFEREyK	(Y)	KTVQGPPTSDDIFEREY(1.0)K	K:SILAC 2 (Arg 0-10Da Lys 0-8Da)-heavy,RSILAC 2 (Arg 0-10Da Lys 0-8Da)-heavy,y:Biotin Tyramide Labeling	48876.3	HUMAN	P04181	NA	NA	19.85	5.96838	16.87	4.42949	2	20.1	Ornithine aminotransferase, mitochondrial	TRUE	TRUE	TRUE	FALSE	TRUE					0
OAT	P04181	Y50y	P04181_Y50y _1_1_50_50	F20151103_SF_Prep4_tripleQuench_4mg_AntiBiotin_IP_Rep03_151104112150.37510.37510.3	21.28	21.28	6.366	2	1	1	0	703.352	Hydrogen	50	(K)	yGAHNYHPLPVALER	(G)	Y(0.99)GAHNY(0.0)HPLPVALER	R:SILAC 2 (Arg 0-10Da Lys 0-8Da)-heavy,y:Biotin Tyramide Labeling	48876.3	HUMAN	P04181	15.78	6.8234	17.07	8.52819	21.28	8.4262	3	20.1	Ornithine aminotransferase, mitochondrial	TRUE	TRUE	TRUE	FALSE	TRUE					0
OAT	P04181	Y78y	P04181_Y78y _1_1_78_78	F20151103_SF_Prep4_tripleQuench_4mg_AntiBiotin_IP_Rep03_151104112150.61227.61227.4	14.09	14.09	6.975	2	1	1	0	657.295	Hydrogen	78	(K)	yFDFLSSYSAVNQGHCHPK	(I)	Y(0.99)FDFLSSY(0.0)SAVNQGHCHPK	C:Carbamidomethylation,KSILAC 2 (Arg 0-10Da Lys 0-8Da)-heavy,y:Biotin Tyramide Labeling	48876.3	HUMAN	P04181	11.81	5.1738	NA	NA	14.09	6.50279	2	20.1	Ornithine aminotransferase, mitochondrial	TRUE	TRUE	TRUE	FALSE	TRUE					0
OAT	P04181	Y116y	P04181_Y116y _1_1_116_116	F20151103_SF_Prep4_tripleQuench_4mg_AntiBiotin_IP_Rep01.87900.88027.3	18.17	17.11	18.172	3	1	1	0	774.702	Hydrogen	114	(R)	AFyNNVLGEYEEYITK	(L)	AFY(0.99)NNVLGEY(0.0)EEY(0.0)ITK	K:SILAC 2 (Arg 0-10Da Lys 0-8Da)-heavy,y:Biotin Tyramide Labeling	48876.3	HUMAN	P04181	18.17	5.88415	10.02	4.50926	16.54	4.48587	3	20.1	Ornithine aminotransferase, mitochondrial	TRUE	TRUE	TRUE	FALSE	TRUE					0
OAT	P04181	Y126y	P04181_Y126y _1_1_126_126	F20151103_SF_Prep4_tripleQuench_4mg_AntiBiotin_IP_Rep03_151104112150.81388.81524.3	21.47	21.47	6.566	3	1	1	0	774.701	Hydrogen	114	(R)	AFYNNVLGEYEEyITK	(L)	AFY(0.0)NNVLGEY(0.0)EEY(0.99)ITK	K:SILAC 2 (Arg 0-10Da Lys 0-8Da)-heavy,y:Biotin Tyramide Labeling	48876.3	HUMAN	P04181	20.82	4.45649	21	6.36781	21.47	4.2981	3	20.1	Ornithine aminotransferase, mitochondrial	TRUE	TRUE	TRUE	FALSE	TRUE					0
OAT	P04181	Y133y	P04181_Y133y _1_1_133_133	F20151103_SF_Prep4_tripleQuench_4mg_AntiBiotin_IP_Rep01.34935.34935.3	6.1	6.1	99	1	1	1	0	397.535	Hydrogen	130	(K)	LFNyHK	(V)	LFNY(1.0)HK	K:SILAC 2 (Arg 0-10Da Lys 0-8Da)-heavy,y:Biotin Tyramide Labeling	48876.3	HUMAN	P04181	6.1	NA	NA	NA	5.58	6.64029	2	20.1	Ornithine aminotransferase, mitochondrial	TRUE	TRUE	TRUE	FALSE	TRUE					0
MCCC2	Q9HCC0	Y177y	Q9HCC0_Y177y _1_1_177_177	F20151103_SF_Prep4_tripleQuench_4mg_AntiBiotin_IP_Rep02_151103181322.78442.78485.3	21.93	19.77	16.9	2	1	1	0	722.364	Hydrogen	165	(R)	LPCIYLVDSGGAyLPR	(Q)	LPCIY(0.0)LVDSGGAY(0.99)LPR	C:Carbamidomethylation,RSILAC 2 (Arg 0-10Da Lys 0-8Da)-heavy,y:Biotin Tyramide Labeling	61845.6	HUMAN	Q9HCC0	19.86	NA	21.93	5.94532	12.73	4.7915	3	21.1	Methylcrotonoyl-CoA carboxylase beta chain, mitochondrial	TRUE	TRUE	TRUE	FALSE	TRUE					0
MCCC2	Q9HCC0	Y365y	Q9HCC0_Y365y _1_1_365_365	F20151103_SF_Prep4_tripleQuench_4mg_AntiBiotin_IP_Rep02_151103181322.85323.85453.3	23.01	23.1	99	1	1	1	0	846.44	Hydrogen	362	(R)	IFGyPVGIVGNNGVLFSESAK	(K)	IFGY(1.0)PVGIVGNNGVLFSESAK	K:SILAC 2 (Arg 0-10Da Lys 0-8Da)-heavy,y:Biotin Tyramide Labeling	61845.6	HUMAN	Q9HCC0|Q9HCC0-2	22.86	4.35505	23.01	7.2474	21.28	6.48049	3	21.1	Methylcrotonoyl-CoA carboxylase beta chain, mitochondrial	TRUE	TRUE	TRUE	FALSE	TRUE					0
MCCC2	Q9HCC0	Y445y	Q9HCC0_Y445y _1_1_445_445	F20151103_SF_Prep4_tripleQuench_4mg_AntiBiotin_IP_Rep01.74864.74864.3	8.39	8.39	5.446	2	1	1	0	777.704	Hydrogen	437	(K)	ITLIIGGSyGAGNYGMCGR	(A)	ITLIIGGSY(0.99)GAGNY(0.0)GMCGR	C:Carbamidomethylation,RSILAC 2 (Arg 0-10Da Lys 0-8Da)-heavy,y:Biotin Tyramide Labeling	61845.6	HUMAN	Q9HCC0|Q9HCC0-2	8.39	3.21799	NA	NA	5.07	0.63318	2	21.1	Methylcrotonoyl-CoA carboxylase beta chain, mitochondrial	TRUE	TRUE	TRUE	FALSE	TRUE					0
MCCC2	Q9HCC0	Y520y	Q9HCC0_Y520y _1_1_520_520	F20151103_SF_Prep4_tripleQuench_4mg_AntiBiotin_IP_Rep02_151103181322.29832.29832.3	13.05	8.54	1.953	2	1	1	0	685.981	Hydrogen	512	(K)	KFEEEGNPyYSSAR	(V)	KFEEEGNPY(0.99)Y(0.0)SSAR	K:SILAC 2 (Arg 0-10Da Lys 0-8Da)-heavy,RSILAC 2 (Arg 0-10Da Lys 0-8Da)-heavy,y:Biotin Tyramide Labeling	61845.6	HUMAN	Q9HCC0	NA	NA	13.05	NA	6.91	7.02653	2	21.1	Methylcrotonoyl-CoA carboxylase beta chain, mitochondrial	TRUE	TRUE	TRUE	FALSE	TRUE					0
BCKDHA	F5H5P2	Y154y	F5H5P2_Y154y _1_1_154_154	F20151103_SF_Prep4_tripleQuench_4mg_AntiBiotin_IP_Rep02_151103181322.32122.32122.2	11.7	5.55	99	1	1	1	0	640.325	Hydrogen	152	(R)	ILyESQR	(Q)	ILY(1.0)ESQR	R:SILAC 2 (Arg 0-10Da Lys 0-8Da)-heavy,y:Biotin Tyramide Labeling	54544.3	HUMAN	F5H5P2|P12694-2	9.16	7.50112	11.7	4.28446	11.06	1.04449	3	22.1	2-oxoisovalerate dehydrogenase subunit alpha, mitochondrial	TRUE	NA	TRUE	FALSE	TRUE					0
BCKDHA	F5H5P2	Y229y	F5H5P2_Y229y _1_1_229_229	F20151103_SF_Prep4_tripleQuench_4mg_AntiBiotin_IP_Rep01.29370.29370.3	5.16	5.16	99	1	1	1	0	496.895	Hydrogen	224	(R)	QMPVHyGCK	(E)	QMPVHY(1.0)GCK	C:Carbamidomethylation,KSILAC 2 (Arg 0-10Da Lys 0-8Da)-heavy,y:Biotin Tyramide Labeling	54544.3	HUMAN	F5H5P2|P12694-2	5.16	6.48063	5.1	NA	NA	NA	2	22.1	2-oxoisovalerate dehydrogenase subunit alpha, mitochondrial	TRUE	NA	TRUE	FALSE	TRUE					0
BCKDHA	F5H5P2	Y303y	F5H5P2_Y303y _1_1_303_303	F20151103_SF_Prep4_tripleQuench_4mg_AntiBiotin_IP_Rep03_151104112150.38802.38802.3	10.16	7.06	10.157	2	1	1	0	908.099	Hydrogen	300	(R)	NNGyAISTPTSEQYRGDGIAAR	(G)	NNGY(0.99)AISTPTSEQY(0.0)RGDGIAAR	R:SILAC 2 (Arg 0-10Da Lys 0-8Da)-heavy,y:Biotin Tyramide Labeling	54544.3	HUMAN	F5H5P2|P12694-2	8.8	0.49249	10	1.73366	10.16	-0.52635	3	22.1	2-oxoisovalerate dehydrogenase subunit alpha, mitochondrial	TRUE	NA	TRUE	FALSE	TRUE					0
BCKDHA	F5H5P2	Y313y	F5H5P2_Y313y _1_1_313_313	F20151103_SF_Prep4_tripleQuench_4mg_AntiBiotin_IP_Rep02_151103181322.39358.39358.3	14.23	10.92	14.233	2	1	1	0	908.097	Hydrogen	300	(R)	NNGYAISTPTSEQyRGDGIAAR	(G)	NNGY(0.0)AISTPTSEQY(0.99)RGDGIAAR	R:SILAC 2 (Arg 0-10Da Lys 0-8Da)-heavy,y:Biotin Tyramide Labeling	54544.3	HUMAN	F5H5P2	11.84	NA	14.23	NA	NA	NA	2	22.1	2-oxoisovalerate dehydrogenase subunit alpha, mitochondrial	TRUE	NA	TRUE	FALSE	TRUE					0
BCKDHA	F5H5P2	Y379y	F5H5P2_Y379y _1_1_379_379	F20151103_SF_Prep4_tripleQuench_4mg_AntiBiotin_IP_Rep01.15386.16153.3	14.51	16.39	99	1	1	1	0	635.28	Hydrogen	367	(R)	IGHHSTSDDSSAyR	(S)	IGHHSTSDDSSAY(1.0)R	R:SILAC 2 (Arg 0-10Da Lys 0-8Da)-heavy,y:Biotin Tyramide Labeling	54544.3	HUMAN	F5H5P2|P12694-2	14.51	NA	7.62	7.87527	8.07	NA	3	22.1	2-oxoisovalerate dehydrogenase subunit alpha, mitochondrial	TRUE	NA	TRUE	FALSE	TRUE					0
BCKDHA	F5H5P2	Y387y	F5H5P2_Y387y _1_1_387_387	F20151103_SF_Prep4_tripleQuench_4mg_AntiBiotin_IP_Rep02_151103181322.46118.46266.2	15.92	15.83	99	1	1	1	0	812.365	Hydrogen	381	(R)	SVDEVNyWDK	(Q)	SVDEVNY(1.0)WDK	K:SILAC 2 (Arg 0-10Da Lys 0-8Da)-heavy,y:Biotin Tyramide Labeling	54544.3	HUMAN	F5H5P2|P12694-2	13.72	2.96547	15.92	5.14679	12.97	5.02504	3	22.1	2-oxoisovalerate dehydrogenase subunit alpha, mitochondrial	TRUE	NA	TRUE	FALSE	TRUE					0
BCKDHA	F5H5P2	Y447y	F5H5P2_Y447y _1_1_447_447	F20151103_SF_Prep4_tripleQuench_4mg_AntiBiotin_IP_Rep01.69150.69150.4	12.57	9.72	99	1	1	1	0	777.917	Hydrogen	434	(R)	KPKPNPNLLFSDVyQEMPAQLRK	(Q)	KPKPNPNLLFSDVY(1.0)QEMPAQLRK	K:SILAC 2 (Arg 0-10Da Lys 0-8Da)-heavy,RSILAC 2 (Arg 0-10Da Lys 0-8Da)-heavy,y:Biotin Tyramide Labeling	54544.3	HUMAN	F5H5P2|P12694-2	12.57	NA	NA	NA	8.19	NA	2	22.1	2-oxoisovalerate dehydrogenase subunit alpha, mitochondrial	TRUE	NA	TRUE	FALSE	TRUE					0
BCKDHA	F5H5P2	Y468y	F5H5P2_Y468y _1_1_468_468	F20151103_SF_Prep4_tripleQuench_4mg_AntiBiotin_IP_Rep03_151104112150.33741.34158.4	13.36	15.51	5.111	2	1	1	0	593.029	Hydrogen	464	(R)	HLQTyGEHYPLDHFDK	(-)	HLQTY(0.99)GEHY(0.0)PLDHFDK	K:SILAC 2 (Arg 0-10Da Lys 0-8Da)-heavy,y:Biotin Tyramide Labeling	54544.3	HUMAN	F5H5P2	13.82	4.58417	14.81	2.96151	13.36	4.76616	3	22.1	2-oxoisovalerate dehydrogenase subunit alpha, mitochondrial	TRUE	NA	TRUE	FALSE	TRUE					0
GRSF1	Q12849	Y216y M217m	Q12849_Y216y_1_1_216_216	F20151103_SF_Prep4_tripleQuench_4mg_AntiBiotin_IP_Rep02_151103181322.18553.18705.2	9.54	9.54	9.539	1	1	1	0	586.751	Hydrogen	215	(R)	MymGQR	(Y)	M(0.0)Y(1.0)M(0.99)GQR	R:SILAC 2 (Arg 0-10Da Lys 0-8Da)-heavy,y:Biotin Tyramide Labeling,mOxidized methionine	53638.9	HUMAN	Q12849|F5H5I6|Q12849-5	7.78	4.25821	9.54	5.46507	7.58	5.48091	3	23.1	G-rich sequence factor 1	TRUE	NA	TRUE	FALSE	TRUE					0
GRSF1	Q12849	Y221y M236m	Q12849_Y221y_1_1_221_221	F20151103_SF_Prep4_tripleQuench_4mg_AntiBiotin_IP_Rep03_151104112150.59250.59250.3	15.56	14.16	3.115	2	1	1	0	810.377	Hydrogen	221	(R)	yVEVYEINNEDVDALmK	(S)	Y(0.99)VEVY(0.0)EINNEDVDALM(1.0)K	K:SILAC 2 (Arg 0-10Da Lys 0-8Da)-heavy,y:Biotin Tyramide Labeling,mOxidized methionine	53638.9	HUMAN	Q12849|F5H5I6|Q12849-5	6.24	4.96527	4.17	NA	15.56	5.02123	3	23.1	G-rich sequence factor 1	TRUE	NA	TRUE	FALSE	TRUE					0
GRSF1	Q12849	Y259y	Q12849_Y259y _1_1_259_259	F20151103_SF_Prep4_tripleQuench_4mg_AntiBiotin_IP_Rep03_151104112150.29448.29592.2	15.2	7.34	99	1	1	1	0	718.826	Hydrogen	256	(R)	GLPySCNEK	(D)	GLPY(1.0)SCNEK	C:Carbamidomethylation,KSILAC 2 (Arg 0-10Da Lys 0-8Da)-heavy,y:Biotin Tyramide Labeling	53638.9	HUMAN	Q12849|F5H5I6|Q12849-5	13.24	8.6003	10.44	6.55951	15.2	7.56598	3	23.1	G-rich sequence factor 1	TRUE	NA	TRUE	FALSE	TRUE					0
GRSF1	Q12849	Y318y	Q12849_Y318y _1_1_318_318	F20151103_SF_Prep4_tripleQuench_4mg_AntiBiotin_IP_Rep02_151103181322.62499.62499.2	12.87	6.48	99	1	1	1	0	698.355	Hydrogen	318	(R)	yIEIFPSR	(R)	Y(1.0)IEIFPSR	R:SILAC 2 (Arg 0-10Da Lys 0-8Da)-heavy,y:Biotin Tyramide Labeling	53638.9	HUMAN	Q12849|F5H5I6|Q12849-5	10.96	2.99563	12.87	2.73769	10.15	3.31368	3	23.1	G-rich sequence factor 1	TRUE	NA	TRUE	FALSE	TRUE					0
GRSF1	Q12849	Y336y	Q12849_Y336y _1_1_336_336	F20151103_SF_Prep4_tripleQuench_4mg_AntiBiotin_IP_Rep01.17465.17970.2	11.55	8.03	99	1	1	1	0	580.786	Hydrogen	331	(R)	THVGSyK	(G)	THVGSY(1.0)K	K:SILAC 2 (Arg 0-10Da Lys 0-8Da)-heavy,y:Biotin Tyramide Labeling	53638.9	HUMAN	Q12849|F5H5I6|Q12849-5	11.55	6.78632	10.26	4.77066	9.99	5.74602	3	23.1	G-rich sequence factor 1	TRUE	NA	TRUE	FALSE	TRUE					0
GRSF1	Q12849	Y433y	Q12849_Y433y _1_1_433_433	F20151103_SF_Prep4_tripleQuench_4mg_AntiBiotin_IP_Rep02_151103181322.33433.33751.2	15.97	15.97	99	1	1	1	0	736.339	Hydrogen	429	(R)	ITMEySSSGK	(A)	ITMEY(1.0)SSSGK	K:SILAC 2 (Arg 0-10Da Lys 0-8Da)-heavy,y:Biotin Tyramide Labeling	53638.9	HUMAN	Q12849|F5H5I6|Q12849-5	15.4	3.6583	15.97	4.27986	14.4	5.138	3	23.1	G-rich sequence factor 1	TRUE	NA	TRUE	FALSE	TRUE					0
GRSF1	Q12849	Y468y	Q12849_Y468y _1_1_468_468	F20151103_SF_Prep4_tripleQuench_4mg_AntiBiotin_IP_Rep02_151103181322.69784.69918.2	18.24	11.52	99	1	1	1	0	876.933	Hydrogen	468	(R)	yIELFLNSCPK	(G)	Y(1.0)IELFLNSCPK	C:Carbamidomethylation,KSILAC 2 (Arg 0-10Da Lys 0-8Da)-heavy,y:Biotin Tyramide Labeling	53638.9	HUMAN	Q12849|F5H5I6|Q12849-5	16.07	3.95789	18.24	6.79368	17.61	4.69868	3	23.1	G-rich sequence factor 1	TRUE	NA	TRUE	FALSE	TRUE					0
DNAJA3	Q96EY1	Y113y	Q96EY1_Y113y _1_1_113_113	F20151103_SF_Prep4_tripleQuench_4mg_AntiBiotin_IP_Rep01.32700.32847.3	9.81	8.23	2.171	2	1	1	0	454.581	Hydrogen	111	(K)	KAyYQLAK	(K)	KAY(0.99)Y(0.0)QLAK	K:SILAC 2 (Arg 0-10Da Lys 0-8Da)-heavy,y:Biotin Tyramide Labeling	53115.3	HUMAN	Q96EY1|Q96EY1-2	9.81	5.49493	NA	NA	4.67	NA	2	24.1	DnaJ homolog subfamily A member 3, mitochondrial	TRUE	TRUE	TRUE	FALSE	TRUE					0
DNAJA3	Q96EY1	Y120y	Q96EY1_Y120y _1_1_120_120	F20151103_SF_Prep4_tripleQuench_4mg_AntiBiotin_IP_Rep02_151103181322.8722.8722.4	9.9	10	99	1	1	1	0	461.478	Hydrogen	119	(K)	KyHPDTNKDDPK	(A)	KY(1.0)HPDTNKDDPK	K:SILAC 2 (Arg 0-10Da Lys 0-8Da)-heavy,y:Biotin Tyramide Labeling	53115.3	HUMAN	Q96EY1|Q96EY1-2	8.97	7.65171	9.9	7.19654	NA	NA	2	24.1	DnaJ homolog subfamily A member 3, mitochondrial	TRUE	TRUE	TRUE	FALSE	TRUE					0
DNAJA3	Q96EY1	Y157y	Q96EY1_Y157y _1_1_157_157	F20151103_SF_Prep4_tripleQuench_4mg_AntiBiotin_IP_Rep02_151103181322.41741.41741.4	20.64	13.46	1.119	3	1	1	0	746.84	Hydrogen	152	(R)	KQYDAyGSAGFDPGASGSQHSYWK	(G)	KQY(0.0)DAY(0.99)GSAGFDPGASGSQHSY(0.0)WK	K:SILAC 2 (Arg 0-10Da Lys 0-8Da)-heavy,y:Biotin Tyramide Labeling	53115.3	HUMAN	Q96EY1|Q96EY1-2	NA	NA	20.64	NA	12.23	NA	2	24.1	DnaJ homolog subfamily A member 3, mitochondrial	TRUE	TRUE	TRUE	FALSE	TRUE					0
DNAJA3	Q96EY1	Y173y	Q96EY1_Y173y _1_1_173_173	F20151103_SF_Prep4_tripleQuench_4mg_AntiBiotin_IP_Rep02_151103181322.42141.42141.4	20.99	14.17	20.987	3	1	1	0	746.839	Hydrogen	152	(R)	KQYDAYGSAGFDPGASGSQHSyWK	(G)	KQY(0.0)DAY(0.0)GSAGFDPGASGSQHSY(0.99)WK	K:SILAC 2 (Arg 0-10Da Lys 0-8Da)-heavy,y:Biotin Tyramide Labeling	53115.3	HUMAN	Q96EY1|Q96EY1-2	14.71	1.65363	20.99	NA	NA	NA	2	24.1	DnaJ homolog subfamily A member 3, mitochondrial	TRUE	TRUE	TRUE	FALSE	TRUE					0
DNAJA3	Q96EY1	Y255y	Q96EY1_Y255y _1_1_255_255	F20151103_SF_Prep4_tripleQuench_4mg_AntiBiotin_IP_Rep03_151104112150.45098.45098.4	19.54	19.92	99	1	1	1	0	753.08	Hydrogen	250	(K)	VQHCHyCGGSGMETINTGPFVMR	(S)	VQHCHY(1.0)CGGSGMETINTGPFVMR	C:Carbamidomethylation,RSILAC 2 (Arg 0-10Da Lys 0-8Da)-heavy,y:Biotin Tyramide Labeling	53115.3	HUMAN	Q96EY1|Q96EY1-2|Q96EY1-3	11.82	6.05594	NA	NA	19.54	3.41146	2	24.1	DnaJ homolog subfamily A member 3, mitochondrial	TRUE	TRUE	TRUE	FALSE	TRUE					0
DNAJA3	Q96EY1	Y399y	Q96EY1_Y399y _1_1_399_399	F20151103_SF_Prep4_tripleQuench_4mg_AntiBiotin_IP_Rep03_151104112150.36232.36763.3	17.96	15.22	1.271	3	1	1	0	683.664	Hydrogen	396	(R)	INSyGYGDHYIHIK	(I)	INSY(0.99)GY(0.0)GDHY(0.0)IHIK	K:SILAC 2 (Arg 0-10Da Lys 0-8Da)-heavy,y:Biotin Tyramide Labeling	53115.3	HUMAN	Q96EY1|Q96EY1-2|Q96EY1-3	12.1	6.28996	14.62	7.50464	17.96	7.20914	3	24.1	DnaJ homolog subfamily A member 3, mitochondrial	TRUE	TRUE	TRUE	FALSE	TRUE					0
DNAJA3	Q96EY1	Y401y	Q96EY1_Y401y _1_1_401_401	F20151103_SF_Prep4_tripleQuench_4mg_AntiBiotin_IP_Rep02_151103181322.37888.38595.4	12.08	12.08	2.82	3	1	1	0	513.001	Hydrogen	396	(R)	INSYGyGDHYIHIK	(I)	INSY(0.0)GY(0.99)GDHY(0.0)IHIK	K:SILAC 2 (Arg 0-10Da Lys 0-8Da)-heavy,y:Biotin Tyramide Labeling	53115.3	HUMAN	Q96EY1|Q96EY1-2|Q96EY1-3	6.7	4.24435	12.08	3.19168	5.48	1.78096	3	24.1	DnaJ homolog subfamily A member 3, mitochondrial	TRUE	TRUE	TRUE	FALSE	TRUE					0
DNAJA3	Q96EY1	Y399y Y401y	Q96EY1_Y399yY401y_2_2_399_401	F20151103_SF_Prep4_tripleQuench_4mg_AntiBiotin_IP_Rep03_151104112150.46570.47029.3	11.9	11.9	3.645	3	2	2	0	804.049	Hydrogen	396	(R)	INSyGyGDHYIHIK	(I)	INSY(0.99)GY(0.99)GDHY(0.0)IHIK	K:SILAC 2 (Arg 0-10Da Lys 0-8Da)-heavy,y:Biotin Tyramide Labeling	53115.3	HUMAN	Q96EY1	7.76	3.64392	9.38	2.09318	11.9	5.13311	3	24.1	DnaJ homolog subfamily A member 3, mitochondrial	TRUE	TRUE	TRUE	FALSE	TRUE					0
PITRM1	Q5JRX3-2	Y383y	Q5JRX3-2_Y383y _1_1_383_383	F20151103_SF_Prep4_tripleQuench_4mg_AntiBiotin_IP_Rep02_151103181322.70440.70575.3	20.04	17.38	4.731	2	1	1	0	901.759	Hydrogen	364	(K)	ALIESGLGTDFSPDVGYNGyTR	(E)	ALIESGLGTDFSPDVGY(0.0)NGY(0.99)TR	R:SILAC 2 (Arg 0-10Da Lys 0-8Da)-heavy,y:Biotin Tyramide Labeling	118537	HUMAN	Q5JRX3-2|Q5JRX3-3	18.95	4.62897	20.04	5.57967	15.5	4.25452	3	25.1	Isoform 2 of Presequence protease, mitochondrial	TRUE	NA	TRUE	FALSE	TRUE					0
PITRM1	Q5JRX3-2	Y510y	Q5JRX3-2_Y510y _1_1_510_510	F20151103_SF_Prep4_tripleQuench_4mg_AntiBiotin_IP_Rep01.34133.34133.4	15.26	12.08	99	1	1	1	0	530.769	Hydrogen	500	(K)	LTLSMRPDDKyHEK	(Q)	LTLSMRPDDKY(1.0)HEK	R:SILAC 2 (Arg 0-10Da Lys 0-8Da)-heavy,KSILAC 2 (Arg 0-10Da Lys 0-8Da)-heavy,y:Biotin Tyramide Labeling	118537	HUMAN	Q5JRX3-2|Q5JRX3-3	15.26	8.73445	12.26	7.63065	7.39	4.35391	3	25.1	Isoform 2 of Presequence protease, mitochondrial	TRUE	NA	TRUE	FALSE	TRUE					0
PITRM1	Q5JRX3-2	Y538y	Q5JRX3-2_Y538y _1_1_538_538	F20151103_SF_Prep4_tripleQuench_4mg_AntiBiotin_IP_Rep03_151104112150.31170.31170.3	9	3.31	99	1	1	1	0	704.69	Hydrogen	526	(K)	VEALSPGDRQQIyEK	(G)	VEALSPGDRQQIY(1.0)EK	R:SILAC 2 (Arg 0-10Da Lys 0-8Da)-heavy,KSILAC 2 (Arg 0-10Da Lys 0-8Da)-heavy,y:Biotin Tyramide Labeling	118537	HUMAN	Q5JRX3-2|Q5JRX3-3	6.57	NA	NA	NA	9	2.76137	2	25.1	Isoform 2 of Presequence protease, mitochondrial	TRUE	NA	TRUE	FALSE	TRUE					0
PITRM1	Q5JRX3-2	Y876y	Q5JRX3-2_Y876y _1_1_876_876	F20151103_SF_Prep4_tripleQuench_4mg_AntiBiotin_IP_Rep01.37919.38064.3	16.44	10.97	99	1	1	1	0	604.963	Hydrogen	873	(R)	TVPyTDPDHASLK	(I)	TVPY(1.0)TDPDHASLK	K:SILAC 2 (Arg 0-10Da Lys 0-8Da)-heavy,y:Biotin Tyramide Labeling	118537	HUMAN	Q5JRX3-2|Q5JRX3-3	16.44	6.74239	16.24	5.04869	15.58	7.43689	3	25.1	Isoform 2 of Presequence protease, mitochondrial	TRUE	NA	TRUE	FALSE	TRUE					0
PITRM1	Q5JRX3-2	Y907y	Q5JRX3-2_Y907y _1_1_907_907	F20151103_SF_Prep4_tripleQuench_4mg_AntiBiotin_IP_Rep01.19235.19368.2	15.78	15.78	99	1	1	1	0	553.763	Hydrogen	904	(K)	GGAyGGGAK	(L)	GGAY(1.0)GGGAK	K:SILAC 2 (Arg 0-10Da Lys 0-8Da)-heavy,y:Biotin Tyramide Labeling	118537	HUMAN	Q5JRX3-2|Q5JRX3-3	15.78	6.07367	7.94	NA	4.63	5.37547	3	25.1	Isoform 2 of Presequence protease, mitochondrial	TRUE	NA	TRUE	FALSE	TRUE					0
PITRM1	Q5JRX3-2	Y980y	Q5JRX3-2_Y980y _1_1_980_980	F20151103_SF_Prep4_tripleQuench_4mg_AntiBiotin_IP_Rep01.69961.69961.3	7.03	7.03	99	1	1	1	0	671.3	Hydrogen	974	(K)	GMDHFLyGLSDEMK	(Q)	GMDHFLY(1.0)GLSDEMK	K:SILAC 2 (Arg 0-10Da Lys 0-8Da)-heavy,y:Biotin Tyramide Labeling	118537	HUMAN	Q5JRX3-2|Q5JRX3-3	7.03	5.23088	NA	NA	6.37	NA	2	25.1	Isoform 2 of Presequence protease, mitochondrial	TRUE	NA	TRUE	FALSE	TRUE					0
LONP1	P36776	Y310y	P36776_Y310y _1_1_310_310	F20151103_SF_Prep4_tripleQuench_4mg_AntiBiotin_IP_Rep01.77911.78052.3	12.37	10.18	99	1	1	1	0	647.03	Hydrogen	299	(K)	TIRDIIALNPLyR	(E)	TIRDIIALNPLY(1.0)R	R:SILAC 2 (Arg 0-10Da Lys 0-8Da)-heavy,y:Biotin Tyramide Labeling	107001	HUMAN	P36776|K7EKE6|K7EJE8|P36776-3	12.37	6.77527	11.1	7.67216	8.59	NA	3	26.1	Lon protease homolog, mitochondrial	TRUE	TRUE	TRUE	FALSE	TRUE					0
LONP1	P36776	Y394y	P36776_Y394y _1_1_394_394	F20151103_SF_Prep4_tripleQuench_4mg_AntiBiotin_IP_Rep01.59410.59549.2	11.54	8.73	99	1	1	1	0	702.378	Hydrogen	394	(K)	yLLQEQLK	(I)	Y(1.0)LLQEQLK	K:SILAC 2 (Arg 0-10Da Lys 0-8Da)-heavy,y:Biotin Tyramide Labeling	107001	HUMAN	P36776|P36776-2|K7EKE6|K7EJE8|P36776-3	11.54	4.48327	8.26	1.98679	9.15	3.30628	3	26.1	Lon protease homolog, mitochondrial	TRUE	TRUE	TRUE	FALSE	TRUE					0
LONP1	P36776	Y473y	P36776_Y473y _1_1_473_473	F20151103_SF_Prep4_tripleQuench_4mg_AntiBiotin_IP_Rep03_151104112150.37008.37393.2	15.94	13.9	99	1	1	1	0	783.368	Hydrogen	473	(K)	ySNENLDLAR	(A)	Y(1.0)SNENLDLAR	R:SILAC 2 (Arg 0-10Da Lys 0-8Da)-heavy,y:Biotin Tyramide Labeling	107001	HUMAN	P36776|P36776-2|K7EKE6|K7EJE8|P36776-3	14.31	7.04256	14.23	7.9527	15.94	8.14248	3	26.1	Lon protease homolog, mitochondrial	TRUE	TRUE	TRUE	FALSE	TRUE					0
LONP1	P36776	Y492y	P36776_Y492y _1_1_492_492	F20151103_SF_Prep4_tripleQuench_4mg_AntiBiotin_IP_Rep03_151104112150.43733.43733.3	11.25	9.93	99	1	1	1	0	735	Hydrogen	483	(R)	AQAVLEEDHyGMEDVK	(K)	AQAVLEEDHY(1.0)GMEDVK	K:SILAC 2 (Arg 0-10Da Lys 0-8Da)-heavy,y:Biotin Tyramide Labeling	107001	HUMAN	P36776|P36776-2|K7EKE6|K7EJE8|P36776-3	10.63	2.32576	NA	NA	11.25	5.48664	2	26.1	Lon protease homolog, mitochondrial	TRUE	TRUE	TRUE	FALSE	TRUE					0
LONP1	P36776	Y522y	P36776_Y522y _1_1_522_522	F20151103_SF_Prep4_tripleQuench_4mg_AntiBiotin_IP_Rep03_151104112150.60908.60908.2	13.71	9.71	99	1	1	1	0	838.924	Hydrogen	518	(K)	ILCFyGPPGVGK	(T)	ILCFY(1.0)GPPGVGK	C:Carbamidomethylation,KSILAC 2 (Arg 0-10Da Lys 0-8Da)-heavy,y:Biotin Tyramide Labeling	107001	HUMAN	P36776|P36776-2|K7EKE6|K7EJE8|P36776-3	12.34	2.47965	9.72	4.00306	13.71	2.91285	3	26.1	Lon protease homolog, mitochondrial	TRUE	TRUE	TRUE	FALSE	TRUE					0
LONP1	P36776	Y544y	P36776_Y544y _1_1_544_544	F20151103_SF_Prep4_tripleQuench_4mg_AntiBiotin_IP_Rep03_151104112150.29012.29012.3	8.83	2.75	99	1	1	1	0	483.912	Hydrogen	539	(R)	ALNREyFR	(F)	ALNREY(1.0)FR	R:SILAC 2 (Arg 0-10Da Lys 0-8Da)-heavy,y:Biotin Tyramide Labeling	107001	HUMAN	P36776|P36776-2|K7EKE6|K7EJE8|P36776-3	4.8	7.03137	NA	NA	8.83	7.55352	2	26.1	Lon protease homolog, mitochondrial	TRUE	TRUE	TRUE	FALSE	TRUE					0
LONP1	P36776	Y565y	P36776_Y565y _1_1_565_565	F20151103_SF_Prep4_tripleQuench_4mg_AntiBiotin_IP_Rep02_151103181322.26296.26296.3	10.29	11.17	99	1	1	1	0	486.918	Hydrogen	563	(R)	RTyVGAMPGK	(I)	RTY(1.0)VGAMPGK	R:SILAC 2 (Arg 0-10Da Lys 0-8Da)-heavy,KSILAC 2 (Arg 0-10Da Lys 0-8Da)-heavy,y:Biotin Tyramide Labeling	107001	HUMAN	P36776|P36776-2|K7EKE6	6.15	3.10778	10.29	3.6761	NA	NA	2	26.1	Lon protease homolog, mitochondrial	TRUE	TRUE	TRUE	FALSE	TRUE					0
LONP1	P36776	Y834y	P36776_Y834y _1_1_834_834	F20151103_SF_Prep4_tripleQuench_4mg_AntiBiotin_IP_Rep02_151103181322.57268.57268.4	18.84	20.33	99	1	1	1	0	891.703	Hydrogen	823	(R)	AFLMQHAPANDyLVTSHIHLHVPEGATPK	(D)	AFLMQHAPANDY(1.0)LVTSHIHLHVPEGATPK	K:SILAC 2 (Arg 0-10Da Lys 0-8Da)-heavy,y:Biotin Tyramide Labeling	107001	HUMAN	P36776|P36776-2	16.78	4.86684	18.84	6.43944	15.16	4.90105	3	26.1	Lon protease homolog, mitochondrial	TRUE	TRUE	TRUE	FALSE	TRUE					0
PNPT1	Q8TCS8	Y296y	Q8TCS8_Y296y _1_1_296_296	F20151103_SF_Prep4_tripleQuench_4mg_AntiBiotin_IP_Rep02_151103181322.52126.52126.3	16.17	16.17	16.171	2	1	1	0	623.959	Hydrogen	295	(R)	LyAVFTDYEHDK	(V)	LY(0.99)AVFTDY(0.0)EHDK	K:SILAC 2 (Arg 0-10Da Lys 0-8Da)-heavy,y:Biotin Tyramide Labeling	86576.7	HUMAN	Q8TCS8	10.5	8.13261	16.17	8.22287	NA	NA	2	27.1	Polyribonucleotide nucleotidyltransferase 1, mitochondrial	TRUE	TRUE	TRUE	FALSE	TRUE					0
PNPT1	Q8TCS8	Y302y	Q8TCS8_Y302y _1_1_302_302	F20151103_SF_Prep4_tripleQuench_4mg_AntiBiotin_IP_Rep01.57095.57235.3	22.16	18.99	22.16	2	1	1	0	623.958	Hydrogen	295	(R)	LYAVFTDyEHDK	(V)	LY(0.0)AVFTDY(0.99)EHDK	K:SILAC 2 (Arg 0-10Da Lys 0-8Da)-heavy,y:Biotin Tyramide Labeling	86576.7	HUMAN	Q8TCS8	22.16	4.19093	15.77	4.05136	20.43	3.14432	3	27.1	Polyribonucleotide nucleotidyltransferase 1, mitochondrial	TRUE	TRUE	TRUE	FALSE	TRUE					0
PNPT1	Q8TCS8	Y334y	Q8TCS8_Y334y _1_1_334_334	F20151103_SF_Prep4_tripleQuench_4mg_AntiBiotin_IP_Rep02_151103181322.90629.90629.3	21.79	21.79	99	1	1	1	0	901.451	Hydrogen	326	(K)	EKFPEADPyEIIESFNVVAK	(E)	EKFPEADPY(1.0)EIIESFNVVAK	K:SILAC 2 (Arg 0-10Da Lys 0-8Da)-heavy,y:Biotin Tyramide Labeling	86576.7	HUMAN	Q8TCS8	NA	NA	21.79	5.69907	14.2	5.23999	2	27.1	Polyribonucleotide nucleotidyltransferase 1, mitochondrial	TRUE	TRUE	TRUE	FALSE	TRUE					0
PNPT1	Q8TCS8	Y356y	Q8TCS8_Y356y _1_1_356_356	F20151103_SF_Prep4_tripleQuench_4mg_AntiBiotin_IP_Rep01.53095.53095.2	10.87	7.55	99	1	1	1	0	667.849	Hydrogen	350	(R)	SIVLNEyK	(R)	SIVLNEY(1.0)K	K:SILAC 2 (Arg 0-10Da Lys 0-8Da)-heavy,y:Biotin Tyramide Labeling	86576.7	HUMAN	Q8TCS8	10.87	5.68171	7.98	5.61061	9.81	3.80871	3	27.1	Polyribonucleotide nucleotidyltransferase 1, mitochondrial	TRUE	TRUE	TRUE	FALSE	TRUE					0
PNPT1	Q8TCS8	Y626y	Q8TCS8_Y626y _1_1_626_626	F20151103_SF_Prep4_tripleQuench_4mg_AntiBiotin_IP_Rep01.51767.51905.2	14.77	11.51	99	1	1	1	0	710.863	Hydrogen	620	(K)	FVGPGGyNLK	(K)	FVGPGGY(1.0)NLK	K:SILAC 2 (Arg 0-10Da Lys 0-8Da)-heavy,y:Biotin Tyramide Labeling	86576.7	HUMAN	Q8TCS8	14.77	4.81876	10.39	4.89959	14.14	4.20594	3	27.1	Polyribonucleotide nucleotidyltransferase 1, mitochondrial	TRUE	TRUE	TRUE	FALSE	TRUE					0
PNPT1	Q8TCS8	Y699y	Q8TCS8_Y699y _1_1_699_699	F20151103_SF_Prep4_tripleQuench_4mg_AntiBiotin_IP_Rep02_151103181322.69883.69883.3	22.28	15.18	99	1	1	1	0	833.424	Hydrogen	698	(K)	LyPNMTAVLLHNTQLDQR	(K)	LY(1.0)PNMTAVLLHNTQLDQR	R:SILAC 2 (Arg 0-10Da Lys 0-8Da)-heavy,y:Biotin Tyramide Labeling	86576.7	HUMAN	Q8TCS8	19.5	4.2379	22.28	5.28076	18.39	4.50931	3	27.1	Polyribonucleotide nucleotidyltransferase 1, mitochondrial	TRUE	TRUE	TRUE	FALSE	TRUE					0
C21orf33	P30042	Y55y	P30042_Y55y _1_1_55_55	F20151103_SF_Prep4_tripleQuench_4mg_AntiBiotin_IP_Rep01.89909.90052.4	25.87	25.75	99	1	1	1	0	835.178	Hydrogen	45	(R)	VALVLSGCGVyDGTEIHEASAILVHLSR	(G)	VALVLSGCGVY(1.0)DGTEIHEASAILVHLSR	C:Carbamidomethylation,RSILAC 2 (Arg 0-10Da Lys 0-8Da)-heavy,y:Biotin Tyramide Labeling	28512.3	HUMAN	P30042|P30042-2|F2Z2Q0	25.87	3.38882	25.31	6.99587	NA	NA	2	28.1	ES1 protein homolog, mitochondrial	TRUE	NA	TRUE	FALSE	TRUE					0
C21orf33	P30042	Y206y	P30042_Y206y _1_1_206_206	F20151103_SF_Prep4_tripleQuench_4mg_AntiBiotin_IP_Rep01.50656.50808.3	28.35	22.75	99	1	1	1	0	1040.51	Hydrogen	189	(R)	GVEVTVGHEQEEGGKWPyAGTAEAIK	(A)	GVEVTVGHEQEEGGKWPY(1.0)AGTAEAIK	K:SILAC 2 (Arg 0-10Da Lys 0-8Da)-heavy,y:Biotin Tyramide Labeling	28512.3	HUMAN	P30042|P30042-2	28.35	6.08858	24.89	7.46889	26.47	6.88416	3	28.1	ES1 protein homolog, mitochondrial	TRUE	NA	TRUE	FALSE	TRUE					0
C21orf33	P30042	Y250y	P30042_Y250y _1_1_250_250	F20151103_SF_Prep4_tripleQuench_4mg_AntiBiotin_IP_Rep03_151104112150.86811.86942.4	26.92	24.8	99	1	1	1	0	790.882	Hydrogen	236	(K)	VVTTPAFMCETALHyIHDGIGAMVR	(K)	VVTTPAFMCETALHY(1.0)IHDGIGAMVR	C:Carbamidomethylation,RSILAC 2 (Arg 0-10Da Lys 0-8Da)-heavy,y:Biotin Tyramide Labeling	28512.3	HUMAN	P30042|P30042-2	26.35	6.22858	26.1	3.93464	26.92	4.61929	3	28.1	ES1 protein homolog, mitochondrial	TRUE	NA	TRUE	FALSE	TRUE					0
ME2	P23368	Y84y	P23368_Y84y _1_1_84_84	F20151103_SF_Prep4_tripleQuench_4mg_AntiBiotin_IP_Rep03_151104112150.66187.66187.2	18.45	15.58	5.628	2	1	1	0	828.911	Hydrogen	82	(K)	YIyIMGIQER	(N)	Y(0.0)IY(0.99)IMGIQER	R:SILAC 2 (Arg 0-10Da Lys 0-8Da)-heavy,y:Biotin Tyramide Labeling	66070	HUMAN	P23368|P23368-2	15.46	3.95475	17.71	3.78702	18.45	3.96325	3	29.1	NAD-dependent malic enzyme, mitochondrial	TRUE	TRUE	TRUE	FALSE	TRUE					0
ME2	P23368	Y175y	P23368_Y175y _1_1_175_175	F20151103_SF_Prep4_tripleQuench_4mg_AntiBiotin_IP_Rep02_151103181322.92445.92445.3	10.39	7.24	99	1	1	1	0	710.055	Hydrogen	166	(R)	ILGLGDLGVyGMGIPVGK	(L)	ILGLGDLGVY(1.0)GMGIPVGK	K:SILAC 2 (Arg 0-10Da Lys 0-8Da)-heavy,y:Biotin Tyramide Labeling	66070	HUMAN	P23368-2	NA	NA	10.39	-0.65416	7.1	5.0398	2	29.1	NAD-dependent malic enzyme, mitochondrial	TRUE	TRUE	TRUE	FALSE	TRUE					0
ME2	P23368	Y222y	P23368_Y222y _1_1_222_222	F20151103_SF_Prep4_tripleQuench_4mg_AntiBiotin_IP_Rep01.71141.71141.2	15.08	15.08	9.507	2	1	1	0	815.88	Hydrogen	215	(K)	DPFYMGLyQK	(R)	DPFY(0.0)MGLY(0.99)QK	K:SILAC 2 (Arg 0-10Da Lys 0-8Da)-heavy,y:Biotin Tyramide Labeling	66070	HUMAN	P23368|P23368-2	15.08	3.31682	7.29	3.74392	14.35	2.84872	3	29.1	NAD-dependent malic enzyme, mitochondrial	TRUE	TRUE	TRUE	FALSE	TRUE					0
ME2	P23368	Y347y	P23368_Y347y _1_1_347_347	F20151103_SF_Prep4_tripleQuench_4mg_AntiBiotin_IP_Rep03_151104112150.47322.47847.2	8.39	4.27	99	1	1	1	0	531.301	Hydrogen	347	(K)	yGLLVK	(G)	Y(1.0)GLLVK	K:SILAC 2 (Arg 0-10Da Lys 0-8Da)-heavy,y:Biotin Tyramide Labeling	66070	HUMAN	P23368|P23368-2	8.24	3.29936	8.3	3.54766	8.39	2.51377	3	29.1	NAD-dependent malic enzyme, mitochondrial	TRUE	TRUE	TRUE	FALSE	TRUE					0
ME2	P23368	Y543y	P23368_Y543y _1_1_543_543	F20151103_SF_Prep4_tripleQuench_4mg_AntiBiotin_IP_Rep02_151103181322.39747.40559.3	11.62	12.85	99	1	1	1	0	587.942	Hydrogen	539	(K)	MAFRyPEPEDK	(A)	MAFRY(1.0)PEPEDK	R:SILAC 2 (Arg 0-10Da Lys 0-8Da)-heavy,KSILAC 2 (Arg 0-10Da Lys 0-8Da)-heavy,y:Biotin Tyramide Labeling	66070	HUMAN	P23368	11.11	3.59305	11.62	5.23045	11.61	6.37036	3	29.1	NAD-dependent malic enzyme, mitochondrial	TRUE	TRUE	TRUE	FALSE	TRUE					0
LETM1	O95202	Y141y	O95202_Y141y _1_1_141_141	F20151103_SF_Prep4_tripleQuench_4mg_AntiBiotin_IP_Rep03_151104112150.46616.46753.3	19.45	18.81	99	1	1	1	0	759.071	Hydrogen	133	(K)	KLEEGGPVySPPAEVVVK	(K)	KLEEGGPVY(1.0)SPPAEVVVK	K:SILAC 2 (Arg 0-10Da Lys 0-8Da)-heavy,y:Biotin Tyramide Labeling	84037.3	HUMAN	O95202|O95202-3|O95202-2	14.95	6.28452	13.1	8.73345	19.45	2.92009	3	30.1	LETM1 and EF-hand domain-containing protein 1, mitochondrial	FALSE	TRUE	TRUE	FALSE	TRUE		TRANSMEM 26 49 Helical. {ECO:0000256|SAM:Phobius}.	TOPO_DOM 116 208 Mitochondrial intermembrane. {ECO:0000255}.; TOPO_DOM 230 739 Mitochondrial matrix. {ECO:0000255}.	TRANSMEM 209 229 Helical. {ECO:0000255}.	1
LETM1	O95202	Y422y	O95202_Y422y _1_1_422_422	F20151103_SF_Prep4_tripleQuench_4mg_AntiBiotin_IP_Rep01.73334.73473.2	16.42	15.06	99	1	1	1	0	1016.51	Hydrogen	420	(R)	AMyLPDTLSPADQLK	(S)	AMY(1.0)LPDTLSPADQLK	K:SILAC 2 (Arg 0-10Da Lys 0-8Da)-heavy,y:Biotin Tyramide Labeling	84037.3	HUMAN	O95202	16.42	3.21663	15.96	4.96467	12.01	5.65122	3	30.1	LETM1 and EF-hand domain-containing protein 1, mitochondrial	FALSE	TRUE	TRUE	FALSE	TRUE		TRANSMEM 26 49 Helical. {ECO:0000256|SAM:Phobius}.	TOPO_DOM 116 208 Mitochondrial intermembrane. {ECO:0000255}.; TOPO_DOM 230 739 Mitochondrial matrix. {ECO:0000255}.	TRANSMEM 209 229 Helical. {ECO:0000255}.	1
LETM1	O95202	Y598y	O95202_Y598y _1_1_598_598	F20151103_SF_Prep4_tripleQuench_4mg_AntiBiotin_IP_Rep02_151103181322.16413.16546.3	10.79	10.79	99	1	1	1	0	559.267	Hydrogen	593	(K)	TGEEKyVEESK	(A)	TGEEKY(1.0)VEESK	K:SILAC 2 (Arg 0-10Da Lys 0-8Da)-heavy,y:Biotin Tyramide Labeling	84037.3	HUMAN	O95202	7.49	5.42849	10.79	6.5103	9	7.78994	3	30.1	LETM1 and EF-hand domain-containing protein 1, mitochondrial	FALSE	TRUE	TRUE	FALSE	TRUE		TRANSMEM 26 49 Helical. {ECO:0000256|SAM:Phobius}.	TOPO_DOM 116 208 Mitochondrial intermembrane. {ECO:0000255}.; TOPO_DOM 230 739 Mitochondrial matrix. {ECO:0000255}.	TRANSMEM 209 229 Helical. {ECO:0000255}.	1
PDHA1	P08559-4	Y194y	P08559-4_Y194y _1_1_194_194	F20151103_SF_Prep4_tripleQuench_4mg_AntiBiotin_IP_Rep02_151103181322.20892.20892.2	8.91	8.91	99	1	1	1	0	675.798	Hydrogen	188	(K)	GGSMHMyAK	(N)	GGSMHMY(1.0)AK	K:SILAC 2 (Arg 0-10Da Lys 0-8Da)-heavy,y:Biotin Tyramide Labeling	48320.5	HUMAN	P08559-4|P08559-2|P08559-3	7.17	NA	8.91	6.511	NA	NA	2	31.1	Isoform 4 of Pyruvate dehydrogenase E1 component subunit alpha, somatic form, mitochondrial	TRUE	NA	TRUE	FALSE	TRUE					0
PDHA1	P08559-4	Y265y	P08559-4_Y265y _1_1_265_265	F20151103_SF_Prep4_tripleQuench_4mg_AntiBiotin_IP_Rep01.68204.68204.3	18.68	12.54	99	1	1	1	0	933.099	Hydrogen	254	(K)	LPCIFICENNRyGMGTSVER	(A)	LPCIFICENNRY(1.0)GMGTSVER	C:Carbamidomethylation,RSILAC 2 (Arg 0-10Da Lys 0-8Da)-heavy,y:Biotin Tyramide Labeling	48320.5	HUMAN	P08559-4|P08559-2|P08559-3	18.68	4.72713	12.77	3.06078	11.35	5.15785	3	31.1	Isoform 4 of Pyruvate dehydrogenase E1 component subunit alpha, somatic form, mitochondrial	TRUE	NA	TRUE	FALSE	TRUE					0
PDHA1	P08559-4	Y265y M267m	P08559-4_Y265y_1_1_265_265	F20151103_SF_Prep4_tripleQuench_4mg_AntiBiotin_IP_Rep02_151103181322.20246.20398.2	13.4	13.4	99	1	1	1	0	693.807	Hydrogen	265	(R)	yGmGTSVER	(A)	Y(1.0)GM(1.0)GTSVER	R:SILAC 2 (Arg 0-10Da Lys 0-8Da)-heavy,y:Biotin Tyramide Labeling,mOxidized methionine	48320.5	HUMAN	P08559-4|P08559-2|P08559-3	13.28	4.68315	13.4	6.80782	13.15	3.64664	3	31.1	Isoform 4 of Pyruvate dehydrogenase E1 component subunit alpha, somatic form, mitochondrial	TRUE	NA	TRUE	FALSE	TRUE					0
PDHA1	P08559-4	Y280y	P08559-4_Y280y _1_1_280_280	F20151103_SF_Prep4_tripleQuench_4mg_AntiBiotin_IP_Rep01.29707.29707.2	9.37	10.74	1.193	2	1	1	0	679.813	Hydrogen	274	(R)	AAASTDyYK	(R)	AAASTDY(0.99)Y(0.0)K	K:SILAC 2 (Arg 0-10Da Lys 0-8Da)-heavy,y:Biotin Tyramide Labeling	48320.5	HUMAN	P08559-4|P08559-2|P08559-3	9.37	NA	9.22	4.22566	7.36	6.00568	3	31.1	Isoform 4 of Pyruvate dehydrogenase E1 component subunit alpha, somatic form, mitochondrial	TRUE	NA	TRUE	FALSE	TRUE					0
PDHA1	P08559-4	Y310y	P08559-4_Y310y _1_1_310_310	F20151103_SF_Prep4_tripleQuench_4mg_AntiBiotin_IP_Rep01.35919.36684.2	10.79	1.86	99	1	1	1	0	615.277	Hydrogen	306	(R)	FAAAyCR	(S)	FAAAY(1.0)CR	C:Carbamidomethylation,RSILAC 2 (Arg 0-10Da Lys 0-8Da)-heavy,y:Biotin Tyramide Labeling	48320.5	HUMAN	P08559-4|P08559-2|P08559-3	10.79	3.74919	10.64	3.69358	10.39	3.25041	3	31.1	Isoform 4 of Pyruvate dehydrogenase E1 component subunit alpha, somatic form, mitochondrial	TRUE	NA	TRUE	FALSE	TRUE					0
PDHA1	P08559-4	Y325y	P08559-4_Y325y _1_1_325_325	F20151103_SF_Prep4_tripleQuench_4mg_AntiBiotin_IP_Rep03_151104112150.54452.54452.3	12.31	11.4	99	1	1	1	0	658.012	Hydrogen	313	(R)	SGKGPILMELQTyR	(Y)	SGKGPILMELQTY(1.0)R	K:SILAC 2 (Arg 0-10Da Lys 0-8Da)-heavy,RSILAC 2 (Arg 0-10Da Lys 0-8Da)-heavy,y:Biotin Tyramide Labeling	48320.5	HUMAN	P08559-4	NA	NA	7.99	8.98456	12.31	7.04452	2	31.1	Isoform 4 of Pyruvate dehydrogenase E1 component subunit alpha, somatic form, mitochondrial	TRUE	NA	TRUE	FALSE	TRUE					0
PDHA1	P08559-4	Y327y	P08559-4_Y327y _1_1_327_327	F20151103_SF_Prep4_tripleQuench_4mg_AntiBiotin_IP_Rep02_151103181322.19972.20110.3	21.09	18.04	21.094	2	1	1	0	655.287	Hydrogen	327	(R)	yHGHSMSDPGVSYR	(T)	Y(0.99)HGHSMSDPGVSY(0.0)R	R:SILAC 2 (Arg 0-10Da Lys 0-8Da)-heavy,y:Biotin Tyramide Labeling	48320.5	HUMAN	P08559-4|P08559-2|P29803|P08559-3|Q5JPU3	17.2	6.95064	21.09	7.39241	12.19	5.04431	3	31.1	Isoform 4 of Pyruvate dehydrogenase E1 component subunit alpha, somatic form, mitochondrial	TRUE	NA	TRUE	FALSE	TRUE					0
PDHA1	P08559-4	Y339y	P08559-4_Y339y _1_1_339_339	F20151103_SF_Prep4_tripleQuench_4mg_AntiBiotin_IP_Rep02_151103181322.21439.21595.3	21.91	21.91	21.909	2	1	1	0	655.287	Hydrogen	327	(R)	YHGHSMSDPGVSyR	(T)	Y(0.0)HGHSMSDPGVSY(0.99)R	R:SILAC 2 (Arg 0-10Da Lys 0-8Da)-heavy,y:Biotin Tyramide Labeling	48320.5	HUMAN	P08559-4|P08559-2|P29803|P08559-3|Q5JPU3	20.68	5.0687	21.91	7.72088	20.14	4.06594	3	31.1	Isoform 4 of Pyruvate dehydrogenase E1 component subunit alpha, somatic form, mitochondrial	TRUE	NA	TRUE	FALSE	TRUE					0
TIMM44	O43615	Y201y	O43615_Y201y _1_1_201_201	F20151103_SF_Prep4_tripleQuench_4mg_AntiBiotin_IP_Rep02_151103181322.51600.52164.2	17.56	14.94	99	1	1	1	0	960.955	Hydrogen	189	(K)	EIDDSVLGQTGPyR	(R)	EIDDSVLGQTGPY(1.0)R	R:SILAC 2 (Arg 0-10Da Lys 0-8Da)-heavy,y:Biotin Tyramide Labeling	51697.1	HUMAN	O43615	12.33	6.66564	17.56	7.34773	14.16	5.87914	3	32.1	Mitochondrial import inner membrane translocase subunit TIM44	TRUE	TRUE	TRUE	FALSE	TRUE					0
TIMM44	O43615	Y265y	O43615_Y265y _1_1_265_265	F20151103_SF_Prep4_tripleQuench_4mg_AntiBiotin_IP_Rep03_151104112150.38767.39338.3	20.35	20.35	99	1	1	1	0	623.287	Hydrogen	263	(K)	MKyDESDNAFIR	(A)	MKY(1.0)DESDNAFIR	K:SILAC 2 (Arg 0-10Da Lys 0-8Da)-heavy,RSILAC 2 (Arg 0-10Da Lys 0-8Da)-heavy,y:Biotin Tyramide Labeling	51697.1	HUMAN	O43615	14.1	6.73072	17.83	4.11456	20.35	5.07426	3	32.1	Mitochondrial import inner membrane translocase subunit TIM44	TRUE	TRUE	TRUE	FALSE	TRUE					0
TIMM44	O43615	Y348y	O43615_Y348y _1_1_348_348	F20151103_SF_Prep4_tripleQuench_4mg_AntiBiotin_IP_Rep03_151104112150.56988.56997.3	21.4	21.4	7.575	2	1	1	0	893.412	Hydrogen	341	(K)	DWCYEATySQLAHPIQQAK	(A)	DWCY(0.0)EATY(0.99)SQLAHPIQQAK	C:Carbamidomethylation,KSILAC 2 (Arg 0-10Da Lys 0-8Da)-heavy,y:Biotin Tyramide Labeling	51697.1	HUMAN	O43615	20.78	3.3305	17.61	5.61462	21.4	4.16459	3	32.1	Mitochondrial import inner membrane translocase subunit TIM44	TRUE	TRUE	TRUE	FALSE	TRUE					0
TIMM44	O43615	Y421y	O43615_Y421y _1_1_421_421	F20151103_SF_Prep4_tripleQuench_4mg_AntiBiotin_IP_Rep02_151103181322.75172.75172.2	11.65	11.65	99	1	1	1	0	791.889	Hydrogen	419	(R)	MLyVWALCR	(D)	MLY(1.0)VWALCR	C:Carbamidomethylation,RSILAC 2 (Arg 0-10Da Lys 0-8Da)-heavy,y:Biotin Tyramide Labeling	51697.1	HUMAN	O43615	NA	NA	11.65	4.49798	7.31	4.11297	2	32.1	Mitochondrial import inner membrane translocase subunit TIM44	TRUE	TRUE	TRUE	FALSE	TRUE					0
TIMM44	O43615	Y435y	O43615_Y435y _1_1_435_435	F20151103_SF_Prep4_tripleQuench_4mg_AntiBiotin_IP_Rep01.65481.65620.2	18.67	15.44	99	1	1	1	0	924.917	Hydrogen	428	(R)	DQDELNPyAAWR	(L)	DQDELNPY(1.0)AAWR	R:SILAC 2 (Arg 0-10Da Lys 0-8Da)-heavy,y:Biotin Tyramide Labeling	51697.1	HUMAN	O43615	18.67	6.36172	9.56	0.86586	18.65	5.12263	3	32.1	Mitochondrial import inner membrane translocase subunit TIM44	TRUE	TRUE	TRUE	FALSE	TRUE					0
NDUFS3	O75489	Y191y	O75489_Y191y _1_1_191_191	F20151103_SF_Prep4_tripleQuench_4mg_AntiBiotin_IP_Rep03_151104112150.43161.43161.3	15.2	10.19	99	1	1	1	0	687.014	Hydrogen	187	(R)	ILTDyGFEGHPFRK	(D)	ILTDY(1.0)GFEGHPFRK	R:SILAC 2 (Arg 0-10Da Lys 0-8Da)-heavy,KSILAC 2 (Arg 0-10Da Lys 0-8Da)-heavy,y:Biotin Tyramide Labeling	30355.1	HUMAN	O75489	14.01	6.18496	13.68	3.51559	15.2	2.65972	3	33.1	NADH dehydrogenase [ubiquinone] iron-sulfur protein 3, mitochondrial	TRUE	TRUE	TRUE	FALSE	TRUE					0
NDUFS3	O75489	Y207y	O75489_Y207y _1_1_207_207	F20151103_SF_Prep4_tripleQuench_4mg_AntiBiotin_IP_Rep02_151103181322.76239.76239.2	15.88	11.66	99	1	1	1	0	833.915	Hydrogen	201	(K)	DFPLSGyVELR	(Y)	DFPLSGY(1.0)VELR	R:SILAC 2 (Arg 0-10Da Lys 0-8Da)-heavy,y:Biotin Tyramide Labeling	30355.1	HUMAN	O75489	15.63	4.04232	15.88	3.41751	13.34	2.29023	3	33.1	NADH dehydrogenase [ubiquinone] iron-sulfur protein 3, mitochondrial	TRUE	TRUE	TRUE	FALSE	TRUE					0
NDUFS3	O75489	Y212y	O75489_Y212y _1_1_212_212	F20151103_SF_Prep4_tripleQuench_4mg_AntiBiotin_IP_Rep02_151103181322.21424.21424.2	8.83	5.49	99	1	1	1	0	569.255	Hydrogen	212	(R)	yDDEVK	(R)	Y(1.0)DDEVK	K:SILAC 2 (Arg 0-10Da Lys 0-8Da)-heavy,y:Biotin Tyramide Labeling	30355.1	HUMAN	O75489	7.56	4.60454	8.83	3.61443	6.87	3.7644	3	33.1	NADH dehydrogenase [ubiquinone] iron-sulfur protein 3, mitochondrial	TRUE	TRUE	TRUE	FALSE	TRUE					0
NDUFS3	O75489	Y245y	O75489_Y245y _1_1_245_245	F20151103_SF_Prep4_tripleQuench_4mg_AntiBiotin_IP_Rep02_151103181322.78011.78140.3	20.97	13.35	99	1	1	1	0	750.039	Hydrogen	232	(R)	KFDLNSPWEAFPVyR	(Q)	KFDLNSPWEAFPVY(1.0)R	K:SILAC 2 (Arg 0-10Da Lys 0-8Da)-heavy,RSILAC 2 (Arg 0-10Da Lys 0-8Da)-heavy,y:Biotin Tyramide Labeling	30355.1	HUMAN	O75489	18.03	3.20624	20.97	5.47785	20.71	7.65837	3	33.1	NADH dehydrogenase [ubiquinone] iron-sulfur protein 3, mitochondrial	TRUE	TRUE	TRUE	FALSE	TRUE					0
LARS2	Q15031	Y299y	Q15031_Y299y _1_1_299_299	F20151103_SF_Prep4_tripleQuench_4mg_AntiBiotin_IP_Rep02_151103181322.50758.50758.4	16.35	13.22	10.674	2	1	1	0	729.364	Hydrogen	296	(K)	LTAyTATPEAIYGTSHVAISPSHR	(L)	LTAY(0.99)TATPEAIY(0.0)GTSHVAISPSHR	R:SILAC 2 (Arg 0-10Da Lys 0-8Da)-heavy,y:Biotin Tyramide Labeling	102887	HUMAN	Q15031|E9PHM2	16.25	2.5652	16.35	1.70825	NA	NA	2	34.1	Probable leucine--tRNA ligase, mitochondrial	TRUE	TRUE	TRUE	FALSE	TRUE					0
LARS2	Q15031	Y307y	Q15031_Y307y _1_1_307_307	F20151103_SF_Prep4_tripleQuench_4mg_AntiBiotin_IP_Rep03_151104112150.47412.47412.4	17.06	13.63	7.064	2	1	1	0	729.369	Hydrogen	296	(K)	LTAYTATPEAIyGTSHVAISPSHR	(L)	LTAY(0.0)TATPEAIY(0.99)GTSHVAISPSHR	R:SILAC 2 (Arg 0-10Da Lys 0-8Da)-heavy,y:Biotin Tyramide Labeling	102887	HUMAN	Q15031	NA	NA	13.75	5.77232	17.06	NA	2	34.1	Probable leucine--tRNA ligase, mitochondrial	TRUE	TRUE	TRUE	FALSE	TRUE					0
LARS2	Q15031	Y570y	Q15031_Y570y _1_1_570_570	F20151103_SF_Prep4_tripleQuench_4mg_AntiBiotin_IP_Rep02_151103181322.43841.43841.3	19.96	15.54	99	1	1	1	0	582.284	Hydrogen	562	(K)	EHAVMHLFyAR	(F)	EHAVMHLFY(1.0)AR	R:SILAC 2 (Arg 0-10Da Lys 0-8Da)-heavy,y:Biotin Tyramide Labeling	102887	HUMAN	Q15031|E9PHM2	11.12	3.97159	19.96	5.86261	18.78	2.9046	3	34.1	Probable leucine--tRNA ligase, mitochondrial	TRUE	TRUE	TRUE	FALSE	TRUE					0
LARS2	Q15031	Y611y	Q15031_Y611y _1_1_611_611	F20151103_SF_Prep4_tripleQuench_4mg_AntiBiotin_IP_Rep03_151104112150.35662.35662.2	12.01	3.59	99	1	1	1	0	716.869	Hydrogen	606	(R)	LPSGQyLQR	(E)	LPSGQY(1.0)LQR	R:SILAC 2 (Arg 0-10Da Lys 0-8Da)-heavy,y:Biotin Tyramide Labeling	102887	HUMAN	Q15031|E9PHM2	8.75	NA	NA	NA	12.01	NA	2	34.1	Probable leucine--tRNA ligase, mitochondrial	TRUE	TRUE	TRUE	FALSE	TRUE					0
LARS2	Q15031	Y657y	Q15031_Y657y _1_1_657_657	F20151103_SF_Prep4_tripleQuench_4mg_AntiBiotin_IP_Rep02_151103181322.68795.68795.3	14.3	11.44	99	1	1	1	0	847.738	Hydrogen	645	(K)	HNGVDPEEVVEQyGIDTIR	(L)	HNGVDPEEVVEQY(1.0)GIDTIR	R:SILAC 2 (Arg 0-10Da Lys 0-8Da)-heavy,y:Biotin Tyramide Labeling	102887	HUMAN	Q15031	NA	NA	14.3	3.93741	10.05	1.59904	2	34.1	Probable leucine--tRNA ligase, mitochondrial	TRUE	TRUE	TRUE	FALSE	TRUE					0
LARS2	Q15031	Y731y	Q15031_Y731y _1_1_731_731	F20151103_SF_Prep4_tripleQuench_4mg_AntiBiotin_IP_Rep01.39558.39558.2	7.73	0.83	99	1	1	1	0	622.33	Hydrogen	727	(R)	KLWEyK	(N)	KLWEY(1.0)K	K:SILAC 2 (Arg 0-10Da Lys 0-8Da)-heavy,y:Biotin Tyramide Labeling	102887	HUMAN	Q15031|E9PHM2	7.73	3.93463	7.36	4.52733	NA	NA	2	34.1	Probable leucine--tRNA ligase, mitochondrial	TRUE	TRUE	TRUE	FALSE	TRUE					0
ABHD10	Q9NUJ1	Y87y	Q9NUJ1_Y87y _1_1_87_87	F20151103_SF_Prep4_tripleQuench_4mg_AntiBiotin_IP_Rep03_151104112150.77823.77823.3	17.2	15.21	5.866	2	1	1	0	840.775	Hydrogen	73	(K)	GKSPGIIFIPGYLSyMNGTK	(A)	GKSPGIIFIPGY(0.0)LSY(0.99)MNGTK	K:SILAC 2 (Arg 0-10Da Lys 0-8Da)-heavy,y:Biotin Tyramide Labeling	34274.2	HUMAN	Q9NUJ1	15.36	2.08082	NA	NA	17.2	1.62381	2	35.1	Mycophenolic acid acyl-glucuronide esterase, mitochondrial	TRUE	TRUE	TRUE	FALSE	TRUE					0
ABHD10	Q9NUJ1	Y84y	Q9NUJ1_Y84y _1_1_84_84	F20151103_SF_Prep4_tripleQuench_4mg_AntiBiotin_IP_Rep02_151103181322.90644.90784.3	21.16	17.12	3.668	2	1	1	0	776.395	Hydrogen	75	(K)	SPGIIFIPGyLSYMNGTK	(A)	SPGIIFIPGY(0.99)LSY(0.0)MNGTK	K:SILAC 2 (Arg 0-10Da Lys 0-8Da)-heavy,y:Biotin Tyramide Labeling	34274.2	HUMAN	Q9NUJ1|Q9NUJ1-3	19.01	5.64817	21.16	3.44874	19.27	4.5852	3	35.1	Mycophenolic acid acyl-glucuronide esterase, mitochondrial	TRUE	TRUE	TRUE	FALSE	TRUE					0
ABHD10	Q9NUJ1	Y209y	Q9NUJ1_Y209y _1_1_209_209	F20151103_SF_Prep4_tripleQuench_4mg_AntiBiotin_IP_Rep02_151103181322.63444.63731.2	22.11	22.11	14.926	3	1	1	0	1098.02	Hydrogen	209	(K)	ySEEGVYNVQYSFIK	(E)	Y(0.99)SEEGVY(0.0)NVQY(0.0)SFIK	K:SILAC 2 (Arg 0-10Da Lys 0-8Da)-heavy,y:Biotin Tyramide Labeling	34274.2	HUMAN	Q9NUJ1|Q9NUJ1-2	20.41	5.72917	22.11	4.67077	20.84	5.64836	3	35.1	Mycophenolic acid acyl-glucuronide esterase, mitochondrial	TRUE	TRUE	TRUE	FALSE	TRUE					0
ABHD10	Q9NUJ1	Y215y	Q9NUJ1_Y215y _1_1_215_215	F20151103_SF_Prep4_tripleQuench_4mg_AntiBiotin_IP_Rep02_151103181322.65096.65096.2	25.81	25.81	8.571	3	1	1	0	1098.02	Hydrogen	209	(K)	YSEEGVyNVQYSFIK	(E)	Y(0.0)SEEGVY(0.99)NVQY(0.0)SFIK	K:SILAC 2 (Arg 0-10Da Lys 0-8Da)-heavy,y:Biotin Tyramide Labeling	34274.2	HUMAN	Q9NUJ1|Q9NUJ1-2	25.22	4.92924	25.81	6.34332	21.24	4.31791	3	35.1	Mycophenolic acid acyl-glucuronide esterase, mitochondrial	TRUE	TRUE	TRUE	FALSE	TRUE					0
ABHD10	Q9NUJ1	Y292y	Q9NUJ1_Y292y _1_1_292_292	F20151103_SF_Prep4_tripleQuench_4mg_AntiBiotin_IP_Rep02_151103181322.93624.93624.3	21.14	21.14	99	1	1	1	0	739.726	Hydrogen	285	(K)	ADIQLLVyTIDDLIDK	(L)	ADIQLLVY(1.0)TIDDLIDK	K:SILAC 2 (Arg 0-10Da Lys 0-8Da)-heavy,y:Biotin Tyramide Labeling	34274.2	HUMAN	Q9NUJ1	15	5.85739	21.14	5.18828	7.42	5.31651	3	35.1	Mycophenolic acid acyl-glucuronide esterase, mitochondrial	TRUE	TRUE	TRUE	FALSE	TRUE					0
ACAT1	P24752	Y90y	P24752_Y90y _1_1_90_90	F20151103_SF_Prep4_tripleQuench_4mg_AntiBiotin_IP_Rep03_151104112150.46428.46428.3	13.05	13.08	99	1	1	1	0	750.35	Hydrogen	88	(K)	EAyMGNVLQGGEGQAPTR	(Q)	EAY(1.0)MGNVLQGGEGQAPTR	R:SILAC 2 (Arg 0-10Da Lys 0-8Da)-heavy,y:Biotin Tyramide Labeling	45484	HUMAN	P24752|G3XAB4|E9PRQ6	12.9	4.1802	8.46	4.9199	13.05	NA	3	36.1	Acetyl-CoA acetyltransferase, mitochondrial	TRUE	TRUE	TRUE	FALSE	TRUE					0
ACAT1	P24752	Y170y	P24752_Y170y _1_1_170_170	F20151103_SF_Prep4_tripleQuench_4mg_AntiBiotin_IP_Rep01.30328.30800.2	12.53	7.52	99	1	1	1	0	617.805	Hydrogen	166	(R)	GSTPyGGVK	(L)	GSTPY(1.0)GGVK	K:SILAC 2 (Arg 0-10Da Lys 0-8Da)-heavy,y:Biotin Tyramide Labeling	45484	HUMAN	P24752	12.53	7.12123	11.71	7.38124	12.2	6.07186	3	36.1	Acetyl-CoA acetyltransferase, mitochondrial	TRUE	TRUE	TRUE	FALSE	TRUE					0
ACAT1	P24752	Y188y	P24752_Y188y _1_1_188_188	F20151103_SF_Prep4_tripleQuench_4mg_AntiBiotin_IP_Rep03_151104112150.39702.39845.2	15.78	12.51	99	1	1	1	0	697.331	Hydrogen	182	(K)	DGLTDVyNK	(I)	DGLTDVY(1.0)NK	K:SILAC 2 (Arg 0-10Da Lys 0-8Da)-heavy,y:Biotin Tyramide Labeling	45484	HUMAN	P24752	15	4.77655	10.39	4.56676	15.78	3.52122	3	36.1	Acetyl-CoA acetyltransferase, mitochondrial	TRUE	TRUE	TRUE	FALSE	TRUE					0
ACAT1	P24752	Y214y	P24752_Y214y _1_1_214_214	F20151103_SF_Prep4_tripleQuench_4mg_AntiBiotin_IP_Rep02_151103181322.40349.40349.3	13.95	13.95	13.954	2	1	1	0	639.289	Hydrogen	209	(R)	NEQDAyAINSYTR	(S)	NEQDAY(0.99)AINSY(0.0)TR	R:SILAC 2 (Arg 0-10Da Lys 0-8Da)-heavy,y:Biotin Tyramide Labeling	45484	HUMAN	P24752	9.85	6.90211	13.95	6.09646	9.15	6.25692	3	36.1	Acetyl-CoA acetyltransferase, mitochondrial	TRUE	TRUE	TRUE	FALSE	TRUE					0
ACAT1	P24752	Y219y	P24752_Y219y _1_1_219_219	F20151103_SF_Prep4_tripleQuench_4mg_AntiBiotin_IP_Rep02_151103181322.39859.39859.3	14.29	9.86	12.727	2	1	1	0	639.289	Hydrogen	209	(R)	NEQDAYAINSyTR	(S)	NEQDAY(0.0)AINSY(0.99)TR	R:SILAC 2 (Arg 0-10Da Lys 0-8Da)-heavy,y:Biotin Tyramide Labeling	45484	HUMAN	P24752	8.11	0.90456	14.29	6.58451	10.52	6.15848	3	36.1	Acetyl-CoA acetyltransferase, mitochondrial	TRUE	TRUE	TRUE	FALSE	TRUE					0
ACAT1	P24752	Y256y	P24752_Y256y _1_1_256_256	F20151103_SF_Prep4_tripleQuench_4mg_AntiBiotin_IP_Rep01.34976.34976.3	17.22	18.5	99	1	1	1	0	671.327	Hydrogen	244	(K)	GQPDVVVKEDEEyK	(R)	GQPDVVVKEDEEY(1.0)K	K:SILAC 2 (Arg 0-10Da Lys 0-8Da)-heavy,y:Biotin Tyramide Labeling	45484	HUMAN	P24752	17.22	8.53452	16.82	7.21598	14.54	8.15531	3	36.1	Acetyl-CoA acetyltransferase, mitochondrial	TRUE	TRUE	TRUE	FALSE	TRUE					0
ACAT1	P24752	Y407y	P24752_Y407y _1_1_407_407	F20151103_SF_Prep4_tripleQuench_4mg_AntiBiotin_IP_Rep01.73993.73993.3	11.57	11.57	99	1	1	1	0	884.429	Hydrogen	404	(K)	QGEyGLASICNGGGGASAMLIQK	(L)	QGEY(1.0)GLASICNGGGGASAMLIQK	C:Carbamidomethylation,KSILAC 2 (Arg 0-10Da Lys 0-8Da)-heavy,y:Biotin Tyramide Labeling	45484	HUMAN	P24752	11.57	NA	5.23	2.46775	NA	NA	2	36.1	Acetyl-CoA acetyltransferase, mitochondrial	TRUE	TRUE	TRUE	FALSE	TRUE					0
HADHA	P40939	Y43y	P40939_Y43y _1_1_43_43	F20151103_SF_Prep4_tripleQuench_4mg_AntiBiotin_IP_Rep02_151103181322.22828.22973.2	10.22	4.57	99	1	1	1	0	650.834	Hydrogen	39	(R)	THINyGVK	(G)	THINY(1.0)GVK	K:SILAC 2 (Arg 0-10Da Lys 0-8Da)-heavy,y:Biotin Tyramide Labeling	83739.9	HUMAN	P40939	4.15	3.24197	10.22	6.955	9.24	6.11085	3	37.1	Trifunctional enzyme subunit alpha, mitochondrial	TRUE	TRUE	TRUE	FALSE	TRUE					0
HADHA	P40939	Y271y	P40939_Y271y _1_1_271_271	F20151103_SF_Prep4_tripleQuench_4mg_AntiBiotin_IP_Rep01.86534.86534.2	11.86	9.92	99	1	1	1	0	877.456	Hydrogen	268	(K)	LTAyAMTIPFVR	(Q)	LTAY(1.0)AMTIPFVR	R:SILAC 2 (Arg 0-10Da Lys 0-8Da)-heavy,y:Biotin Tyramide Labeling	83739.9	HUMAN	P40939|P40939-2	11.86	1.68798	7.04	4.94126	9.19	NA	3	37.1	Trifunctional enzyme subunit alpha, mitochondrial	TRUE	TRUE	TRUE	FALSE	TRUE					0
HADHA	P40939	Y298y	P40939_Y298y _1_1_298_298	F20151103_SF_Prep4_tripleQuench_4mg_AntiBiotin_IP_Rep02_151103181322.48063.48205.2	11.61	11.23	99	1	1	1	0	614.339	Hydrogen	296	(K)	GLyPAPLK	(I)	GLY(1.0)PAPLK	K:SILAC 2 (Arg 0-10Da Lys 0-8Da)-heavy,y:Biotin Tyramide Labeling	83739.9	HUMAN	P40939|P40939-2	11.37	4.37645	11.61	2.343	11.34	3.92503	3	37.1	Trifunctional enzyme subunit alpha, mitochondrial	TRUE	TRUE	TRUE	FALSE	TRUE					0
HADHA	P40939	Y343y	P40939_Y343y _1_1_343_343	F20151103_SF_Prep4_tripleQuench_4mg_AntiBiotin_IP_Rep02_151103181322.49702.49702.2	25.8	22.89	99	1	1	1	0	929.965	Hydrogen	338	(K)	ALMGLyHGQVLCK	(K)	ALMGLY(1.0)HGQVLCK	C:Carbamidomethylation,KSILAC 2 (Arg 0-10Da Lys 0-8Da)-heavy,y:Biotin Tyramide Labeling	83739.9	HUMAN	P40939	23.56	5.90549	25.8	5.70021	16.25	5.2232	3	37.1	Trifunctional enzyme subunit alpha, mitochondrial	TRUE	TRUE	TRUE	FALSE	TRUE					0
HADHA	P40939	Y724y	P40939_Y724y _1_1_724_724	F20151103_SF_Prep4_tripleQuench_4mg_AntiBiotin_IP_Rep03_151104112150.48096.48367.2	17.82	13.74	99	1	1	1	0	705.355	Hydrogen	720	(R)	FVDLyGAQK	(I)	FVDLY(1.0)GAQK	K:SILAC 2 (Arg 0-10Da Lys 0-8Da)-heavy,y:Biotin Tyramide Labeling	83739.9	HUMAN	P40939	14.52	5.6569	16.99	4.80133	17.82	5.02613	3	37.1	Trifunctional enzyme subunit alpha, mitochondrial	TRUE	TRUE	TRUE	FALSE	TRUE					0
SSBP1	Q04837	Y73y	Q04837_Y73y _1_1_73_73	F20151103_SF_Prep4_tripleQuench_4mg_AntiBiotin_IP_Rep03_151104112150.51032.51169.2	24.39	24.39	99	1	1	1	0	990.959	Hydrogen	67	(R)	SGDSEVyQLGDVSQK	(T)	SGDSEVY(1.0)QLGDVSQK	K:SILAC 2 (Arg 0-10Da Lys 0-8Da)-heavy,y:Biotin Tyramide Labeling	17259.4	HUMAN	Q04837	23.36	5.94348	23.75	6.8611	24.39	7.24333	3	38.1	Single-stranded DNA-binding protein, mitochondrial	TRUE	TRUE	TRUE	FALSE	TRUE					0
SSBP1	Q04837	Y99y	Q04837_Y99y _1_1_99_99	F20151103_SF_Prep4_tripleQuench_4mg_AntiBiotin_IP_Rep01.50682.50823.2	14.37	9.68	3.914	2	1	1	0	677.834	Hydrogen	96	(R)	DVAyQYVK	(K)	DVAY(0.99)QY(0.0)VK	K:SILAC 2 (Arg 0-10Da Lys 0-8Da)-heavy,y:Biotin Tyramide Labeling	17259.4	HUMAN	Q04837	14.37	5.68428	13.9	6.29348	14.11	7.89978	3	38.1	Single-stranded DNA-binding protein, mitochondrial	TRUE	TRUE	TRUE	FALSE	TRUE					0
SSBP1	Q04837	Y119y	Q04837_Y119y _1_1_119_119	F20151103_SF_Prep4_tripleQuench_4mg_AntiBiotin_IP_Rep02_151103181322.54243.54243.3	16.84	12.99	2.571	3	1	1	0	738.688	Hydrogen	108	(R)	IYLEGKIDYGEyMDK	(N)	IY(0.0)LEGKIDY(0.0)GEY(0.99)MDK	K:SILAC 2 (Arg 0-10Da Lys 0-8Da)-heavy,y:Biotin Tyramide Labeling	17259.4	HUMAN	Q04837	12.96	0.00416	16.84	1.13139	14.49	0.19436	3	38.1	Single-stranded DNA-binding protein, mitochondrial	TRUE	TRUE	TRUE	FALSE	TRUE					0
SSBP1	Q04837	Y116y	Q04837_Y116y _1_1_116_116	F20151103_SF_Prep4_tripleQuench_4mg_AntiBiotin_IP_Rep03_151104112150.41889.41889.2	10.19	10.19	3.44	2	1	1	0	751.825	Hydrogen	114	(K)	IDyGEYMDK	(N)	IDY(0.99)GEY(0.0)MDK	K:SILAC 2 (Arg 0-10Da Lys 0-8Da)-heavy,y:Biotin Tyramide Labeling	17259.4	HUMAN	Q04837	NA	NA	7.51	7.86457	10.19	7.56744	2	38.1	Single-stranded DNA-binding protein, mitochondrial	TRUE	TRUE	TRUE	FALSE	TRUE					0
ALDH1L2	Q3SY69	Y127y	Q3SY69_Y127y _1_1_127_127	F20151103_SF_Prep4_tripleQuench_4mg_AntiBiotin_IP_Rep01.53358.53358.4	12.68	12.68	99	1	1	1	0	466.002	Hydrogen	122	(K)	HGSIIyHPSILPR	(H)	HGSIIY(1.0)HPSILPR	R:SILAC 2 (Arg 0-10Da Lys 0-8Da)-heavy,y:Biotin Tyramide Labeling	102428	HUMAN	Q3SY69|Q3SY69-3|Q3SY69-2|O75891-3|O75891-2|Q8TBP8	12.68	5.2592	8.35	3.51138	NA	NA	2	39.1	Mitochondrial 10-formyltetrahydrofolate dehydrogenase	TRUE	TRUE	TRUE	FALSE	TRUE					0
ALDH1L2	Q3SY69	Y186y	Q3SY69_Y186y _1_1_186_186	F20151103_SF_Prep4_tripleQuench_4mg_AntiBiotin_IP_Rep01.54998.54998.3	13.95	13.95	99	1	1	1	0	746.995	Hydrogen	173	(R)	SCDVEPNDTVDALyNR	(F)	SCDVEPNDTVDALY(1.0)NR	C:Carbamidomethylation,RSILAC 2 (Arg 0-10Da Lys 0-8Da)-heavy,y:Biotin Tyramide Labeling	102428	HUMAN	Q3SY69|Q3SY69-3|Q3SY69-2	13.95	5.93769	9.1	8.42178	7.91	7.75963	3	39.1	Mitochondrial 10-formyltetrahydrofolate dehydrogenase	TRUE	TRUE	TRUE	FALSE	TRUE					0
ALDH1L2	Q3SY69	Y222y	Q3SY69_Y222y _1_1_222_222	F20151103_SF_Prep4_tripleQuench_4mg_AntiBiotin_IP_Rep01.45092.45092.3	14.4	14.4	99	1	1	1	0	676.999	Hydrogen	213	(R)	IPQPEEGATyEGIQK	(K)	IPQPEEGATY(1.0)EGIQK	K:SILAC 2 (Arg 0-10Da Lys 0-8Da)-heavy,y:Biotin Tyramide Labeling	102428	HUMAN	Q3SY69|Q3SY69-3|O75891-3|Q8TBP8|B4DGC8	14.4	2.50886	6.68	4.30641	12.05	2.54324	3	39.1	Mitochondrial 10-formyltetrahydrofolate dehydrogenase	TRUE	TRUE	TRUE	FALSE	TRUE					0
ALDH1L2	Q3SY69	Y795y	Q3SY69_Y795y _1_1_795_795	F20151103_SF_Prep4_tripleQuench_4mg_AntiBiotin_IP_Rep02_151103181322.38941.38941.2	10.38	6.58	99	1	1	1	0	697.346	Hydrogen	789	(K)	EGATLVyGGR	(Q)	EGATLVY(1.0)GGR	R:SILAC 2 (Arg 0-10Da Lys 0-8Da)-heavy,y:Biotin Tyramide Labeling	102428	HUMAN	Q3SY69	4.78	5.99824	10.38	4.56226	4.16	4.62727	3	39.1	Mitochondrial 10-formyltetrahydrofolate dehydrogenase	TRUE	TRUE	TRUE	FALSE	TRUE					0
ALDH1L2	Q3SY69	Y853y	Q3SY69_Y853y _1_1_853_853	F20151103_SF_Prep4_tripleQuench_4mg_AntiBiotin_IP_Rep02_151103181322.58374.58374.2	7.98	6.18	99	1	1	1	0	972.463	Hydrogen	848	(R)	ANSTEyGLASGVFTR	(D)	ANSTEY(1.0)GLASGVFTR	R:SILAC 2 (Arg 0-10Da Lys 0-8Da)-heavy,y:Biotin Tyramide Labeling	102428	HUMAN	Q3SY69	NA	NA	7.98	3.40914	6	1.46595	2	39.1	Mitochondrial 10-formyltetrahydrofolate dehydrogenase	TRUE	TRUE	TRUE	FALSE	TRUE					0
DHTKD1	Q96HY7	Y33y	Q96HY7_Y33y _1_1_33_33	F20151103_SF_Prep4_tripleQuench_4mg_AntiBiotin_IP_Rep03_151104112150.25559.25700.3	7.25	0.88	2.112	2	1	1	0	450.23	Hydrogen	29	(R)	GVYGyRPR	(K)	GVY(0.0)GY(0.99)RPR	R:SILAC 2 (Arg 0-10Da Lys 0-8Da)-heavy,y:Biotin Tyramide Labeling	103817	HUMAN	Q96HY7	NA	NA	6.35	2.28642	7.25	-3.08766	2	40.1	Probable 2-oxoglutarate dehydrogenase E1 component DHKTD1, mitochondrial	TRUE	TRUE	TRUE	FALSE	TRUE					0
DHTKD1	Q96HY7	Y63y	Q96HY7_Y63y _1_1_63_63	F20151103_SF_Prep4_tripleQuench_4mg_AntiBiotin_IP_Rep03_151104112150.24237.24372.3	11.46	9.51	99	1	1	1	0	571.278	Hydrogen	59	(R)	LVTVyCEHGHK	(A)	LVTVY(1.0)CEHGHK	C:Carbamidomethylation,KSILAC 2 (Arg 0-10Da Lys 0-8Da)-heavy,y:Biotin Tyramide Labeling	103817	HUMAN	Q96HY7	5.82	2.22395	10.11	3.70649	11.46	2.94177	3	40.1	Probable 2-oxoglutarate dehydrogenase E1 component DHKTD1, mitochondrial	TRUE	TRUE	TRUE	FALSE	TRUE					0
DHTKD1	Q96HY7	M208m Y211y	Q96HY7_Y211y_1_1_211_211	F20151103_SF_Prep4_tripleQuench_4mg_AntiBiotin_IP_Rep02_151103181322.68967.68967.3	19.76	19.28	19.764	1	1	1	0	745.693	Hydrogen	208	(K)	mSAySGITDVIIGMPHR	(G)	M(0.99)SAY(1.0)SGITDVIIGM(0.0)PHR	R:SILAC 2 (Arg 0-10Da Lys 0-8Da)-heavy,m:Oxidized methionine,yBiotin Tyramide Labeling	103817	HUMAN	Q96HY7	16.2	3.62466	19.76	5.07531	14.93	3.88197	3	40.1	Probable 2-oxoglutarate dehydrogenase E1 component DHKTD1, mitochondrial	TRUE	TRUE	TRUE	FALSE	TRUE					0
DHTKD1	Q96HY7	Y370y	Q96HY7_Y370y _1_1_370_370	F20151103_SF_Prep4_tripleQuench_4mg_AntiBiotin_IP_Rep03_151104112150.52895.52895.3	18.91	14.6	99	1	1	1	0	870.787	Hydrogen	356	(R)	IGGSVHLIVNNQLGyTTPAER	(G)	IGGSVHLIVNNQLGY(1.0)TTPAER	R:SILAC 2 (Arg 0-10Da Lys 0-8Da)-heavy,y:Biotin Tyramide Labeling	103817	HUMAN	Q96HY7	17.48	6.63599	17.51	6.50031	18.91	NA	3	40.1	Probable 2-oxoglutarate dehydrogenase E1 component DHKTD1, mitochondrial	TRUE	TRUE	TRUE	FALSE	TRUE					0
DHTKD1	Q96HY7	Y382y	Q96HY7_Y382y _1_1_382_382	F20151103_SF_Prep4_tripleQuench_4mg_AntiBiotin_IP_Rep02_151103181322.37977.37977.2	7.74	7.74	99	1	1	1	0	749.845	Hydrogen	379	(R)	SSLyCSDIGK	(L)	SSLY(1.0)CSDIGK	C:Carbamidomethylation,KSILAC 2 (Arg 0-10Da Lys 0-8Da)-heavy,y:Biotin Tyramide Labeling	103817	HUMAN	Q96HY7	NA	NA	7.74	4.09547	5.09	6.02935	2	40.1	Probable 2-oxoglutarate dehydrogenase E1 component DHKTD1, mitochondrial	TRUE	TRUE	TRUE	FALSE	TRUE					0
ATP5A1	P25705	Y243y	P25705_Y243y _1_1_243_243	F20151103_SF_Prep4_tripleQuench_4mg_AntiBiotin_IP_Rep03_151104112150.52716.52866.3	12.9	12.9	9.008	2	1	1	0	611.664	Hydrogen	241	(K)	KLyCIYVAIGQK	(R)	KLY(0.99)CIY(0.0)VAIGQK	K:SILAC 2 (Arg 0-10Da Lys 0-8Da)-heavy,CCarbamidomethylation,y:Biotin Tyramide Labeling	59863.7	HUMAN	P25705|P25705-3	11.43	7.70187	12.82	6.83723	12.9	5.80401	3	41.1	ATP synthase subunit alpha, mitochondrial	TRUE	TRUE	TRUE	FALSE	TRUE					0
ATP5A1	P25705	Y337y	P25705_Y337y _1_1_337_337	F20151103_SF_Prep4_tripleQuench_4mg_AntiBiotin_IP_Rep02_151103181322.53497.53497.3	17.75	17.75	12.801	2	1	1	0	642.304	Hydrogen	335	(R)	EAyPGDVFYLHSR	(L)	EAY(0.99)PGDVFY(0.0)LHSR	R:SILAC 2 (Arg 0-10Da Lys 0-8Da)-heavy,y:Biotin Tyramide Labeling	59863.7	HUMAN	P25705|P25705-2	17.7	3.85405	17.75	3.31428	NA	NA	2	41.1	ATP synthase subunit alpha, mitochondrial	TRUE	TRUE	TRUE	FALSE	TRUE					0
ATP5A1	P25705	Y343y	P25705_Y343y _1_1_343_343	F20151103_SF_Prep4_tripleQuench_4mg_AntiBiotin_IP_Rep03_151104112150.51474.51757.3	11.08	11.08	1.887	2	1	1	0	642.302	Hydrogen	335	(R)	EAYPGDVFyLHSR	(L)	EAY(0.0)PGDVFY(0.99)LHSR	R:SILAC 2 (Arg 0-10Da Lys 0-8Da)-heavy,y:Biotin Tyramide Labeling	59863.7	HUMAN	P25705|P25705-3|P25705-2	10.42	3.85405	10.35	3.31141	11.08	2.9475	3	41.1	ATP synthase subunit alpha, mitochondrial	TRUE	TRUE	TRUE	FALSE	TRUE					0
ATP5A1	P25705	Y440y	P25705_Y440y _1_1_440_440	F20151103_SF_Prep4_tripleQuench_4mg_AntiBiotin_IP_Rep02_151103181322.42431.42572.2	11.17	1.69	99	1	1	1	0	632.326	Hydrogen	435	(K)	LELAQyR	(E)	LELAQY(1.0)R	R:SILAC 2 (Arg 0-10Da Lys 0-8Da)-heavy,y:Biotin Tyramide Labeling	59863.7	HUMAN	P25705|P25705-3|P25705-2	10.87	6.12551	11.17	5.99728	9.88	4.53081	3	41.1	ATP synthase subunit alpha, mitochondrial	TRUE	TRUE	TRUE	FALSE	TRUE					0
ATP5A1	P25705	Y476y	P25705_Y476y _1_1_476_476	F20151103_SF_Prep4_tripleQuench_4mg_AntiBiotin_IP_Rep02_151103181322.92558.92558.3	27.8	30.2	27.799	2	1	1	0	894.11	Hydrogen	473	(K)	QGQySPMAIEEQVAVIYAGVR	(G)	QGQY(0.99)SPMAIEEQVAVIY(0.0)AGVR	R:SILAC 2 (Arg 0-10Da Lys 0-8Da)-heavy,y:Biotin Tyramide Labeling	59863.7	HUMAN	P25705|P25705-3|P25705-2	25.46	5.17905	27.8	5.39079	23	4.99421	3	41.1	ATP synthase subunit alpha, mitochondrial	TRUE	TRUE	TRUE	FALSE	TRUE					0
ATP5A1	P25705	Y495y	P25705_Y495y _1_1_495_495	F20151103_SF_Prep4_tripleQuench_4mg_AntiBiotin_IP_Rep03_151104112150.40034.40185.3	11.27	11.27	99	1	1	1	0	509.602	Hydrogen	494	(R)	GyLDKLEPSK	(I)	GY(1.0)LDKLEPSK	K:SILAC 2 (Arg 0-10Da Lys 0-8Da)-heavy,y:Biotin Tyramide Labeling	59863.7	HUMAN	P25705|P25705-3|P25705-2	10.58	4.79502	7.99	5.85062	11.27	6.65049	3	41.1	ATP synthase subunit alpha, mitochondrial	TRUE	TRUE	TRUE	FALSE	TRUE					0
ALDH2	P05091	Y373y	P05091_Y373y _1_1_373_373	F20151103_SF_Prep4_tripleQuench_4mg_AntiBiotin_IP_Rep03_151104112150.45521.45821.2	16.5	8.98	99	1	1	1	0	674.365	Hydrogen	370	(K)	ILGyINTGK	(Q)	ILGY(1.0)INTGK	K:SILAC 2 (Arg 0-10Da Lys 0-8Da)-heavy,y:Biotin Tyramide Labeling	56893.8	HUMAN	P05091|P05091-2	15.76	3.39802	12.7	4.19691	16.5	3.96902	3	42.1	Aldehyde dehydrogenase, mitochondrial	FALSE	TRUE	TRUE	FALSE	TRUE					0
ALDH2	P05091	Y396y	P05091_Y396y _1_1_396_396	F20151103_SF_Prep4_tripleQuench_4mg_AntiBiotin_IP_Rep01.86980.86980.4	10.65	7.18	99	1	1	1	0	913.206	Hydrogen	384	(K)	LLCGGGIAADRGyFIQPTVFGDVQDGMTIAK	(E)	LLCGGGIAADRGY(1.0)FIQPTVFGDVQDGMTIAK	C:Carbamidomethylation,RSILAC 2 (Arg 0-10Da Lys 0-8Da)-heavy,KSILAC 2 (Arg 0-10Da Lys 0-8Da)-heavy,y:Biotin Tyramide Labeling	56893.8	HUMAN	P05091|P05091-2	10.65	3.31503	9.95	1.65642	7.68	4.29221	3	42.1	Aldehyde dehydrogenase, mitochondrial	FALSE	TRUE	TRUE	FALSE	TRUE					0
ALDH2	P05091	Y442y	P05091_Y442y _1_1_442_442	F20151103_SF_Prep4_tripleQuench_4mg_AntiBiotin_IP_Rep01.71286.71425.2	19.06	19.06	99	1	1	1	0	948.974	Hydrogen	437	(R)	ANNSTyGLAAAVFTK	(D)	ANNSTY(1.0)GLAAAVFTK	K:SILAC 2 (Arg 0-10Da Lys 0-8Da)-heavy,y:Biotin Tyramide Labeling	56893.8	HUMAN	P05091|P05091-2	19.06	5.72148	17.99	5.39107	16.95	4.44706	3	42.1	Aldehyde dehydrogenase, mitochondrial	FALSE	TRUE	TRUE	FALSE	TRUE					0
CLPX	O76031	Y179y	O76031_Y179y _1_1_179_179	F20151103_SF_Prep4_tripleQuench_4mg_AntiBiotin_IP_Rep01.45815.45815.2	9.29	8.58	99	1	1	1	0	684.351	Hydrogen	179	(K)	yVVGQSFAK	(K)	Y(1.0)VVGQSFAK	K:SILAC 2 (Arg 0-10Da Lys 0-8Da)-heavy,y:Biotin Tyramide Labeling	69964.2	HUMAN	O76031|H0YM48	9.29	6.59019	8.4	7.7713	8.1	8.71727	3	43.1	ATP-dependent Clp protease ATP-binding subunit clpX-like, mitochondrial	TRUE	TRUE	TRUE	FALSE	TRUE					0
CLPX	O76031	Y202y	O76031_Y202y _1_1_202_202	F20151103_SF_Prep4_tripleQuench_4mg_AntiBiotin_IP_Rep03_151104112150.40360.40360.3	10.14	5.87	99	1	1	1	0	575.644	Hydrogen	200	(K)	RIyNNIPANLR	(Q)	RIY(1.0)NNIPANLR	R:SILAC 2 (Arg 0-10Da Lys 0-8Da)-heavy,y:Biotin Tyramide Labeling	69964.2	HUMAN	O76031|H0YM48	7.75	2.72456	6.9	2.48693	10.14	5.09115	3	43.1	ATP-dependent Clp protease ATP-binding subunit clpX-like, mitochondrial	TRUE	TRUE	TRUE	FALSE	TRUE					0
CLPX	O76031	Y345y	O76031_Y345y _1_1_345_345	F20151103_SF_Prep4_tripleQuench_4mg_AntiBiotin_IP_Rep01.43005.43005.2	15.2	15.24	99	1	1	1	0	838.421	Hydrogen	339	(K)	LLQDANyNVEK	(A)	LLQDANY(1.0)NVEK	K:SILAC 2 (Arg 0-10Da Lys 0-8Da)-heavy,y:Biotin Tyramide Labeling	69964.2	HUMAN	O76031	15.2	5.03475	14.77	6.41924	12.03	6.08995	3	43.1	ATP-dependent Clp protease ATP-binding subunit clpX-like, mitochondrial	TRUE	TRUE	TRUE	FALSE	TRUE					0
CLPX	O76031	Y438y	O76031_Y438y _1_1_438_438	F20151103_SF_Prep4_tripleQuench_4mg_AntiBiotin_IP_Rep01.63267.63267.2	16.75	12.25	99	1	1	1	0	811.911	Hydrogen	438	(K)	yLGFGTPSNLGK	(G)	Y(1.0)LGFGTPSNLGK	K:SILAC 2 (Arg 0-10Da Lys 0-8Da)-heavy,y:Biotin Tyramide Labeling	69964.2	HUMAN	O76031	16.75	2.22708	11.94	-1.37919	14.41	0.37635	3	43.1	ATP-dependent Clp protease ATP-binding subunit clpX-like, mitochondrial	TRUE	TRUE	TRUE	FALSE	TRUE					0
CLPX	O76031	Y602y	O76031_Y602y _1_1_602_602	F20151103_SF_Prep4_tripleQuench_4mg_AntiBiotin_IP_Rep02_151103181322.21538.21538.2	9.14	1.93	99	1	1	1	0	621.328	Hydrogen	598	(K)	KEPGyIR	(A)	KEPGY(1.0)IR	K:SILAC 2 (Arg 0-10Da Lys 0-8Da)-heavy,RSILAC 2 (Arg 0-10Da Lys 0-8Da)-heavy,y:Biotin Tyramide Labeling	69964.2	HUMAN	O76031	4.79	3.62869	9.14	4.14298	7.96	6.62256	3	43.1	ATP-dependent Clp protease ATP-binding subunit clpX-like, mitochondrial	TRUE	TRUE	TRUE	FALSE	TRUE					0
CLPX	O76031	Y615y	O76031_Y615y _1_1_615_615	F20151103_SF_Prep4_tripleQuench_4mg_AntiBiotin_IP_Rep02_151103181322.47200.47906.3	16.8	16.8	99	1	1	1	0	829.004	Hydrogen	609	(K)	ESSEEEyDSGVEEEGWPR	(Q)	ESSEEEY(1.0)DSGVEEEGWPR	R:SILAC 2 (Arg 0-10Da Lys 0-8Da)-heavy,y:Biotin Tyramide Labeling	69964.2	HUMAN	O76031	13.76	NA	16.8	3.7026	NA	NA	2	43.1	ATP-dependent Clp protease ATP-binding subunit clpX-like, mitochondrial	TRUE	TRUE	TRUE	FALSE	TRUE					0
MGME1	Q9BQP7	Y44y	Q9BQP7_Y44y _1_1_44_44	F20151103_SF_Prep4_tripleQuench_4mg_AntiBiotin_IP_Rep01.25186.25339.3	13.62	14.1	99	1	1	1	0	664.338	Hydrogen	39	(K)	KKVNPyEEVDQEK	(Y)	KKVNPY(1.0)EEVDQEK	K:SILAC 2 (Arg 0-10Da Lys 0-8Da)-heavy,y:Biotin Tyramide Labeling	39819.6	HUMAN	Q9BQP7|Q5QPE8|Q5QPE7	13.62	1.8218	13.19	2.15312	9.54	7.28624	3	44.1	Mitochondrial genome maintenance exonuclease 1	TRUE	TRUE	TRUE	FALSE	TRUE					0
MGME1	Q9BQP7	Y52y	Q9BQP7_Y52y _1_1_52_52	F20151103_SF_Prep4_tripleQuench_4mg_AntiBiotin_IP_Rep03_151104112150.65749.65889.2	17.95	17.95	99	1	1	1	0	862.439	Hydrogen	52	(K)	ySNLVQSVLSSR	(G)	Y(1.0)SNLVQSVLSSR	R:SILAC 2 (Arg 0-10Da Lys 0-8Da)-heavy,y:Biotin Tyramide Labeling	39819.6	HUMAN	Q9BQP7|Q5QPE8|Q5QPE7	17.79	2.08968	16.79	1.41439	17.95	4.64991	3	44.1	Mitochondrial genome maintenance exonuclease 1	TRUE	TRUE	TRUE	FALSE	TRUE					0
MGME1	Q9BQP7	Y168y	Q9BQP7_Y168y _1_1_168_168	F20151103_SF_Prep4_tripleQuench_4mg_AntiBiotin_IP_Rep02_151103181322.53811.53811.2	10.49	10.49	99	1	1	1	0	827.904	Hydrogen	167	(K)	EyTSNVFLQGK	(R)	EY(1.0)TSNVFLQGK	K:SILAC 2 (Arg 0-10Da Lys 0-8Da)-heavy,y:Biotin Tyramide Labeling	39819.6	HUMAN	Q9BQP7	5.11	8.41854	10.49	5.87491	8.01	6.42328	3	44.1	Mitochondrial genome maintenance exonuclease 1	TRUE	TRUE	TRUE	FALSE	TRUE					0
MGME1	Q9BQP7	Y205y	Q9BQP7_Y205y _1_1_205_205	F20151103_SF_Prep4_tripleQuench_4mg_AntiBiotin_IP_Rep03_151104112150.53107.53107.3	8.47	7.72	99	1	1	1	0	581.639	Hydrogen	203	(K)	SGyIESVQHILK	(D)	SGY(1.0)IESVQHILK	K:SILAC 2 (Arg 0-10Da Lys 0-8Da)-heavy,y:Biotin Tyramide Labeling	39819.6	HUMAN	Q9BQP7|Q5QPE8	6.92	3.95785	5.7	2.23944	8.47	4.4342	3	44.1	Mitochondrial genome maintenance exonuclease 1	TRUE	TRUE	TRUE	FALSE	TRUE					0
MGME1	Q9BQP7	Y342y	Q9BQP7_Y342y _1_1_342_342	F20151103_SF_Prep4_tripleQuench_4mg_AntiBiotin_IP_Rep03_151104112150.24935.25431.2	15.75	15.75	99	1	1	1	0	859.901	Hydrogen	334	(K)	NQNIQKPEySE	(-)	NQNIQKPEY(1.0)SE	K:SILAC 2 (Arg 0-10Da Lys 0-8Da)-heavy,y:Biotin Tyramide Labeling	39819.6	HUMAN	Q9BQP7|Q5QPE8	13.74	8.45257	15.65	NA	15.75	6.34652	3	44.1	Mitochondrial genome maintenance exonuclease 1	TRUE	TRUE	TRUE	FALSE	TRUE					0
MRPL39	Q9NYK5-2	Y89y	Q9NYK5-2_Y89y _1_1_89_89	F20151103_SF_Prep4_tripleQuench_4mg_AntiBiotin_IP_Rep01.75374.75374.3	16.73	16.73	5.696	2	1	1	0	882.716	Hydrogen	84	(K)	NISTPySCAMHLSEWYCR	(K)	NISTPY(0.99)SCAMHLSEWY(0.0)CR	C:Carbamidomethylation,RSILAC 2 (Arg 0-10Da Lys 0-8Da)-heavy,y:Biotin Tyramide Labeling	40913.6	HUMAN	Q9NYK5-2	16.73	NA	7.21	NA	7.31	6.91508	3	45.1	Isoform 2 of 39S ribosomal protein L39, mitochondrial	TRUE	NA	TRUE	FALSE	TRUE					0
MRPL39	Q9NYK5-2	Y162y	Q9NYK5-2_Y162y _1_1_162_162	F20151103_SF_Prep4_tripleQuench_4mg_AntiBiotin_IP_Rep02_151103181322.55360.55360.3	7.65	7.65	99	1	1	1	0	621.979	Hydrogen	157	(R)	AFKDEyMVNLVR	(A)	AFKDEY(1.0)MVNLVR	K:SILAC 2 (Arg 0-10Da Lys 0-8Da)-heavy,RSILAC 2 (Arg 0-10Da Lys 0-8Da)-heavy,y:Biotin Tyramide Labeling	40913.6	HUMAN	Q9NYK5-2	NA	NA	7.65	8.07038	5	5.86882	2	45.1	Isoform 2 of 39S ribosomal protein L39, mitochondrial	TRUE	NA	TRUE	FALSE	TRUE					0
MRPL39	Q9NYK5-2	Y211y	Q9NYK5-2_Y211y _1_1_211_211	F20151103_SF_Prep4_tripleQuench_4mg_AntiBiotin_IP_Rep01.39345.39345.2	13.08	13.08	99	1	1	1	0	650.336	Hydrogen	205	(K)	DAHALIyK	(D)	DAHALIY(1.0)K	K:SILAC 2 (Arg 0-10Da Lys 0-8Da)-heavy,y:Biotin Tyramide Labeling	40913.6	HUMAN	Q9NYK5-2	13.08	7.72686	11.02	5.30891	8.85	5.46262	3	45.1	Isoform 2 of 39S ribosomal protein L39, mitochondrial	TRUE	NA	TRUE	FALSE	TRUE					0
MRPL39	Q9NYK5-2	Y235y	Q9NYK5-2_Y235y _1_1_235_235	F20151103_SF_Prep4_tripleQuench_4mg_AntiBiotin_IP_Rep03_151104112150.42543.42543.2	15.53	10.52	99	1	1	1	0	774.395	Hydrogen	235	(K)	yKVDFIEEK	(A)	Y(1.0)KVDFIEEK	K:SILAC 2 (Arg 0-10Da Lys 0-8Da)-heavy,y:Biotin Tyramide Labeling	40913.6	HUMAN	Q9NYK5-2	12.23	5.47202	13.13	5.07568	15.53	5.48963	3	45.1	Isoform 2 of 39S ribosomal protein L39, mitochondrial	TRUE	NA	TRUE	FALSE	TRUE					0
FH	P07954	Y54y	P07954_Y54y _1_1_54_54	F20151103_SF_Prep4_tripleQuench_4mg_AntiBiotin_IP_Rep03_151104112150.54549.54689.2	19.62	13.73	99	1	1	1	0	792.382	Hydrogen	52	(R)	IEyDTFGELK	(V)	IEY(1.0)DTFGELK	K:SILAC 2 (Arg 0-10Da Lys 0-8Da)-heavy,y:Biotin Tyramide Labeling	54807.2	HUMAN	P07954|P07954-2	17.85	4.21842	17.54	2.95312	19.62	3.43982	3	46.1	Fumarate hydratase, mitochondrial	FALSE	NA	TRUE	FALSE	TRUE					0
FH	P07954	Y110y	P07954_Y110y _1_1_110_110	F20151103_SF_Prep4_tripleQuench_4mg_AntiBiotin_IP_Rep02_151103181322.32226.32226.3	14	11.15	99	1	1	1	0	676	Hydrogen	101	(K)	RAAAEVNQDyGLDPK	(I)	RAAAEVNQDY(1.0)GLDPK	R:SILAC 2 (Arg 0-10Da Lys 0-8Da)-heavy,KSILAC 2 (Arg 0-10Da Lys 0-8Da)-heavy,y:Biotin Tyramide Labeling	54807.2	HUMAN	P07954|P07954-2	12	1.70548	14	1.49418	13.7	2.50329	3	46.1	Fumarate hydratase, mitochondrial	FALSE	NA	TRUE	FALSE	TRUE					0
FH	P07954	Y270y	P07954_Y270y _1_1_270_270	F20151103_SF_Prep4_tripleQuench_4mg_AntiBiotin_IP_Rep03_151104112150.54453.54453.3	17.33	11.58	99	1	1	1	0	712.368	Hydrogen	269	(R)	IyELAAGGTAVGTGLNTR	(I)	IY(1.0)ELAAGGTAVGTGLNTR	R:SILAC 2 (Arg 0-10Da Lys 0-8Da)-heavy,y:Biotin Tyramide Labeling	54807.2	HUMAN	P07954|P07954-2	17.03	4.46879	14.07	5.07264	17.33	4.85955	3	46.1	Fumarate hydratase, mitochondrial	FALSE	NA	TRUE	FALSE	TRUE					0
FH	P07954	Y465y	P07954_Y465y _1_1_465_465	F20151103_SF_Prep4_tripleQuench_4mg_AntiBiotin_IP_Rep01.88411.88411.3	17.79	17.36	99	1	1	1	0	876.776	Hydrogen	448	(K)	LMNESLMLVTALNPHIGyDK	(A)	LMNESLMLVTALNPHIGY(1.0)DK	K:SILAC 2 (Arg 0-10Da Lys 0-8Da)-heavy,y:Biotin Tyramide Labeling	54807.2	HUMAN	P07954|P07954-2	17.79	2.23872	16.02	2.94868	NA	NA	2	46.1	Fumarate hydratase, mitochondrial	FALSE	NA	TRUE	FALSE	TRUE					0
BCS1L	Q9Y276	Y83y	Q9Y276_Y83y _1_1_83_83	F20151103_SF_Prep4_tripleQuench_4mg_AntiBiotin_IP_Rep01.38399.38399.3	13.23	10.91	99	1	1	1	0	781.705	Hydrogen	74	(R)	TQHLSVETSyLQHESGR	(I)	TQHLSVETSY(1.0)LQHESGR	R:SILAC 2 (Arg 0-10Da Lys 0-8Da)-heavy,y:Biotin Tyramide Labeling	47704.5	HUMAN	Q9Y276	13.23	NA	12.34	5.63652	NA	NA	2	47.1	Mitochondrial chaperone BCS1	TRUE	TRUE	TRUE	FALSE	TRUE		TRANSMEM 15 32 Helical. {ECO:0000256|SAM:Phobius}.	TOPO_DOM 2 15 Mitochondrial intermembrane. {ECO:0000255}.; TOPO_DOM 33 419 Mitochondrial matrix. {ECO:0000255}.	TRANSMEM 16 32 Helical. {ECO:0000255}.	0
BCS1L	Q9Y276	Y181y	Q9Y276_Y181y _1_1_181_181	F20151103_SF_Prep4_tripleQuench_4mg_AntiBiotin_IP_Rep02_151103181322.66475.66656.3	19.04	13.6	9.496	2	1	1	0	833.403	Hydrogen	166	(K)	TVMYTAVGSEWRPFGyPR	(R)	TVMY(0.0)TAVGSEWRPFGY(0.99)PR	R:SILAC 2 (Arg 0-10Da Lys 0-8Da)-heavy,y:Biotin Tyramide Labeling	47704.5	HUMAN	Q9Y276	15.54	4.56605	19.04	5.43658	16.1	3.37656	3	47.1	Mitochondrial chaperone BCS1	TRUE	TRUE	TRUE	FALSE	TRUE		TRANSMEM 15 32 Helical. {ECO:0000256|SAM:Phobius}.	TOPO_DOM 2 15 Mitochondrial intermembrane. {ECO:0000255}.; TOPO_DOM 33 419 Mitochondrial matrix. {ECO:0000255}.	TRANSMEM 16 32 Helical. {ECO:0000255}.	0
BCS1L	Q9Y276	Y301y	Q9Y276_Y301y _1_1_301_301	F20151103_SF_Prep4_tripleQuench_4mg_AntiBiotin_IP_Rep01.59451.59591.3	13.62	8.1	99	1	1	1	0	680.022	Hydrogen	292	(R)	DLAVENPVKyQGLGR	(L)	DLAVENPVKY(1.0)QGLGR	K:SILAC 2 (Arg 0-10Da Lys 0-8Da)-heavy,RSILAC 2 (Arg 0-10Da Lys 0-8Da)-heavy,y:Biotin Tyramide Labeling	47704.5	HUMAN	Q9Y276	13.62	2.06074	13.13	4.56916	8.73	5.58709	3	47.1	Mitochondrial chaperone BCS1	TRUE	TRUE	TRUE	FALSE	TRUE		TRANSMEM 15 32 Helical. {ECO:0000256|SAM:Phobius}.	TOPO_DOM 2 15 Mitochondrial intermembrane. {ECO:0000255}.; TOPO_DOM 33 419 Mitochondrial matrix. {ECO:0000255}.	TRANSMEM 16 32 Helical. {ECO:0000255}.	0
BCS1L	Q9Y276	Y352y	Q9Y276_Y352y _1_1_352_352	F20151103_SF_Prep4_tripleQuench_4mg_AntiBiotin_IP_Rep02_151103181322.68183.68545.3	22.25	22.25	10.212	2	1	1	0	868.724	Hydrogen	351	(K)	EyVGYCSHWQLTQMFQR	(F)	EY(0.99)VGY(0.0)CSHWQLTQMFQR	C:Carbamidomethylation,RSILAC 2 (Arg 0-10Da Lys 0-8Da)-heavy,y:Biotin Tyramide Labeling	47704.5	HUMAN	Q9Y276	14.03	5.21714	22.25	4.69741	13.5	3.14002	3	47.1	Mitochondrial chaperone BCS1	TRUE	TRUE	TRUE	FALSE	TRUE		TRANSMEM 15 32 Helical. {ECO:0000256|SAM:Phobius}.	TOPO_DOM 2 15 Mitochondrial intermembrane. {ECO:0000255}.; TOPO_DOM 33 419 Mitochondrial matrix. {ECO:0000255}.	TRANSMEM 16 32 Helical. {ECO:0000255}.	0
BCS1L	Q9Y276	Y355y	Q9Y276_Y355y _1_1_355_355	F20151103_SF_Prep4_tripleQuench_4mg_AntiBiotin_IP_Rep02_151103181322.68783.68783.3	16	13.66	4.999	2	1	1	0	868.721	Hydrogen	351	(K)	EYVGyCSHWQLTQMFQR	(F)	EY(0.0)VGY(0.99)CSHWQLTQMFQR	C:Carbamidomethylation,RSILAC 2 (Arg 0-10Da Lys 0-8Da)-heavy,y:Biotin Tyramide Labeling	47704.5	HUMAN	Q9Y276	15.64	4.9831	16	5.32194	NA	NA	2	47.1	Mitochondrial chaperone BCS1	TRUE	TRUE	TRUE	FALSE	TRUE		TRANSMEM 15 32 Helical. {ECO:0000256|SAM:Phobius}.	TOPO_DOM 2 15 Mitochondrial intermembrane. {ECO:0000255}.; TOPO_DOM 33 419 Mitochondrial matrix. {ECO:0000255}.	TRANSMEM 16 32 Helical. {ECO:0000255}.	0
BCS1L	Q9Y276	Y403y	Q9Y276_Y403y _1_1_403_403	F20151103_SF_Prep4_tripleQuench_4mg_AntiBiotin_IP_Rep02_151103181322.76285.76423.3	15.13	15.13	7.735	2	1	1	0	810.07	Hydrogen	387	(R)	ATNQISPAQVQGYFMLyK	(N)	ATNQISPAQVQGY(0.0)FMLY(0.99)K	K:SILAC 2 (Arg 0-10Da Lys 0-8Da)-heavy,y:Biotin Tyramide Labeling	47704.5	HUMAN	Q9Y276	NA	NA	15.13	4.27037	14.54	3.96866	2	47.1	Mitochondrial chaperone BCS1	TRUE	TRUE	TRUE	FALSE	TRUE		TRANSMEM 15 32 Helical. {ECO:0000256|SAM:Phobius}.	TOPO_DOM 2 15 Mitochondrial intermembrane. {ECO:0000255}.; TOPO_DOM 33 419 Mitochondrial matrix. {ECO:0000255}.	TRANSMEM 16 32 Helical. {ECO:0000255}.	0
MIPEP	Q99797	Y273y	Q99797_Y273y _1_1_273_273	F20151103_SF_Prep4_tripleQuench_4mg_AntiBiotin_IP_Rep03_151104112150.59579.59710.2	18.63	5.84	99	1	1	1	0	816.938	Hydrogen	270	(K)	IFLyPNAGQLK	(C)	IFLY(1.0)PNAGQLK	K:SILAC 2 (Arg 0-10Da Lys 0-8Da)-heavy,y:Biotin Tyramide Labeling	81438.1	HUMAN	Q99797	17.33	4.92898	17.33	8.61146	18.63	8.59792	3	48.1	Mitochondrial intermediate peptidase	TRUE	TRUE	TRUE	FALSE	TRUE					0
MIPEP	Q99797	Y403y	Q99797_Y403y _1_1_403_403	F20151103_SF_Prep4_tripleQuench_4mg_AntiBiotin_IP_Rep01.73311.73311.2	12.08	10.87	99	1	1	1	0	886.479	Hydrogen	397	(R)	LLGISLyAEQPAK	(G)	LLGISLY(1.0)AEQPAK	K:SILAC 2 (Arg 0-10Da Lys 0-8Da)-heavy,y:Biotin Tyramide Labeling	81438.1	HUMAN	Q99797	12.08	NA	10.63	NA	9.27	NA	3	48.1	Mitochondrial intermediate peptidase	TRUE	TRUE	TRUE	FALSE	TRUE					0
MIPEP	Q99797	Y628y	Q99797_Y628y _1_1_628_628	F20151103_SF_Prep4_tripleQuench_4mg_AntiBiotin_IP_Rep01.39149.39149.3	11.98	11.98	99	1	1	1	0	493.249	Hydrogen	622	(R)	FSHLVGyGAR	(Y)	FSHLVGY(1.0)GAR	R:SILAC 2 (Arg 0-10Da Lys 0-8Da)-heavy,y:Biotin Tyramide Labeling	81438.1	HUMAN	Q99797	11.98	4.77809	5.22	4.86692	NA	NA	2	48.1	Mitochondrial intermediate peptidase	TRUE	TRUE	TRUE	FALSE	TRUE					0
MIPEP	Q99797	Y635y	Q99797_Y635y _1_1_635_635	F20151103_SF_Prep4_tripleQuench_4mg_AntiBiotin_IP_Rep03_151104112150.46869.46902.2	8.95	1.86	8.02	3	1	1	0	727.33	Hydrogen	632	(R)	YYSyLMSR	(A)	Y(0.0)Y(0.0)SY(0.99)LMSR	R:SILAC 2 (Arg 0-10Da Lys 0-8Da)-heavy,y:Biotin Tyramide Labeling	81438.1	HUMAN	Q99797	7.1	3.162	6.87	3.88074	8.95	2.39283	3	48.1	Mitochondrial intermediate peptidase	TRUE	TRUE	TRUE	FALSE	TRUE					0
MRPS18B	Q9Y676	Y51y	Q9Y676_Y51y _1_1_51_51	F20151103_SF_Prep4_tripleQuench_4mg_AntiBiotin_IP_Rep02_151103181322.59705.59705.3	26.77	24.94	99	1	1	1	0	946.791	Hydrogen	36	(K)	APSEEDSLSSVPISPyKDEPWK	(Y)	APSEEDSLSSVPISPY(1.0)KDEPWK	K:SILAC 2 (Arg 0-10Da Lys 0-8Da)-heavy,y:Biotin Tyramide Labeling	29737.4	HUMAN	Q9Y676	25.73	4.22549	26.77	6.76132	10.24	2.44986	3	49.1	28S ribosomal protein S18b, mitochondrial	TRUE	TRUE	TRUE	FALSE	TRUE					0
MRPS18B	Q9Y676	Y58y	Q9Y676_Y58y _1_1_58_58	F20151103_SF_Prep4_tripleQuench_4mg_AntiBiotin_IP_Rep03_151104112150.29537.29537.2	11.86	9.24	11.86	2	1	1	0	858.876	Hydrogen	58	(K)	yLESEEYQER	(Y)	Y(0.99)LESEEY(0.0)QER	R:SILAC 2 (Arg 0-10Da Lys 0-8Da)-heavy,y:Biotin Tyramide Labeling	29737.4	HUMAN	Q9Y676	NA	NA	11.79	2.73866	11.86	NA	2	49.1	28S ribosomal protein S18b, mitochondrial	TRUE	TRUE	TRUE	FALSE	TRUE					0
MRPS18B	Q9Y676	Y165y	Q9Y676_Y165y _1_1_165_165	F20151103_SF_Prep4_tripleQuench_4mg_AntiBiotin_IP_Rep02_151103181322.49203.49203.4	19.69	16.38	99	1	1	1	0	599.571	Hydrogen	157	(K)	ARDHGLLIyHIPQVEPR	(D)	ARDHGLLIY(1.0)HIPQVEPR	R:SILAC 2 (Arg 0-10Da Lys 0-8Da)-heavy,y:Biotin Tyramide Labeling	29737.4	HUMAN	Q9Y676	15.95	2.79555	19.69	1.47015	17.24	1.52677	3	49.1	28S ribosomal protein S18b, mitochondrial	TRUE	TRUE	TRUE	FALSE	TRUE					0
MRPS18B	Q9Y676	Y220y	Q9Y676_Y220y _1_1_220_220	F20151103_SF_Prep4_tripleQuench_4mg_AntiBiotin_IP_Rep01.40429.40429.3	9.33	5	99	1	1	1	0	831.728	Hydrogen	219	(R)	LyQGHLQEESGPPPESMPK	(M)	LY(1.0)QGHLQEESGPPPESMPK	K:SILAC 2 (Arg 0-10Da Lys 0-8Da)-heavy,y:Biotin Tyramide Labeling	29737.4	HUMAN	Q9Y676	9.33	NA	8.04	6.35751	NA	NA	2	49.1	28S ribosomal protein S18b, mitochondrial	TRUE	TRUE	TRUE	FALSE	TRUE					0
GLDC	P23378	Y239y	P23378_Y239y _1_1_239_239	F20151103_SF_Prep4_tripleQuench_4mg_AntiBiotin_IP_Rep01.66319.66319.2	8.5	7.96	99	1	1	1	0	696.87	Hydrogen	239	(K)	yTGVLTELK	(L)	Y(1.0)TGVLTELK	K:SILAC 2 (Arg 0-10Da Lys 0-8Da)-heavy,y:Biotin Tyramide Labeling	114325	HUMAN	P23378	8.5	3.56133	8.39	3.44733	7.57	7.48233	3	50.1	Glycine dehydrogenase (decarboxylating), mitochondrial	NA	NA	TRUE	FALSE	TRUE					0
GLDC	P23378	Y673y	P23378_Y673y _1_1_673_673	F20151103_SF_Prep4_tripleQuench_4mg_AntiBiotin_IP_Rep02_151103181322.49532.49532.3	18.93	10.74	99	1	1	1	0	805.763	Hydrogen	665	(K)	IQPVEVDKyGNIDAVHLK	(A)	IQPVEVDKY(1.0)GNIDAVHLK	K:SILAC 2 (Arg 0-10Da Lys 0-8Da)-heavy,y:Biotin Tyramide Labeling	114325	HUMAN	P23378	16.31	0.03468	18.93	9.35506	18.76	7.74039	3	50.1	Glycine dehydrogenase (decarboxylating), mitochondrial	NA	NA	TRUE	FALSE	TRUE					0
NDUFAF2	Q8N183	Y34y	Q8N183_Y34y _1_1_34_34	F20151103_SF_Prep4_tripleQuench_4mg_AntiBiotin_IP_Rep02_151103181322.48736.48736.2	13.25	13.25	1.176	4	1	1	0	753.865	Hydrogen	32	(K)	YYyIPQYK	(N)	Y(0.0)Y(0.0)Y(0.99)IPQY(0.0)K	K:SILAC 2 (Arg 0-10Da Lys 0-8Da)-heavy,y:Biotin Tyramide Labeling	19856	HUMAN	Q8N183|D6RA56	13.15	5.21956	13.25	4.24407	5.45	NA	3	51.1	Mimitin, mitochondrial	FALSE	TRUE	TRUE	FALSE	TRUE					0
NDUFAF2	Q8N183	Y38y	Q8N183_Y38y _1_1_38_38	F20151103_SF_Prep4_tripleQuench_4mg_AntiBiotin_IP_Rep02_151103181322.55691.55691.2	10.09	10.92	6.987	4	1	1	0	753.864	Hydrogen	32	(K)	YYYIPQyK	(N)	Y(0.0)Y(0.0)Y(0.0)IPQY(0.99)K	K:SILAC 2 (Arg 0-10Da Lys 0-8Da)-heavy,y:Biotin Tyramide Labeling	19856	HUMAN	Q8N183|D6RA56	9.17	4.25027	10.09	4.04031	9.15	3.09716	3	51.1	Mimitin, mitochondrial	FALSE	TRUE	TRUE	FALSE	TRUE					0
NDUFAF2	Q8N183	Y106y	Q8N183_Y106y _1_1_106_106	F20151103_SF_Prep4_tripleQuench_4mg_AntiBiotin_IP_Rep03_151104112150.31812.32108.2	12.01	12.01	99	1	1	1	0	643.286	Hydrogen	102	(K)	SQDFyEK	(E)	SQDFY(1.0)EK	K:SILAC 2 (Arg 0-10Da Lys 0-8Da)-heavy,y:Biotin Tyramide Labeling	19856	HUMAN	Q8N183	11.43	5.65312	10.26	6.32277	12.01	5.75987	3	51.1	Mimitin, mitochondrial	FALSE	TRUE	TRUE	FALSE	TRUE					0
NDUFAF2	Q8N183	Y137y	Q8N183_Y137y _1_1_137_137	F20151103_SF_Prep4_tripleQuench_4mg_AntiBiotin_IP_Rep01.33427.33656.2	15.95	15.95	99	1	1	1	0	702.338	Hydrogen	131	(K)	GHASAPyFGK	(E)	GHASAPY(1.0)FGK	K:SILAC 2 (Arg 0-10Da Lys 0-8Da)-heavy,y:Biotin Tyramide Labeling	19856	HUMAN	Q8N183	15.95	7.53633	14.05	6.21879	15.21	5.85565	3	51.1	Mimitin, mitochondrial	FALSE	TRUE	TRUE	FALSE	TRUE					0
MRPS27	Q92552-2	Y48y	Q92552-2_Y48y _1_1_48_48	F20151103_SF_Prep4_tripleQuench_4mg_AntiBiotin_IP_Rep01.80357.80357.3	18.25	18.25	99	1	1	1	0	678.98	Hydrogen	46	(K)	EHyCLADLASLMDK	(T)	EHY(1.0)CLADLASLMDK	C:Carbamidomethylation,KSILAC 2 (Arg 0-10Da Lys 0-8Da)-heavy,y:Biotin Tyramide Labeling	49548.5	HUMAN	Q92552-2	18.25	NA	12.93	8.01642	4.23	6.34036	3	52.1	Isoform 2 of 28S ribosomal protein S27, mitochondrial	TRUE	NA	TRUE	FALSE	TRUE					0
MRPS27	Q92552-2	Y90y	Q92552-2_Y90y _1_1_90_90	F20151103_SF_Prep4_tripleQuench_4mg_AntiBiotin_IP_Rep02_151103181322.53951.54638.3	23.43	18.61	2.488	3	1	1	0	950.798	Hydrogen	75	(R)	LIDNISSREEIDHAEyYLYK	(K)	LIDNISSREEIDHAEY(0.99)Y(0.0)LY(0.0)K	R:SILAC 2 (Arg 0-10Da Lys 0-8Da)-heavy,KSILAC 2 (Arg 0-10Da Lys 0-8Da)-heavy,y:Biotin Tyramide Labeling	49548.5	HUMAN	Q92552|G5EA06|D6RJC7|Q92552-2|E5RJ73	15.58	6.43946	23.43	5.37693	17	1.98233	3	52.1	Isoform 2 of 28S ribosomal protein S27, mitochondrial	TRUE	NA	TRUE	FALSE	TRUE					0
MRPS27	Q92552-2	Y93y	Q92552-2_Y93y _1_1_93_93	F20151103_SF_Prep4_tripleQuench_4mg_AntiBiotin_IP_Rep02_151103181322.55500.55500.3	24.64	24.64	1.65	3	1	1	0	950.802	Hydrogen	75	(R)	LIDNISSREEIDHAEYYLyK	(K)	LIDNISSREEIDHAEY(0.0)Y(0.0)LY(0.99)K	R:SILAC 2 (Arg 0-10Da Lys 0-8Da)-heavy,KSILAC 2 (Arg 0-10Da Lys 0-8Da)-heavy,y:Biotin Tyramide Labeling	49548.5	HUMAN	Q92552-2|G5EA06|D6RJC7|E5RJ73	20.82	3.32737	24.64	4.41239	23.25	5.99696	3	52.1	Isoform 2 of 28S ribosomal protein S27, mitochondrial	TRUE	NA	TRUE	FALSE	TRUE					0
MRPS27	Q92552-2	Y117y	Q92552-2_Y117y _1_1_117_117	F20151103_SF_Prep4_tripleQuench_4mg_AntiBiotin_IP_Rep02_151103181322.38883.38883.3	7.24	7.24	99	1	1	1	0	535.245	Hydrogen	111	(R)	HSPNCWyLR	(N)	HSPNCWY(1.0)LR	C:Carbamidomethylation,RSILAC 2 (Arg 0-10Da Lys 0-8Da)-heavy,y:Biotin Tyramide Labeling	49548.5	HUMAN	Q92552-2|D6RJC7	NA	NA	7.24	5.11531	6.76	4.06129	2	52.1	Isoform 2 of 28S ribosomal protein S27, mitochondrial	TRUE	NA	TRUE	FALSE	TRUE					0
MRPS27	Q92552-2	Y141y	Q92552-2_Y141y _1_1_141_141	F20151103_SF_Prep4_tripleQuench_4mg_AntiBiotin_IP_Rep01.52566.52711.2	4.9	4.9	99	1	1	1	0	645.855	Hydrogen	139	(K)	ALyTLVNK	(V)	ALY(1.0)TLVNK	K:SILAC 2 (Arg 0-10Da Lys 0-8Da)-heavy,y:Biotin Tyramide Labeling	49548.5	HUMAN	Q92552-2|G5EA06|D6RJC7	4.9	3.06461	4.22	2.88443	NA	NA	2	52.1	Isoform 2 of 28S ribosomal protein S27, mitochondrial	TRUE	NA	TRUE	FALSE	TRUE					0
MRPS27	Q92552-2	Y418y	Q92552-2_Y418y _1_1_418_418	F20151103_SF_Prep4_tripleQuench_4mg_AntiBiotin_IP_Rep03_151104112150.11690.11690.3	5.85	4.48	99	1	1	1	0	576.618	Hydrogen	412	(R)	EQAKQEyQAQK	(A)	EQAKQEY(1.0)QAQK	K:SILAC 2 (Arg 0-10Da Lys 0-8Da)-heavy,y:Biotin Tyramide Labeling	49548.5	HUMAN	Q92552-2|G5EA06	4.21	NA	4.99	1.18527	5.85	-0.27094	3	52.1	Isoform 2 of 28S ribosomal protein S27, mitochondrial	TRUE	NA	TRUE	FALSE	TRUE					0
TRMT10C	Q7L0Y3	Y49y	Q7L0Y3_Y49y _1_1_49_49	F20151103_SF_Prep4_tripleQuench_4mg_AntiBiotin_IP_Rep01.54641.54922.2	15.51	10.48	99	1	1	1	0	629.342	Hydrogen	44	(K)	IPAVTyPK	(N)	IPAVTY(1.0)PK	K:SILAC 2 (Arg 0-10Da Lys 0-8Da)-heavy,y:Biotin Tyramide Labeling	47631.3	HUMAN	Q7L0Y3	15.51	6.72414	12.82	5.52244	13.78	5.40527	3	53.1	Mitochondrial ribonuclease P protein 1	TRUE	TRUE	TRUE	FALSE	TRUE					0
TRMT10C	Q7L0Y3	Y244y	Q7L0Y3_Y244y _1_1_244_244	F20151103_SF_Prep4_tripleQuench_4mg_AntiBiotin_IP_Rep02_151103181322.61701.61701.3	9.68	4.35	99	1	1	1	0	734.699	Hydrogen	236	(R)	RNVDPFHIyFCNLK	(I)	RNVDPFHIY(1.0)FCNLK	R:SILAC 2 (Arg 0-10Da Lys 0-8Da)-heavy,CCarbamidomethylation,KSILAC 2 (Arg 0-10Da Lys 0-8Da)-heavy,y:Biotin Tyramide Labeling	47631.3	HUMAN	Q7L0Y3	NA	NA	9.68	3.21573	9.55	5.31797	2	53.1	Mitochondrial ribonuclease P protein 1	TRUE	TRUE	TRUE	FALSE	TRUE					0
TRMT10C	Q7L0Y3	Y341y	Q7L0Y3_Y341y _1_1_341_341	F20151103_SF_Prep4_tripleQuench_4mg_AntiBiotin_IP_Rep02_151103181322.55404.55703.2	13.47	12.66	99	1	1	1	0	760.379	Hydrogen	341	(K)	yLQWEIGNK	(N)	Y(1.0)LQWEIGNK	K:SILAC 2 (Arg 0-10Da Lys 0-8Da)-heavy,y:Biotin Tyramide Labeling	47631.3	HUMAN	Q7L0Y3	12.93	2.98258	13.47	3.41331	11.59	4.3217	3	53.1	Mitochondrial ribonuclease P protein 1	TRUE	TRUE	TRUE	FALSE	TRUE					0
NIPSNAP1	Q9BPW8	Y83y	Q9BPW8_Y83y _1_1_83_83	F20151103_SF_Prep4_tripleQuench_4mg_AntiBiotin_IP_Rep01.78552.78688.4	26.67	27.68	7.997	2	1	1	0	792.412	Hydrogen	74	(K)	IQFHNVKPEyLDAYNSLTEAVLPK	(L)	IQFHNVKPEY(0.99)LDAY(0.0)NSLTEAVLPK	K:SILAC 2 (Arg 0-10Da Lys 0-8Da)-heavy,y:Biotin Tyramide Labeling	33480.5	HUMAN	Q9BPW8|F8WCR5	26.67	4.76684	23.94	4.92437	24.61	1.65739	3	54.1	Protein NipSnap homolog 1	TRUE	TRUE	TRUE	FALSE	TRUE					0
NIPSNAP1	Q9BPW8	Y261y	Q9BPW8_Y261y _1_1_261_261	F20151103_SF_Prep4_tripleQuench_4mg_AntiBiotin_IP_Rep01.61079.61100.3	15.51	15.51	3.913	2	1	1	0	795.414	Hydrogen	253	(R)	KRGWDENVyYTVPLVR	(H)	KRGWDENVY(0.99)Y(0.0)TVPLVR	K:SILAC 2 (Arg 0-10Da Lys 0-8Da)-heavy,RSILAC 2 (Arg 0-10Da Lys 0-8Da)-heavy,y:Biotin Tyramide Labeling	33480.5	HUMAN	Q9BPW8	15.51	4.85913	13.36	5.94345	13.43	1.44613	3	54.1	Protein NipSnap homolog 1	TRUE	TRUE	TRUE	FALSE	TRUE					0
NIPSNAP1	Q9BPW8	Y262y	Q9BPW8_Y262y _1_1_262_262	F20151103_SF_Prep4_tripleQuench_4mg_AntiBiotin_IP_Rep02_151103181322.54835.54835.3	22.22	16	4.02	2	1	1	0	795.413	Hydrogen	253	(R)	KRGWDENVYyTVPLVR	(H)	KRGWDENVY(0.0)Y(0.99)TVPLVR	K:SILAC 2 (Arg 0-10Da Lys 0-8Da)-heavy,RSILAC 2 (Arg 0-10Da Lys 0-8Da)-heavy,y:Biotin Tyramide Labeling	33480.5	HUMAN	Q9BPW8	20.28	5.64925	22.22	6.62551	NA	NA	2	54.1	Protein NipSnap homolog 1	TRUE	TRUE	TRUE	FALSE	TRUE					0
ATP5J	A8MUH2	Y67y	A8MUH2_Y67y _1_1_67_67	F20151103_SF_Prep4_tripleQuench_4mg_AntiBiotin_IP_Rep01.40327.40464.3	26.79	26.25	99	1	1	1	0	873.408	Hydrogen	54	(K)	RQTSGGPVDASSEyQQELER	(E)	RQTSGGPVDASSEY(1.0)QQELER	R:SILAC 2 (Arg 0-10Da Lys 0-8Da)-heavy,y:Biotin Tyramide Labeling	13953.7	HUMAN	A8MUH2|P18859-2	26.79	8.97677	25.73	7.71098	20.99	5.83322	3	55.1	ATP synthase-coupling factor 6, mitochondrial	TRUE	NA	TRUE	NA	TRUE					0
DARS2	Q6PI48	Y74y	Q6PI48_Y74y _1_1_74_74	F20151103_SF_Prep4_tripleQuench_4mg_AntiBiotin_IP_Rep02_151103181322.64067.64067.3	24.11	17.09	99	1	1	1	0	802.386	Hydrogen	59	(R)	SSHLGQEVTLCGWIQyR	(R)	SSHLGQEVTLCGWIQY(1.0)R	C:Carbamidomethylation,RSILAC 2 (Arg 0-10Da Lys 0-8Da)-heavy,y:Biotin Tyramide Labeling	74131.9	HUMAN	Q6PI48	21.63	4.07394	24.11	4.08563	19.91	5.41344	3	56.1	Aspartate--tRNA ligase, mitochondrial	TRUE	TRUE	TRUE	FALSE	TRUE					0
DARS2	Q6PI48	Y185y	Q6PI48_Y185y _1_1_185_185	F20151103_SF_Prep4_tripleQuench_4mg_AntiBiotin_IP_Rep01.58237.58237.2	11.44	6.05	99	1	1	1	0	779.364	Hydrogen	180	(R)	SFQMQyNLR	(L)	SFQMQY(1.0)NLR	R:SILAC 2 (Arg 0-10Da Lys 0-8Da)-heavy,y:Biotin Tyramide Labeling	74131.9	HUMAN	Q6PI48	11.44	2.74879	11.43	4.03446	8.22	2.637	3	56.1	Aspartate--tRNA ligase, mitochondrial	TRUE	TRUE	TRUE	FALSE	TRUE					0
DARS2	Q6PI48	Y516y	Q6PI48_Y516y _1_1_516_516	F20151103_SF_Prep4_tripleQuench_4mg_AntiBiotin_IP_Rep01.53287.53287.5	24.01	22.81	99	1	1	1	0	774.984	Hydrogen	491	(K)	EENPRELESAHHPFTAPHPSDIHLLyTEPK	(K)	EENPRELESAHHPFTAPHPSDIHLLY(1.0)TEPK	R:SILAC 2 (Arg 0-10Da Lys 0-8Da)-heavy,KSILAC 2 (Arg 0-10Da Lys 0-8Da)-heavy,y:Biotin Tyramide Labeling	74131.9	HUMAN	Q6PI48	24.01	2.64177	19.75	4.47711	23.26	3.80534	3	56.1	Aspartate--tRNA ligase, mitochondrial	TRUE	TRUE	TRUE	FALSE	TRUE					0
DARS2	Q6PI48	Y527y	Q6PI48_Y527y _1_1_527_527	F20151103_SF_Prep4_tripleQuench_4mg_AntiBiotin_IP_Rep01.60241.60241.3	17.48	13.04	99	1	1	1	0	800.729	Hydrogen	524	(R)	SQHyDLVLNGNEIGGGSIR	(I)	SQHY(1.0)DLVLNGNEIGGGSIR	R:SILAC 2 (Arg 0-10Da Lys 0-8Da)-heavy,y:Biotin Tyramide Labeling	74131.9	HUMAN	Q6PI48	17.48	1.6024	NA	NA	10.91	3.01761	2	56.1	Aspartate--tRNA ligase, mitochondrial	TRUE	TRUE	TRUE	FALSE	TRUE					0
MRPS22	P82650	Y103y	P82650_Y103y _1_1_103_103	F20151103_SF_Prep4_tripleQuench_4mg_AntiBiotin_IP_Rep01.52045.52191.3	15.66	11.04	99	1	1	1	0	716.064	Hydrogen	90	(K)	TFKPAIQELKPPTyK	(L)	TFKPAIQELKPPTY(1.0)K	K:SILAC 2 (Arg 0-10Da Lys 0-8Da)-heavy,y:Biotin Tyramide Labeling	41450.8	HUMAN	P82650|G5E9V5|G5E9W7|P82650-2	15.66	3.71546	12.01	8.94797	NA	NA	2	57.1	28S ribosomal protein S22, mitochondrial	TRUE	TRUE	TRUE	FALSE	TRUE					0
MRPS22	P82650	Y163y	P82650_Y163y _1_1_163_163	F20151103_SF_Prep4_tripleQuench_4mg_AntiBiotin_IP_Rep01.65555.65555.3	15.77	13.23	7.97	2	1	1	0	656.99	Hydrogen	156	(K)	YVFTDISySIPHR	(E)	Y(0.0)VFTDISY(0.99)SIPHR	R:SILAC 2 (Arg 0-10Da Lys 0-8Da)-heavy,y:Biotin Tyramide Labeling	41450.8	HUMAN	P82650|G5E9V5|G5E9W7|P82650-2	15.77	6.62382	11	7.52732	10.54	4.65141	3	57.1	28S ribosomal protein S22, mitochondrial	TRUE	TRUE	TRUE	FALSE	TRUE					0
MRPS22	P82650	Y196y	P82650_Y196y _1_1_196_196	F20151103_SF_Prep4_tripleQuench_4mg_AntiBiotin_IP_Rep01.66437.66437.2	9.36	8.01	99	1	1	1	0	697.857	Hydrogen	192	(R)	MIQVyFPK	(E)	MIQVY(1.0)FPK	K:SILAC 2 (Arg 0-10Da Lys 0-8Da)-heavy,y:Biotin Tyramide Labeling	41450.8	HUMAN	P82650|G5E9V5|G5E9W7	9.36	1.78612	NA	NA	6.81	2.55785	2	57.1	28S ribosomal protein S22, mitochondrial	TRUE	TRUE	TRUE	FALSE	TRUE					0
MRPS22	P82650	Y341y	P82650_Y341y _1_1_341_341	F20151103_SF_Prep4_tripleQuench_4mg_AntiBiotin_IP_Rep03_151104112150.82099.82099.3	19.01	13.45	19.012	2	1	1	0	776.392	Hydrogen	339	(K)	GAyIELTLQTYQEALSR	(H)	GAY(0.99)IELTLQTY(0.0)QEALSR	R:SILAC 2 (Arg 0-10Da Lys 0-8Da)-heavy,y:Biotin Tyramide Labeling	41450.8	HUMAN	P82650|G5E9V5|G5E9W7	14.58	6.35385	10.68	5.49099	19.01	4.82209	3	57.1	28S ribosomal protein S22, mitochondrial	TRUE	TRUE	TRUE	FALSE	TRUE					0
ATPAF1	I3L448	Y191y	I3L448_Y191y _1_1_191_191	F20151103_SF_Prep4_tripleQuench_4mg_AntiBiotin_IP_Rep01.65752.65897.2	15.19	12.4	99	1	1	1	0	826.414	Hydrogen	186	(K)	QIWQQyFAAK	(D)	QIWQQY(1.0)FAAK	K:SILAC 2 (Arg 0-10Da Lys 0-8Da)-heavy,y:Biotin Tyramide Labeling	39202.7	HUMAN	I3L448|Q5TC12|A8MRA7|I3L1W9|Q5TC12-3|Q5TC12-2	15.19	5.7838	14.01	8.0979	12.95	NA	3	58.1	ATP synthase mitochondrial F1 complex assembly factor 1	TRUE	TRUE	TRUE	FALSE	TRUE					0
ATPAF1	I3L448	Y199y	I3L448_Y199y _1_1_199_199	F20151103_SF_Prep4_tripleQuench_4mg_AntiBiotin_IP_Rep01.60117.60255.2	18.11	13.55	99	1	1	1	0	787.907	Hydrogen	196	(K)	DTVyAVIPAEK	(F)	DTVY(1.0)AVIPAEK	K:SILAC 2 (Arg 0-10Da Lys 0-8Da)-heavy,y:Biotin Tyramide Labeling	39202.7	HUMAN	I3L448	18.11	7.83298	16.58	NA	NA	NA	2	58.1	ATP synthase mitochondrial F1 complex assembly factor 1	TRUE	TRUE	TRUE	FALSE	TRUE					0
ATPAF1	I3L448	Y264y	I3L448_Y264y _1_1_264_264	F20151103_SF_Prep4_tripleQuench_4mg_AntiBiotin_IP_Rep01.66833.67253.3	22.37	16.28	1.611	2	1	1	0	758.057	Hydrogen	254	(R)	GEAAASQLILyHYPELK	(E)	GEAAASQLILY(0.99)HY(0.0)PELK	K:SILAC 2 (Arg 0-10Da Lys 0-8Da)-heavy,y:Biotin Tyramide Labeling	39202.7	HUMAN	I3L448|Q5TC12|Q5TC12-3|Q5TC12-2	22.37	2.29014	22.72	2.9782	18.78	0.64497	3	58.1	ATP synthase mitochondrial F1 complex assembly factor 1	TRUE	TRUE	TRUE	FALSE	TRUE					0
ATPAF1	I3L448	Y311y	I3L448_Y311y _1_1_311_311	F20151103_SF_Prep4_tripleQuench_4mg_AntiBiotin_IP_Rep02_151103181322.70180.70180.3	10.37	10.49	99	1	1	1	0	812.734	Hydrogen	309	(K)	ETyGLVETFNLRPNEFK	(Y)	ETY(1.0)GLVETFNLRPNEFK	R:SILAC 2 (Arg 0-10Da Lys 0-8Da)-heavy,KSILAC 2 (Arg 0-10Da Lys 0-8Da)-heavy,y:Biotin Tyramide Labeling	39202.7	HUMAN	I3L448|Q5TC12|A8MRA7|I3L1W9|Q5TC12-3|Q5TC12-2	9.28	NA	10.37	3.72113	9.94	2.02973	3	58.1	ATP synthase mitochondrial F1 complex assembly factor 1	TRUE	TRUE	TRUE	FALSE	TRUE					0
PC	P11498	Y197y	P11498_Y197y _1_1_197_197	F20151103_SF_Prep4_tripleQuench_4mg_AntiBiotin_IP_Rep02_151103181322.21480.21480.2	10.73	7.14	99	1	1	1	0	540.252	Hydrogen	195	(K)	AAyGGGGR	(G)	AAY(1.0)GGGGR	R:SILAC 2 (Arg 0-10Da Lys 0-8Da)-heavy,y:Biotin Tyramide Labeling	130373	HUMAN	P11498|P11498-2|E9PRE7	8.95	3.84751	10.73	3.80797	10.63	0.76769	3	59.1	Pyruvate carboxylase, mitochondrial	TRUE	TRUE	TRUE	NA	TRUE					0
PC	P11498	Y210y	P11498_Y210y _1_1_210_210	F20151103_SF_Prep4_tripleQuench_4mg_AntiBiotin_IP_Rep03_151104112150.39514.39514.3	15.3	15.3	14.714	2	1	1	0	713.662	Hydrogen	206	(R)	VVHSyEELEENYTR	(A)	VVHSY(0.99)EELEENY(0.0)TR	R:SILAC 2 (Arg 0-10Da Lys 0-8Da)-heavy,y:Biotin Tyramide Labeling	130373	HUMAN	P11498|P11498-2|E9PRE7	13.84	1.00651	11.18	1.39939	15.3	1.36085	3	59.1	Pyruvate carboxylase, mitochondrial	TRUE	TRUE	TRUE	NA	TRUE					0
PC	P11498	Y217y	P11498_Y217y _1_1_217_217	F20151103_SF_Prep4_tripleQuench_4mg_AntiBiotin_IP_Rep03_151104112150.37648.37648.3	17.74	16.64	17.737	2	1	1	0	713.663	Hydrogen	206	(R)	VVHSYEELEENyTR	(A)	VVHSY(0.0)EELEENY(0.99)TR	R:SILAC 2 (Arg 0-10Da Lys 0-8Da)-heavy,y:Biotin Tyramide Labeling	130373	HUMAN	P11498|P11498-2|E9PRE7	10.34	3.69829	NA	NA	17.74	2.5201	2	59.1	Pyruvate carboxylase, mitochondrial	TRUE	TRUE	TRUE	NA	TRUE					0
PC	P11498	Y221y	P11498_Y221y _1_1_221_221	F20151103_SF_Prep4_tripleQuench_4mg_AntiBiotin_IP_Rep02_151103181322.80906.81032.3	22.07	20.61	99	1	1	1	0	743.04	Hydrogen	220	(R)	AySEALAAFGNGALFVEK	(F)	AY(1.0)SEALAAFGNGALFVEK	K:SILAC 2 (Arg 0-10Da Lys 0-8Da)-heavy,y:Biotin Tyramide Labeling	130373	HUMAN	P11498|P11498-2|E9PRE7	15.34	5.56808	22.07	4.74173	NA	NA	2	59.1	Pyruvate carboxylase, mitochondrial	TRUE	TRUE	TRUE	NA	TRUE					0
PC	P11498	Y620y	P11498_Y620y _1_1_620_620	F20151103_SF_Prep4_tripleQuench_4mg_AntiBiotin_IP_Rep03_151104112150.57930.58099.2	14.58	16.11	99	1	1	1	0	771.351	Hydrogen	618	(R)	FLyECPWR	(R)	FLY(1.0)ECPWR	C:Carbamidomethylation,RSILAC 2 (Arg 0-10Da Lys 0-8Da)-heavy,y:Biotin Tyramide Labeling	130373	HUMAN	P11498	11.82	6.72422	13.84	5.79885	14.58	3.75511	3	59.1	Pyruvate carboxylase, mitochondrial	TRUE	TRUE	TRUE	NA	TRUE					0
MRPL45	Q9BRJ2	Y46y	Q9BRJ2_Y46y _1_1_46_46	F20151103_SF_Prep4_tripleQuench_4mg_AntiBiotin_IP_Rep01.46057.46057.2	10.77	8.66	99	1	1	1	0	813.437	Hydrogen	40	(K)	RFTPPIyQPK	(F)	RFTPPIY(1.0)QPK	R:SILAC 2 (Arg 0-10Da Lys 0-8Da)-heavy,KSILAC 2 (Arg 0-10Da Lys 0-8Da)-heavy,y:Biotin Tyramide Labeling	35635.5	HUMAN	Q9BRJ2	10.77	1.81215	7.71	3.84313	9.32	5.34174	3	60.1	39S ribosomal protein L45, mitochondrial	TRUE	TRUE	TRUE	FALSE	TRUE					0
MRPL45	Q9BRJ2	Y88y	Q9BRJ2_Y88y _1_1_88_88	F20151103_SF_Prep4_tripleQuench_4mg_AntiBiotin_IP_Rep01.73092.73092.3	12.22	5.68	99	1	1	1	0	911.1	Hydrogen	75	(R)	SIHLACTAGIFDAyVPPEGDAR	(I)	SIHLACTAGIFDAY(1.0)VPPEGDAR	C:Carbamidomethylation,RSILAC 2 (Arg 0-10Da Lys 0-8Da)-heavy,y:Biotin Tyramide Labeling	35635.5	HUMAN	Q9BRJ2	12.22	2.76022	8.76	NA	NA	NA	2	60.1	39S ribosomal protein L45, mitochondrial	TRUE	TRUE	TRUE	FALSE	TRUE					0
MRPL45	Q9BRJ2	Y233y	Q9BRJ2_Y233y _1_1_233_233	F20151103_SF_Prep4_tripleQuench_4mg_AntiBiotin_IP_Rep02_151103181322.39862.39862.2	7.37	6.61	99	1	1	1	0	774.872	Hydrogen	231	(R)	LMyGQEDVPK	(D)	LMY(1.0)GQEDVPK	K:SILAC 2 (Arg 0-10Da Lys 0-8Da)-heavy,y:Biotin Tyramide Labeling	35635.5	HUMAN	Q9BRJ2	NA	NA	7.37	0.55068	5.76	-0.11117	2	60.1	39S ribosomal protein L45, mitochondrial	TRUE	TRUE	TRUE	FALSE	TRUE					0
MRPL45	Q9BRJ2	Y256y	Q9BRJ2_Y256y _1_1_256_256	F20151103_SF_Prep4_tripleQuench_4mg_AntiBiotin_IP_Rep01.52621.52768.2	15.79	9.38	99	1	1	1	0	796.882	Hydrogen	251	(K)	QLTNPyGSWR	(M)	QLTNPY(1.0)GSWR	R:SILAC 2 (Arg 0-10Da Lys 0-8Da)-heavy,y:Biotin Tyramide Labeling	35635.5	HUMAN	Q9BRJ2	15.79	4.31478	14.21	3.9379	NA	NA	2	60.1	39S ribosomal protein L45, mitochondrial	TRUE	TRUE	TRUE	FALSE	TRUE					0
MRPL45	Q9BRJ2	Y293y	Q9BRJ2_Y293y _1_1_293_293	F20151103_SF_Prep4_tripleQuench_4mg_AntiBiotin_IP_Rep02_151103181322.60019.60019.4	14.02	11.15	99	1	1	1	0	872.685	Hydrogen	279	(K)	TVMIPGPQLKPEEEyEEAQGEAQKPQLA	(-)	TVMIPGPQLKPEEEY(1.0)EEAQGEAQKPQLA	K:SILAC 2 (Arg 0-10Da Lys 0-8Da)-heavy,y:Biotin Tyramide Labeling	35635.5	HUMAN	Q9BRJ2	10.56	7.18357	14.02	NA	10.06	NA	3	60.1	39S ribosomal protein L45, mitochondrial	TRUE	TRUE	TRUE	FALSE	TRUE					0
PDK1	Q15118	Y49y	Q15118_Y49y _1_1_49_49	F20151103_SF_Prep4_tripleQuench_4mg_AntiBiotin_IP_Rep01.54454.54594.2	14.82	9.27	99	1	1	1	0	790.385	Hydrogen	41	(R)	GVPGQVDFyAR	(F)	GVPGQVDFY(1.0)AR	R:SILAC 2 (Arg 0-10Da Lys 0-8Da)-heavy,y:Biotin Tyramide Labeling	49471.5	HUMAN	Q15118|F8WEJ6	14.82	2.63922	13.82	2.37514	12.5	4.82941	3	61.1	[Pyruvate dehydrogenase (acetyl-transferring)] kinase isozyme 1, mitochondrial	TRUE	TRUE	TRUE	FALSE	TRUE					0
PDK1	Q15118	Y136y	Q15118_Y136y _1_1_136_136	F20151103_SF_Prep4_tripleQuench_4mg_AntiBiotin_IP_Rep02_151103181322.67588.68166.2	15.01	7.11	99	1	1	1	0	842.918	Hydrogen	134	(K)	AIyDFTDTVIR	(I)	AIY(1.0)DFTDTVIR	R:SILAC 2 (Arg 0-10Da Lys 0-8Da)-heavy,y:Biotin Tyramide Labeling	49471.5	HUMAN	Q15118	13.84	3.21672	15.01	4.74719	14.15	5.17981	3	61.1	[Pyruvate dehydrogenase (acetyl-transferring)] kinase isozyme 1, mitochondrial	TRUE	TRUE	TRUE	FALSE	TRUE					0
PDK1	Q15118	Y368y	Q15118_Y368y _1_1_368_368	F20151103_SF_Prep4_tripleQuench_4mg_AntiBiotin_IP_Rep02_151103181322.56144.56144.2	13.68	12.18	10.961	2	1	1	0	857.92	Hydrogen	364	(R)	LYAQyFQGDLK	(L)	LY(0.0)AQY(0.99)FQGDLK	K:SILAC 2 (Arg 0-10Da Lys 0-8Da)-heavy,y:Biotin Tyramide Labeling	49471.5	HUMAN	Q15118-2	12.64	4.10684	13.68	NA	11.89	5.03732	3	61.1	[Pyruvate dehydrogenase (acetyl-transferring)] kinase isozyme 1, mitochondrial	TRUE	TRUE	TRUE	FALSE	TRUE					0
PDK1	Q15118	Y403y	Q15118_Y403y _1_1_403_403	F20151103_SF_Prep4_tripleQuench_4mg_AntiBiotin_IP_Rep01.56819.56960.3	15.26	10.37	99	1	1	1	0	695.7	Hydrogen	391	(K)	ALSTDSIERLPVyNK	(A)	ALSTDSIERLPVY(1.0)NK	R:SILAC 2 (Arg 0-10Da Lys 0-8Da)-heavy,KSILAC 2 (Arg 0-10Da Lys 0-8Da)-heavy,y:Biotin Tyramide Labeling	49471.5	HUMAN	Q15118-2	15.26	7.44876	12.71	8.29201	NA	NA	2	61.1	[Pyruvate dehydrogenase (acetyl-transferring)] kinase isozyme 1, mitochondrial	TRUE	TRUE	TRUE	FALSE	TRUE					0
PDK1	Q15118	Y411y	Q15118_Y411y _1_1_411_411	F20151103_SF_Prep4_tripleQuench_4mg_AntiBiotin_IP_Rep01.30049.30049.4	20.03	20.03	99	1	1	1	0	684.304	Hydrogen	410	(K)	HyNTNHEADDWCVPSREPK	(D)	HY(1.0)NTNHEADDWCVPSREPK	C:Carbamidomethylation,RSILAC 2 (Arg 0-10Da Lys 0-8Da)-heavy,KSILAC 2 (Arg 0-10Da Lys 0-8Da)-heavy,y:Biotin Tyramide Labeling	49471.5	HUMAN	Q15118-2	20.03	7.24535	13.35	4.1005	18.34	5.28851	3	61.1	[Pyruvate dehydrogenase (acetyl-transferring)] kinase isozyme 1, mitochondrial	TRUE	TRUE	TRUE	FALSE	TRUE					0
HSPE1	P61604	Y76y	P61604_Y76y _1_1_76_76	F20151103_SF_Prep4_tripleQuench_4mg_AntiBiotin_IP_Rep01.54859.55329.3	16.06	12.65	99	1	1	1	0	482.591	Hydrogen	71	(K)	VLLPEyGGTK	(V)	VLLPEY(1.0)GGTK	K:SILAC 2 (Arg 0-10Da Lys 0-8Da)-heavy,y:Biotin Tyramide Labeling	10931.5	HUMAN	P61604|B8ZZL8|B8ZZ54	16.06	7.0897	15.2	7.19512	13.73	7.22338	3	62.1	10 kDa heat shock protein, mitochondrial	TRUE	TRUE	TRUE	FALSE	TRUE					0
HSPE1	P61604	Y88y	P61604_Y88y _1_1_88_88	F20151103_SF_Prep4_tripleQuench_4mg_AntiBiotin_IP_Rep03_151104112150.65363.65500.3	16.26	12.05	99	1	1	1	0	636.995	Hydrogen	81	(K)	VVLDDKDyFLFR	(D)	VVLDDKDY(1.0)FLFR	K:SILAC 2 (Arg 0-10Da Lys 0-8Da)-heavy,RSILAC 2 (Arg 0-10Da Lys 0-8Da)-heavy,y:Biotin Tyramide Labeling	10931.5	HUMAN	P61604	NA	NA	11.95	3.64551	16.26	6.51936	2	62.1	10 kDa heat shock protein, mitochondrial	TRUE	TRUE	TRUE	FALSE	TRUE					0
HSPE1	P61604	Y100y	P61604_Y100y _1_1_100_100	F20151103_SF_Prep4_tripleQuench_4mg_AntiBiotin_IP_Rep01.88665.88792.3	19.06	17.77	18.046	2	1	1	0	772.376	Hydrogen	87	(K)	DYFLFRDGDILGKyVD	(-)	DY(0.0)FLFRDGDILGKY(0.99)VD	R:SILAC 2 (Arg 0-10Da Lys 0-8Da)-heavy,KSILAC 2 (Arg 0-10Da Lys 0-8Da)-heavy,y:Biotin Tyramide Labeling	10931.5	HUMAN	P61604|B8ZZ54	19.06	-0.63777	10.73	3.02279	NA	NA	2	62.1	10 kDa heat shock protein, mitochondrial	TRUE	TRUE	TRUE	FALSE	TRUE					0
MRPS34	C9JJ19	Y34y	C9JJ19_Y34y _1_1_34_34	F20151103_SF_Prep4_tripleQuench_4mg_AntiBiotin_IP_Rep02_151103181322.72900.73067.3	20.08	15.12	6.536	2	1	1	0	867.087	Hydrogen	30	(R)	DSQLyAVDYETLTRPFSGR	(R)	DSQLY(0.99)AVDY(0.0)ETLTRPFSGR	R:SILAC 2 (Arg 0-10Da Lys 0-8Da)-heavy,y:Biotin Tyramide Labeling	26388.7	HUMAN	C9JJ19|P82930	13.48	2.93501	20.08	3.32028	19.26	3.83078	3	63.1	28S ribosomal protein S34, mitochondrial	TRUE	NA	TRUE	FALSE	TRUE					0
MRPS34	C9JJ19	Y38y	C9JJ19_Y38y _1_1_38_38	F20151103_SF_Prep4_tripleQuench_4mg_AntiBiotin_IP_Rep02_151103181322.72225.72794.3	15.37	9.6	3.601	2	1	1	0	867.085	Hydrogen	30	(R)	DSQLYAVDyETLTRPFSGR	(R)	DSQLY(0.0)AVDY(0.99)ETLTRPFSGR	R:SILAC 2 (Arg 0-10Da Lys 0-8Da)-heavy,y:Biotin Tyramide Labeling	26388.7	HUMAN	C9JJ19|P82930	15.16	5.24103	15.37	1.79308	13.46	2.20633	3	63.1	28S ribosomal protein S34, mitochondrial	TRUE	NA	TRUE	FALSE	TRUE					0
MRPS34	C9JJ19	Y104y	C9JJ19_Y104y _1_1_104_104	F20151103_SF_Prep4_tripleQuench_4mg_AntiBiotin_IP_Rep01.26200.26200.3	17.28	15.9	99	1	1	1	0	664.997	Hydrogen	100	(R)	VRPDyTAQNLDHGK	(A)	VRPDY(1.0)TAQNLDHGK	R:SILAC 2 (Arg 0-10Da Lys 0-8Da)-heavy,KSILAC 2 (Arg 0-10Da Lys 0-8Da)-heavy,y:Biotin Tyramide Labeling	26388.7	HUMAN	C9JJ19|P82930	17.28	8.17484	12.22	7.99455	5.94	8.01299	3	63.1	28S ribosomal protein S34, mitochondrial	TRUE	NA	TRUE	FALSE	TRUE					0
CECR5	Q9BXW7	Y129y	Q9BXW7_Y129y _1_1_129_129	F20151103_SF_Prep4_tripleQuench_4mg_AntiBiotin_IP_Rep02_151103181322.28463.28463.3	11.68	12.07	99	1	1	1	0	474.561	Hydrogen	125	(K)	LFSEyHEK	(R)	LFSEY(1.0)HEK	K:SILAC 2 (Arg 0-10Da Lys 0-8Da)-heavy,y:Biotin Tyramide Labeling	46777.1	HUMAN	Q9BXW7|Q9BXW7-2	NA	NA	11.68	8.2127	5.82	5.56656	2	64.1	Cat eye syndrome critical region protein 5	TRUE	TRUE	TRUE	FALSE	TRUE					0
CECR5	Q9BXW7	Y328y	Q9BXW7_Y328y _1_1_328_328	F20151103_SF_Prep4_tripleQuench_4mg_AntiBiotin_IP_Rep01.86184.86184.3	20.46	19.5	7.872	3	1	1	0	1038.17	Hydrogen	308	(K)	LYAVGDNPMSDVYGANLFHQyLQK	(A)	LY(0.0)AVGDNPMSDVY(0.0)GANLFHQY(0.99)LQK	K:SILAC 2 (Arg 0-10Da Lys 0-8Da)-heavy,y:Biotin Tyramide Labeling	46777.1	HUMAN	Q9BXW7	20.46	2.3091	16.66	4.65762	NA	NA	2	64.1	Cat eye syndrome critical region protein 5	TRUE	TRUE	TRUE	FALSE	TRUE					0
ACO2	A2A274	Y42y	A2A274_Y42y _1_1_42_42	F20151103_SF_Prep4_tripleQuench_4mg_AntiBiotin_IP_Rep01.66830.66830.4	23	23	3.668	2	1	1	0	676.823	Hydrogen	32	(K)	VAMSHFEPNEyIHYDLLEK	(N)	VAMSHFEPNEY(0.99)IHY(0.0)DLLEK	K:SILAC 2 (Arg 0-10Da Lys 0-8Da)-heavy,y:Biotin Tyramide Labeling	88617.1	HUMAN	A2A274|Q99798	23	3.9569	21.48	5.59364	21.88	5.34008	3	65.1	Aconitate hydratase, mitochondrial	TRUE	NA	TRUE	FALSE	TRUE					0
ACO2	A2A274	Y497y	A2A274_Y497y _1_1_497_497	F20151103_SF_Prep4_tripleQuench_4mg_AntiBiotin_IP_Rep03_151104112150.35549.35549.2	9.2	6.38	99	1	1	1	0	719.851	Hydrogen	491	(K)	NTIVTSyNR	(N)	NTIVTSY(1.0)NR	R:SILAC 2 (Arg 0-10Da Lys 0-8Da)-heavy,y:Biotin Tyramide Labeling	88617.1	HUMAN	Q99798|A2A274	8.37	6.03455	7.96	7.1031	9.2	6.34968	3	65.1	Aconitate hydratase, mitochondrial	TRUE	NA	TRUE	FALSE	TRUE					0
ACO2	A2A274	Y538y	A2A274_Y538y _1_1_538_538	F20151103_SF_Prep4_tripleQuench_4mg_AntiBiotin_IP_Rep01.54493.54493.2	12.38	9.09	99	1	1	1	0	963.94	Hydrogen	532	(K)	FNPETDyLTGTDGK	(K)	FNPETDY(1.0)LTGTDGK	K:SILAC 2 (Arg 0-10Da Lys 0-8Da)-heavy,y:Biotin Tyramide Labeling	88617.1	HUMAN	A2A274|Q99798	12.38	NA	NA	NA	10.09	3.95399	2	65.1	Aconitate hydratase, mitochondrial	TRUE	NA	TRUE	FALSE	TRUE					0
VIM	P08670	Y11y	P08670_Y11y _1_1_11_11	F20151103_SF_Prep4_tripleQuench_4mg_AntiBiotin_IP_Rep02_151103181322.18619.18619.2	11.99	6.65	99	1	1	1	0	622.287	Hydrogen	5	(R)	SVSSSSyR	(R)	SVSSSSY(1.0)R	R:SILAC 2 (Arg 0-10Da Lys 0-8Da)-heavy,y:Biotin Tyramide Labeling	53707.8	HUMAN	B0YJC4|P08670	6.99	3.2163	11.99	4.75075	5.78	4.15252	3	66.1	Vimentin	FALSE	FALSE	FALSE	NA	FALSE					0
VIM	P08670	Y30y	P08670_Y30y _1_1_30_30	F20151103_SF_Prep4_tripleQuench_4mg_AntiBiotin_IP_Rep01.28541.29071.2	10.49	5.8	99	1	1	1	0	643.31	Hydrogen	29	(R)	SyVTTSTR	(T)	SY(1.0)VTTSTR	R:SILAC 2 (Arg 0-10Da Lys 0-8Da)-heavy,y:Biotin Tyramide Labeling	53707.8	HUMAN	P08670	10.49	5.21284	NA	NA	10.41	6.31484	2	66.1	Vimentin	FALSE	FALSE	FALSE	NA	FALSE					0
VIM	P08670	Y53y	P08670_Y53y _1_1_53_53	F20151103_SF_Prep4_tripleQuench_4mg_AntiBiotin_IP_Rep03_151104112150.40963.40963.3	12.08	12.08	12.083	2	1	1	0	600.627	Hydrogen	51	(R)	SLyASSPGGVYATR	(S)	SLY(0.99)ASSPGGVY(0.0)ATR	R:SILAC 2 (Arg 0-10Da Lys 0-8Da)-heavy,y:Biotin Tyramide Labeling	53707.8	HUMAN	P08670|B0YJC4	9.7	6.15139	10.82	5.95754	12.08	5.44041	3	66.1	Vimentin	FALSE	FALSE	FALSE	NA	FALSE					0
VIM	P08670	Y61y	P08670_Y61y _1_1_61_61	F20151103_SF_Prep4_tripleQuench_4mg_AntiBiotin_IP_Rep03_151104112150.40634.40634.2	12.9	5.89	12.9	2	1	1	0	900.438	Hydrogen	51	(R)	SLYASSPGGVyATR	(S)	SLY(0.0)ASSPGGVY(0.99)ATR	R:SILAC 2 (Arg 0-10Da Lys 0-8Da)-heavy,y:Biotin Tyramide Labeling	53707.8	HUMAN	P08670|B0YJC4	10.64	4.98701	9.89	6.50963	12.9	6.33006	3	66.1	Vimentin	FALSE	FALSE	FALSE	NA	FALSE					0
VIM	P08670	Y276y	P08670_Y276y _1_1_276_276	F20151103_SF_Prep4_tripleQuench_4mg_AntiBiotin_IP_Rep02_151103181322.22793.23230.2	12.1	13.95	99	1	1	1	0	696.839	Hydrogen	274	(R)	QQyESVAAK	(N)	QQY(1.0)ESVAAK	K:SILAC 2 (Arg 0-10Da Lys 0-8Da)-heavy,y:Biotin Tyramide Labeling	53707.8	HUMAN	P08670|B0YJC4|B0YJC5	7.88	NA	12.1	NA	4.29	2.87117	3	66.1	Vimentin	FALSE	FALSE	FALSE	NA	FALSE					0
VIM	P08670	Y291y	P08670_Y291y _1_1_291_291	F20151103_SF_Prep4_tripleQuench_4mg_AntiBiotin_IP_Rep02_151103181322.47257.47257.2	15.72	14.6	99	1	1	1	0	839.887	Hydrogen	283	(K)	NLQEAEEWyK	(S)	NLQEAEEWY(1.0)K	K:SILAC 2 (Arg 0-10Da Lys 0-8Da)-heavy,y:Biotin Tyramide Labeling	53707.8	HUMAN	P08670|B0YJC4|B0YJC5	9.46	1.93722	15.72	1.88469	NA	NA	2	66.1	Vimentin	FALSE	FALSE	FALSE	NA	FALSE					0
UQCRC1	P31930	Y123y	P31930_Y123y _1_1_123_123	F20151103_SF_Prep4_tripleQuench_4mg_AntiBiotin_IP_Rep02_151103181322.35712.35712.3	16.86	13.59	99	1	1	1	0	679.314	Hydrogen	112	(K)	EVESMGAHLNAySTR	(E)	EVESMGAHLNAY(1.0)STR	R:SILAC 2 (Arg 0-10Da Lys 0-8Da)-heavy,y:Biotin Tyramide Labeling	53329.5	HUMAN	P31930	15.11	4.41059	16.86	3.57037	16.06	5.52585	3	67.1	Cytochrome b-c1 complex subunit 1, mitochondrial	TRUE	TRUE	TRUE	FALSE	TRUE					0
UQCRC1	P31930	Y257y	P31930_Y257y _1_1_257_257	F20151103_SF_Prep4_tripleQuench_4mg_AntiBiotin_IP_Rep01.80496.80496.3	26.11	20.77	99	1	1	1	0	909.111	Hydrogen	249	(K)	HLGGIPWTyAEDAVPTLTPCR	(F)	HLGGIPWTY(1.0)AEDAVPTLTPCR	C:Carbamidomethylation,RSILAC 2 (Arg 0-10Da Lys 0-8Da)-heavy,y:Biotin Tyramide Labeling	53329.5	HUMAN	P31930	26.11	3.26736	20.59	3.28662	22.1	2.00879	3	67.1	Cytochrome b-c1 complex subunit 1, mitochondrial	TRUE	TRUE	TRUE	FALSE	TRUE					0
UQCRC1	P31930	Y420y	P31930_Y420y _1_1_420_420	F20151103_SF_Prep4_tripleQuench_4mg_AntiBiotin_IP_Rep01.55936.56075.2	9.8	3.47	99	1	1	1	0	590.806	Hydrogen	416	(R)	SLLTyGR	(R)	SLLTY(1.0)GR	R:SILAC 2 (Arg 0-10Da Lys 0-8Da)-heavy,y:Biotin Tyramide Labeling	53329.5	HUMAN	P31930	9.8	6.63156	7.26	5.89254	9.25	4.93349	3	67.1	Cytochrome b-c1 complex subunit 1, mitochondrial	TRUE	TRUE	TRUE	FALSE	TRUE					0
TSFM	P43897-2	Y59y	P43897-2_Y59y _1_1_59_59	F20151103_SF_Prep4_tripleQuench_4mg_AntiBiotin_IP_Rep03_151104112150.38549.38702.2	21.14	19.99	99	1	1	1	0	722.828	Hydrogen	57	(K)	TGySFVNCK	(K)	TGY(1.0)SFVNCK	C:Carbamidomethylation,KSILAC 2 (Arg 0-10Da Lys 0-8Da)-heavy,y:Biotin Tyramide Labeling	37997.9	HUMAN	P43897-2|F8VS27|P43897-4|F8VPA7|P43897-3|F8WCK2	20.39	7.87987	17.78	7.12414	21.14	6.84277	3	68.1	Isoform 2 of Elongation factor Ts, mitochondrial	TRUE	NA	TRUE	FALSE	TRUE					0
TSFM	P43897-2	Y159y	P43897-2_Y159y _1_1_159_159	F20151103_SF_Prep4_tripleQuench_4mg_AntiBiotin_IP_Rep02_151103181322.19665.19800.2	9.74	6.27	99	1	1	1	0	632.792	Hydrogen	154	(K)	DQPSAySK	(V)	DQPSAY(1.0)SK	K:SILAC 2 (Arg 0-10Da Lys 0-8Da)-heavy,y:Biotin Tyramide Labeling	37997.9	HUMAN	P43897-2|P43897-4	9.4	7.18904	9.74	8.0762	7.81	6.16848	3	68.1	Isoform 2 of Elongation factor Ts, mitochondrial	TRUE	NA	TRUE	FALSE	TRUE					0
TSFM	P43897-2	Y233y M242m	P43897-2_Y233y_1_1_233_233	F20151103_SF_Prep4_tripleQuench_4mg_AntiBiotin_IP_Rep03_151104112150.45073.45320.4	16.81	15.27	10.528	2	1	1	0	684.082	Hydrogen	228	(K)	VPSGFyVGSYVHGAmQSPSLHK	(L)	VPSGFY(0.99)VGSY(0.0)VHGAM(1.0)QSPSLHK	K:SILAC 2 (Arg 0-10Da Lys 0-8Da)-heavy,y:Biotin Tyramide Labeling,mOxidized methionine	37997.9	HUMAN	P43897|P43897-2	10.88	2.86813	13.33	1.6893	16.81	4.90318	3	68.1	Isoform 2 of Elongation factor Ts, mitochondrial	TRUE	NA	TRUE	FALSE	TRUE					0
TSFM	P43897-2	Y237y	P43897-2_Y237y _1_1_237_237	F20151103_SF_Prep4_tripleQuench_4mg_AntiBiotin_IP_Rep01.59800.59800.4	18.72	18.72	3.597	2	1	1	0	680.083	Hydrogen	228	(K)	VPSGFYVGSyVHGAMQSPSLHK	(L)	VPSGFY(0.0)VGSY(0.99)VHGAMQSPSLHK	K:SILAC 2 (Arg 0-10Da Lys 0-8Da)-heavy,y:Biotin Tyramide Labeling	37997.9	HUMAN	P43897-2	18.72	2.22914	14.13	7.04879	12.54	7.313	3	68.1	Isoform 2 of Elongation factor Ts, mitochondrial	TRUE	NA	TRUE	FALSE	TRUE					0
NDUFA10	E7ESZ7	Y118y	E7ESZ7_Y118y _1_1_118_118	F20151103_SF_Prep4_tripleQuench_4mg_AntiBiotin_IP_Rep01.34979.34979.2	6.32	0.27	99	1	1	1	0	592.259	Hydrogen	117	(K)	FyDDPR	(S)	FY(1.0)DDPR	R:SILAC 2 (Arg 0-10Da Lys 0-8Da)-heavy,y:Biotin Tyramide Labeling	45079.7	HUMAN	O95299-2|E7ESZ7	6.32	3.29672	5.37	0.33492	NA	NA	2	69.1	NADH dehydrogenase [ubiquinone] 1 alpha subcomplex subunit 10, mitochondrial	TRUE	TRUE	TRUE	NA	TRUE					0
NDUFA10	E7ESZ7	Y275y	E7ESZ7_Y275y _1_1_275_275	F20151103_SF_Prep4_tripleQuench_4mg_AntiBiotin_IP_Rep02_151103181322.41682.41833.2	15.23	10.6	99	1	1	1	0	806.935	Hydrogen	268	(K)	KVVEDIEyLK	(F)	KVVEDIEY(1.0)LK	K:SILAC 2 (Arg 0-10Da Lys 0-8Da)-heavy,y:Biotin Tyramide Labeling	45079.7	HUMAN	O95299-2|E7ESZ7	12.97	5.08437	15.23	4.75769	14.01	6.00855	3	69.1	NADH dehydrogenase [ubiquinone] 1 alpha subcomplex subunit 10, mitochondrial	TRUE	TRUE	TRUE	NA	TRUE					0
NDUFA10	E7ESZ7	Y292y	E7ESZ7_Y292y _1_1_292_292	F20151103_SF_Prep4_tripleQuench_4mg_AntiBiotin_IP_Rep02_151103181322.30693.30693.3	6.49	2.11	99	1	1	1	0	391.875	Hydrogen	290	(R)	TLyHLR	(L)	TLY(1.0)HLR	R:SILAC 2 (Arg 0-10Da Lys 0-8Da)-heavy,y:Biotin Tyramide Labeling	45079.7	HUMAN	Q8TD17|Q8TD17-2|O95299-2|E7ESZ7	4.57	4.87631	6.49	2.57885	5.63	2.16706	3	69.1	NADH dehydrogenase [ubiquinone] 1 alpha subcomplex subunit 10, mitochondrial	TRUE	TRUE	TRUE	NA	TRUE					0
NDUFA10	E7ESZ7	Y374y	E7ESZ7_Y374y _1_1_374_374	F20151103_SF_Prep4_tripleQuench_4mg_AntiBiotin_IP_Rep01.33773.33773.2	10.87	6.86	10.867	2	1	1	0	849.882	Hydrogen	374	(K)	ySPGYNTEVGDK	(W)	Y(0.99)SPGY(0.0)NTEVGDK	K:SILAC 2 (Arg 0-10Da Lys 0-8Da)-heavy,y:Biotin Tyramide Labeling	45079.7	HUMAN	E7ESZ7|O95299	10.87	NA	9.86	NA	NA	NA	2	69.1	NADH dehydrogenase [ubiquinone] 1 alpha subcomplex subunit 10, mitochondrial	TRUE	TRUE	TRUE	NA	TRUE					0
NDUFA10	E7ESZ7	Y378y	E7ESZ7_Y378y _1_1_378_378	F20151103_SF_Prep4_tripleQuench_4mg_AntiBiotin_IP_Rep02_151103181322.29406.29406.2	10.17	7.18	9.655	2	1	1	0	849.883	Hydrogen	374	(K)	YSPGyNTEVGDK	(W)	Y(0.0)SPGY(0.99)NTEVGDK	K:SILAC 2 (Arg 0-10Da Lys 0-8Da)-heavy,y:Biotin Tyramide Labeling	45079.7	HUMAN	E7ESZ7	NA	NA	10.17	NA	4.7	NA	2	69.1	NADH dehydrogenase [ubiquinone] 1 alpha subcomplex subunit 10, mitochondrial	TRUE	TRUE	TRUE	NA	TRUE					0
MRPS9	P82933	Y110y	P82933_Y110y _1_1_110_110	F20151103_SF_Prep4_tripleQuench_4mg_AntiBiotin_IP_Rep02_151103181322.89238.89366.2	13.68	7.33	99	1	1	1	0	912.977	Hydrogen	107	(R)	AIAyLFPSGLFEK	(R)	AIAY(1.0)LFPSGLFEK	K:SILAC 2 (Arg 0-10Da Lys 0-8Da)-heavy,y:Biotin Tyramide Labeling	46062.2	HUMAN	P82933	11.16	NA	13.68	3.77867	8.08	2.58502	3	70.1	28S ribosomal protein S9, mitochondrial	FALSE	TRUE	TRUE	FALSE	TRUE					0
MRPS9	P82933	Y286y	P82933_Y286y _1_1_286_286	F20151103_SF_Prep4_tripleQuench_4mg_AntiBiotin_IP_Rep02_151103181322.38214.38214.2	10.44	7.43	99	1	1	1	0	581.808	Hydrogen	281	(K)	AEAIVyK	(H)	AEAIVY(1.0)K	K:SILAC 2 (Arg 0-10Da Lys 0-8Da)-heavy,y:Biotin Tyramide Labeling	46062.2	HUMAN	P82933	NA	NA	10.44	1.50888	5.7	2.29555	2	70.1	28S ribosomal protein S9, mitochondrial	FALSE	TRUE	TRUE	FALSE	TRUE					0
NADK2	Q4G0N4	Y89y	Q4G0N4_Y89y _1_1_89_89	F20151103_SF_Prep4_tripleQuench_4mg_AntiBiotin_IP_Rep02_151103181322.42494.42641.2	10.25	10.25	99	1	1	1	0	783.369	Hydrogen	89	(R)	yAELSEEDLK	(Q)	Y(1.0)AELSEEDLK	K:SILAC 2 (Arg 0-10Da Lys 0-8Da)-heavy,y:Biotin Tyramide Labeling	50002.6	HUMAN	Q4G0N4|Q4G0N4-2	4.24	3.73382	10.25	3.98654	6.9	4.50656	3	71.1	NAD kinase 2, mitochondrial	TRUE	TRUE	TRUE	FALSE	TRUE					0
NADK2	Q4G0N4	Y108y	Q4G0N4_Y108y _1_1_108_108	F20151103_SF_Prep4_tripleQuench_4mg_AntiBiotin_IP_Rep03_151104112150.43436.43436.2	11.63	11.63	99	1	1	1	0	720.346	Hydrogen	105	(K)	GSSySGLLER	(H)	GSSY(1.0)SGLLER	R:SILAC 2 (Arg 0-10Da Lys 0-8Da)-heavy,y:Biotin Tyramide Labeling	50002.6	HUMAN	Q4G0N4|Q4G0N4-2	6.21	2.22045	10.35	3.49338	11.63	3.21726	3	71.1	NAD kinase 2, mitochondrial	TRUE	TRUE	TRUE	FALSE	TRUE					0
DLD	P09622	Y153y	P09622_Y153y _1_1_153_153	F20151103_SF_Prep4_tripleQuench_4mg_AntiBiotin_IP_Rep03_151104112150.20023.20023.2	13.37	13.37	99	1	1	1	0	671.348	Hydrogen	147	(K)	VVHVNGyGK	(I)	VVHVNGY(1.0)GK	K:SILAC 2 (Arg 0-10Da Lys 0-8Da)-heavy,y:Biotin Tyramide Labeling	54746.8	HUMAN	P09622|E9PEX6|P09622-2	9.76	5.93391	7.38	4.66314	13.37	4.2402	3	72.1	Dihydrolipoyl dehydrogenase, mitochondrial	TRUE	TRUE	TRUE	FALSE	TRUE					0
DLD	P09622	Y351y	P09622_Y351y _1_1_351_351	F20151103_SF_Prep4_tripleQuench_4mg_AntiBiotin_IP_Rep02_151103181322.86525.86660.3	20.23	17.3	99	1	1	1	0	783.418	Hydrogen	347	(K)	IPNIyAIGDVVAGPMLAHK	(A)	IPNIY(1.0)AIGDVVAGPMLAHK	K:SILAC 2 (Arg 0-10Da Lys 0-8Da)-heavy,y:Biotin Tyramide Labeling	54746.8	HUMAN	P09622|E9PEX6	NA	NA	20.23	5.65935	10.72	4.92992	2	72.1	Dihydrolipoyl dehydrogenase, mitochondrial	TRUE	TRUE	TRUE	FALSE	TRUE					0
DLD	P09622	Y473y	P09622_Y473y _1_1_473_473	F20151103_SF_Prep4_tripleQuench_4mg_AntiBiotin_IP_Rep02_151103181322.92221.92407.4	28.18	31.47	99	1	1	1	0	932.212	Hydrogen	450	(R)	VLGAHILGPGAGEMVNEAALALEyGASCEDIAR	(V)	VLGAHILGPGAGEMVNEAALALEY(1.0)GASCEDIAR	C:Carbamidomethylation,RSILAC 2 (Arg 0-10Da Lys 0-8Da)-heavy,y:Biotin Tyramide Labeling	54746.8	HUMAN	P09622	NA	NA	28.18	6.39268	22.06	5.51048	2	72.1	Dihydrolipoyl dehydrogenase, mitochondrial	TRUE	TRUE	TRUE	FALSE	TRUE					0
FECH	P22830-2	Y129y	P22830-2_Y129y _1_1_129_129	F20151103_SF_Prep4_tripleQuench_4mg_AntiBiotin_IP_Rep02_151103181322.21217.21217.2	7.24	1.18	99	1	1	1	0	604.293	Hydrogen	125	(K)	IQEQyR	(R)	IQEQY(1.0)R	R:SILAC 2 (Arg 0-10Da Lys 0-8Da)-heavy,y:Biotin Tyramide Labeling	49194.7	HUMAN	P22830-2	6.67	8.38709	7.24	7.31799	NA	NA	2	73.1	Isoform 2 of Ferrochelatase, mitochondrial	TRUE	NA	TRUE	FALSE	TRUE					0
FECH	P22830-2	Y171y	P22830-2_Y171y _1_1_171_171	F20151103_SF_Prep4_tripleQuench_4mg_AntiBiotin_IP_Rep02_151103181322.62427.62427.4	20.09	15.31	99	1	1	1	0	700.083	Hydrogen	171	(R)	yVHPLTEEAIEEMERDGLER	(A)	Y(1.0)VHPLTEEAIEEMERDGLER	R:SILAC 2 (Arg 0-10Da Lys 0-8Da)-heavy,y:Biotin Tyramide Labeling	49194.7	HUMAN	P22830-2	19.12	4.48525	20.09	5.43233	16.43	4.40967	3	73.1	Isoform 2 of Ferrochelatase, mitochondrial	TRUE	NA	TRUE	FALSE	TRUE					0
FECH	P22830-2	Y197y	P22830-2_Y197y _1_1_197_197	F20151103_SF_Prep4_tripleQuench_4mg_AntiBiotin_IP_Rep02_151103181322.70435.70435.3	12.67	11.23	1.266	3	1	1	0	1024.15	Hydrogen	191	(R)	AIAFTQyPQYSCSTTGSSLNAIYR	(Y)	AIAFTQY(0.99)PQY(0.0)SCSTTGSSLNAIY(0.0)R	C:Carbamidomethylation,RSILAC 2 (Arg 0-10Da Lys 0-8Da)-heavy,y:Biotin Tyramide Labeling	49194.7	HUMAN	P22830-2	6.62	1.60019	12.67	NA	NA	NA	2	73.1	Isoform 2 of Ferrochelatase, mitochondrial	TRUE	NA	TRUE	FALSE	TRUE					0
FECH	P22830-2	Y200y	P22830-2_Y200y _1_1_200_200	F20151103_SF_Prep4_tripleQuench_4mg_AntiBiotin_IP_Rep01.72386.72386.3	17.34	16.78	3.238	3	1	1	0	1024.15	Hydrogen	191	(R)	AIAFTQYPQySCSTTGSSLNAIYR	(Y)	AIAFTQY(0.0)PQY(0.99)SCSTTGSSLNAIY(0.0)R	C:Carbamidomethylation,RSILAC 2 (Arg 0-10Da Lys 0-8Da)-heavy,y:Biotin Tyramide Labeling	49194.7	HUMAN	P22830-2	17.34	NA	NA	NA	4.18	4.87129	2	73.1	Isoform 2 of Ferrochelatase, mitochondrial	TRUE	NA	TRUE	FALSE	TRUE					0
FECH	P22830-2	Y213y	P22830-2_Y213y _1_1_213_213	F20151103_SF_Prep4_tripleQuench_4mg_AntiBiotin_IP_Rep01.73097.73097.3	16.19	16.41	14.755	3	1	1	0	1024.15	Hydrogen	191	(R)	AIAFTQYPQYSCSTTGSSLNAIyR	(Y)	AIAFTQY(0.0)PQY(0.0)SCSTTGSSLNAIY(0.99)R	C:Carbamidomethylation,RSILAC 2 (Arg 0-10Da Lys 0-8Da)-heavy,y:Biotin Tyramide Labeling	49194.7	HUMAN	P22830-2	16.19	7.13364	NA	NA	9	7.71179	2	73.1	Isoform 2 of Ferrochelatase, mitochondrial	TRUE	NA	TRUE	FALSE	TRUE					0
FECH	P22830-2	Y215y	P22830-2_Y215y _1_1_215_215	F20151103_SF_Prep4_tripleQuench_4mg_AntiBiotin_IP_Rep02_151103181322.23735.23735.2	10.3	8.46	1.851	2	1	1	0	635.801	Hydrogen	215	(R)	yYNQVGR	(K)	Y(0.99)Y(0.0)NQVGR	R:SILAC 2 (Arg 0-10Da Lys 0-8Da)-heavy,y:Biotin Tyramide Labeling	49194.7	HUMAN	P22830-2	NA	NA	10.3	5.59843	7.84	2.2288	2	73.1	Isoform 2 of Ferrochelatase, mitochondrial	TRUE	NA	TRUE	FALSE	TRUE					0
FECH	P22830-2	Y282y	P22830-2_Y282y _1_1_282_282	F20151103_SF_Prep4_tripleQuench_4mg_AntiBiotin_IP_Rep02_151103181322.37556.37556.2	6.23	6.03	99	1	1	1	0	944.457	Hydrogen	279	(R)	GDPyPQEVSATVQK	(V)	GDPY(1.0)PQEVSATVQK	K:SILAC 2 (Arg 0-10Da Lys 0-8Da)-heavy,y:Biotin Tyramide Labeling	49194.7	HUMAN	P22830|P22830-2	5.14	2.04346	6.23	5.52	5.16	5.87901	3	73.1	Isoform 2 of Ferrochelatase, mitochondrial	TRUE	NA	TRUE	FALSE	TRUE					0
FECH	P22830-2	Y299y	P22830-2_Y299y _1_1_299_299	F20151103_SF_Prep4_tripleQuench_4mg_AntiBiotin_IP_Rep01.42417.42417.2	11.52	10.66	7.842	2	1	1	0	743.331	Hydrogen	297	(R)	LEyCNPYR	(L)	LEY(0.99)CNPY(0.0)R	C:Carbamidomethylation,RSILAC 2 (Arg 0-10Da Lys 0-8Da)-heavy,y:Biotin Tyramide Labeling	49194.7	HUMAN	P22830-2	11.52	3.79568	9.79	3.2621	11.3	4.91002	3	73.1	Isoform 2 of Ferrochelatase, mitochondrial	TRUE	NA	TRUE	FALSE	TRUE					0
GRPEL1	Q9HAV7	Y102y	Q9HAV7_Y102y _1_1_102_102	F20151103_SF_Prep4_tripleQuench_4mg_AntiBiotin_IP_Rep02_151103181322.61289.61289.3	17.67	11.54	99	1	1	1	0	716.041	Hydrogen	95	(K)	LVEEAKLyGIQAFCK	(D)	LVEEAKLY(1.0)GIQAFCK	K:SILAC 2 (Arg 0-10Da Lys 0-8Da)-heavy,CCarbamidomethylation,y:Biotin Tyramide Labeling	24506.9	HUMAN	Q9HAV7	15.58	3.22782	17.67	2.94559	13.23	2.0859	3	74.1	GrpE protein homolog 1, mitochondrial	NA	NA	TRUE	FALSE	TRUE					0
GRPEL1	Q9HAV7	Y173y	Q9HAV7_Y173y _1_1_173_173	F20151103_SF_Prep4_tripleQuench_4mg_AntiBiotin_IP_Rep01.56516.56860.3	17.88	14.12	99	1	1	1	0	795.711	Hydrogen	170	(K)	FDPyEHEALFHTPVEGK	(E)	FDPY(1.0)EHEALFHTPVEGK	K:SILAC 2 (Arg 0-10Da Lys 0-8Da)-heavy,y:Biotin Tyramide Labeling	24506.9	HUMAN	Q9HAV7	17.88	5.30464	16.86	5.33067	16.54	4.63064	3	74.1	GrpE protein homolog 1, mitochondrial	NA	NA	TRUE	FALSE	TRUE					0
PRDX3	P30048	Y221y	P30048_Y221y _1_1_221_221	F20151103_SF_Prep4_tripleQuench_4mg_AntiBiotin_IP_Rep02_151103181322.62126.62126.3	28.43	26.12	99	1	1	1	0	1039.49	Hydrogen	218	(K)	AFQyVETHGEVCPANWTPDSPTIK	(P)	AFQY(1.0)VETHGEVCPANWTPDSPTIK	C:Carbamidomethylation,KSILAC 2 (Arg 0-10Da Lys 0-8Da)-heavy,y:Biotin Tyramide Labeling	28034.5	HUMAN	P30048|P30048-2	26.24	7.81035	28.43	4.85379	27.5	6.16252	3	75.1	Thioredoxin-dependent peroxide reductase, mitochondrial	TRUE	TRUE	TRUE	FALSE	TRUE					0
PRDX3	P30048	Y250y	P30048_Y250y _1_1_250_250	F20151103_SF_Prep4_tripleQuench_4mg_AntiBiotin_IP_Rep01.32595.33049.3	18.35	11.5	99	1	1	1	0	577.293	Hydrogen	242	(K)	PSPAASKEyFQK	(V)	PSPAASKEY(1.0)FQK	K:SILAC 2 (Arg 0-10Da Lys 0-8Da)-heavy,y:Biotin Tyramide Labeling	28034.5	HUMAN	P30048|P30048-2	18.35	6.8608	18.2	7.09203	17.31	6.07662	3	75.1	Thioredoxin-dependent peroxide reductase, mitochondrial	TRUE	TRUE	TRUE	FALSE	TRUE					0
AFG3L2	Q9Y4W6	Y573y	Q9Y4W6_Y573y _1_1_573_573	F20151103_SF_Prep4_tripleQuench_4mg_AntiBiotin_IP_Rep01.64825.64825.4	17.61	17.61	9.291	2	1	1	0	755.131	Hydrogen	570	(K)	TVAyHEAGHAVAGWYLEHADPLLK	(V)	TVAY(0.99)HEAGHAVAGWY(0.0)LEHADPLLK	K:SILAC 2 (Arg 0-10Da Lys 0-8Da)-heavy,y:Biotin Tyramide Labeling	89038.5	HUMAN	Q9Y4W6	17.61	4.59026	9.21	4.68831	4.26	3.10884	3	76.1	AFG3-like protein 2	FALSE	TRUE	TRUE	FALSE	TRUE		TRANSMEM 108 125 Helical. {ECO:0000256|SAM:Phobius}.; TRANSMEM 215 233 Helical. {ECO:0000256|SAM:Phobius}.		TRANSMEM 143 163 Helical. {ECO:0000255}.; TRANSMEM 251 271 Helical. {ECO:0000255}.	2
AFG3L2	Q9Y4W6	Y605y	Q9Y4W6_Y605y _1_1_605_605	F20151103_SF_Prep4_tripleQuench_4mg_AntiBiotin_IP_Rep01.62294.62434.2	8.44	7.75	2.228	2	1	1	0	739.886	Hydrogen	602	(K)	GLGyAQYLPK	(E)	GLGY(0.99)AQY(0.0)LPK	K:SILAC 2 (Arg 0-10Da Lys 0-8Da)-heavy,y:Biotin Tyramide Labeling	89038.5	HUMAN	Q9Y4W6	8.44	4.10927	NA	NA	7.78	2.45342	2	76.1	AFG3-like protein 2	FALSE	TRUE	TRUE	FALSE	TRUE		TRANSMEM 108 125 Helical. {ECO:0000256|SAM:Phobius}.; TRANSMEM 215 233 Helical. {ECO:0000256|SAM:Phobius}.		TRANSMEM 143 163 Helical. {ECO:0000255}.; TRANSMEM 251 271 Helical. {ECO:0000255}.	2
AFG3L2	Q9Y4W6	Y608y	Q9Y4W6_Y608y _1_1_608_608	F20151103_SF_Prep4_tripleQuench_4mg_AntiBiotin_IP_Rep01.60955.60955.2	12.94	12.94	7.754	2	1	1	0	739.884	Hydrogen	602	(K)	GLGYAQyLPK	(E)	GLGY(0.0)AQY(0.99)LPK	K:SILAC 2 (Arg 0-10Da Lys 0-8Da)-heavy,y:Biotin Tyramide Labeling	89038.5	HUMAN	Q9Y4W6	12.94	4.81074	9.67	4.52412	12.27	6.01053	3	76.1	AFG3-like protein 2	FALSE	TRUE	TRUE	FALSE	TRUE		TRANSMEM 108 125 Helical. {ECO:0000256|SAM:Phobius}.; TRANSMEM 215 233 Helical. {ECO:0000256|SAM:Phobius}.		TRANSMEM 143 163 Helical. {ECO:0000255}.; TRANSMEM 251 271 Helical. {ECO:0000255}.	2
AFG3L2	Q9Y4W6	Y614y	Q9Y4W6_Y614y _1_1_614_614	F20151103_SF_Prep4_tripleQuench_4mg_AntiBiotin_IP_Rep02_151103181322.34375.34517.2	9.85	9.85	6.443	2	1	1	0	657.321	Hydrogen	612	(K)	EQyLYTK	(E)	EQY(0.99)LY(0.0)TK	K:SILAC 2 (Arg 0-10Da Lys 0-8Da)-heavy,y:Biotin Tyramide Labeling	89038.5	HUMAN	Q9Y4W6	NA	NA	9.85	4.18239	6.63	5.96724	2	76.1	AFG3-like protein 2	FALSE	TRUE	TRUE	FALSE	TRUE		TRANSMEM 108 125 Helical. {ECO:0000256|SAM:Phobius}.; TRANSMEM 215 233 Helical. {ECO:0000256|SAM:Phobius}.		TRANSMEM 143 163 Helical. {ECO:0000255}.; TRANSMEM 251 271 Helical. {ECO:0000255}.	2
AFG3L2	Q9Y4W6	Y616y	Q9Y4W6_Y616y _1_1_616_616	F20151103_SF_Prep4_tripleQuench_4mg_AntiBiotin_IP_Rep03_151104112150.32007.32007.2	8.3	3.06	4.233	2	1	1	0	657.322	Hydrogen	612	(K)	EQYLyTK	(E)	EQY(0.0)LY(0.99)TK	K:SILAC 2 (Arg 0-10Da Lys 0-8Da)-heavy,y:Biotin Tyramide Labeling	89038.5	HUMAN	Q9Y4W6	NA	NA	4.97	4.98082	8.3	5.80848	2	76.1	AFG3-like protein 2	FALSE	TRUE	TRUE	FALSE	TRUE		TRANSMEM 108 125 Helical. {ECO:0000256|SAM:Phobius}.; TRANSMEM 215 233 Helical. {ECO:0000256|SAM:Phobius}.		TRANSMEM 143 163 Helical. {ECO:0000255}.; TRANSMEM 251 271 Helical. {ECO:0000255}.	2
AFG3L2	Q9Y4W6	Y689y	Q9Y4W6_Y689y _1_1_689_689	F20151103_SF_Prep4_tripleQuench_4mg_AntiBiotin_IP_Rep01.43029.43029.3	16.69	14.58	99	1	1	1	0	725.353	Hydrogen	680	(R)	QGDMVLEKPySEATAR	(L)	QGDMVLEKPY(1.0)SEATAR	K:SILAC 2 (Arg 0-10Da Lys 0-8Da)-heavy,RSILAC 2 (Arg 0-10Da Lys 0-8Da)-heavy,y:Biotin Tyramide Labeling	89038.5	HUMAN	Q9Y4W6	16.69	2.11836	15.66	0.58751	NA	NA	2	76.1	AFG3-like protein 2	FALSE	TRUE	TRUE	FALSE	TRUE		TRANSMEM 108 125 Helical. {ECO:0000256|SAM:Phobius}.; TRANSMEM 215 233 Helical. {ECO:0000256|SAM:Phobius}.		TRANSMEM 143 163 Helical. {ECO:0000255}.; TRANSMEM 251 271 Helical. {ECO:0000255}.	2
ECH1	Q13011	Y141y	Q13011_Y141y _1_1_141_141	F20151103_SF_Prep4_tripleQuench_4mg_AntiBiotin_IP_Rep03_151104112150.56358.56358.2	9.45	5.88	99	1	1	1	0	604.812	Hydrogen	138	(R)	ISWyLR	(D)	ISWY(1.0)LR	R:SILAC 2 (Arg 0-10Da Lys 0-8Da)-heavy,y:Biotin Tyramide Labeling	36157.9	HUMAN	Q13011	8.59	3.8463	5.82	3.58055	9.45	2.94951	3	77.1	Delta(3,5)-Delta(2,4)-dienoyl-CoA isomerase, mitochondrial	TRUE	TRUE	TRUE	FALSE	TRUE					0
ECH1	Q13011	Y149y	Q13011_Y149y _1_1_149_149	F20151103_SF_Prep4_tripleQuench_4mg_AntiBiotin_IP_Rep01.70564.70701.3	15.89	8.67	99	1	1	1	0	760.055	Hydrogen	144	(R)	DIITRyQETFNVIER	(C)	DIITRY(1.0)QETFNVIER	R:SILAC 2 (Arg 0-10Da Lys 0-8Da)-heavy,y:Biotin Tyramide Labeling	36157.9	HUMAN	Q13011	15.89	3.7889	15.45	3.49605	13.13	4.46931	3	77.1	Delta(3,5)-Delta(2,4)-dienoyl-CoA isomerase, mitochondrial	TRUE	TRUE	TRUE	FALSE	TRUE					0
ECH1	Q13011	Y293y	Q13011_Y293y _1_1_293_293	F20151103_SF_Prep4_tripleQuench_4mg_AntiBiotin_IP_Rep03_151104112150.92755.92755.3	25.95	21.36	99	1	1	1	0	1112.53	Hydrogen	284	(R)	DHSVAESLNyVASWNMSMLQTQDLVK	(S)	DHSVAESLNY(1.0)VASWNMSMLQTQDLVK	K:SILAC 2 (Arg 0-10Da Lys 0-8Da)-heavy,y:Biotin Tyramide Labeling	36157.9	HUMAN	Q13011	NA	NA	22.72	3.73302	25.95	NA	2	77.1	Delta(3,5)-Delta(2,4)-dienoyl-CoA isomerase, mitochondrial	TRUE	TRUE	TRUE	FALSE	TRUE					0
PDPR	Q8NCN5	Y110y	Q8NCN5_Y110y _1_1_110_110	F20151103_SF_Prep4_tripleQuench_4mg_AntiBiotin_IP_Rep03_151104112150.55286.55286.3	17.57	15.95	1.189	3	1	1	0	812.06	Hydrogen	108	(K)	LYyQLEQETGIQTGYTR	(T)	LY(0.0)Y(0.99)QLEQETGIQTGY(0.0)TR	R:SILAC 2 (Arg 0-10Da Lys 0-8Da)-heavy,y:Biotin Tyramide Labeling	100218	HUMAN	Q8NCN5|A8MT40|H3BQG3	15.05	4.55629	NA	NA	17.57	4.63253	2	78.1	Pyruvate dehydrogenase phosphatase regulatory subunit, mitochondrial	TRUE	TRUE	TRUE	FALSE	TRUE					0
PDPR	Q8NCN5	Y463y	Q8NCN5_Y463y _1_1_463_463	F20151103_SF_Prep4_tripleQuench_4mg_AntiBiotin_IP_Rep02_151103181322.32217.32217.2	7.61	4.07	99	1	1	1	0	611.794	Hydrogen	459	(R)	TSPLyDR	(L)	TSPLY(1.0)DR	R:SILAC 2 (Arg 0-10Da Lys 0-8Da)-heavy,y:Biotin Tyramide Labeling	100218	HUMAN	Q8NCN5|A8MT40|H3BQG3	4.18	3.53171	7.61	5.04391	4.54	3.7071	3	78.1	Pyruvate dehydrogenase phosphatase regulatory subunit, mitochondrial	TRUE	TRUE	TRUE	FALSE	TRUE					0
PDPR	Q8NCN5	Y660y	Q8NCN5_Y660y _1_1_660_660	F20151103_SF_Prep4_tripleQuench_4mg_AntiBiotin_IP_Rep03_151104112150.44576.44576.2	10.65	7.88	99	1	1	1	0	784.365	Hydrogen	655	(K)	EMSVGyANGIR	(V)	EMSVGY(1.0)ANGIR	R:SILAC 2 (Arg 0-10Da Lys 0-8Da)-heavy,y:Biotin Tyramide Labeling	100218	HUMAN	Q8NCN5|A8MT40|B7ZAR9	10.61	3.22181	10.51	4.79414	10.65	2.94363	3	78.1	Pyruvate dehydrogenase phosphatase regulatory subunit, mitochondrial	TRUE	TRUE	TRUE	FALSE	TRUE					0
NOA1	Q8NC60	Y54y	Q8NC60_Y54y _1_1_54_54	F20151103_SF_Prep4_tripleQuench_4mg_AntiBiotin_IP_Rep02_151103181322.63068.63068.3	16.26	16.79	99	1	1	1	0	904.72	Hydrogen	51	(R)	ELPyDPVDTEGFGEGGDMQER	(F)	ELPY(1.0)DPVDTEGFGEGGDMQER	R:SILAC 2 (Arg 0-10Da Lys 0-8Da)-heavy,y:Biotin Tyramide Labeling	79026.9	HUMAN	Q8NC60	12.96	-0.17667	16.26	0.0406	NA	NA	2	79.1	Nitric oxide-associated protein 1	TRUE	TRUE	TRUE	FALSE	TRUE					0
NOA1	Q8NC60	Y398y	Q8NC60_Y398y _1_1_398_398	F20151103_SF_Prep4_tripleQuench_4mg_AntiBiotin_IP_Rep02_151103181322.50888.50888.2	10.86	10.86	99	1	1	1	0	818.388	Hydrogen	390	(K)	FPICNPTPyR	(M)	FPICNPTPY(1.0)R	C:Carbamidomethylation,RSILAC 2 (Arg 0-10Da Lys 0-8Da)-heavy,y:Biotin Tyramide Labeling	79026.9	HUMAN	Q8NC60	5.81	0.24998	10.86	2.64039	9.1	NA	3	79.1	Nitric oxide-associated protein 1	TRUE	TRUE	TRUE	FALSE	TRUE					0
NOA1	Q8NC60	Y434y	Q8NC60_Y434y _1_1_434_434	F20151103_SF_Prep4_tripleQuench_4mg_AntiBiotin_IP_Rep01.19082.19215.3	10.13	10.13	99	1	1	1	0	432.234	Hydrogen	431	(K)	KHGyVVGR	(V)	KHGY(1.0)VVGR	K:SILAC 2 (Arg 0-10Da Lys 0-8Da)-heavy,RSILAC 2 (Arg 0-10Da Lys 0-8Da)-heavy,y:Biotin Tyramide Labeling	79026.9	HUMAN	Q8NC60	10.13	7.57678	NA	NA	5.92	7.35506	2	79.1	Nitric oxide-associated protein 1	TRUE	TRUE	TRUE	FALSE	TRUE					0
NOA1	Q8NC60	Y445y	Q8NC60_Y445y _1_1_445_445	F20151103_SF_Prep4_tripleQuench_4mg_AntiBiotin_IP_Rep01.53570.53570.2	8.1	8.1	99	1	1	1	0	757.357	Hydrogen	442	(R)	TFLySEEQK	(D)	TFLY(1.0)SEEQK	K:SILAC 2 (Arg 0-10Da Lys 0-8Da)-heavy,y:Biotin Tyramide Labeling	79026.9	HUMAN	Q8NC60	8.1	2.82817	NA	NA	6.69	4.18589	2	79.1	Nitric oxide-associated protein 1	TRUE	TRUE	TRUE	FALSE	TRUE					0
NOA1	Q8NC60	Y495y	Q8NC60_Y495y _1_1_495_495	F20151103_SF_Prep4_tripleQuench_4mg_AntiBiotin_IP_Rep03_151104112150.55495.55495.3	14.42	14.42	99	1	1	1	0	640.634	Hydrogen	490	(K)	DAHWFyDTPGITK	(E)	DAHWFY(1.0)DTPGITK	K:SILAC 2 (Arg 0-10Da Lys 0-8Da)-heavy,y:Biotin Tyramide Labeling	79026.9	HUMAN	Q8NC60	13.6	5.35066	10.9	5.69575	14.42	1.23477	3	79.1	Nitric oxide-associated protein 1	TRUE	TRUE	TRUE	FALSE	TRUE					0
HNRNPA1	P09651	Y341y	P09651_Y341y _1_1_341_341	F20151103_SF_Prep4_tripleQuench_4mg_AntiBiotin_IP_Rep02_151103181322.38627.38778.2	17.99	13.44	7.045	2	1	1	0	872.898	Hydrogen	337	(R)	SSGPyGGGGQYFAK	(P)	SSGPY(0.99)GGGGQY(0.0)FAK	K:SILAC 2 (Arg 0-10Da Lys 0-8Da)-heavy,y:Biotin Tyramide Labeling	38860.1	HUMAN	P09651|Q32P51|P09651-2|F8W6I7|P09651-3	17.16	6.20576	17.99	8.25042	17.54	5.9549	3	80.1	Heterogeneous nuclear ribonucleoprotein A1	FALSE	FALSE	FALSE	NA	FALSE					0
HNRNPA1	P09651	Y347y	P09651_Y347y _1_1_347_347	F20151103_SF_Prep4_tripleQuench_4mg_AntiBiotin_IP_Rep01.44264.44264.2	19.74	18.43	10.254	2	1	1	0	872.9	Hydrogen	337	(R)	SSGPYGGGGQyFAK	(P)	SSGPY(0.0)GGGGQY(0.99)FAK	K:SILAC 2 (Arg 0-10Da Lys 0-8Da)-heavy,y:Biotin Tyramide Labeling	38860.1	HUMAN	P09651|Q32P51|P09651-2|F8W6I7|P09651-3	19.74	NA	19.67	6.68538	15.69	6.28458	3	80.1	Heterogeneous nuclear ribonucleoprotein A1	FALSE	FALSE	FALSE	NA	FALSE					0
HNRNPA1	P09651	Y366y	P09651_Y366y _1_1_366_366	F20151103_SF_Prep4_tripleQuench_4mg_AntiBiotin_IP_Rep03_151104112150.18355.18355.3	15.3	15.3	11.274	2	1	1	0	689.29	Hydrogen	353	(R)	NQGGYGGSSSSSSyGSGR	(R)	NQGGY(0.0)GGSSSSSSY(0.99)GSGR	R:SILAC 2 (Arg 0-10Da Lys 0-8Da)-heavy,y:Biotin Tyramide Labeling	38860.1	HUMAN	P09651|P09651-2|F8W6I7|P09651-3	9.58	6.65126	9	7.69581	15.3	6.50206	3	80.1	Heterogeneous nuclear ribonucleoprotein A1	FALSE	FALSE	FALSE	NA	FALSE					0
UQCRC2	P22695	Y55y	P22695_Y55y _1_1_55_55	F20151103_SF_Prep4_tripleQuench_4mg_AntiBiotin_IP_Rep01.86688.86819.3	23.41	19.44	99	1	1	1	0	767.405	Hydrogen	43	(K)	LPNGLVIASLENySPVSR	(I)	LPNGLVIASLENY(1.0)SPVSR	R:SILAC 2 (Arg 0-10Da Lys 0-8Da)-heavy,y:Biotin Tyramide Labeling	48613.3	HUMAN	P22695|H3BRG4|H3BSJ9|H3BUI9|H3BUE4	23.41	5.69403	20.97	5.68973	21.29	4.95441	3	81.1	Cytochrome b-c1 complex subunit 2, mitochondrial	TRUE	TRUE	TRUE	FALSE	TRUE					0
UQCRC2	P22695	Y71y	P22695_Y71y _1_1_71_71	F20151103_SF_Prep4_tripleQuench_4mg_AntiBiotin_IP_Rep02_151103181322.59277.59277.3	20.51	14.49	99	1	1	1	0	679.665	Hydrogen	71	(R)	yEDFSNLGTTHLLR	(L)	Y(1.0)EDFSNLGTTHLLR	R:SILAC 2 (Arg 0-10Da Lys 0-8Da)-heavy,y:Biotin Tyramide Labeling	48613.3	HUMAN	P22695|H3BRG4|H3BSJ9|H3BUI9|H3BUE4	16.51	-1.74699	20.51	-0.9914	5.93	0.63424	3	81.1	Cytochrome b-c1 complex subunit 2, mitochondrial	TRUE	TRUE	TRUE	FALSE	TRUE					0
UQCRC2	P22695	Y207y	P22695_Y207y _1_1_207_207	F20151103_SF_Prep4_tripleQuench_4mg_AntiBiotin_IP_Rep01.56972.57672.3	27.54	24.07	99	1	1	1	0	846.071	Hydrogen	200	(K)	VTSEELHyFVQNHFTSAR	(M)	VTSEELHY(1.0)FVQNHFTSAR	R:SILAC 2 (Arg 0-10Da Lys 0-8Da)-heavy,y:Biotin Tyramide Labeling	48613.3	HUMAN	P22695|H3BRG4|H3BSJ9	27.54	5.54101	25.73	6.98236	27.32	5.48801	3	81.1	Cytochrome b-c1 complex subunit 2, mitochondrial	TRUE	TRUE	TRUE	FALSE	TRUE					0
NDUFB9	E9PF49	Y9y	E9PF49_Y9y _1_1_9_9	F20151103_SF_Prep4_tripleQuench_4mg_AntiBiotin_IP_Rep01.74801.74801.2	22.37	21.22	99	1	1	1	0	986.5	Acetyl	2	(M)	AFLASGPyLTHQQK	(V)	AFLASGPY(1.0)LTHQQK	K:SILAC 2 (Arg 0-10Da Lys 0-8Da)-heavy,y:Biotin Tyramide Labeling	26927	HUMAN	E9PF49|Q9Y6M9|E7EWZ0|E9PH64	22.37	5.44945	16.1	5.19474	11.53	6.56663	3	82.1	NADH dehydrogenase [ubiquinone] 1 beta subcomplex subunit 9	TRUE	NA	TRUE	FALSE	TRUE					0
NDUFB9	E9PF49	Y39y	E9PF49_Y39y _1_1_39_39	F20151103_SF_Prep4_tripleQuench_4mg_AntiBiotin_IP_Rep02_151103181322.53972.53972.2	4.59	4.59	99	1	1	1	0	666.302	Hydrogen	39	(R)	yFACLMR	(A)	Y(1.0)FACLMR	C:Carbamidomethylation,RSILAC 2 (Arg 0-10Da Lys 0-8Da)-heavy,y:Biotin Tyramide Labeling	26927	HUMAN	E9PF49|Q9Y6M9	4.19	3.39598	4.59	2.67958	NA	NA	2	82.1	NADH dehydrogenase [ubiquinone] 1 beta subcomplex subunit 9	TRUE	NA	TRUE	FALSE	TRUE					0
NDUFB9	E9PF49	Y73y	E9PF49_Y73y _1_1_73_73	F20151103_SF_Prep4_tripleQuench_4mg_AntiBiotin_IP_Rep02_151103181322.53210.53210.2	16.32	16.32	99	1	1	1	0	815.35	Hydrogen	66	(K)	EAEEEFWyR	(Q)	EAEEEFWY(1.0)R	R:SILAC 2 (Arg 0-10Da Lys 0-8Da)-heavy,y:Biotin Tyramide Labeling	26927	HUMAN	E9PF49|Q9Y6M9|E7EWZ0|E9PH64	9.31	7.26197	16.32	6.01585	12.1	7.36298	3	82.1	NADH dehydrogenase [ubiquinone] 1 beta subcomplex subunit 9	TRUE	NA	TRUE	FALSE	TRUE					0
NDUFB9	E9PF49	Y115y	E9PF49_Y115y _1_1_115_115	F20151103_SF_Prep4_tripleQuench_4mg_AntiBiotin_IP_Rep03_151104112150.51461.51461.2	13.5	13.59	4.121	2	1	1	0	737.835	Hydrogen	113	(K)	AMyPDYFAK	(R)	AMY(0.99)PDY(0.0)FAK	K:SILAC 2 (Arg 0-10Da Lys 0-8Da)-heavy,y:Biotin Tyramide Labeling	26927	HUMAN	E9PF49|Q9Y6M9|E7EWZ0|E9PH64	12.02	5.80116	6.02	5.40022	13.5	4.65154	3	82.1	NADH dehydrogenase [ubiquinone] 1 beta subcomplex subunit 9	TRUE	NA	TRUE	FALSE	TRUE					0
MDH2	P40926	Y56y	P40926_Y56y _1_1_56_56	F20151103_SF_Prep4_tripleQuench_4mg_AntiBiotin_IP_Rep03_151104112150.75568.75568.4	21.79	21.79	99	1	1	1	0	684.355	Hydrogen	53	(R)	LTLyDIAHTPGVAADLSHIETK	(A)	LTLY(1.0)DIAHTPGVAADLSHIETK	K:SILAC 2 (Arg 0-10Da Lys 0-8Da)-heavy,y:Biotin Tyramide Labeling	35959.1	HUMAN	P40926|P40926-2	21.54	5.65315	12.82	7.10726	21.79	6.39496	3	83.1	Malate dehydrogenase, mitochondrial	FALSE	TRUE	TRUE	FALSE	TRUE					0
MDH2	P40926	Y80y	P40926_Y80y _1_1_80_80	F20151103_SF_Prep4_tripleQuench_4mg_AntiBiotin_IP_Rep01.65946.66084.2	17.11	15.39	99	1	1	1	0	929.953	Hydrogen	79	(K)	GyLGPEQLPDCLK	(G)	GY(1.0)LGPEQLPDCLK	C:Carbamidomethylation,KSILAC 2 (Arg 0-10Da Lys 0-8Da)-heavy,y:Biotin Tyramide Labeling	35959.1	HUMAN	P40926|P40926-2	17.11	7.42571	16.41	6.87316	14.3	5.559	3	83.1	Malate dehydrogenase, mitochondrial	FALSE	TRUE	TRUE	FALSE	TRUE					0
MDH2	P40926	Y161y	P40926_Y161y _1_1_161_161	F20151103_SF_Prep4_tripleQuench_4mg_AntiBiotin_IP_Rep02_151103181322.11081.11081.2	9.69	5.16	99	1	1	1	0	717.369	Hydrogen	157	(K)	KHGVyNPNK	(I)	KHGVY(1.0)NPNK	K:SILAC 2 (Arg 0-10Da Lys 0-8Da)-heavy,y:Biotin Tyramide Labeling	35959.1	HUMAN	G3XAL0|P40926	7.77	4.73829	9.69	4.26301	NA	NA	2	83.1	Malate dehydrogenase, mitochondrial	FALSE	TRUE	TRUE	FALSE	TRUE					0
NFS1	Q9Y697	Y84y	Q9Y697_Y84y _1_1_84_84	F20151103_SF_Prep4_tripleQuench_4mg_AntiBiotin_IP_Rep01.90244.90383.3	25.32	21.29	1.25	3	1	1	0	869.766	Hydrogen	73	(R)	VLDAMLPYLINyYGNPHSR	(T)	VLDAMLPY(0.0)LINY(0.99)Y(0.0)GNPHSR	R:SILAC 2 (Arg 0-10Da Lys 0-8Da)-heavy,y:Biotin Tyramide Labeling	50594.2	HUMAN	Q9Y697|Q9Y697-3|Q9Y697-2	25.32	4.83621	23.43	3.3662	14.84	1.68313	3	84.1	Cysteine desulfurase, mitochondrial	TRUE	TRUE	TRUE	FALSE	TRUE					0
NFS1	Q9Y697	Y95y	Q9Y697_Y95y _1_1_95_95	F20151103_SF_Prep4_tripleQuench_4mg_AntiBiotin_IP_Rep01.43627.43627.3	17.39	17.39	99	1	1	1	0	670.29	Hydrogen	92	(R)	THAyGWESEAAMER	(A)	THAY(1.0)GWESEAAMER	R:SILAC 2 (Arg 0-10Da Lys 0-8Da)-heavy,y:Biotin Tyramide Labeling	50594.2	HUMAN	Q9Y697|Q9Y697-3|Q9Y697-2|F2Z2E7	17.39	2.67454	11.15	2.41513	NA	NA	2	84.1	Cysteine desulfurase, mitochondrial	TRUE	TRUE	TRUE	FALSE	TRUE					0
NFS1	Q9Y697	Y228y	Q9Y697_Y228y _1_1_228_228	F20151103_SF_Prep4_tripleQuench_4mg_AntiBiotin_IP_Rep03_151104112150.26457.26457.3	16.55	18.76	99	1	1	1	0	637.998	Hydrogen	226	(R)	KVyFHTDAAQAVGK	(I)	KVY(1.0)FHTDAAQAVGK	K:SILAC 2 (Arg 0-10Da Lys 0-8Da)-heavy,y:Biotin Tyramide Labeling	50594.2	HUMAN	Q9Y697|Q9Y697-3|Q9Y697-2|F2Z2E7	9.03	6.57675	15.22	NA	16.55	7.16407	3	84.1	Cysteine desulfurase, mitochondrial	TRUE	TRUE	TRUE	FALSE	TRUE					0
MRPL22	J3KQY1	Y79y	J3KQY1_Y79y _1_1_79_79	F20151103_SF_Prep4_tripleQuench_4mg_AntiBiotin_IP_Rep03_151104112150.54178.54661.2	13.58	8.02	99	1	1	1	0	868.957	Hydrogen	77	(K)	IVyPPQLPGEPR	(R)	IVY(1.0)PPQLPGEPR	R:SILAC 2 (Arg 0-10Da Lys 0-8Da)-heavy,y:Biotin Tyramide Labeling	26702.7	HUMAN	J3KQY1|E7ESL0|Q9NWU5	12.24	3.55081	13.02	1.64474	13.58	0.4387	3	85.1	39S ribosomal protein L22, mitochondrial	TRUE	NA	TRUE	FALSE	TRUE					0
MRPL22	J3KQY1	Y94y	J3KQY1_Y94y _1_1_94_94	F20151103_SF_Prep4_tripleQuench_4mg_AntiBiotin_IP_Rep02_151103181322.16223.16223.3	11.87	11.87	99	1	1	1	0	528.256	Hydrogen	89	(R)	RPAEIyHCR	(R)	RPAEIY(1.0)HCR	R:SILAC 2 (Arg 0-10Da Lys 0-8Da)-heavy,CCarbamidomethylation,y:Biotin Tyramide Labeling	26702.7	HUMAN	J3KQY1|E7ESL0|Q9NWU5	9.74	5.37039	11.87	5.40264	7.26	NA	3	85.1	39S ribosomal protein L22, mitochondrial	TRUE	NA	TRUE	FALSE	TRUE					0
MRPL22	J3KQY1	Y161y	J3KQY1_Y161y _1_1_161_161	F20151103_SF_Prep4_tripleQuench_4mg_AntiBiotin_IP_Rep01.45190.45190.2	15.76	15.46	99	1	1	1	0	834.9	Hydrogen	158	(R)	SNLyIAESTSGR	(G)	SNLY(1.0)IAESTSGR	R:SILAC 2 (Arg 0-10Da Lys 0-8Da)-heavy,y:Biotin Tyramide Labeling	26702.7	HUMAN	E7ESL0|J3KQY1|Q9NWU5-3|Q9NWU5-2	15.76	5.09388	12.91	4.21454	13.35	6.52106	3	85.1	39S ribosomal protein L22, mitochondrial	TRUE	NA	TRUE	FALSE	TRUE					0
MRPL22	J3KQY1	Y191y	J3KQY1_Y191y _1_1_191_191	F20151103_SF_Prep4_tripleQuench_4mg_AntiBiotin_IP_Rep03_151104112150.34716.34716.3	14.11	14.11	8.15	2	1	1	0	495.571	Hydrogen	190	(K)	VyCHYFVK	(L)	VY(0.99)CHY(0.0)FVK	C:Carbamidomethylation,KSILAC 2 (Arg 0-10Da Lys 0-8Da)-heavy,y:Biotin Tyramide Labeling	26702.7	HUMAN	J3KQY1|E7ESL0|Q9NWU5|Q9NWU5-3|Q9NWU5-2	13.19	5.15929	12.83	4.78374	14.11	8.09627	3	85.1	39S ribosomal protein L22, mitochondrial	TRUE	NA	TRUE	FALSE	TRUE					0
HNRNPA2B1	P22626	Y174y	P22626_Y174y _1_1_174_174	F20151103_SF_Prep4_tripleQuench_4mg_AntiBiotin_IP_Rep02_151103181322.16118.16118.3	9.63	9.96	99	1	1	1	0	594.618	Hydrogen	174	(K)	yHTINGHNAEVR	(K)	Y(1.0)HTINGHNAEVR	R:SILAC 2 (Arg 0-10Da Lys 0-8Da)-heavy,y:Biotin Tyramide Labeling	37486.1	HUMAN	P22626|P22626-2	6.92	5.22998	9.63	6.46493	8.69	4.42628	3	86.1	Heterogeneous nuclear ribonucleoproteins A2/B1	FALSE	FALSE	FALSE	NA	FALSE					0
HNRNPA2B1	P22626	Y234y	P22626_Y234y _1_1_234_234	F20151103_SF_Prep4_tripleQuench_4mg_AntiBiotin_IP_Rep02_151103181322.16780.16780.2	15.81	15.19	99	1	1	1	0	642.272	Hydrogen	229	(R)	GGSDGyGSGR	(G)	GGSDGY(1.0)GSGR	R:SILAC 2 (Arg 0-10Da Lys 0-8Da)-heavy,y:Biotin Tyramide Labeling	37486.1	HUMAN	P22626|P22626-2	13.62	NA	15.81	3.77786	11.16	8.19449	3	86.1	Heterogeneous nuclear ribonucleoproteins A2/B1	FALSE	FALSE	FALSE	NA	FALSE					0
HNRNPA2B1	P22626	Y247y	P22626_Y247y _1_1_247_247	F20151103_SF_Prep4_tripleQuench_4mg_AntiBiotin_IP_Rep01.54905.54905.3	15.43	15.43	1.126	3	1	1	0	956.07	Hydrogen	239	(R)	GFGDGYNGyGGGPGGGNFGGSPGYGGGR	(G)	GFGDGY(0.0)NGY(0.99)GGGPGGGNFGGSPGY(0.0)GGGR	R:SILAC 2 (Arg 0-10Da Lys 0-8Da)-heavy,y:Biotin Tyramide Labeling	37486.1	HUMAN	P22626|P22626-2	15.43	5.89863	14.19	5.69218	9.88	NA	3	86.1	Heterogeneous nuclear ribonucleoproteins A2/B1	FALSE	FALSE	FALSE	NA	FALSE					0
HNRNPA2B1	P22626	Y347y	P22626_Y347y _1_1_347_347	F20151103_SF_Prep4_tripleQuench_4mg_AntiBiotin_IP_Rep03_151104112150.34321.34321.3	22.31	22.31	19.709	3	1	1	0	854.362	Hydrogen	326	(R)	NMGGPYGGGNYGPGGSGGSGGyGGR	(S)	NMGGPY(0.0)GGGNY(0.0)GPGGSGGSGGY(0.99)GGR	R:SILAC 2 (Arg 0-10Da Lys 0-8Da)-heavy,y:Biotin Tyramide Labeling	37486.1	HUMAN	P22626|P22626-2	NA	NA	4.87	NA	22.31	5.37686	2	86.1	Heterogeneous nuclear ribonucleoproteins A2/B1	FALSE	FALSE	FALSE	NA	FALSE					0
PPA2	Q9H2U2-2	Y48y	Q9H2U2-2_Y48y _1_1_48_48	F20151103_SF_Prep4_tripleQuench_4mg_AntiBiotin_IP_Rep02_151103181322.17073.17217.2	11.36	9.93	99	1	1	1	0	740.821	Hydrogen	41	(R)	GQPCSQNyR	(L)	GQPCSQNY(1.0)R	C:Carbamidomethylation,RSILAC 2 (Arg 0-10Da Lys 0-8Da)-heavy,y:Biotin Tyramide Labeling	40150.9	HUMAN	Q9H2U2-2|Q9H2U2-6|Q9H2U2-4|D6RAD3	10.99	5.57175	11.36	NA	6.18	NA	3	87.1	Isoform 2 of Inorganic pyrophosphatase 2, mitochondrial	TRUE	NA	TRUE	FALSE	TRUE					0
PPA2	Q9H2U2-2	Y59y	Q9H2U2-2_Y59y _1_1_59_59	F20151103_SF_Prep4_tripleQuench_4mg_AntiBiotin_IP_Rep03_151104112150.53096.53096.4	10.59	10.59	99	1	1	1	0	552.536	Hydrogen	54	(K)	NVTGHyISPFHDIPLK	(V)	NVTGHY(1.0)ISPFHDIPLK	K:SILAC 2 (Arg 0-10Da Lys 0-8Da)-heavy,y:Biotin Tyramide Labeling	40150.9	HUMAN	Q9H2U2-2|Q9H2U2-3|Q9H2U2-6|D6RAD3	4.72	2.54523	5.61	3.14098	10.59	4.38014	3	87.1	Isoform 2 of Inorganic pyrophosphatase 2, mitochondrial	TRUE	NA	TRUE	FALSE	TRUE					0
PPA2	Q9H2U2-2	Y103y	Q9H2U2-2_Y103y _1_1_103_103	F20151103_SF_Prep4_tripleQuench_4mg_AntiBiotin_IP_Rep01.94540.94540.3	23.08	24.11	99	1	1	1	0	868.754	Hydrogen	98	(K)	ARNDEyENLFNMIVEIPR	(W)	ARNDEY(1.0)ENLFNMIVEIPR	R:SILAC 2 (Arg 0-10Da Lys 0-8Da)-heavy,y:Biotin Tyramide Labeling	40150.9	HUMAN	Q9H2U2-2|Q9H2U2-3|D6RAD3	23.08	4.04131	NA	NA	21.11	2.46784	2	87.1	Isoform 2 of Inorganic pyrophosphatase 2, mitochondrial	TRUE	NA	TRUE	FALSE	TRUE					0
PPA1	Q15181	Y38y	Q15181_Y38y _1_1_38_38	F20151103_SF_Prep4_tripleQuench_4mg_AntiBiotin_IP_Rep02_151103181322.69484.69484.3	23.72	21.75	15.974	2	1	1	0	745.035	Hydrogen	26	(K)	GQYISPFHDIPIyADK	(D)	GQY(0.0)ISPFHDIPIY(0.99)ADK	K:SILAC 2 (Arg 0-10Da Lys 0-8Da)-heavy,y:Biotin Tyramide Labeling	33115.9	HUMAN	Q15181|Q5SQT6	19.62	5.41413	23.72	3.02597	14.33	3.95593	3	87.2	Inorganic pyrophosphatase	FALSE	FALSE	FALSE	NA	FALSE					0
WBSCR16	Q96I51	Y50y	Q96I51_Y50y _1_1_50_50	F20151103_SF_Prep4_tripleQuench_4mg_AntiBiotin_IP_Rep02_151103181322.60780.60780.3	24.33	26.1	99	1	1	1	0	773.041	Hydrogen	37	(R)	EAAEAEAEVPVVQyVGER	(A)	EAAEAEAEVPVVQY(1.0)VGER	R:SILAC 2 (Arg 0-10Da Lys 0-8Da)-heavy,y:Biotin Tyramide Labeling	50737.6	HUMAN	Q96I51|Q96I51-3|Q96I51-2	23.19	4.47992	24.33	4.01894	10.43	2.33244	3	88.1	Williams-Beuren syndrome chromosomal region 16 protein	TRUE	TRUE	TRUE	FALSE	TRUE					0
WBSCR16	Q96I51	Y216y	Q96I51_Y216y _1_1_216_216	F20151103_SF_Prep4_tripleQuench_4mg_AntiBiotin_IP_Rep03_151104112150.21443.21581.3	16.09	16.02	99	1	1	1	0	656.99	Hydrogen	209	(R)	KVVENEIySESHR	(V)	KVVENEIY(1.0)SESHR	K:SILAC 2 (Arg 0-10Da Lys 0-8Da)-heavy,RSILAC 2 (Arg 0-10Da Lys 0-8Da)-heavy,y:Biotin Tyramide Labeling	50737.6	HUMAN	Q96I51|Q96I51-3|Q96I51-2	15.85	NA	15.85	3.94763	16.09	8.79235	3	88.1	Williams-Beuren syndrome chromosomal region 16 protein	TRUE	TRUE	TRUE	FALSE	TRUE					0
ATP5O	P48047	Y35y	P48047_Y35y _1_1_35_35	F20151103_SF_Prep4_tripleQuench_4mg_AntiBiotin_IP_Rep03_151104112150.48912.49599.3	23.62	22.02	99	1	1	1	0	655.362	Hydrogen	27	(K)	LVRPPVQVyGIEGR	(Y)	LVRPPVQVY(1.0)GIEGR	R:SILAC 2 (Arg 0-10Da Lys 0-8Da)-heavy,y:Biotin Tyramide Labeling	23391	HUMAN	P48047	20.05	7.00783	21.97	7.31077	23.62	5.66969	3	89.1	ATP synthase subunit O, mitochondrial	TRUE	TRUE	TRUE	FALSE	TRUE					0
ATP5O	P48047	Y41y	P48047_Y41y _1_1_41_41	F20151103_SF_Prep4_tripleQuench_4mg_AntiBiotin_IP_Rep02_151103181322.38954.38954.2	14.55	15.26	12.696	2	1	1	0	757.878	Hydrogen	41	(R)	yATALYSAASK	(Q)	Y(0.99)ATALY(0.0)SAASK	K:SILAC 2 (Arg 0-10Da Lys 0-8Da)-heavy,y:Biotin Tyramide Labeling	23391	HUMAN	P48047	13.55	3.70156	14.55	3.07681	NA	NA	2	89.1	ATP synthase subunit O, mitochondrial	TRUE	TRUE	TRUE	FALSE	TRUE					0
ATP5O	P48047	Y46y	P48047_Y46y _1_1_46_46	F20151103_SF_Prep4_tripleQuench_4mg_AntiBiotin_IP_Rep03_151104112150.37303.37303.2	18.97	18.27	18.968	2	1	1	0	757.877	Hydrogen	41	(R)	YATALySAASK	(Q)	Y(0.0)ATALY(0.99)SAASK	K:SILAC 2 (Arg 0-10Da Lys 0-8Da)-heavy,y:Biotin Tyramide Labeling	23391	HUMAN	P48047	12.54	2.78962	17.09	3.07681	18.97	2.43027	3	89.1	ATP synthase subunit O, mitochondrial	TRUE	TRUE	TRUE	FALSE	TRUE					0
ATP5O	P48047	Y82y	P48047_Y82y _1_1_82_82	F20151103_SF_Prep4_tripleQuench_4mg_AntiBiotin_IP_Rep01.56395.57025.2	18.45	13.39	99	1	1	1	0	765.419	Hydrogen	74	(K)	VAASVLNPyVK	(R)	VAASVLNPY(1.0)VK	K:SILAC 2 (Arg 0-10Da Lys 0-8Da)-heavy,y:Biotin Tyramide Labeling	23391	HUMAN	P48047	18.45	4.71845	17.91	3.91506	18.21	4.34964	3	89.1	ATP synthase subunit O, mitochondrial	TRUE	TRUE	TRUE	FALSE	TRUE					0
ATP5O	P48047	Y193y	P48047_Y193y _1_1_193_193	F20151103_SF_Prep4_tripleQuench_4mg_AntiBiotin_IP_Rep01.40280.40421.2	8.24	6.99	99	1	1	1	0	605.791	Hydrogen	193	(K)	yVDMSVK	(T)	Y(1.0)VDMSVK	K:SILAC 2 (Arg 0-10Da Lys 0-8Da)-heavy,y:Biotin Tyramide Labeling	23391	HUMAN	P48047	8.24	8.1795	8.12	7.41293	7.45	6.35234	3	89.1	ATP synthase subunit O, mitochondrial	TRUE	TRUE	TRUE	FALSE	TRUE					0
ECHS1	P30084	Y112y	P30084_Y112y _1_1_112_112	F20151103_SF_Prep4_tripleQuench_4mg_AntiBiotin_IP_Rep02_151103181322.47229.47229.2	16.45	15.42	99	1	1	1	0	1053.45	Hydrogen	102	(K)	EMQNLSFQDCySSK	(F)	EMQNLSFQDCY(1.0)SSK	C:Carbamidomethylation,KSILAC 2 (Arg 0-10Da Lys 0-8Da)-heavy,y:Biotin Tyramide Labeling	31843.3	HUMAN	P30084	8.89	NA	16.45	3.91347	7.67	0.70309	3	90.1	Enoyl-CoA hydratase, mitochondrial	TRUE	TRUE	TRUE	FALSE	TRUE					0
ECHS1	P30084	Y137y	P30084_Y137y _1_1_137_137	F20151103_SF_Prep4_tripleQuench_4mg_AntiBiotin_IP_Rep02_151103181322.92270.92270.4	27.62	26.16	26.774	2	1	1	0	896.434	Hydrogen	128	(K)	KPVIAAVNGyAFGGGCELAMMCDIIYAGEK	(A)	KPVIAAVNGY(0.99)AFGGGCELAMMCDIIY(0.0)AGEK	K:SILAC 2 (Arg 0-10Da Lys 0-8Da)-heavy,CCarbamidomethylation,y:Biotin Tyramide Labeling	31843.3	HUMAN	P30084	23.59	6.28674	27.62	NA	NA	NA	2	90.1	Enoyl-CoA hydratase, mitochondrial	TRUE	TRUE	TRUE	FALSE	TRUE					0
ECHS1	P30084	Y264y	P30084_Y264y _1_1_264_264	F20151103_SF_Prep4_tripleQuench_4mg_AntiBiotin_IP_Rep01.45351.45351.3	11.42	11.42	99	1	1	1	0	660.337	Hydrogen	261	(K)	KLFySTFATDDRK	(E)	KLFY(1.0)STFATDDRK	K:SILAC 2 (Arg 0-10Da Lys 0-8Da)-heavy,RSILAC 2 (Arg 0-10Da Lys 0-8Da)-heavy,y:Biotin Tyramide Labeling	31843.3	HUMAN	P30084	11.42	3.67484	7.38	2.64861	11.08	3.75615	3	90.1	Enoyl-CoA hydratase, mitochondrial	TRUE	TRUE	TRUE	FALSE	TRUE					0
HSP90AA1	P07900-2	Y183y	P07900-2_Y183y _1_1_183_183	F20151103_SF_Prep4_tripleQuench_4mg_AntiBiotin_IP_Rep02_151103181322.33928.34079.3	16.61	15.87	99	1	1	1	0	563.288	Hydrogen	181	(K)	IRyESLTDPSK	(L)	IRY(1.0)ESLTDPSK	R:SILAC 2 (Arg 0-10Da Lys 0-8Da)-heavy,KSILAC 2 (Arg 0-10Da Lys 0-8Da)-heavy,y:Biotin Tyramide Labeling	98729.9	HUMAN	P07900-2	12.2	6.68904	16.61	4.46289	11.96	4.62587	3	91.1	Isoform 2 of Heat shock protein HSP 90-alpha	FALSE	NA	TRUE	NA	TRUE					0
HSP90AA1	P07900-2	Y406y	P07900-2_Y406y _1_1_406_406	F20151103_SF_Prep4_tripleQuench_4mg_AntiBiotin_IP_Rep02_151103181322.31531.31531.2	13.96	10.82	99	1	1	1	0	760.864	Hydrogen	406	(K)	yIDQEELNK	(T)	Y(1.0)IDQEELNK	K:SILAC 2 (Arg 0-10Da Lys 0-8Da)-heavy,y:Biotin Tyramide Labeling	98729.9	HUMAN	P07900|P07900-2|Q58FF8|Q14568	13.86	9.40178	13.96	5.28777	13.27	4.59195	3	91.1	Isoform 2 of Heat shock protein HSP 90-alpha	FALSE	NA	TRUE	NA	TRUE					0
HSP90AA1	P07900-2	Y749y	P07900-2_Y749y _1_1_749_749	F20151103_SF_Prep4_tripleQuench_4mg_AntiBiotin_IP_Rep02_151103181322.38054.38204.2	11.71	11.71	99	1	1	1	0	779.334	Hydrogen	743	(R)	DNSTMGyMAAK	(K)	DNSTMGY(1.0)MAAK	K:SILAC 2 (Arg 0-10Da Lys 0-8Da)-heavy,y:Biotin Tyramide Labeling	98729.9	HUMAN	P07900-2	8.92	8.10281	11.71	6.36294	9.89	5.48084	3	91.1	Isoform 2 of Heat shock protein HSP 90-alpha	FALSE	NA	TRUE	NA	TRUE					0
HSP90AB1	P08238	Y56y	P08238_Y56y _1_1_56_56	F20151103_SF_Prep4_tripleQuench_4mg_AntiBiotin_IP_Rep02_151103181322.33928.34079.3	16.61	15.87	99	1	1	1	0	563.288	Hydrogen	54	(K)	IRyESLTDPSK	(L)	IRY(1.0)ESLTDPSK	R:SILAC 2 (Arg 0-10Da Lys 0-8Da)-heavy,KSILAC 2 (Arg 0-10Da Lys 0-8Da)-heavy,y:Biotin Tyramide Labeling	83605	HUMAN	P07900|P08238|Q58FF7|Q58FF6|Q58FF8	12.2	6.68904	16.61	4.46289	11.96	4.62587	3	91.2	Heat shock protein HSP 90-beta	TRUE	NA	TRUE	NA	TRUE					0
HSP90AB1	P08238	Y276y	P08238_Y276y _1_1_276_276	F20151103_SF_Prep4_tripleQuench_4mg_AntiBiotin_IP_Rep02_151103181322.31531.31531.2	13.96	10.82	99	1	1	1	0	760.864	Hydrogen	276	(K)	yIDQEELNK	(T)	Y(1.0)IDQEELNK	K:SILAC 2 (Arg 0-10Da Lys 0-8Da)-heavy,y:Biotin Tyramide Labeling	83605	HUMAN	P07900-2|P08238|Q58FF8|Q14568	13.86	9.40178	13.96	5.28777	13.27	4.59195	3	91.2	Heat shock protein HSP 90-beta	TRUE	NA	TRUE	NA	TRUE					0
HSP90AB1	P08238	Y520y	P08238_Y520y _1_1_520_520	F20151103_SF_Prep4_tripleQuench_4mg_AntiBiotin_IP_Rep01.76789.76789.3	12.56	9.81	6.514	2	1	1	0	995.141	Hydrogen	506	(K)	RGFEVVYMTEPIDEyCVQQLK	(E)	RGFEVVY(0.0)MTEPIDEY(0.99)CVQQLK	R:SILAC 2 (Arg 0-10Da Lys 0-8Da)-heavy,CCarbamidomethylation,KSILAC 2 (Arg 0-10Da Lys 0-8Da)-heavy,y:Biotin Tyramide Labeling	83605	HUMAN	P08238	12.56	1.8043	10.63	1.59789	NA	NA	2	91.2	Heat shock protein HSP 90-beta	TRUE	NA	TRUE	NA	TRUE					0
HSP90AB1	P08238	Y619y	P08238_Y619y _1_1_619_619	F20151103_SF_Prep4_tripleQuench_4mg_AntiBiotin_IP_Rep01.51707.51854.2	9.87	9.87	99	1	1	1	0	809.338	Hydrogen	613	(R)	DNSTMGyMMAK	(K)	DNSTMGY(1.0)MMAK	K:SILAC 2 (Arg 0-10Da Lys 0-8Da)-heavy,y:Biotin Tyramide Labeling	83605	HUMAN	P08238	9.87	NA	5.91	NA	8.25	NA	3	91.2	Heat shock protein HSP 90-beta	TRUE	NA	TRUE	NA	TRUE					0
MRPL40	Q9NQ50	Y178y	Q9NQ50_Y178y _1_1_178_178	F20151103_SF_Prep4_tripleQuench_4mg_AntiBiotin_IP_Rep01.53274.53274.3	20.76	16.59	20.763	2	1	1	0	807.386	Hydrogen	174	(K)	EGPHyTPPIPNYQPPEGR	(Y)	EGPHY(0.99)TPPIPNY(0.0)QPPEGR	R:SILAC 2 (Arg 0-10Da Lys 0-8Da)-heavy,y:Biotin Tyramide Labeling	24489.9	HUMAN	Q9NQ50	20.76	4.65904	10.12	5.80189	19.13	4.59091	3	92.1	39S ribosomal protein L40, mitochondrial	TRUE	TRUE	TRUE	FALSE	TRUE					0
MRPL40	Q9NQ50	Y185y	Q9NQ50_Y185y _1_1_185_185	F20151103_SF_Prep4_tripleQuench_4mg_AntiBiotin_IP_Rep03_151104112150.45855.45855.3	8.09	8.09	8.085	2	1	1	0	807.378	Hydrogen	174	(K)	EGPHYTPPIPNyQPPEGR	(Y)	EGPHY(0.0)TPPIPNY(0.99)QPPEGR	R:SILAC 2 (Arg 0-10Da Lys 0-8Da)-heavy,y:Biotin Tyramide Labeling	24489.9	HUMAN	Q9NQ50	6.98	3.50178	NA	NA	8.09	NA	2	92.1	39S ribosomal protein L40, mitochondrial	TRUE	TRUE	TRUE	FALSE	TRUE					0
MRPL40	Q9NQ50	Y192y	Q9NQ50_Y192y _1_1_192_192	F20151103_SF_Prep4_tripleQuench_4mg_AntiBiotin_IP_Rep01.26709.27211.2	8.26	6.58	99	1	1	1	0	561.773	Hydrogen	192	(R)	yNDITK	(V)	Y(1.0)NDITK	K:SILAC 2 (Arg 0-10Da Lys 0-8Da)-heavy,y:Biotin Tyramide Labeling	24489.9	HUMAN	Q9NQ50	8.26	4.82373	6.22	7.75515	7.58	6.05242	3	92.1	39S ribosomal protein L40, mitochondrial	TRUE	TRUE	TRUE	FALSE	TRUE					0
MRPL40	Q9NQ50	Y199y	Q9NQ50_Y199y _1_1_199_199	F20151103_SF_Prep4_tripleQuench_4mg_AntiBiotin_IP_Rep01.59347.59347.3	6.9	6.9	6.895	2	1	1	0	709.029	Hydrogen	192	(R)	YNDITKVyTQVEFK	(R)	Y(0.0)NDITKVY(0.99)TQVEFK	K:SILAC 2 (Arg 0-10Da Lys 0-8Da)-heavy,y:Biotin Tyramide Labeling	24489.9	HUMAN	Q9NQ50	6.9	3.34866	NA	NA	6.48	3.72087	2	92.1	39S ribosomal protein L40, mitochondrial	TRUE	TRUE	TRUE	FALSE	TRUE					0
ACTG1	P63261	Y53y	P63261_Y53y _1_1_53_53	F20151103_SF_Prep4_tripleQuench_4mg_AntiBiotin_IP_Rep01.29763.29904.2	10.42	10.42	99	1	1	1	0	784.347	Hydrogen	51	(K)	DSyVGDEAQSK	(R)	DSY(1.0)VGDEAQSK	K:SILAC 2 (Arg 0-10Da Lys 0-8Da)-heavy,y:Biotin Tyramide Labeling	42134.4	HUMAN	P60709|P63261|Q5T8M7|A6NL76|Q5T8M8|J3KT65|G5E9R0|B8ZZJ2|F8WB63	10.42	1.72291	8.36	8.45082	8.14	8.64227	3	93.1	Actin, cytoplasmic 2	FALSE	FALSE	FALSE	NA	FALSE					0
ACTG1	P63261	Y91y	P63261_Y91y _1_1_91_91	F20151103_SF_Prep4_tripleQuench_4mg_AntiBiotin_IP_Rep02_151103181322.38624.38764.3	18.39	17.81	99	1	1	1	0	629.64	Hydrogen	85	(K)	IWHHTFyNELR	(V)	IWHHTFY(1.0)NELR	R:SILAC 2 (Arg 0-10Da Lys 0-8Da)-heavy,y:Biotin Tyramide Labeling	42134.4	HUMAN	A5A3E0|Q6S8J3|P0CG38|P0CG39|P68032|P68133|Q9BYX7|P60709|P63261|A6NL76|Q5T8M8|J3KT65|G5E9R0	17.15	5.61198	18.39	4.36316	16.43	5.00882	3	93.1	Actin, cytoplasmic 2	FALSE	FALSE	FALSE	NA	FALSE					0
ACTG1	P63261	M153m Y169y	P63261_Y169y_1_1_169_169	F20151103_SF_Prep4_tripleQuench_4mg_AntiBiotin_IP_Rep01.74891.75031.4	26.91	28.71	2.231	2	1	1	0	893.448	Hydrogen	148	(R)	TTGIVmDSGDGVTHTVPIYEGyALPHAILR	(L)	TTGIVM(1.0)DSGDGVTHTVPIY(0.0)EGY(0.99)ALPHAILR	R:SILAC 2 (Arg 0-10Da Lys 0-8Da)-heavy,m:Oxidized methionine,yBiotin Tyramide Labeling	42134.4	HUMAN	P60709|P63261	26.91	6.44866	26.29	7.20627	24.61	4.03005	3	93.1	Actin, cytoplasmic 2	FALSE	FALSE	FALSE	NA	FALSE					0
ACTG1	P63261	Y198y	P63261_Y198y _1_1_198_198	F20151103_SF_Prep4_tripleQuench_4mg_AntiBiotin_IP_Rep02_151103181322.38993.39141.2	11.92	10.01	99	1	1	1	0	752.346	Hydrogen	197	(R)	GySFTTTAER	(E)	GY(1.0)SFTTTAER	R:SILAC 2 (Arg 0-10Da Lys 0-8Da)-heavy,y:Biotin Tyramide Labeling	42134.4	HUMAN	P60709|P63261	11.76	4.75312	11.92	5.8031	10.01	8.54584	3	93.1	Actin, cytoplasmic 2	FALSE	FALSE	FALSE	NA	FALSE					0
ACTA1	P68133	Y55y	P68133_Y55y _1_1_55_55	F20151103_SF_Prep4_tripleQuench_4mg_AntiBiotin_IP_Rep01.29763.29904.2	10.42	10.42	99	1	1	1	0	784.347	Hydrogen	53	(K)	DSyVGDEAQSK	(R)	DSY(1.0)VGDEAQSK	K:SILAC 2 (Arg 0-10Da Lys 0-8Da)-heavy,y:Biotin Tyramide Labeling	42392.6	HUMAN	P68133|P60709|P63267|P63261|Q5T8M8|A6NL76|G5E9R0|B8ZZJ2	10.42	1.72291	8.36	8.45082	8.14	8.64227	3	93.2	Actin, alpha skeletal muscle	FALSE	FALSE	FALSE	NA	FALSE					0
ACTA1	P68133	Y71y M84m	P68133_Y71y_1_1_71_71	F20151103_SF_Prep4_tripleQuench_4mg_AntiBiotin_IP_Rep02_151103181322.50142.50142.3	12.53	8.89	99	1	1	1	0	782.695	Hydrogen	71	(K)	yPIEHGIITNWDDmEK	(I)	Y(1.0)PIEHGIITNWDDM(1.0)EK	K:SILAC 2 (Arg 0-10Da Lys 0-8Da)-heavy,y:Biotin Tyramide Labeling,mOxidized methionine	42392.6	HUMAN	P62736|P68032|P68133|P63267	10.47	5.61376	12.53	6.36466	9.81	5.36413	3	93.2	Actin, alpha skeletal muscle	FALSE	FALSE	FALSE	NA	FALSE					0
ACTA1	P68133	Y93y	P68133_Y93y _1_1_93_93	F20151103_SF_Prep4_tripleQuench_4mg_AntiBiotin_IP_Rep02_151103181322.38624.38764.3	18.39	17.81	99	1	1	1	0	629.64	Hydrogen	87	(K)	IWHHTFyNELR	(V)	IWHHTFY(1.0)NELR	R:SILAC 2 (Arg 0-10Da Lys 0-8Da)-heavy,y:Biotin Tyramide Labeling	42392.6	HUMAN	A5A3E0|Q6S8J3|P0CG38|P0CG39|P68032|P68133|Q9BYX7|P60709|P63261|A6NL76|Q5T8M8|J3KT65|G5E9R0	17.15	5.61198	18.39	4.36316	16.43	5.00882	3	93.2	Actin, alpha skeletal muscle	FALSE	FALSE	FALSE	NA	FALSE					0
ACOT2	P49753	Y351y	P49753_Y351y _1_1_351_351	F20151103_SF_Prep4_tripleQuench_4mg_AntiBiotin_IP_Rep02_151103181322.86681.86681.3	21.49	20.5	99	1	1	1	0	838.738	Hydrogen	349	(K)	DGyADIVDVLNSPLEGPDQK	(S)	DGY(1.0)ADIVDVLNSPLEGPDQK	K:SILAC 2 (Arg 0-10Da Lys 0-8Da)-heavy,y:Biotin Tyramide Labeling	53616.9	HUMAN	P49753|Q86TX2|G3V4F2|P49753-2|B3KSA0	14.77	5.19722	21.49	5.08387	20.41	4.32824	3	94.1	Acyl-coenzyme A thioesterase 2, mitochondrial	TRUE	TRUE	TRUE	NA	TRUE					0
ACOT2	P49753	Y396y	P49753_Y396y _1_1_396_396	F20151103_SF_Prep4_tripleQuench_4mg_AntiBiotin_IP_Rep02_151103181322.31724.31724.2	13.47	13.47	99	1	1	1	0	794.34	Hydrogen	393	(K)	SEFyANEACK	(R)	SEFY(1.0)ANEACK	C:Carbamidomethylation,KSILAC 2 (Arg 0-10Da Lys 0-8Da)-heavy,y:Biotin Tyramide Labeling	53616.9	HUMAN	P49753|G3V4F2	NA	NA	13.47	NA	10.44	NA	2	94.1	Acyl-coenzyme A thioesterase 2, mitochondrial	TRUE	TRUE	TRUE	NA	TRUE					0
ACOT2	P49753	Y423y	P49753_Y423y _1_1_423_423	F20151103_SF_Prep4_tripleQuench_4mg_AntiBiotin_IP_Rep01.67865.67891.4	20.35	16.68	5.709	3	1	1	0	856.673	Hydrogen	410	(R)	RKPQIICYPETGHyIEPPYFPLCR	(A)	RKPQIICY(0.0)PETGHY(0.99)IEPPY(0.0)FPLCR	R:SILAC 2 (Arg 0-10Da Lys 0-8Da)-heavy,KSILAC 2 (Arg 0-10Da Lys 0-8Da)-heavy,CCarbamidomethylation,y:Biotin Tyramide Labeling	53616.9	HUMAN	P49753|Q86TX2|G3V4F2|P49753-2	20.35	4.24956	14.97	4.86869	19.64	2.85413	3	94.1	Acyl-coenzyme A thioesterase 2, mitochondrial	TRUE	TRUE	TRUE	NA	TRUE					0
ETFA	P13804	Y84y	P13804_Y84y _1_1_84_84	F20151103_SF_Prep4_tripleQuench_4mg_AntiBiotin_IP_Rep02_151103181322.29003.29003.2	16.88	13.5	99	1	1	1	0	770.907	Hydrogen	76	(K)	VLVAQHDVyK	(G)	VLVAQHDVY(1.0)K	K:SILAC 2 (Arg 0-10Da Lys 0-8Da)-heavy,y:Biotin Tyramide Labeling	35421.3	HUMAN	P13804|P13804-2	16.61	3.97443	16.88	2.0395	12.36	NA	3	95.1	Electron transfer flavoprotein subunit alpha, mitochondrial	TRUE	NA	TRUE	FALSE	TRUE					0
ETFA	P13804	Y149y	P13804_Y149y _1_1_149_149	F20151103_SF_Prep4_tripleQuench_4mg_AntiBiotin_IP_Rep01.51881.51881.2	19.43	14.57	99	1	1	1	0	840.423	Hydrogen	147	(R)	TIyAGNALCTVK	(C)	TIY(1.0)AGNALCTVK	C:Carbamidomethylation,KSILAC 2 (Arg 0-10Da Lys 0-8Da)-heavy,y:Biotin Tyramide Labeling	35421.3	HUMAN	P13804|P13804-2|H0YK49	19.43	7.63341	16.02	8.7147	16.35	5.34812	3	95.1	Electron transfer flavoprotein subunit alpha, mitochondrial	TRUE	NA	TRUE	FALSE	TRUE					0
ETFA	P13804	Y235y	P13804_Y235y _1_1_235_235	F20151103_SF_Prep4_tripleQuench_4mg_AntiBiotin_IP_Rep03_151104112150.68584.68718.3	23.52	18.73	99	1	1	1	0	728.712	Hydrogen	233	(K)	LLyDLADQLHAAVGASR	(A)	LLY(1.0)DLADQLHAAVGASR	R:SILAC 2 (Arg 0-10Da Lys 0-8Da)-heavy,y:Biotin Tyramide Labeling	35421.3	HUMAN	P13804|P13804-2|H0YK49	21.43	6.08978	22.4	3.97757	23.52	5.05432	3	95.1	Electron transfer flavoprotein subunit alpha, mitochondrial	TRUE	NA	TRUE	FALSE	TRUE					0
IDH3A	P50213	Y133y	P50213_Y133y _1_1_133_133	F20151103_SF_Prep4_tripleQuench_4mg_AntiBiotin_IP_Rep02_151103181322.56576.56576.4	11.15	11.15	11.153	2	1	1	0	662.588	Hydrogen	116	(R)	KTFDLYANVRPCVSIEGyK	(T)	KTFDLY(0.0)ANVRPCVSIEGY(0.99)K	K:SILAC 2 (Arg 0-10Da Lys 0-8Da)-heavy,RSILAC 2 (Arg 0-10Da Lys 0-8Da)-heavy,CCarbamidomethylation,y:Biotin Tyramide Labeling	40047.5	HUMAN	P50213|P50213-2	8.15	2.99438	11.15	4.53496	NA	NA	2	96.1	Isocitrate dehydrogenase [NAD] subunit alpha, mitochondrial	FALSE	TRUE	TRUE	FALSE	TRUE					0
IDH3A	P50213	Y186y	P50213_Y186y _1_1_186_186	F20151103_SF_Prep4_tripleQuench_4mg_AntiBiotin_IP_Rep02_151103181322.59053.59053.3	15.53	11.42	99	1	1	1	0	585.293	Hydrogen	178	(K)	RIAEFAFEyAR	(N)	RIAEFAFEY(1.0)AR	R:SILAC 2 (Arg 0-10Da Lys 0-8Da)-heavy,y:Biotin Tyramide Labeling	40047.5	HUMAN	P50213|H0YL72|P50213-2	14.33	5.27753	15.53	6.91044	10.17	1.965	3	96.1	Isocitrate dehydrogenase [NAD] subunit alpha, mitochondrial	FALSE	TRUE	TRUE	FALSE	TRUE					0
ATP5F1	P24539	Y165y	P24539_Y165y _1_1_165_165	F20151103_SF_Prep4_tripleQuench_4mg_AntiBiotin_IP_Rep03_151104112150.37017.37017.3	9.93	9.93	99	1	1	1	0	538.942	Hydrogen	163	(K)	RHyLFDVQR	(N)	RHY(1.0)LFDVQR	R:SILAC 2 (Arg 0-10Da Lys 0-8Da)-heavy,y:Biotin Tyramide Labeling	28965.2	HUMAN	P24539|Q5QNZ2	6.05	1.37615	NA	NA	9.93	1.64652	2	97.1	ATP synthase F(0) complex subunit B1, mitochondrial	TRUE	TRUE	TRUE	FALSE	TRUE		TRANSMEM 5 25 Helical. {ECO:0000256|SAM:Phobius}.; TRANSMEM 31 52 Helical. {ECO:0000256|SAM:Phobius}.			0
ATP5F1	P24539	Y190y	P24539_Y190y _1_1_190_190	F20151103_SF_Prep4_tripleQuench_4mg_AntiBiotin_IP_Rep02_151103181322.25626.25771.3	8.05	1.4	5.047	2	1	1	0	407.559	Hydrogen	186	(R)	LYRVyK	(E)	LY(0.0)RVY(0.99)K	R:SILAC 2 (Arg 0-10Da Lys 0-8Da)-heavy,KSILAC 2 (Arg 0-10Da Lys 0-8Da)-heavy,y:Biotin Tyramide Labeling	28965.2	HUMAN	P24539|Q5QNZ2	7.86	4.70041	8.05	5.46446	7.79	6.32665	3	97.1	ATP synthase F(0) complex subunit B1, mitochondrial	TRUE	TRUE	TRUE	FALSE	TRUE		TRANSMEM 5 25 Helical. {ECO:0000256|SAM:Phobius}.; TRANSMEM 31 52 Helical. {ECO:0000256|SAM:Phobius}.			0
ATP5F1	P24539	Y199y	P24539_Y199y _1_1_199_199	F20151103_SF_Prep4_tripleQuench_4mg_AntiBiotin_IP_Rep01.53770.53913.3	18.56	14.38	99	1	1	1	0	720.014	Hydrogen	195	(K)	NRLDyHISVQNMMR	(R)	NRLDY(1.0)HISVQNMMR	R:SILAC 2 (Arg 0-10Da Lys 0-8Da)-heavy,y:Biotin Tyramide Labeling	28965.2	HUMAN	P24539|Q5QNZ2	18.56	5.44693	18.32	5.23178	17.01	5.74101	3	97.1	ATP synthase F(0) complex subunit B1, mitochondrial	TRUE	TRUE	TRUE	FALSE	TRUE		TRANSMEM 5 25 Helical. {ECO:0000256|SAM:Phobius}.; TRANSMEM 31 52 Helical. {ECO:0000256|SAM:Phobius}.			0
NDUFS1	P28331-2	Y79y	P28331-2_Y79y _1_1_79_79	F20151103_SF_Prep4_tripleQuench_4mg_AntiBiotin_IP_Rep01.24537.24537.2	9.22	9.22	99	1	1	1	0	641.773	Hydrogen	77	(R)	FCyHER	(L)	FCY(1.0)HER	C:Carbamidomethylation,RSILAC 2 (Arg 0-10Da Lys 0-8Da)-heavy,y:Biotin Tyramide Labeling	82022.9	HUMAN	P28331-2	9.22	7.6864	8.25	9.79908	NA	NA	2	98.1	Isoform 2 of NADH-ubiquinone oxidoreductase 75 kDa subunit, mitochondrial	TRUE	NA	TRUE	FALSE	TRUE					0
NDUFS1	P28331-2	Y223y	P28331-2_Y223y _1_1_223_223	F20151103_SF_Prep4_tripleQuench_4mg_AntiBiotin_IP_Rep02_151103181322.43897.43897.2	14.06	14.06	99	1	1	1	0	862.398	Hydrogen	215	(R)	GNDMQVGTyIEK	(M)	GNDMQVGTY(1.0)IEK	K:SILAC 2 (Arg 0-10Da Lys 0-8Da)-heavy,y:Biotin Tyramide Labeling	82022.9	HUMAN	P28331-2|P28331-5|P28331-4	8.02	NA	14.06	NA	12.88	0.63721	3	98.1	Isoform 2 of NADH-ubiquinone oxidoreductase 75 kDa subunit, mitochondrial	TRUE	NA	TRUE	FALSE	TRUE					0
NDUFS1	P28331-2	Y330y	P28331-2_Y330y _1_1_330_330	F20151103_SF_Prep4_tripleQuench_4mg_AntiBiotin_IP_Rep01.83783.83783.2	16.35	9.88	99	1	1	1	0	991.981	Hydrogen	326	(K)	GLLTyTSWEDALSR	(V)	GLLTY(1.0)TSWEDALSR	R:SILAC 2 (Arg 0-10Da Lys 0-8Da)-heavy,y:Biotin Tyramide Labeling	82022.9	HUMAN	P28331-2|P28331-5|P28331-4|P28331-3|B4DJ81	16.35	5.92631	NA	NA	12.93	6.33599	2	98.1	Isoform 2 of NADH-ubiquinone oxidoreductase 75 kDa subunit, mitochondrial	TRUE	NA	TRUE	FALSE	TRUE					0
NDUFS1	P28331-2	Y610y	P28331-2_Y610y _1_1_610_610	F20151103_SF_Prep4_tripleQuench_4mg_AntiBiotin_IP_Rep02_151103181322.24743.24743.2	8.47	8.47	99	1	1	1	0	734.841	Hydrogen	607	(K)	SATyVNTEGR	(A)	SATY(1.0)VNTEGR	R:SILAC 2 (Arg 0-10Da Lys 0-8Da)-heavy,y:Biotin Tyramide Labeling	82022.9	HUMAN	P28331-2|P28331-5|P28331-4|P28331-3|B4DJ81	5.96	3.20461	8.47	2.72661	7.39	NA	3	98.1	Isoform 2 of NADH-ubiquinone oxidoreductase 75 kDa subunit, mitochondrial	TRUE	NA	TRUE	FALSE	TRUE					0
NDUFS1	P28331-2	Y709y	P28331-2_Y709y _1_1_709_709	F20151103_SF_Prep4_tripleQuench_4mg_AntiBiotin_IP_Rep01.60039.60039.2	13.2	13.2	99	1	1	1	0	803.35	Hydrogen	707	(K)	DFyMTDSISR	(A)	DFY(1.0)MTDSISR	R:SILAC 2 (Arg 0-10Da Lys 0-8Da)-heavy,y:Biotin Tyramide Labeling	82022.9	HUMAN	P28331-2|P28331-5|P28331-4|P28331-3|B4DJ81	13.2	4.85937	12.47	3.83442	6.08	NA	3	98.1	Isoform 2 of NADH-ubiquinone oxidoreductase 75 kDa subunit, mitochondrial	TRUE	NA	TRUE	FALSE	TRUE					0
MACROD1	Q9BQ69	Y114y	Q9BQ69_Y114y _1_1_114_114	F20151103_SF_Prep4_tripleQuench_4mg_AntiBiotin_IP_Rep02_151103181322.18710.18710.3	7.65	7.65	99	1	1	1	0	559.255	Hydrogen	109	(K)	QREEHyFCK	(D)	QREEHY(1.0)FCK	R:SILAC 2 (Arg 0-10Da Lys 0-8Da)-heavy,CCarbamidomethylation,KSILAC 2 (Arg 0-10Da Lys 0-8Da)-heavy,y:Biotin Tyramide Labeling	36017.9	HUMAN	Q9BQ69	6.55	5.84473	7.65	5.6568	5.49	3.40123	3	99.1	O-acetyl-ADP-ribose deacetylase MACROD1	TRUE	TRUE	TRUE	FALSE	TRUE					0
MACROD1	Q9BQ69	Y216y	Q9BQ69_Y216y _1_1_216_216	F20151103_SF_Prep4_tripleQuench_4mg_AntiBiotin_IP_Rep01.25530.25669.2	10.33	2.61	99	1	1	1	0	519.26	Hydrogen	212	(K)	ITGGyR	(L)	ITGGY(1.0)R	R:SILAC 2 (Arg 0-10Da Lys 0-8Da)-heavy,y:Biotin Tyramide Labeling	36017.9	HUMAN	Q9BQ69	10.33	4.8823	NA	NA	6.82	2.95501	2	99.1	O-acetyl-ADP-ribose deacetylase MACROD1	TRUE	TRUE	TRUE	FALSE	TRUE					0
MACROD1	Q9BQ69	Y232y	Q9BQ69_Y232y _1_1_232_232	F20151103_SF_Prep4_tripleQuench_4mg_AntiBiotin_IP_Rep03_151104112150.58690.58690.3	24.93	20.32	10.301	2	1	1	0	934.139	Hydrogen	222	(K)	YVIHTVGPIAyGEPSASQAAELR	(S)	Y(0.0)VIHTVGPIAY(0.99)GEPSASQAAELR	R:SILAC 2 (Arg 0-10Da Lys 0-8Da)-heavy,y:Biotin Tyramide Labeling	36017.9	HUMAN	Q9BQ69	20.53	4.39707	23.08	4.58064	24.93	5.2663	3	99.1	O-acetyl-ADP-ribose deacetylase MACROD1	TRUE	TRUE	TRUE	FALSE	TRUE					0
MACROD1	Q9BQ69	Y247y	Q9BQ69_Y247y _1_1_247_247	F20151103_SF_Prep4_tripleQuench_4mg_AntiBiotin_IP_Rep03_151104112150.76985.76985.3	13.78	11.28	99	1	1	1	0	693.007	Hydrogen	245	(R)	SCyLSSLDLLLEHR	(L)	SCY(1.0)LSSLDLLLEHR	C:Carbamidomethylation,RSILAC 2 (Arg 0-10Da Lys 0-8Da)-heavy,y:Biotin Tyramide Labeling	36017.9	HUMAN	Q9BQ69	8.98	5.66185	8.01	3.8954	13.78	NA	3	99.1	O-acetyl-ADP-ribose deacetylase MACROD1	TRUE	TRUE	TRUE	FALSE	TRUE					0
MRPS31	Q92665	Y142y	Q92665_Y142y _1_1_142_142	F20151103_SF_Prep4_tripleQuench_4mg_AntiBiotin_IP_Rep02_151103181322.15923.16685.2	12.22	5.06	99	1	1	1	0	657.836	Hydrogen	138	(R)	RATEyAPK	(K)	RATEY(1.0)APK	R:SILAC 2 (Arg 0-10Da Lys 0-8Da)-heavy,KSILAC 2 (Arg 0-10Da Lys 0-8Da)-heavy,y:Biotin Tyramide Labeling	45431.8	HUMAN	Q92665	10.11	1.85091	12.22	3.52631	9.1	2.9793	3	100.1	28S ribosomal protein S31, mitochondrial	TRUE	TRUE	TRUE	FALSE	TRUE					0
MRPS31	Q92665	Y232y	Q92665_Y232y _1_1_232_232	F20151103_SF_Prep4_tripleQuench_4mg_AntiBiotin_IP_Rep01.51360.52165.3	14.09	12.36	2.137	2	1	1	0	724.653	Hydrogen	226	(R)	IQFDEGyDNYPGQEK	(T)	IQFDEGY(0.99)DNY(0.0)PGQEK	K:SILAC 2 (Arg 0-10Da Lys 0-8Da)-heavy,y:Biotin Tyramide Labeling	45431.8	HUMAN	Q92665	14.09	5.30702	10.48	3.73393	6.1	6.47006	3	100.1	28S ribosomal protein S31, mitochondrial	TRUE	TRUE	TRUE	FALSE	TRUE					0
MRPS31	Q92665	Y235y	Q92665_Y235y _1_1_235_235	F20151103_SF_Prep4_tripleQuench_4mg_AntiBiotin_IP_Rep02_151103181322.46308.46308.2	22.23	20.13	3.44	2	1	1	0	1086.48	Hydrogen	226	(R)	IQFDEGYDNyPGQEK	(T)	IQFDEGY(0.0)DNY(0.99)PGQEK	K:SILAC 2 (Arg 0-10Da Lys 0-8Da)-heavy,y:Biotin Tyramide Labeling	45431.8	HUMAN	Q92665	16.71	NA	22.23	4.89024	13.02	1.70739	3	100.1	28S ribosomal protein S31, mitochondrial	TRUE	TRUE	TRUE	FALSE	TRUE					0
MRPS31	Q92665	Y363y	Q92665_Y363y _1_1_363_363	F20151103_SF_Prep4_tripleQuench_4mg_AntiBiotin_IP_Rep01.43706.43858.2	6.93	7.47	99	1	1	1	0	595.313	Hydrogen	361	(K)	NPyLSVK	(Q)	NPY(1.0)LSVK	K:SILAC 2 (Arg 0-10Da Lys 0-8Da)-heavy,y:Biotin Tyramide Labeling	45431.8	HUMAN	Q92665	6.93	4.47237	6.83	5.76216	5.18	4.62737	3	100.1	28S ribosomal protein S31, mitochondrial	TRUE	TRUE	TRUE	FALSE	TRUE					0
CPT2	P23786	Y120y	P23786_Y120y _1_1_120_120	F20151103_SF_Prep4_tripleQuench_4mg_AntiBiotin_IP_Rep01.82894.82894.3	24.87	27.63	20.024	2	1	1	0	801.371	Hydrogen	108	(K)	HTSYISGPWFDMyLSAR	(D)	HTSY(0.0)ISGPWFDMY(0.99)LSAR	R:SILAC 2 (Arg 0-10Da Lys 0-8Da)-heavy,y:Biotin Tyramide Labeling	74289.2	HUMAN	P23786	24.87	5.79659	20.15	7.12289	18.11	5.54827	3	101.1	Carnitine O-palmitoyltransferase 2, mitochondrial	TRUE	TRUE	TRUE	FALSE	TRUE	TOPO_DOM 26 178 Mitochondrial matrix. {ECO:0000250}.; TOPO_DOM 209 658 Mitochondrial matrix. {ECO:0000250}.		TOPO_DOM 26 178 Mitochondrial matrix. {ECO:0000250}.; TOPO_DOM 209 658 Mitochondrial matrix. {ECO:0000250}.		0
CPT2	P23786	Y145y	P23786_Y145y _1_1_145_145	F20151103_SF_Prep4_tripleQuench_4mg_AntiBiotin_IP_Rep02_151103181322.28592.28592.2	7.56	7.56	99	1	1	1	0	748.841	Hydrogen	143	(K)	SEyNDQLTR	(A)	SEY(1.0)NDQLTR	R:SILAC 2 (Arg 0-10Da Lys 0-8Da)-heavy,y:Biotin Tyramide Labeling	74289.2	HUMAN	P23786	5.4	NA	7.56	NA	NA	NA	2	101.1	Carnitine O-palmitoyltransferase 2, mitochondrial	TRUE	TRUE	TRUE	FALSE	TRUE	TOPO_DOM 26 178 Mitochondrial matrix. {ECO:0000250}.; TOPO_DOM 209 658 Mitochondrial matrix. {ECO:0000250}.		TOPO_DOM 26 178 Mitochondrial matrix. {ECO:0000250}.; TOPO_DOM 209 658 Mitochondrial matrix. {ECO:0000250}.		0
CPT2	P23786	Y486y	P23786_Y486y _1_1_486_486	F20151103_SF_Prep4_tripleQuench_4mg_AntiBiotin_IP_Rep02_151103181322.47053.47053.3	11.48	11.48	6.122	2	1	1	0	794.363	Hydrogen	478	(R)	QYGQTVATyESCSTAAFK	(H)	QY(0.0)GQTVATY(0.99)ESCSTAAFK	C:Carbamidomethylation,KSILAC 2 (Arg 0-10Da Lys 0-8Da)-heavy,y:Biotin Tyramide Labeling	74289.2	HUMAN	P23786	NA	NA	11.48	6.04196	5.61	2.91997	2	101.1	Carnitine O-palmitoyltransferase 2, mitochondrial	TRUE	TRUE	TRUE	FALSE	TRUE	TOPO_DOM 26 178 Mitochondrial matrix. {ECO:0000250}.; TOPO_DOM 209 658 Mitochondrial matrix. {ECO:0000250}.		TOPO_DOM 26 178 Mitochondrial matrix. {ECO:0000250}.; TOPO_DOM 209 658 Mitochondrial matrix. {ECO:0000250}.		0
EIF4A1	P60842	Y48y	P60842_Y48y _1_1_48_48	F20151103_SF_Prep4_tripleQuench_4mg_AntiBiotin_IP_Rep02_151103181322.49368.49368.2	13.94	12.61	4.892	2	1	1	0	708.843	Hydrogen	46	(R)	GIyAYGFEK	(P)	GIY(0.99)AY(0.0)GFEK	K:SILAC 2 (Arg 0-10Da Lys 0-8Da)-heavy,y:Biotin Tyramide Labeling	46381.4	HUMAN	Q14240|P60842|E7EQG2|P60842-2|F8WE11	13.21	1.44484	13.94	1.7345	10.59	2.06719	3	102.1	Eukaryotic initiation factor 4A-I	FALSE	FALSE	FALSE	NA	FALSE					0
EIF4A1	P60842	Y50y	P60842_Y50y _1_1_50_50	F20151103_SF_Prep4_tripleQuench_4mg_AntiBiotin_IP_Rep02_151103181322.55425.55425.2	10.2	9.42	4.552	2	1	1	0	708.839	Hydrogen	46	(R)	GIYAyGFEK	(P)	GIY(0.0)AY(0.99)GFEK	K:SILAC 2 (Arg 0-10Da Lys 0-8Da)-heavy,y:Biotin Tyramide Labeling	46381.4	HUMAN	P38919|Q14240-2|P60842|E7EQG2|P60842-2|J3KT12|F8WE11|E9PBH4|J3QQP0	9.55	1.37995	10.2	3.55147	7.46	1.47641	3	102.1	Eukaryotic initiation factor 4A-I	FALSE	FALSE	FALSE	NA	FALSE					0
EIF4A1	P60842	Y70y	P60842_Y70y _1_1_70_70	F20151103_SF_Prep4_tripleQuench_4mg_AntiBiotin_IP_Rep02_151103181322.40624.40769.2	20.36	20.36	99	1	1	1	0	882.431	Hydrogen	69	(K)	GyDVIAQAQSGTGK	(T)	GY(1.0)DVIAQAQSGTGK	K:SILAC 2 (Arg 0-10Da Lys 0-8Da)-heavy,y:Biotin Tyramide Labeling	46381.4	HUMAN	Q14240|P60842|E7EQG2|P60842-2|J3KT12	18.68	NA	20.36	6.07382	11.22	5.06803	3	102.1	Eukaryotic initiation factor 4A-I	FALSE	FALSE	FALSE	NA	FALSE					0
EIF4A2	Q14240-2	Y50y	Q14240-2_Y50y _1_1_50_50	F20151103_SF_Prep4_tripleQuench_4mg_AntiBiotin_IP_Rep02_151103181322.49368.49368.2	13.94	12.61	4.892	2	1	1	0	708.843	Hydrogen	48	(R)	GIyAYGFEK	(P)	GIY(0.99)AY(0.0)GFEK	K:SILAC 2 (Arg 0-10Da Lys 0-8Da)-heavy,y:Biotin Tyramide Labeling	46716.7	HUMAN	P60842|Q14240-2|P60842-2|E9PBH4	13.21	1.44484	13.94	1.7345	10.59	2.06719	3	102.2	Isoform 2 of Eukaryotic initiation factor 4A-II	FALSE	NA	FALSE	NA	FALSE					0
EIF4A2	Q14240-2	Y52y	Q14240-2_Y52y _1_1_52_52	F20151103_SF_Prep4_tripleQuench_4mg_AntiBiotin_IP_Rep02_151103181322.55425.55425.2	10.2	9.42	4.552	2	1	1	0	708.839	Hydrogen	48	(R)	GIYAyGFEK	(P)	GIY(0.0)AY(0.99)GFEK	K:SILAC 2 (Arg 0-10Da Lys 0-8Da)-heavy,y:Biotin Tyramide Labeling	46716.7	HUMAN	P38919|Q14240-2|P60842|E7EQG2|P60842-2|J3KT12|F8WE11|E9PBH4|J3QQP0	9.55	1.37995	10.2	3.55147	7.46	1.47641	3	102.2	Isoform 2 of Eukaryotic initiation factor 4A-II	FALSE	NA	FALSE	NA	FALSE					0
EIF4A2	Q14240-2	Y72y	Q14240-2_Y72y _1_1_72_72	F20151103_SF_Prep4_tripleQuench_4mg_AntiBiotin_IP_Rep02_151103181322.40624.40769.2	20.36	20.36	99	1	1	1	0	882.431	Hydrogen	71	(K)	GyDVIAQAQSGTGK	(T)	GY(1.0)DVIAQAQSGTGK	K:SILAC 2 (Arg 0-10Da Lys 0-8Da)-heavy,y:Biotin Tyramide Labeling	46716.7	HUMAN	Q14240|Q14240-2	18.68	NA	20.36	6.07382	11.22	5.06803	3	102.2	Isoform 2 of Eukaryotic initiation factor 4A-II	FALSE	NA	FALSE	NA	FALSE					0
EIF4A3	P38919	Y54y	P38919_Y54y _1_1_54_54	F20151103_SF_Prep4_tripleQuench_4mg_AntiBiotin_IP_Rep02_151103181322.49368.49368.2	13.94	12.61	4.892	2	1	1	0	708.843	Hydrogen	52	(R)	GIyAYGFEK	(P)	GIY(0.99)AY(0.0)GFEK	K:SILAC 2 (Arg 0-10Da Lys 0-8Da)-heavy,y:Biotin Tyramide Labeling	47155.5	HUMAN	P38919|Q14240-2|P60842|E7EQG2	13.21	1.44484	13.94	1.7345	10.59	2.06719	3	102.3	Eukaryotic initiation factor 4A-III	FALSE	FALSE	FALSE	NA	FALSE					0
EIF4A3	P38919	Y56y	P38919_Y56y _1_1_56_56	F20151103_SF_Prep4_tripleQuench_4mg_AntiBiotin_IP_Rep02_151103181322.55425.55425.2	10.2	9.42	4.552	2	1	1	0	708.839	Hydrogen	52	(R)	GIYAyGFEK	(P)	GIY(0.0)AY(0.99)GFEK	K:SILAC 2 (Arg 0-10Da Lys 0-8Da)-heavy,y:Biotin Tyramide Labeling	47155.5	HUMAN	P38919|Q14240-2|P60842|E7EQG2|P60842-2|J3KT12|F8WE11|E9PBH4|J3QQP0	9.55	1.37995	10.2	3.55147	7.46	1.47641	3	102.3	Eukaryotic initiation factor 4A-III	FALSE	FALSE	FALSE	NA	FALSE					0
EIF4A3	P38919	Y155y	P38919_Y155y _1_1_155_155	F20151103_SF_Prep4_tripleQuench_4mg_AntiBiotin_IP_Rep02_151103181322.26547.26547.3	9.84	9.84	99	1	1	1	0	659.676	Hydrogen	152	(R)	KLDyGQHVVAGTPGR	(V)	KLDY(1.0)GQHVVAGTPGR	K:SILAC 2 (Arg 0-10Da Lys 0-8Da)-heavy,RSILAC 2 (Arg 0-10Da Lys 0-8Da)-heavy,y:Biotin Tyramide Labeling	47155.5	HUMAN	P38919	8.21	5.1194	9.84	-1.75865	NA	NA	2	102.3	Eukaryotic initiation factor 4A-III	FALSE	FALSE	FALSE	NA	FALSE					0
RBMX	P38159	Y255y	P38159_Y255y _1_1_255_255	F20151103_SF_Prep4_tripleQuench_4mg_AntiBiotin_IP_Rep02_151103181322.16072.16072.3	7.36	6.78	7.359	2	1	1	0	674.954	Hydrogen	245	(R)	DYGHSSSRDDyPSR	(G)	DY(0.0)GHSSSRDDY(0.99)PSR	R:SILAC 2 (Arg 0-10Da Lys 0-8Da)-heavy,y:Biotin Tyramide Labeling	42331.1	HUMAN	P38159|Q96E39|P38159-2|H3BT71	6.2	NA	7.36	NA	NA	NA	2	103.1	RNA-binding motif protein, X chromosome	FALSE	FALSE	FALSE	NA	FALSE					0
RBMX	P38159	Y266y	P38159_Y266y _1_1_266_266	F20151103_SF_Prep4_tripleQuench_4mg_AntiBiotin_IP_Rep03_151104112150.16195.16195.3	9.69	5.89	7.542	2	1	1	0	509.558	Hydrogen	259	(R)	GYSDRDGyGR	(D)	GY(0.0)SDRDGY(0.99)GR	R:SILAC 2 (Arg 0-10Da Lys 0-8Da)-heavy,y:Biotin Tyramide Labeling	42331.1	HUMAN	P38159	NA	NA	9.56	NA	9.69	7.44736	2	103.1	RNA-binding motif protein, X chromosome	FALSE	FALSE	FALSE	NA	FALSE					0
RBMX	P38159	Y272y	P38159_Y272y _1_1_272_272	F20151103_SF_Prep4_tripleQuench_4mg_AntiBiotin_IP_Rep02_151103181322.15355.15355.4	7.16	7.16	7.158	2	1	1	0	498.966	Hydrogen	269	(R)	DRDySDHPSGGSYR	(D)	DRDY(0.99)SDHPSGGSY(0.0)R	R:SILAC 2 (Arg 0-10Da Lys 0-8Da)-heavy,y:Biotin Tyramide Labeling	42331.1	HUMAN	P38159|P38159-2|H3BT71	NA	NA	7.16	4.80222	6.59	1.24425	2	103.1	RNA-binding motif protein, X chromosome	FALSE	FALSE	FALSE	NA	FALSE					0
RBMX	P38159	Y288y	P38159_Y288y _1_1_288_288	F20151103_SF_Prep4_tripleQuench_4mg_AntiBiotin_IP_Rep01.29572.29572.2	9.97	9.97	9.57	2	1	1	0	774.82	Hydrogen	283	(R)	DSYESyGNSR	(S)	DSY(0.0)ESY(0.99)GNSR	R:SILAC 2 (Arg 0-10Da Lys 0-8Da)-heavy,y:Biotin Tyramide Labeling	42331.1	HUMAN	P38159|Q96E39|P38159-2|H3BUY5	9.97	NA	6.85	NA	NA	NA	2	103.1	RNA-binding motif protein, X chromosome	FALSE	FALSE	FALSE	NA	FALSE					0
RBMX	P38159	Y310y	P38159_Y310y _1_1_310_310	F20151103_SF_Prep4_tripleQuench_4mg_AntiBiotin_IP_Rep02_151103181322.20054.20054.2	6.37	6.37	6.048	2	1	1	0	682.279	Hydrogen	310	(R)	yDDYSSSR	(D)	Y(0.99)DDY(0.0)SSSR	R:SILAC 2 (Arg 0-10Da Lys 0-8Da)-heavy,y:Biotin Tyramide Labeling	42331.1	HUMAN	P38159|Q96E39|H3BUY5|P38159-2	NA	NA	6.37	5.09943	4.71	4.67642	2	103.1	RNA-binding motif protein, X chromosome	FALSE	FALSE	FALSE	NA	FALSE					0
RBMX	P38159	Y313y	P38159_Y313y _1_1_313_313	F20151103_SF_Prep4_tripleQuench_4mg_AntiBiotin_IP_Rep01.24427.24427.2	8.65	8.65	5.571	2	1	1	0	682.28	Hydrogen	310	(R)	YDDySSSR	(D)	Y(0.0)DDY(0.99)SSSR	R:SILAC 2 (Arg 0-10Da Lys 0-8Da)-heavy,y:Biotin Tyramide Labeling	42331.1	HUMAN	P38159|Q96E39|P38159-2|H3BUY5	8.65	4.73513	NA	NA	5.19	4.67642	2	103.1	RNA-binding motif protein, X chromosome	FALSE	FALSE	FALSE	NA	FALSE					0
ABCB7	O75027-2	Y128y	O75027-2_Y128y _1_1_128_128	F20151103_SF_Prep4_tripleQuench_4mg_AntiBiotin_IP_Rep01.71638.71818.2	12.04	12.04	99	1	1	1	0	732.371	Hydrogen	124	(K)	AMLSyVWPK	(D)	AMLSY(1.0)VWPK	K:SILAC 2 (Arg 0-10Da Lys 0-8Da)-heavy,y:Biotin Tyramide Labeling	83053.2	HUMAN	O75027-2	12.04	2.23513	11.74	1.8517	NA	NA	2	104.1	Isoform 2 of ATP-binding cassette sub-family B member 7, mitochondrial	TRUE	NA	TRUE	FALSE	TRUE					5
ABCB7	O75027-2	Y531y	O75027-2_Y531y _1_1_531_531	F20151103_SF_Prep4_tripleQuench_4mg_AntiBiotin_IP_Rep02_151103181322.65327.65327.3	17.45	10.57	99	1	1	1	0	867.453	Hydrogen	528	(K)	GSIyLAGQNIQDVSLESLRR	(A)	GSIY(1.0)LAGQNIQDVSLESLRR	R:SILAC 2 (Arg 0-10Da Lys 0-8Da)-heavy,y:Biotin Tyramide Labeling	83053.2	HUMAN	O75027-2|O75027-3	10.16	4.09243	17.45	5.04704	NA	NA	2	104.1	Isoform 2 of ATP-binding cassette sub-family B member 7, mitochondrial	TRUE	NA	TRUE	FALSE	TRUE					5
TUBA1B	P68363	Y282y	P68363_Y282y _1_1_282_282	F20151103_SF_Prep4_tripleQuench_4mg_AntiBiotin_IP_Rep03_151104112150.62594.62594.3	29.25	26.06	99	1	1	1	0	1040.49	Hydrogen	281	(K)	AyHEQLSVAEITNACFEPANQMVK	(C)	AY(1.0)HEQLSVAEITNACFEPANQMVK	C:Carbamidomethylation,KSILAC 2 (Arg 0-10Da Lys 0-8Da)-heavy,y:Biotin Tyramide Labeling	50835.4	HUMAN	Q71U36|P68363|Q6PEY2|Q13748|P68366|P68366-2|Q13748-2|Q71U36-2|P68363-2	27.06	5.38015	28.45	5.43664	29.25	5.56415	3	105.1	Tubulin alpha-1B chain	FALSE	FALSE	FALSE	NA	FALSE					0
TUBA1B	P68363	Y357y	P68363_Y357y _1_1_357_357	F20151103_SF_Prep4_tripleQuench_4mg_AntiBiotin_IP_Rep03_151104112150.60868.60999.3	23.17	20.03	99	1	1	1	0	732.054	Hydrogen	353	(K)	VGINyQPPTVVPGGDLAK	(V)	VGINY(1.0)QPPTVVPGGDLAK	K:SILAC 2 (Arg 0-10Da Lys 0-8Da)-heavy,y:Biotin Tyramide Labeling	50835.4	HUMAN	F5H5D3|P68363|Q6PEY2|Q13748|Q9NY65|Q9NY65-2|Q71U36-2|P68363-2	20.96	2.73643	21.08	0.80927	23.17	3.03193	3	105.1	Tubulin alpha-1B chain	FALSE	FALSE	FALSE	NA	FALSE					0
TUBA1B	P68363	Y399y	P68363_Y399y _1_1_399_399	F20151103_SF_Prep4_tripleQuench_4mg_AntiBiotin_IP_Rep01.48039.48049.3	8.86	8.86	99	1	1	1	0	586.629	Hydrogen	391	(R)	LDHKFDLMyAK	(R)	LDHKFDLMY(1.0)AK	K:SILAC 2 (Arg 0-10Da Lys 0-8Da)-heavy,y:Biotin Tyramide Labeling	50835.4	HUMAN	F5H5D3|Q71U36|P68363|Q13748|Q9BQE3|A6NHL2-2|Q9NY65-2|P68363-2	8.86	4.92862	6.3	6.08984	NA	NA	2	105.1	Tubulin alpha-1B chain	FALSE	FALSE	FALSE	NA	FALSE					0
OGDH	Q02218	Y93y	Q02218_Y93y _1_1_93_93	F20151103_SF_Prep4_tripleQuench_4mg_AntiBiotin_IP_Rep03_151104112150.52884.52884.3	14.63	7.81	99	1	1	1	0	795.062	Hydrogen	82	(R)	NTNAGAPPGTAyQSPLPLSR	(G)	NTNAGAPPGTAY(1.0)QSPLPLSR	R:SILAC 2 (Arg 0-10Da Lys 0-8Da)-heavy,y:Biotin Tyramide Labeling	117131	HUMAN	E9PCR7|E9PDF2|Q02218|Q02218-2|Q02218-3	8.03	6.24739	11.54	5.32167	14.63	6.61715	3	106.1	2-oxoglutarate dehydrogenase, mitochondrial	TRUE	TRUE	TRUE	FALSE	TRUE					0
OGDH	Q02218	Y175y	Q02218_Y175y _1_1_175_175	F20151103_SF_Prep4_tripleQuench_4mg_AntiBiotin_IP_Rep01.72956.72956.2	16.54	12.54	99	1	1	1	0	920.93	Hydrogen	172	(K)	LGFyGLDESDLDK	(V)	LGFY(1.0)GLDESDLDK	K:SILAC 2 (Arg 0-10Da Lys 0-8Da)-heavy,y:Biotin Tyramide Labeling	117131	HUMAN	Q02218|Q02218-3	16.54	4.33618	9.91	4.17819	10.2	2.68896	3	106.1	2-oxoglutarate dehydrogenase, mitochondrial	TRUE	TRUE	TRUE	FALSE	TRUE					0
OGDH	Q02218	Y354y	Q02218_Y354y _1_1_354_354	F20151103_SF_Prep4_tripleQuench_4mg_AntiBiotin_IP_Rep02_151103181322.26674.26674.3	12.12	10.25	11.669	2	1	1	0	483.226	Hydrogen	349	(K)	YHLGMyHR	(R)	Y(0.0)HLGMY(0.99)HR	R:SILAC 2 (Arg 0-10Da Lys 0-8Da)-heavy,y:Biotin Tyramide Labeling	117131	HUMAN	E9PCR7|E9PDF2|Q02218|Q02218-2|E9PFG7|Q02218-3	10.52	3.51814	12.12	3.52781	11.15	2.76105	3	106.1	2-oxoglutarate dehydrogenase, mitochondrial	TRUE	TRUE	TRUE	FALSE	TRUE					0
OGDH	Q02218	Y460y	Q02218_Y460y _1_1_460_460	F20151103_SF_Prep4_tripleQuench_4mg_AntiBiotin_IP_Rep02_151103181322.32369.32369.2	5.49	1.32	99	1	1	1	0	732.346	Hydrogen	457	(R)	SSPyPTDVAR	(V)	SSPY(1.0)PTDVAR	R:SILAC 2 (Arg 0-10Da Lys 0-8Da)-heavy,y:Biotin Tyramide Labeling	117131	HUMAN	E9PCR7|E9PDF2|Q02218	4.48	2.63942	5.49	NA	NA	NA	2	106.1	2-oxoglutarate dehydrogenase, mitochondrial	TRUE	TRUE	TRUE	FALSE	TRUE					0
OGDH	Q02218	Y555y	Q02218_Y555y _1_1_555_555	F20151103_SF_Prep4_tripleQuench_4mg_AntiBiotin_IP_Rep02_151103181322.68689.68689.3	11.08	9.11	2.54	3	1	1	0	1103.21	Hydrogen	540	(K)	YAELLVSQGVVNQPEyEEEISKYDK	(I)	Y(0.0)AELLVSQGVVNQPEY(0.99)EEEISKY(0.0)DK	K:SILAC 2 (Arg 0-10Da Lys 0-8Da)-heavy,y:Biotin Tyramide Labeling	117131	HUMAN	Q02218	NA	NA	11.08	3.43467	6.85	NA	2	106.1	2-oxoglutarate dehydrogenase, mitochondrial	TRUE	TRUE	TRUE	FALSE	TRUE					0
ACADSB	P45954	Y198y	P45954_Y198y _1_1_198_198	F20151103_SF_Prep4_tripleQuench_4mg_AntiBiotin_IP_Rep02_151103181322.29562.29562.3	10.2	10.2	1.118	2	1	1	0	735.028	Hydrogen	190	(K)	TRADKEGDyYVLNGSK	(M)	TRADKEGDY(0.99)Y(0.0)VLNGSK	R:SILAC 2 (Arg 0-10Da Lys 0-8Da)-heavy,KSILAC 2 (Arg 0-10Da Lys 0-8Da)-heavy,y:Biotin Tyramide Labeling	47826.9	HUMAN	P45954|P45954-2	9.57	NA	10.2	2.16113	NA	NA	2	107.1	Short/branched chain specific acyl-CoA dehydrogenase, mitochondrial	TRUE	TRUE	TRUE	FALSE	TRUE					0
ACADSB	P45954	Y283y	P45954_Y283y _1_1_283_283	F20151103_SF_Prep4_tripleQuench_4mg_AntiBiotin_IP_Rep02_151103181322.55704.55704.3	22.48	20.57	99	1	1	1	0	655.676	Hydrogen	270	(K)	VPEANILGQIGHGyK	(Y)	VPEANILGQIGHGY(1.0)K	K:SILAC 2 (Arg 0-10Da Lys 0-8Da)-heavy,y:Biotin Tyramide Labeling	47826.9	HUMAN	P45954|P45954-2	18.04	4.14648	22.48	2.75209	13.55	3.23661	3	107.1	Short/branched chain specific acyl-CoA dehydrogenase, mitochondrial	TRUE	TRUE	TRUE	FALSE	TRUE					0
ACADSB	P45954	Y398y	P45954_Y398y _1_1_398_398	F20151103_SF_Prep4_tripleQuench_4mg_AntiBiotin_IP_Rep03_151104112150.25397.25536.2	8.22	8.22	99	1	1	1	0	560.267	Hydrogen	397	(K)	DyPVEK	(Y)	DY(1.0)PVEK	K:SILAC 2 (Arg 0-10Da Lys 0-8Da)-heavy,y:Biotin Tyramide Labeling	47826.9	HUMAN	P45954	4.32	3.99037	5.12	3.57953	8.22	6.00537	3	107.1	Short/branched chain specific acyl-CoA dehydrogenase, mitochondrial	TRUE	TRUE	TRUE	FALSE	TRUE					0
MUT	P22033	Y110y	P22033_Y110y _1_1_110_110	F20151103_SF_Prep4_tripleQuench_4mg_AntiBiotin_IP_Rep01.45233.45233.2	6.55	9.24	99	1	1	1	0	914.915	Hydrogen	109	(R)	QyAGFSTVEESNK	(F)	QY(1.0)AGFSTVEESNK	K:SILAC 2 (Arg 0-10Da Lys 0-8Da)-heavy,y:Biotin Tyramide Labeling	83589.4	HUMAN	P22033	6.55	2.66602	5.85	NA	NA	NA	2	108.1	Methylmalonyl-CoA mutase, mitochondrial	TRUE	TRUE	TRUE	FALSE	TRUE					0
MUT	P22033	Y146y	P22033_Y146y _1_1_146_146	F20151103_SF_Prep4_tripleQuench_4mg_AntiBiotin_IP_Rep01.60842.60842.4	17.71	17.9	99	1	1	1	0	739.851	Hydrogen	129	(K)	AGQQGLSVAFDLATHRGyDSDNPR	(V)	AGQQGLSVAFDLATHRGY(1.0)DSDNPR	R:SILAC 2 (Arg 0-10Da Lys 0-8Da)-heavy,y:Biotin Tyramide Labeling	83589.4	HUMAN	P22033	17.71	NA	10.6	NA	NA	NA	2	108.1	Methylmalonyl-CoA mutase, mitochondrial	TRUE	TRUE	TRUE	FALSE	TRUE					0
MUT	P22033	Y587y	P22033_Y587y _1_1_587_587	F20151103_SF_Prep4_tripleQuench_4mg_AntiBiotin_IP_Rep03_151104112150.23140.23140.2	11.09	5.87	99	1	1	1	0	577.771	Hydrogen	582	(R)	MVSGAyR	(Q)	MVSGAY(1.0)R	R:SILAC 2 (Arg 0-10Da Lys 0-8Da)-heavy,y:Biotin Tyramide Labeling	83589.4	HUMAN	P22033	9.78	8.5906	8.54	6.63666	11.09	9.42507	3	108.1	Methylmalonyl-CoA mutase, mitochondrial	TRUE	TRUE	TRUE	FALSE	TRUE					0
MUT	P22033	M582m Y587y	P22033_Y587y_1_1_587_587	F20151103_SF_Prep4_tripleQuench_4mg_AntiBiotin_IP_Rep03_151104112150.30175.30708.3	12.54	8.31	99	1	1	1	0	661.973	Hydrogen	582	(R)	mVSGAyRQEFGESK	(E)	M(1.0)VSGAY(1.0)RQEFGESK	R:SILAC 2 (Arg 0-10Da Lys 0-8Da)-heavy,KSILAC 2 (Arg 0-10Da Lys 0-8Da)-heavy,m:Oxidized methionine,yBiotin Tyramide Labeling	83589.4	HUMAN	P22033	10.31	4.75593	12.21	3.82467	12.54	4.658	3	108.1	Methylmalonyl-CoA mutase, mitochondrial	TRUE	TRUE	TRUE	FALSE	TRUE					0
NDUFAB1	O14561	Y85y	O14561_Y85y _1_1_85_85	F20151103_SF_Prep4_tripleQuench_4mg_AntiBiotin_IP_Rep01.61666.62368.2	12.37	5.81	99	1	1	1	0	552.325	Hydrogen	83	(R)	VLyVLK	(L)	VLY(1.0)VLK	K:SILAC 2 (Arg 0-10Da Lys 0-8Da)-heavy,y:Biotin Tyramide Labeling	17588.2	HUMAN	O14561	12.37	5.02087	10.84	4.94046	12.07	6.5056	3	109.1	Acyl carrier protein, mitochondrial	TRUE	TRUE	TRUE	FALSE	TRUE					0
NDUFAB1	O14561	Y90y	O14561_Y90y _1_1_90_90	F20151103_SF_Prep4_tripleQuench_4mg_AntiBiotin_IP_Rep01.34777.34777.2	15.12	9.08	99	1	1	1	0	749.385	Hydrogen	89	(K)	LyDKIDPEK	(L)	LY(1.0)DKIDPEK	K:SILAC 2 (Arg 0-10Da Lys 0-8Da)-heavy,y:Biotin Tyramide Labeling	17588.2	HUMAN	O14561	15.12	0.92193	14.06	0.54686	6.39	5.97612	3	109.1	Acyl carrier protein, mitochondrial	TRUE	TRUE	TRUE	FALSE	TRUE					0
NDUFAB1	O14561	Y155y	O14561_Y155y _1_1_155_155	F20151103_SF_Prep4_tripleQuench_4mg_AntiBiotin_IP_Rep01.89517.89799.3	29.12	19.03	5.729	2	1	1	0	902.767	Hydrogen	138	(K)	LMCPQEIVDYIADKKDVyE	(-)	LMCPQEIVDY(0.0)IADKKDVY(0.99)E	C:Carbamidomethylation,KSILAC 2 (Arg 0-10Da Lys 0-8Da)-heavy,y:Biotin Tyramide Labeling	17588.2	HUMAN	O14561	29.12	4.31368	28.66	4.47833	26.75	5.36046	3	109.1	Acyl carrier protein, mitochondrial	TRUE	TRUE	TRUE	FALSE	TRUE					0
SDHB	P21912	Y128y	P21912_Y128y _1_1_128_128	F20151103_SF_Prep4_tripleQuench_4mg_AntiBiotin_IP_Rep02_151103181322.60550.60550.3	10.95	10.62	10.949	2	1	1	0	581.648	Hydrogen	127	(K)	IyPLPHMYVIK	(D)	IY(0.99)PLPHMY(0.0)VIK	K:SILAC 2 (Arg 0-10Da Lys 0-8Da)-heavy,y:Biotin Tyramide Labeling	32427.9	HUMAN	P21912	4.7	5.69737	10.95	5.57793	NA	NA	2	110.1	Succinate dehydrogenase [ubiquinone] iron-sulfur subunit, mitochondrial	TRUE	TRUE	TRUE	FALSE	TRUE					0
SDHB	P21912	Y134y	P21912_Y134y _1_1_134_134	F20151103_SF_Prep4_tripleQuench_4mg_AntiBiotin_IP_Rep01.65764.65764.2	17.36	14.96	17.357	2	1	1	0	871.967	Hydrogen	127	(K)	IYPLPHMyVIK	(D)	IY(0.0)PLPHMY(0.99)VIK	K:SILAC 2 (Arg 0-10Da Lys 0-8Da)-heavy,y:Biotin Tyramide Labeling	32427.9	HUMAN	P21912	17.36	5.69737	16.25	5.59854	14.3	5.53451	3	110.1	Succinate dehydrogenase [ubiquinone] iron-sulfur subunit, mitochondrial	TRUE	TRUE	TRUE	FALSE	TRUE					0
SDHB	P21912	Y170y	P21912_Y170y _1_1_170_170	F20151103_SF_Prep4_tripleQuench_4mg_AntiBiotin_IP_Rep01.48363.48363.2	13.02	12.39	99	1	1	1	0	832.904	Hydrogen	168	(K)	QQyLQSIEER	(E)	QQY(1.0)LQSIEER	R:SILAC 2 (Arg 0-10Da Lys 0-8Da)-heavy,y:Biotin Tyramide Labeling	32427.9	HUMAN	P21912	13.02	5.69452	10.01	5.34483	NA	NA	2	110.1	Succinate dehydrogenase [ubiquinone] iron-sulfur subunit, mitochondrial	TRUE	TRUE	TRUE	FALSE	TRUE					0
SDHB	P21912	Y241y	P21912_Y241y _1_1_241_241	F20151103_SF_Prep4_tripleQuench_4mg_AntiBiotin_IP_Rep03_151104112150.63579.63579.2	13.71	6.43	99	1	1	1	0	755.375	Hydrogen	234	(K)	LQDPFSLyR	(C)	LQDPFSLY(1.0)R	R:SILAC 2 (Arg 0-10Da Lys 0-8Da)-heavy,y:Biotin Tyramide Labeling	32427.9	HUMAN	P21912	9.71	0.83263	10.93	1.84029	13.71	3.78174	3	110.1	Succinate dehydrogenase [ubiquinone] iron-sulfur subunit, mitochondrial	TRUE	TRUE	TRUE	FALSE	TRUE					0
MRPL46	Q9H2W6	Y84y	Q9H2W6_Y84y _1_1_84_84	F20151103_SF_Prep4_tripleQuench_4mg_AntiBiotin_IP_Rep01.40689.40689.2	15.66	10.48	99	1	1	1	0	745.854	Hydrogen	82	(R)	SLySDHELR	(A)	SLY(1.0)SDHELR	R:SILAC 2 (Arg 0-10Da Lys 0-8Da)-heavy,y:Biotin Tyramide Labeling	31818.7	HUMAN	Q9H2W6	15.66	4.70919	14.91	7.93197	13.18	7.45971	3	111.1	39S ribosomal protein L46, mitochondrial	TRUE	TRUE	TRUE	FALSE	TRUE					0
MRPL46	Q9H2W6	Y213y	Q9H2W6_Y213y _1_1_213_213	F20151103_SF_Prep4_tripleQuench_4mg_AntiBiotin_IP_Rep02_151103181322.43174.43320.3	18.67	14.33	99	1	1	1	0	627.63	Hydrogen	204	(K)	FLGNAPCGHyTFK	(F)	FLGNAPCGHY(1.0)TFK	C:Carbamidomethylation,KSILAC 2 (Arg 0-10Da Lys 0-8Da)-heavy,y:Biotin Tyramide Labeling	31818.7	HUMAN	Q9H2W6	15.34	6.69503	18.67	7.74804	17.49	7.23047	3	111.1	39S ribosomal protein L46, mitochondrial	TRUE	TRUE	TRUE	FALSE	TRUE					0
MRPL46	Q9H2W6	Y263y	Q9H2W6_Y263y _1_1_263_263	F20151103_SF_Prep4_tripleQuench_4mg_AntiBiotin_IP_Rep03_151104112150.45035.45035.2	14.28	8.62	99	1	1	1	0	777.897	Hydrogen	258	(K)	DELGDyLKPK	(Y)	DELGDY(1.0)LKPK	K:SILAC 2 (Arg 0-10Da Lys 0-8Da)-heavy,y:Biotin Tyramide Labeling	31818.7	HUMAN	Q9H2W6	11.36	4.97836	7.27	7.49688	14.28	6.2674	3	111.1	39S ribosomal protein L46, mitochondrial	TRUE	TRUE	TRUE	FALSE	TRUE					0
MRPL46	Q9H2W6	Y268y	Q9H2W6_Y268y _1_1_268_268	F20151103_SF_Prep4_tripleQuench_4mg_AntiBiotin_IP_Rep01.35744.35744.2	7.25	2.12	99	1	1	1	0	560.796	Hydrogen	268	(K)	yLAQVR	(R)	Y(1.0)LAQVR	R:SILAC 2 (Arg 0-10Da Lys 0-8Da)-heavy,y:Biotin Tyramide Labeling	31818.7	HUMAN	Q9H2W6	7.25	5.09382	7.23	5.24952	NA	NA	2	111.1	39S ribosomal protein L46, mitochondrial	TRUE	TRUE	TRUE	FALSE	TRUE					0
PDP1	Q9P0J1-2	Y224y	Q9P0J1-2_Y224y _1_1_224_224	F20151103_SF_Prep4_tripleQuench_4mg_AntiBiotin_IP_Rep01.31521.31521.2	10.27	8.4	99	1	1	1	0	688.814	Hydrogen	220	(K)	HPNDyFSK	(E)	HPNDY(1.0)FSK	K:SILAC 2 (Arg 0-10Da Lys 0-8Da)-heavy,y:Biotin Tyramide Labeling	64378.8	HUMAN	Q9P0J1-2	10.27	0.45251	5.16	1.92626	8.76	3.30876	3	112.1	Isoform 2 of [Pyruvate dehydrogenase [acetyl-transferring]]-phosphatase 1, mitochondrial	TRUE	NA	TRUE	FALSE	TRUE					0
PDP1	Q9P0J1-2	Y406y	Q9P0J1-2_Y406y _1_1_406_406	F20151103_SF_Prep4_tripleQuench_4mg_AntiBiotin_IP_Rep01.37366.37418.3	18.92	18.92	99	1	1	1	0	786.38	Hydrogen	392	(K)	RVIESGPDQLNDNEyTK	(F)	RVIESGPDQLNDNEY(1.0)TK	R:SILAC 2 (Arg 0-10Da Lys 0-8Da)-heavy,KSILAC 2 (Arg 0-10Da Lys 0-8Da)-heavy,y:Biotin Tyramide Labeling	64378.8	HUMAN	Q9P0J1-2	18.92	4.84879	NA	NA	17	NA	2	112.1	Isoform 2 of [Pyruvate dehydrogenase [acetyl-transferring]]-phosphatase 1, mitochondrial	TRUE	NA	TRUE	FALSE	TRUE					0
PDP1	Q9P0J1-2	Y476y	Q9P0J1-2_Y476y _1_1_476_476	F20151103_SF_Prep4_tripleQuench_4mg_AntiBiotin_IP_Rep01.52494.52494.3	22.28	18.7	15.971	2	1	1	0	889.78	Hydrogen	457	(R)	IVGEYLTGMHHQQPIAVGGyK	(V)	IVGEY(0.0)LTGMHHQQPIAVGGY(0.99)K	K:SILAC 2 (Arg 0-10Da Lys 0-8Da)-heavy,y:Biotin Tyramide Labeling	64378.8	HUMAN	Q9P0J1-2	22.28	3.32049	21.97	4.04011	14.27	3.00869	3	112.1	Isoform 2 of [Pyruvate dehydrogenase [acetyl-transferring]]-phosphatase 1, mitochondrial	TRUE	NA	TRUE	FALSE	TRUE					0
NT5DC2	Q9H857-2	Y138y	Q9H857-2_Y138y _1_1_138_138	F20151103_SF_Prep4_tripleQuench_4mg_AntiBiotin_IP_Rep03_151104112150.41490.41490.2	8.75	4.33	99	1	1	1	0	700.363	Hydrogen	132	(R)	DILIEHyK	(Y)	DILIEHY(1.0)K	K:SILAC 2 (Arg 0-10Da Lys 0-8Da)-heavy,y:Biotin Tyramide Labeling	64714	HUMAN	Q9H857-2|Q9H857-3	8.36	NA	8.44	4.73703	8.75	4.20886	3	113.1	Isoform 2 of 5'-nucleotidase domain-containing protein 2	FALSE	NA	FALSE	FALSE	FALSE					0
NT5DC2	Q9H857-2	Y175y	Q9H857-2_Y175y _1_1_175_175	F20151103_SF_Prep4_tripleQuench_4mg_AntiBiotin_IP_Rep03_151104112150.59865.59865.3	14.08	14.08	14.078	2	1	1	0	675.667	Hydrogen	170	(K)	IDAFHyVQLGTAYR	(G)	IDAFHY(0.99)VQLGTAY(0.0)R	R:SILAC 2 (Arg 0-10Da Lys 0-8Da)-heavy,y:Biotin Tyramide Labeling	64714	HUMAN	Q9H857-2|Q9H857-3	NA	NA	12.45	4.64036	14.08	3.90217	2	113.1	Isoform 2 of 5'-nucleotidase domain-containing protein 2	FALSE	NA	FALSE	FALSE	FALSE					0
NT5DC2	Q9H857-2	Y451y	Q9H857-2_Y451y _1_1_451_451	F20151103_SF_Prep4_tripleQuench_4mg_AntiBiotin_IP_Rep02_151103181322.23881.24023.2	16.85	16.6	99	1	1	1	0	800.345	Hydrogen	448	(R)	MQTyQDAESR	(Q)	MQTY(1.0)QDAESR	R:SILAC 2 (Arg 0-10Da Lys 0-8Da)-heavy,y:Biotin Tyramide Labeling	64714	HUMAN	Q9H857-2|Q9H857-3|Q9H857-4	13.79	8.66647	16.85	4.67086	14.16	5.98927	3	113.1	Isoform 2 of 5'-nucleotidase domain-containing protein 2	FALSE	NA	FALSE	FALSE	FALSE					0
HNRNPH1	G8JLB6	Y195y	G8JLB6_Y195y _1_1_195_195	F20151103_SF_Prep4_tripleQuench_4mg_AntiBiotin_IP_Rep01.13915.13915.3	8.14	8.14	99	1	1	1	0	464.899	Hydrogen	193	(R)	THyDPPRK	(L)	THY(1.0)DPPRK	R:SILAC 2 (Arg 0-10Da Lys 0-8Da)-heavy,KSILAC 2 (Arg 0-10Da Lys 0-8Da)-heavy,y:Biotin Tyramide Labeling	51514.2	HUMAN	G8JLB6|P31943|P55795|E9PCY7	8.14	4.31091	5.9	6.32897	NA	NA	2	114.1	Heterogeneous nuclear ribonucleoprotein H	FALSE	FALSE	FALSE	NA	FALSE					0
HNRNPH1	G8JLB6	Y372y	G8JLB6_Y372y _1_1_372_372	F20151103_SF_Prep4_tripleQuench_4mg_AntiBiotin_IP_Rep03_151104112150.55671.55671.3	23.59	22.05	23.378	2	1	1	0	838.401	Hydrogen	356	(R)	YVELFLNSTAGASGGAyEHR	(Y)	Y(0.0)VELFLNSTAGASGGAY(0.99)EHR	R:SILAC 2 (Arg 0-10Da Lys 0-8Da)-heavy,y:Biotin Tyramide Labeling	51514.2	HUMAN	G8JLB6|P31943	21.1	3.22435	NA	NA	23.59	5.25455	2	114.1	Heterogeneous nuclear ribonucleoprotein H	FALSE	FALSE	FALSE	NA	FALSE					0
ISOC2	Q96AB3-2	Y33y	Q96AB3-2_Y33y _1_1_33_33	F20151103_SF_Prep4_tripleQuench_4mg_AntiBiotin_IP_Rep01.65552.65552.3	18.71	16.07	99	1	1	1	0	790.754	Hydrogen	27	(K)	FRHNIAyFPQIVSVAAR	(M)	FRHNIAY(1.0)FPQIVSVAAR	R:SILAC 2 (Arg 0-10Da Lys 0-8Da)-heavy,y:Biotin Tyramide Labeling	24382	HUMAN	Q96AB3-2|Q96AB3-3	18.71	5.61494	17.07	6.10073	15.45	8.34585	3	115.1	Isoform 2 of Isochorismatase domain-containing protein 2, mitochondrial	FALSE	NA	TRUE	FALSE	TRUE					0
NDUFAF4	Q9P032	Y47y	Q9P032_Y47y _1_1_47_47	F20151103_SF_Prep4_tripleQuench_4mg_AntiBiotin_IP_Rep03_151104112150.52167.52314.2	16.32	12.25	99	1	1	1	0	787.904	Hydrogen	42	(R)	EQISLyPEVK	(G)	EQISLY(1.0)PEVK	K:SILAC 2 (Arg 0-10Da Lys 0-8Da)-heavy,y:Biotin Tyramide Labeling	20323.2	HUMAN	Q9P032	16.26	4.09511	16.24	4.05852	16.32	5.24822	3	116.1	NADH dehydrogenase [ubiquinone] 1 alpha subcomplex assembly factor 4	TRUE	TRUE	TRUE	FALSE	TRUE					0
UQCRB	P14927	Y39y	P14927_Y39y _1_1_39_39	F20151103_SF_Prep4_tripleQuench_4mg_AntiBiotin_IP_Rep02_151103181322.51431.51431.3	11.87	12.89	99	1	1	1	0	764.363	Hydrogen	30	(K)	LGLMRDDTIyEDEDVK	(E)	LGLMRDDTIY(1.0)EDEDVK	R:SILAC 2 (Arg 0-10Da Lys 0-8Da)-heavy,KSILAC 2 (Arg 0-10Da Lys 0-8Da)-heavy,y:Biotin Tyramide Labeling	13530.2	HUMAN	B7Z2R2|P14927-2	11.56	2.9875	11.87	3.30531	11.62	3.11744	3	117.1	Cytochrome b-c1 complex subunit 7	TRUE	TRUE	TRUE	FALSE	TRUE					0
UQCRB	P14927	Y84y	P14927_Y84y _1_1_84_84	F20151103_SF_Prep4_tripleQuench_4mg_AntiBiotin_IP_Rep01.75148.75148.3	21.84	21.84	6.6	3	1	1	0	929.439	Hydrogen	79	(K)	EQWTKyEEENFYLEPYLK	(E)	EQWTKY(0.99)EEENFY(0.0)LEPY(0.0)LK	K:SILAC 2 (Arg 0-10Da Lys 0-8Da)-heavy,y:Biotin Tyramide Labeling	13530.2	HUMAN	P14927	21.84	-0.11389	18.92	-0.19739	8.12	0.02915	3	117.1	Cytochrome b-c1 complex subunit 7	TRUE	TRUE	TRUE	FALSE	TRUE					0
UQCRB	P14927	Y94y	P14927_Y94y _1_1_94_94	F20151103_SF_Prep4_tripleQuench_4mg_AntiBiotin_IP_Rep02_151103181322.70622.70622.3	14.64	11.9	13.979	3	1	1	0	702.661	Hydrogen	84	(K)	YEEENFYLEPyLK	(E)	Y(0.0)EEENFY(0.0)LEPY(0.99)LK	K:SILAC 2 (Arg 0-10Da Lys 0-8Da)-heavy,y:Biotin Tyramide Labeling	13530.2	HUMAN	P14927	14.33	6.24051	14.64	5.27767	NA	NA	2	117.1	Cytochrome b-c1 complex subunit 7	TRUE	TRUE	TRUE	FALSE	TRUE					0
ARG2	P78540	Y212y	P78540_Y212y _1_1_212_212	F20151103_SF_Prep4_tripleQuench_4mg_AntiBiotin_IP_Rep01.67657.67657.2	12.04	12.04	12.037	2	1	1	0	854.379	Hydrogen	211	(K)	NyDIQYFSMR	(D)	NY(0.99)DIQY(0.0)FSMR	R:SILAC 2 (Arg 0-10Da Lys 0-8Da)-heavy,y:Biotin Tyramide Labeling	38862.5	HUMAN	P78540	12.04	3.80369	9.96	5.24371	10.93	4.35633	3	118.1	Arginase-2, mitochondrial	TRUE	TRUE	TRUE	FALSE	TRUE					0
GARS	P41250	Y374y	P41250_Y374y _1_1_374_374	F20151103_SF_Prep4_tripleQuench_4mg_AntiBiotin_IP_Rep01.70766.70766.3	10.95	10.95	1.221	2	1	1	0	717.699	Hydrogen	365	(K)	FQNVADLHLyLYSAK	(A)	FQNVADLHLY(0.99)LY(0.0)SAK	K:SILAC 2 (Arg 0-10Da Lys 0-8Da)-heavy,y:Biotin Tyramide Labeling	83905.8	HUMAN	P41250	10.95	4.58074	10.83	4.52856	NA	NA	2	119.1	Glycine--tRNA ligase	TRUE	TRUE	TRUE	FALSE	TRUE					0
GARS	P41250	Y723y	P41250_Y723y _1_1_723_723	F20151103_SF_Prep4_tripleQuench_4mg_AntiBiotin_IP_Rep02_151103181322.39111.39221.3	6.57	6.57	99	1	1	1	0	591.968	Hydrogen	723	(R)	yPLFEGQETGKK	(E)	Y(1.0)PLFEGQETGKK	K:SILAC 2 (Arg 0-10Da Lys 0-8Da)-heavy,y:Biotin Tyramide Labeling	83905.8	HUMAN	P41250	5.89	4.43939	6.57	3.31592	NA	NA	2	119.1	Glycine--tRNA ligase	TRUE	TRUE	TRUE	FALSE	TRUE					0
PREPL	Q4J6C6	Y108y	Q4J6C6_Y108y _1_1_108_108	F20151103_SF_Prep4_tripleQuench_4mg_AntiBiotin_IP_Rep01.61986.61986.3	12.53	11.12	99	1	1	1	0	889.792	Hydrogen	98	(R)	TKLETQPQEEyEIINVEVK	(H)	TKLETQPQEEY(1.0)EIINVEVK	K:SILAC 2 (Arg 0-10Da Lys 0-8Da)-heavy,y:Biotin Tyramide Labeling	84895.3	HUMAN	Q4J6C6|Q4J6C6-3|Q4J6C6-2|Q4J6C6-4	12.53	4.24012	8.98	5.80748	NA	NA	2	120.1	Prolyl endopeptidase-like	FALSE	FALSE	FALSE	FALSE	FALSE					0
PREPL	Q4J6C6	Y479y	Q4J6C6_Y479y _1_1_479_479	F20151103_SF_Prep4_tripleQuench_4mg_AntiBiotin_IP_Rep03_151104112150.51385.51385.3	11.38	5.83	2.263	2	1	1	0	727.724	Hydrogen	472	(K)	KPLLVHVyGAYGMDLK	(M)	KPLLVHVY(0.99)GAY(0.0)GMDLK	K:SILAC 2 (Arg 0-10Da Lys 0-8Da)-heavy,y:Biotin Tyramide Labeling	84895.3	HUMAN	Q4J6C6|Q4J6C6-3	7.55	3.14687	8.87	4.88366	11.38	4.08016	3	120.1	Prolyl endopeptidase-like	FALSE	FALSE	FALSE	FALSE	FALSE					0
ATAD3B	Q5T9A4	Y438y	Q5T9A4_Y438y _1_1_438_438	F20151103_SF_Prep4_tripleQuench_4mg_AntiBiotin_IP_Rep01.53759.53759.4	14.18	14.18	99	1	1	1	0	551.019	Hydrogen	431	(R)	ATLNAFLyHMGQHSNK	(F)	ATLNAFLY(1.0)HMGQHSNK	K:SILAC 2 (Arg 0-10Da Lys 0-8Da)-heavy,y:Biotin Tyramide Labeling	73142.2	HUMAN	Q5T9A4|Q5T9A4-3	14.18	6.30125	12.75	7.20807	9.83	7.09431	3	121.1	ATPase family AAA domain-containing protein 3B	TRUE	TRUE	TRUE	FALSE	TRUE	TOPO_DOM 2 246 Mitochondrial intermembrane. {ECO:0000255}.; TOPO_DOM 265 648 Mitochondrial intermembrane. {ECO:0000255}.		TOPO_DOM 2 246 Mitochondrial intermembrane. {ECO:0000255}.; TOPO_DOM 265 648 Mitochondrial intermembrane. {ECO:0000255}.		0
ATAD3B	Q5T9A4	Y511y	Q5T9A4_Y511y _1_1_511_511	F20151103_SF_Prep4_tripleQuench_4mg_AntiBiotin_IP_Rep01.37137.37137.3	11.7	8.76	99	1	1	1	0	492.92	Hydrogen	506	(K)	LAQFDyGRK	(C)	LAQFDY(1.0)GRK	R:SILAC 2 (Arg 0-10Da Lys 0-8Da)-heavy,KSILAC 2 (Arg 0-10Da Lys 0-8Da)-heavy,y:Biotin Tyramide Labeling	73142.2	HUMAN	Q5T9A4|Q9NVI7|Q5T9A4-3|Q9NVI7-2|Q9NVI7-3|Q5T2N8	11.7	5.36682	10.33	5.4659	11.46	5.35323	3	121.1	ATPase family AAA domain-containing protein 3B	TRUE	TRUE	TRUE	FALSE	TRUE	TOPO_DOM 2 246 Mitochondrial intermembrane. {ECO:0000255}.; TOPO_DOM 265 648 Mitochondrial intermembrane. {ECO:0000255}.		TOPO_DOM 2 246 Mitochondrial intermembrane. {ECO:0000255}.; TOPO_DOM 265 648 Mitochondrial intermembrane. {ECO:0000255}.		0
ATAD3B	Q5T9A4	Y542y	Q5T9A4_Y542y _1_1_542_542	F20151103_SF_Prep4_tripleQuench_4mg_AntiBiotin_IP_Rep02_151103181322.68725.68725.3	16.82	15.64	99	1	1	1	0	736.042	Hydrogen	529	(R)	EIAQLAVSWQATAyASK	(D)	EIAQLAVSWQATAY(1.0)ASK	K:SILAC 2 (Arg 0-10Da Lys 0-8Da)-heavy,y:Biotin Tyramide Labeling	73142.2	HUMAN	Q5T9A4|Q5T9A4-3	7.45	2.99146	16.82	2.90231	NA	NA	2	121.1	ATPase family AAA domain-containing protein 3B	TRUE	TRUE	TRUE	FALSE	TRUE	TOPO_DOM 2 246 Mitochondrial intermembrane. {ECO:0000255}.; TOPO_DOM 265 648 Mitochondrial intermembrane. {ECO:0000255}.		TOPO_DOM 2 246 Mitochondrial intermembrane. {ECO:0000255}.; TOPO_DOM 265 648 Mitochondrial intermembrane. {ECO:0000255}.		0
ATAD3A	Q9NVI7	M398m Y399y	Q9NVI7_Y399y_1_1_399_399	F20151103_SF_Prep4_tripleQuench_4mg_AntiBiotin_IP_Rep03_151104112150.48048.48048.2	10.05	8.74	99	1	1	1	0	816.904	Hydrogen	395	(R)	NILmyGPPGTGK	(T)	NILM(1.0)Y(1.0)GPPGTGK	K:SILAC 2 (Arg 0-10Da Lys 0-8Da)-heavy,m:Oxidized methionine,yBiotin Tyramide Labeling	71653.2	HUMAN	Q9NVI7|Q9NVI7-2|Q9NVI7-3	9.16	2.77114	7.92	3.01477	10.05	3.79261	3	121.2	ATPase family AAA domain-containing protein 3A	TRUE	TRUE	TRUE	FALSE	TRUE	TOPO_DOM 2 294 Mitochondrial intermembrane. {ECO:0000255}.; TOPO_DOM 313 634 Mitochondrial matrix. {ECO:0000255}.	TRANSMEM 295 312 Helical. {ECO:0000255}.	TOPO_DOM 2 294 Mitochondrial intermembrane. {ECO:0000255}.; TOPO_DOM 313 634 Mitochondrial matrix. {ECO:0000255}.	TRANSMEM 295 312 Helical. {ECO:0000255}.	0
ATAD3A	Q9NVI7	Y486y	Q9NVI7_Y486y _1_1_486_486	F20151103_SF_Prep4_tripleQuench_4mg_AntiBiotin_IP_Rep03_151104112150.58861.58861.2	13.33	10.68	99	1	1	1	0	720.374	Hydrogen	479	(R)	ATLNAFLyR	(T)	ATLNAFLY(1.0)R	R:SILAC 2 (Arg 0-10Da Lys 0-8Da)-heavy,y:Biotin Tyramide Labeling	71653.2	HUMAN	Q9NVI7|Q9NVI7-2|Q9NVI7-3|Q5T2N8	12.39	3.68044	9.42	3.39952	13.33	6.18212	3	121.2	ATPase family AAA domain-containing protein 3A	TRUE	TRUE	TRUE	FALSE	TRUE	TOPO_DOM 2 294 Mitochondrial intermembrane. {ECO:0000255}.; TOPO_DOM 313 634 Mitochondrial matrix. {ECO:0000255}.	TRANSMEM 295 312 Helical. {ECO:0000255}.	TOPO_DOM 2 294 Mitochondrial intermembrane. {ECO:0000255}.; TOPO_DOM 313 634 Mitochondrial matrix. {ECO:0000255}.	TRANSMEM 295 312 Helical. {ECO:0000255}.	0
ATAD3A	Q9NVI7	Y540y	Q9NVI7_Y540y _1_1_540_540	F20151103_SF_Prep4_tripleQuench_4mg_AntiBiotin_IP_Rep01.32571.32711.2	10.83	10.83	99	1	1	1	0	741.904	Hydrogen	540	(K)	yVLKPATEGK	(Q)	Y(1.0)VLKPATEGK	K:SILAC 2 (Arg 0-10Da Lys 0-8Da)-heavy,y:Biotin Tyramide Labeling	71653.2	HUMAN	Q9NVI7|Q9NVI7-2	10.83	NA	10.6	NA	NA	NA	2	121.2	ATPase family AAA domain-containing protein 3A	TRUE	TRUE	TRUE	FALSE	TRUE	TOPO_DOM 2 294 Mitochondrial intermembrane. {ECO:0000255}.; TOPO_DOM 313 634 Mitochondrial matrix. {ECO:0000255}.	TRANSMEM 295 312 Helical. {ECO:0000255}.	TOPO_DOM 2 294 Mitochondrial intermembrane. {ECO:0000255}.; TOPO_DOM 313 634 Mitochondrial matrix. {ECO:0000255}.	TRANSMEM 295 312 Helical. {ECO:0000255}.	0
ATAD3A	Q9NVI7	Y559y	Q9NVI7_Y559y _1_1_559_559	F20151103_SF_Prep4_tripleQuench_4mg_AntiBiotin_IP_Rep01.37137.37137.3	11.7	8.76	99	1	1	1	0	492.92	Hydrogen	554	(K)	LAQFDyGRK	(C)	LAQFDY(1.0)GRK	R:SILAC 2 (Arg 0-10Da Lys 0-8Da)-heavy,KSILAC 2 (Arg 0-10Da Lys 0-8Da)-heavy,y:Biotin Tyramide Labeling	71653.2	HUMAN	Q5T9A4|Q9NVI7|Q5T9A4-3|Q9NVI7-2|Q9NVI7-3|Q5T2N8	11.7	5.36682	10.33	5.4659	11.46	5.35323	3	121.2	ATPase family AAA domain-containing protein 3A	TRUE	TRUE	TRUE	FALSE	TRUE	TOPO_DOM 2 294 Mitochondrial intermembrane. {ECO:0000255}.; TOPO_DOM 313 634 Mitochondrial matrix. {ECO:0000255}.	TRANSMEM 295 312 Helical. {ECO:0000255}.	TOPO_DOM 2 294 Mitochondrial intermembrane. {ECO:0000255}.; TOPO_DOM 313 634 Mitochondrial matrix. {ECO:0000255}.	TRANSMEM 295 312 Helical. {ECO:0000255}.	0
FKBP4	Q02790	Y161y	Q02790_Y161y _1_1_161_161	F20151103_SF_Prep4_tripleQuench_4mg_AntiBiotin_IP_Rep02_151103181322.68583.68583.3	17.66	15.71	17.655	3	1	1	0	912.124	Hydrogen	158	(R)	GEGyAKPNEGAIVEVALEGYYK	(D)	GEGY(0.99)AKPNEGAIVEVALEGY(0.0)Y(0.0)K	K:SILAC 2 (Arg 0-10Da Lys 0-8Da)-heavy,y:Biotin Tyramide Labeling	52088.9	HUMAN	Q02790	7.61	2.08697	17.66	2.42339	NA	NA	2	122.1	Peptidyl-prolyl cis-trans isomerase FKBP4	FALSE	NA	TRUE	NA	TRUE					0
ATPAF2	Q8N5M1	Y103y	Q8N5M1_Y103y _1_1_103_103	F20151103_SF_Prep4_tripleQuench_4mg_AntiBiotin_IP_Rep03_151104112150.55413.55413.3	26.37	26.37	1.395	2	1	1	0	934.098	Hydrogen	103	(K)	yYTMHLTTLCNTSLDNPTQR	(N)	Y(0.99)Y(0.0)TMHLTTLCNTSLDNPTQR	C:Carbamidomethylation,RSILAC 2 (Arg 0-10Da Lys 0-8Da)-heavy,y:Biotin Tyramide Labeling	33000	HUMAN	Q8N5M1	25.21	4.87303	24.97	7.79668	26.37	3.50799	3	123.1	ATP synthase mitochondrial F1 complex assembly factor 2	TRUE	TRUE	TRUE	NA	TRUE					0
ATPAF2	Q8N5M1	Y142y	Q8N5M1_Y142y _1_1_142_142	F20151103_SF_Prep4_tripleQuench_4mg_AntiBiotin_IP_Rep01.58586.58586.2	13.33	13.33	99	1	1	1	0	837.879	Hydrogen	134	(K)	FLDTDTICyR	(V)	FLDTDTICY(1.0)R	C:Carbamidomethylation,RSILAC 2 (Arg 0-10Da Lys 0-8Da)-heavy,y:Biotin Tyramide Labeling	33000	HUMAN	Q8N5M1	13.33	4.0775	8.42	4.93319	13.08	NA	3	123.1	ATP synthase mitochondrial F1 complex assembly factor 2	TRUE	TRUE	TRUE	NA	TRUE					0
KIAA0391	O15091	Y79y	O15091_Y79y _1_1_79_79	F20151103_SF_Prep4_tripleQuench_4mg_AntiBiotin_IP_Rep01.72495.72495.3	15.01	15.01	99	1	1	1	0	668.682	Hydrogen	77	(K)	QVySVPHFFLAGAAK	(E)	QVY(1.0)SVPHFFLAGAAK	K:SILAC 2 (Arg 0-10Da Lys 0-8Da)-heavy,y:Biotin Tyramide Labeling	68055.8	HUMAN	O15091|O15091-2	15.01	5.72442	14.14	6.31784	8.14	6.94203	3	124.1	Mitochondrial ribonuclease P protein 3	TRUE	TRUE	TRUE	FALSE	TRUE					0
KIAA0391	O15091	Y383y	O15091_Y383y _1_1_383_383	F20151103_SF_Prep4_tripleQuench_4mg_AntiBiotin_IP_Rep01.34639.34639.4	12.27	11.59	99	1	1	1	0	514.51	Hydrogen	372	(K)	IMRDVIDGGDQyRK	(T)	IMRDVIDGGDQY(1.0)RK	R:SILAC 2 (Arg 0-10Da Lys 0-8Da)-heavy,KSILAC 2 (Arg 0-10Da Lys 0-8Da)-heavy,y:Biotin Tyramide Labeling	68055.8	HUMAN	O15091|O15091-2|O15091-4	12.27	6.54855	NA	NA	11.51	5.87154	2	124.1	Mitochondrial ribonuclease P protein 3	TRUE	TRUE	TRUE	FALSE	TRUE					0
MTHFD1L	Q6UB35	Y829y	Q6UB35_Y829y _1_1_829_829	F20151103_SF_Prep4_tripleQuench_4mg_AntiBiotin_IP_Rep03_151104112150.48133.48273.4	19.63	15.48	99	1	1	1	0	590.033	Hydrogen	819	(K)	RAGAFDAVPCyHWSVGGK	(G)	RAGAFDAVPCY(1.0)HWSVGGK	R:SILAC 2 (Arg 0-10Da Lys 0-8Da)-heavy,CCarbamidomethylation,KSILAC 2 (Arg 0-10Da Lys 0-8Da)-heavy,y:Biotin Tyramide Labeling	106701	HUMAN	Q6UB35	16.07	5.47458	19.19	1.17183	19.63	4.3358	3	125.1	Monofunctional C1-tetrahydrofolate synthase, mitochondrial	TRUE	TRUE	TRUE	FALSE	TRUE					0
MTHFD1L	Q6UB35	Y895y	Q6UB35_Y895y _1_1_895_895	F20151103_SF_Prep4_tripleQuench_4mg_AntiBiotin_IP_Rep01.64897.64897.3	11.67	8.26	99	1	1	1	0	831.074	Hydrogen	892	(K)	IDRyTQQGFGNLPICMAK	(T)	IDRY(1.0)TQQGFGNLPICMAK	R:SILAC 2 (Arg 0-10Da Lys 0-8Da)-heavy,CCarbamidomethylation,KSILAC 2 (Arg 0-10Da Lys 0-8Da)-heavy,y:Biotin Tyramide Labeling	106701	HUMAN	Q6UB35	11.67	2.75956	9.76	2.80219	7.56	1.71965	3	125.1	Monofunctional C1-tetrahydrofolate synthase, mitochondrial	TRUE	TRUE	TRUE	FALSE	TRUE					0
DAP3	P51398	Y111y	P51398_Y111y _1_1_111_111	F20151103_SF_Prep4_tripleQuench_4mg_AntiBiotin_IP_Rep01.60900.60900.3	14.78	11.68	99	1	1	1	0	567.996	Hydrogen	103	(R)	KPALELLHyLK	(N)	KPALELLHY(1.0)LK	K:SILAC 2 (Arg 0-10Da Lys 0-8Da)-heavy,y:Biotin Tyramide Labeling	45907.9	HUMAN	P51398|P51398-3|P51398-2	14.78	3.56123	8.82	NA	NA	NA	2	126.1	28S ribosomal protein S29, mitochondrial	TRUE	TRUE	TRUE	FALSE	TRUE					0
DAP3	P51398	Y119y	P51398_Y119y _1_1_119_119	F20151103_SF_Prep4_tripleQuench_4mg_AntiBiotin_IP_Rep01.55336.55336.3	10.63	7.94	99	1	1	1	0	504.252	Hydrogen	114	(K)	NTSFAyPAIR	(Y)	NTSFAY(1.0)PAIR	R:SILAC 2 (Arg 0-10Da Lys 0-8Da)-heavy,y:Biotin Tyramide Labeling	45907.9	HUMAN	P51398|P51398-3|P51398-2	10.63	5.86855	9.57	4.97665	8.91	4.76413	3	126.1	28S ribosomal protein S29, mitochondrial	TRUE	TRUE	TRUE	FALSE	TRUE					0
DAP3	P51398	Y173y	P51398_Y173y _1_1_173_173	F20151103_SF_Prep4_tripleQuench_4mg_AntiBiotin_IP_Rep02_151103181322.41738.41738.2	8.12	7.64	99	1	1	1	0	718.851	Hydrogen	167	(R)	DLLQSSyNK	(Q)	DLLQSSY(1.0)NK	K:SILAC 2 (Arg 0-10Da Lys 0-8Da)-heavy,y:Biotin Tyramide Labeling	45907.9	HUMAN	P51398|P51398-3|P51398-2	6.96	0.78409	8.12	0.31871	NA	NA	2	126.1	28S ribosomal protein S29, mitochondrial	TRUE	TRUE	TRUE	FALSE	TRUE					0
TBRG4	Q969Z0	Y67y	Q969Z0_Y67y _1_1_67_67	F20151103_SF_Prep4_tripleQuench_4mg_AntiBiotin_IP_Rep03_151104112150.22502.22656.3	13.93	12.13	99	1	1	1	0	524.934	Hydrogen	61	(K)	ERASTPyIEK	(Q)	ERASTPY(1.0)IEK	R:SILAC 2 (Arg 0-10Da Lys 0-8Da)-heavy,KSILAC 2 (Arg 0-10Da Lys 0-8Da)-heavy,y:Biotin Tyramide Labeling	71193.2	HUMAN	Q969Z0|Q969Z0-2	9.17	2.92667	10.69	6.38496	13.93	1.38039	3	127.1	Protein TBRG4	TRUE	TRUE	TRUE	FALSE	TRUE					0
TBRG4	Q969Z0	Y281y	Q969Z0_Y281y _1_1_281_281	F20151103_SF_Prep4_tripleQuench_4mg_AntiBiotin_IP_Rep02_151103181322.33290.33290.2	9.21	6.38	99	1	1	1	0	714.384	Hydrogen	278	(R)	AISyHLVQK	(P)	AISY(1.0)HLVQK	K:SILAC 2 (Arg 0-10Da Lys 0-8Da)-heavy,y:Biotin Tyramide Labeling	71193.2	HUMAN	Q969Z0	6.92	8.03245	9.21	5.72396	7.03	NA	3	127.1	Protein TBRG4	TRUE	TRUE	TRUE	FALSE	TRUE					0
CS	O75390	Y185y	O75390_Y185y _1_1_185_185	F20151103_SF_Prep4_tripleQuench_4mg_AntiBiotin_IP_Rep03_151104112150.23894.24178.2	10.81	10.81	99	1	1	1	0	618.807	Hydrogen	184	(R)	AyAQGISR	(T)	AY(1.0)AQGISR	R:SILAC 2 (Arg 0-10Da Lys 0-8Da)-heavy,y:Biotin Tyramide Labeling	51939.7	HUMAN	O75390|B4DJV2	9.26	7.05382	9.58	6.95288	10.81	5.23859	3	128.1	Citrate synthase, mitochondrial	TRUE	TRUE	TRUE	FALSE	TRUE					0
CS	O75390	Y331y	O75390_Y331y _1_1_331_331	F20151103_SF_Prep4_tripleQuench_4mg_AntiBiotin_IP_Rep02_151103181322.57053.57053.3	16.4	16.05	99	1	1	1	0	663.669	Hydrogen	328	(K)	LRDyIWNTLNSGR	(V)	LRDY(1.0)IWNTLNSGR	R:SILAC 2 (Arg 0-10Da Lys 0-8Da)-heavy,y:Biotin Tyramide Labeling	51939.7	HUMAN	O75390|B4DJV2	11.67	4.47463	16.4	-2.44476	14	5.20139	3	128.1	Citrate synthase, mitochondrial	TRUE	TRUE	TRUE	FALSE	TRUE					0
CS	O75390	Y345y	O75390_Y345y _1_1_345_345	F20151103_SF_Prep4_tripleQuench_4mg_AntiBiotin_IP_Rep03_151104112150.33789.33789.3	11.45	7.5	99	1	1	1	0	513.612	Hydrogen	341	(R)	VVPGyGHAVLR	(K)	VVPGY(1.0)GHAVLR	R:SILAC 2 (Arg 0-10Da Lys 0-8Da)-heavy,y:Biotin Tyramide Labeling	51939.7	HUMAN	O75390|B4DJV2	9.01	6.24283	10.69	6.40959	11.45	6.0245	3	128.1	Citrate synthase, mitochondrial	TRUE	TRUE	TRUE	FALSE	TRUE					0
CS	O75390	Y381y	O75390_Y381y _1_1_381_381	F20151103_SF_Prep4_tripleQuench_4mg_AntiBiotin_IP_Rep03_151104112150.45973.46742.2	11.8	7.37	99	1	1	1	0	602.339	Hydrogen	376	(K)	LVAQLyK	(I)	LVAQLY(1.0)K	K:SILAC 2 (Arg 0-10Da Lys 0-8Da)-heavy,y:Biotin Tyramide Labeling	51939.7	HUMAN	O75390|B4DJV2	9.29	5.89915	7.9	5.23433	11.8	4.87251	3	128.1	Citrate synthase, mitochondrial	TRUE	TRUE	TRUE	FALSE	TRUE					0
MRPS10	P82664	Y93y	P82664_Y93y _1_1_93_93	F20151103_SF_Prep4_tripleQuench_4mg_AntiBiotin_IP_Rep01.88010.88147.2	21.74	21.74	3.751	2	1	1	0	1015.02	Hydrogen	86	(K)	AVLDSYEyFAVLAAK	(E)	AVLDSY(0.0)EY(0.99)FAVLAAK	K:SILAC 2 (Arg 0-10Da Lys 0-8Da)-heavy,y:Biotin Tyramide Labeling	23113.2	HUMAN	P82664	21.74	5.79659	19.13	4.0206	19.33	2.57637	3	129.1	28S ribosomal protein S10, mitochondrial	TRUE	TRUE	TRUE	FALSE	TRUE					0
MRPS10	P82664	Y127y	P82664_Y127y _1_1_127_127	F20151103_SF_Prep4_tripleQuench_4mg_AntiBiotin_IP_Rep02_151103181322.63955.64094.3	11.56	9.17	99	1	1	1	0	573.313	Hydrogen	118	(R)	FTLLQSVHIyK	(K)	FTLLQSVHIY(1.0)K	K:SILAC 2 (Arg 0-10Da Lys 0-8Da)-heavy,y:Biotin Tyramide Labeling	23113.2	HUMAN	P82664	7.3	7.10542	11.56	4.51329	8.95	4.68093	3	129.1	28S ribosomal protein S10, mitochondrial	TRUE	TRUE	TRUE	FALSE	TRUE					0
ADCK3	Q8NI60	Y330y	Q8NI60_Y330y _1_1_330_330	F20151103_SF_Prep4_tripleQuench_4mg_AntiBiotin_IP_Rep02_151103181322.64646.64646.4	17.49	14.31	99	1	1	1	0	759.889	Hydrogen	326	(R)	DKLEyFEERPFAAASIGQVHLAR	(M)	DKLEY(1.0)FEERPFAAASIGQVHLAR	K:SILAC 2 (Arg 0-10Da Lys 0-8Da)-heavy,RSILAC 2 (Arg 0-10Da Lys 0-8Da)-heavy,y:Biotin Tyramide Labeling	72462.4	HUMAN	Q8NI60|Q8NI60-3|Q8NI60-4	14.35	NA	17.49	0.24707	9.04	3.09545	3	130.1	Chaperone activity of bc1 complex-like, mitochondrial	TRUE	TRUE	TRUE	FALSE	TRUE		TRANSMEM 214 230 Helical. {ECO:0000255, ECO:0000305|PubMed:25216398}.		TRANSMEM 214 230 Helical. {ECO:0000255, ECO:0000305|PubMed:25216398}.	0
ADCK3	Q8NI60	Y550y	Q8NI60_Y550y _1_1_550_550	F20151103_SF_Prep4_tripleQuench_4mg_AntiBiotin_IP_Rep01.54626.54767.2	13.35	6.05	99	1	1	1	0	663.34	Hydrogen	546	(K)	FLTGyEVK	(V)	FLTGY(1.0)EVK	K:SILAC 2 (Arg 0-10Da Lys 0-8Da)-heavy,y:Biotin Tyramide Labeling	72462.4	HUMAN	Q8NI60|Q8NI60-3|Q8NI60-4|Q8NI60-2	13.35	2.56541	9.14	2.96375	12.75	6.3624	3	130.1	Chaperone activity of bc1 complex-like, mitochondrial	TRUE	TRUE	TRUE	FALSE	TRUE		TRANSMEM 214 230 Helical. {ECO:0000255, ECO:0000305|PubMed:25216398}.		TRANSMEM 214 230 Helical. {ECO:0000255, ECO:0000305|PubMed:25216398}.	0
VWA8	A3KMH1	Y279y	A3KMH1_Y279y _1_1_279_279	F20151103_SF_Prep4_tripleQuench_4mg_AntiBiotin_IP_Rep01.59399.59399.2	13.68	13.68	99	1	1	1	0	867.454	Hydrogen	277	(K)	LLySIGANVSAEK	(V)	LLY(1.0)SIGANVSAEK	K:SILAC 2 (Arg 0-10Da Lys 0-8Da)-heavy,y:Biotin Tyramide Labeling	215848	HUMAN	A3KMH1	13.68	6.3673	12.34	NA	13.51	NA	3	131.1	von Willebrand factor A domain-containing protein 8	TRUE	TRUE	TRUE	FALSE	TRUE					0
VWA8	A3KMH1	Y741y	A3KMH1_Y741y _1_1_741_741	F20151103_SF_Prep4_tripleQuench_4mg_AntiBiotin_IP_Rep02_151103181322.37321.37321.3	10.08	3.3	99	1	1	1	0	613.651	Hydrogen	733	(R)	IGAVSAPIyNAHEK	(M)	IGAVSAPIY(1.0)NAHEK	K:SILAC 2 (Arg 0-10Da Lys 0-8Da)-heavy,y:Biotin Tyramide Labeling	215848	HUMAN	A3KMH1	NA	NA	10.08	6.47516	8.93	5.21551	2	131.1	von Willebrand factor A domain-containing protein 8	TRUE	TRUE	TRUE	FALSE	TRUE					0
VWA8	A3KMH1	Y1597y	A3KMH1_Y1597y _1_1_1597_1597	F20151103_SF_Prep4_tripleQuench_4mg_AntiBiotin_IP_Rep03_151104112150.33333.33333.3	16.07	16.07	99	1	1	1	0	672.332	Hydrogen	1590	(R)	LDAGHTVyQVSQAEK	(D)	LDAGHTVY(1.0)QVSQAEK	K:SILAC 2 (Arg 0-10Da Lys 0-8Da)-heavy,y:Biotin Tyramide Labeling	215848	HUMAN	A3KMH1-3	NA	NA	14.46	4.80699	16.07	5.27406	2	131.1	von Willebrand factor A domain-containing protein 8	TRUE	TRUE	TRUE	FALSE	TRUE					0
COX5B	P10606	Y62y	P10606_Y62y _1_1_62_62	F20151103_SF_Prep4_tripleQuench_4mg_AntiBiotin_IP_Rep01.56090.56090.2	18.68	14.94	99	1	1	1	0	846.459	Hydrogen	57	(K)	KGLDPyNVLAPK	(G)	KGLDPY(1.0)NVLAPK	K:SILAC 2 (Arg 0-10Da Lys 0-8Da)-heavy,y:Biotin Tyramide Labeling	13923.7	HUMAN	P10606	18.68	4.49839	16.68	5.12259	16.52	3.86275	3	132.1	Cytochrome c oxidase subunit 5B, mitochondrial	TRUE	TRUE	TRUE	FALSE	TRUE					0
DDX3X	O00571	Y69y	O00571_Y69y _1_1_69_69	F20151103_SF_Prep4_tripleQuench_4mg_AntiBiotin_IP_Rep01.40609.40609.2	11.01	11.01	99	1	1	1	0	680.798	Hydrogen	67	(K)	DAySSFGSR	(S)	DAY(1.0)SSFGSR	R:SILAC 2 (Arg 0-10Da Lys 0-8Da)-heavy,y:Biotin Tyramide Labeling	73641.5	HUMAN	O00571|O15523|O15523-2|O00571-2|O15523-3	11.01	5.44872	7.55	NA	NA	NA	2	133.1	ATP-dependent RNA helicase DDX3X	FALSE	TRUE	TRUE	NA	TRUE					0
MRPL13	Q9BYD1	Y83y	Q9BYD1_Y83y _1_1_83_83	F20151103_SF_Prep4_tripleQuench_4mg_AntiBiotin_IP_Rep02_151103181322.30871.31016.3	14.2	14.2	6.936	2	1	1	0	600.28	Hydrogen	76	(K)	VYSSHTGyPGGFR	(Q)	VY(0.0)SSHTGY(0.99)PGGFR	R:SILAC 2 (Arg 0-10Da Lys 0-8Da)-heavy,y:Biotin Tyramide Labeling	20748.6	HUMAN	Q9BYD1	11.71	5.38662	14.2	6.56458	7.4	4.62321	3	134.1	39S ribosomal protein L13, mitochondrial	TRUE	TRUE	TRUE	FALSE	TRUE					0
MRPL13	Q9BYD1	Y132y	Q9BYD1_Y132y _1_1_132_132	F20151103_SF_Prep4_tripleQuench_4mg_AntiBiotin_IP_Rep01.90342.91012.3	19.68	19.68	99	1	1	1	0	737.717	Hydrogen	125	(R)	LHLFPDEyIPEDILK	(N)	LHLFPDEY(1.0)IPEDILK	K:SILAC 2 (Arg 0-10Da Lys 0-8Da)-heavy,y:Biotin Tyramide Labeling	20748.6	HUMAN	Q9BYD1	19.68	5.74491	18.26	8.17237	18.61	8.43743	3	134.1	39S ribosomal protein L13, mitochondrial	TRUE	TRUE	TRUE	FALSE	TRUE					0
MRPL13	Q9BYD1	Y158y	Q9BYD1_Y158y _1_1_158_158	F20151103_SF_Prep4_tripleQuench_4mg_AntiBiotin_IP_Rep03_151104112150.50976.51022.3	10.7	10.7	99	1	1	1	0	755.024	Hydrogen	154	(K)	RLDEyTQEEIDAFPR	(L)	RLDEY(1.0)TQEEIDAFPR	R:SILAC 2 (Arg 0-10Da Lys 0-8Da)-heavy,y:Biotin Tyramide Labeling	20748.6	HUMAN	Q9BYD1	NA	NA	6.46	2.8319	10.7	3.48588	2	134.1	39S ribosomal protein L13, mitochondrial	TRUE	TRUE	TRUE	FALSE	TRUE					0
YBX1	P67809	Y145y	P67809_Y145y _1_1_145_145	F20151103_SF_Prep4_tripleQuench_4mg_AntiBiotin_IP_Rep01.14179.14179.3	10.92	8.24	10.476	2	1	1	0	516.243	Hydrogen	138	(K)	YAADRNHyR	(R)	Y(0.0)AADRNHY(0.99)R	R:SILAC 2 (Arg 0-10Da Lys 0-8Da)-heavy,y:Biotin Tyramide Labeling	35923.5	HUMAN	P67809	10.92	-1.75438	8.34	-0.11905	NA	NA	2	135.1	Nuclease-sensitive element-binding protein 1	FALSE	FALSE	FALSE	NA	FALSE					0
YBX1	P67809	Y162y	P67809_Y162y _1_1_162_162	F20151103_SF_Prep4_tripleQuench_4mg_AntiBiotin_IP_Rep02_151103181322.18837.18837.2	12.27	12.27	5.6	2	1	1	0	1029.44	Hydrogen	157	(R)	NYQQNyQNSESGEK	(N)	NY(0.0)QQNY(0.99)QNSESGEK	K:SILAC 2 (Arg 0-10Da Lys 0-8Da)-heavy,y:Biotin Tyramide Labeling	35923.5	HUMAN	P67809	NA	NA	12.27	5.61945	14.7	8.35515	2	135.1	Nuclease-sensitive element-binding protein 1	FALSE	FALSE	FALSE	NA	FALSE					0
YBX1	P67809	Y208y	P67809_Y208y _1_1_208_208	F20151103_SF_Prep4_tripleQuench_4mg_AntiBiotin_IP_Rep02_151103181322.32231.32231.4	23.54	16.92	99	1	1	1	0	904.432	Hydrogen	205	(R)	RPQySNPPVQGEVMEGADNQGAGEQGRPVR	(Q)	RPQY(1.0)SNPPVQGEVMEGADNQGAGEQGRPVR	R:SILAC 2 (Arg 0-10Da Lys 0-8Da)-heavy,y:Biotin Tyramide Labeling	35923.5	HUMAN	P67809	9.79	4.86247	23.54	NA	14.14	NA	3	135.1	Nuclease-sensitive element-binding protein 1	FALSE	FALSE	FALSE	NA	FALSE					0
EEF1A1P5	Q5VTE0	Y85y	Q5VTE0_Y85y _1_1_85_85	F20151103_SF_Prep4_tripleQuench_4mg_AntiBiotin_IP_Rep02_151103181322.51100.51100.3	14.83	14.83	1.286	2	1	1	0	592.633	Hydrogen	85	(K)	yYVTIIDAPGHR	(D)	Y(0.99)Y(0.0)VTIIDAPGHR	R:SILAC 2 (Arg 0-10Da Lys 0-8Da)-heavy,y:Biotin Tyramide Labeling	50526.4	HUMAN	P68104|Q5VTE0	9.65	1.99176	14.83	1.12471	5.63	1.90673	3	136.1	Putative elongation factor 1-alpha-like 3	FALSE	FALSE	NA	NA	FALSE					NA
EEF1A1P5	Q5VTE0	Y141y	Q5VTE0_Y141y _1_1_141_141	F20151103_SF_Prep4_tripleQuench_4mg_AntiBiotin_IP_Rep02_151103181322.56570.57278.3	15.64	15.64	99	1	1	1	0	561.973	Hydrogen	135	(R)	EHALLAyTLGVK	(Q)	EHALLAY(1.0)TLGVK	K:SILAC 2 (Arg 0-10Da Lys 0-8Da)-heavy,y:Biotin Tyramide Labeling	50526.4	HUMAN	Q05639|P68104|Q5VTE0	10.41	2.45201	15.64	6.39422	11.97	5.63652	3	136.1	Putative elongation factor 1-alpha-like 3	FALSE	FALSE	NA	NA	FALSE					NA
EEF1A1P5	Q5VTE0	Y254y	Q5VTE0_Y254y _1_1_254_254	F20151103_SF_Prep4_tripleQuench_4mg_AntiBiotin_IP_Rep01.64235.64377.3	9.4	9.4	99	1	1	1	0	574.325	Hydrogen	245	(K)	PLRLPLQDVyK	(I)	PLRLPLQDVY(1.0)K	R:SILAC 2 (Arg 0-10Da Lys 0-8Da)-heavy,KSILAC 2 (Arg 0-10Da Lys 0-8Da)-heavy,y:Biotin Tyramide Labeling	50526.4	HUMAN	Q05639|P68104|Q5VTE0	9.4	6.04566	4.83	5.14779	7.89	2.63743	3	136.1	Putative elongation factor 1-alpha-like 3	FALSE	FALSE	NA	NA	FALSE					NA
AARS2	Q5JTZ9	Y565y	Q5JTZ9_Y565y _1_1_565_565	F20151103_SF_Prep4_tripleQuench_4mg_AntiBiotin_IP_Rep03_151104112150.30135.30135.3	14.91	11.08	99	1	1	1	0	638.95	Hydrogen	562	(R)	TNFyAEQGGQASDR	(G)	TNFY(1.0)AEQGGQASDR	R:SILAC 2 (Arg 0-10Da Lys 0-8Da)-heavy,y:Biotin Tyramide Labeling	108365	HUMAN	Q5JTZ9	8.76	5.66687	10.2	NA	14.91	4.58266	3	137.1	Alanine--tRNA ligase, mitochondrial	TRUE	TRUE	TRUE	FALSE	TRUE					0
AARS2	Q5JTZ9	Y577y	Q5JTZ9_Y577y _1_1_577_577	F20151103_SF_Prep4_tripleQuench_4mg_AntiBiotin_IP_Rep03_151104112150.40367.40367.3	18.45	10.75	12.238	2	1	1	0	838.397	Hydrogen	562	(R)	TNFYAEQGGQASDRGyLVR	(A)	TNFY(0.0)AEQGGQASDRGY(0.99)LVR	R:SILAC 2 (Arg 0-10Da Lys 0-8Da)-heavy,y:Biotin Tyramide Labeling	108365	HUMAN	Q5JTZ9	16.53	4.11436	16.26	4.70224	18.45	5.11356	3	137.1	Alanine--tRNA ligase, mitochondrial	TRUE	TRUE	TRUE	FALSE	TRUE					0
AARS2	Q5JTZ9	Y717y	Q5JTZ9_Y717y _1_1_717_717	F20151103_SF_Prep4_tripleQuench_4mg_AntiBiotin_IP_Rep02_151103181322.49884.49884.2	15.18	10.27	99	1	1	1	0	830.901	Hydrogen	712	(R)	SLDEVyPDPVR	(V)	SLDEVY(1.0)PDPVR	R:SILAC 2 (Arg 0-10Da Lys 0-8Da)-heavy,y:Biotin Tyramide Labeling	108365	HUMAN	Q5JTZ9	13.02	5.18953	15.18	4.76112	12.72	3.47007	3	137.1	Alanine--tRNA ligase, mitochondrial	TRUE	TRUE	TRUE	FALSE	TRUE					0
SLC25A13	Q9UJS0-2	Y372y	Q9UJS0-2_Y372y _1_1_372_372	F20151103_SF_Prep4_tripleQuench_4mg_AntiBiotin_IP_Rep02_151103181322.64276.64276.2	13.34	13.34	99	1	1	1	0	844.4	Hydrogen	362	(R)	STGSFVGELMyK	(N)	STGSFVGELMY(1.0)K	K:SILAC 2 (Arg 0-10Da Lys 0-8Da)-heavy,y:Biotin Tyramide Labeling	74701.7	HUMAN	Q9UJS0-2	8.35	NA	13.34	2.94692	NA	NA	2	138.1	Isoform 2 of Calcium-binding mitochondrial carrier protein Aralar2	FALSE	NA	TRUE	NA	TRUE					0
SLC25A13	Q9UJS0-2	Y385y	Q9UJS0-2_Y385y _1_1_385_385	F20151103_SF_Prep4_tripleQuench_4mg_AntiBiotin_IP_Rep02_151103181322.68803.68934.3	19.6	19.6	15.2	2	1	1	0	634.328	Hydrogen	382	(K)	VLRyEGFFGLYR	(G)	VLRY(0.99)EGFFGLY(0.0)R	R:SILAC 2 (Arg 0-10Da Lys 0-8Da)-heavy,y:Biotin Tyramide Labeling	74701.7	HUMAN	O75746|Q9UJS0-2|O75746-2	15	6.4505	19.6	5.06426	13.87	5.15165	3	138.1	Isoform 2 of Calcium-binding mitochondrial carrier protein Aralar2	FALSE	NA	TRUE	NA	TRUE					0
NDUFS6	O75380	Y46y	O75380_Y46y _1_1_46_46	F20151103_SF_Prep4_tripleQuench_4mg_AntiBiotin_IP_Rep03_151104112150.16082.16206.3	10.29	11.25	99	1	1	1	0	544.592	Hydrogen	39	(K)	VTHTGQVyDDK	(D)	VTHTGQVY(1.0)DDK	K:SILAC 2 (Arg 0-10Da Lys 0-8Da)-heavy,y:Biotin Tyramide Labeling	14053.7	HUMAN	D6RBT3|O75380	8.93	7.62371	8.87	NA	10.29	5.40934	3	139.1	NADH dehydrogenase [ubiquinone] iron-sulfur protein 6, mitochondrial	TRUE	TRUE	TRUE	FALSE	TRUE					0
NDUFS6	O75380	Y51y	O75380_Y51y _1_1_51_51	F20151103_SF_Prep4_tripleQuench_4mg_AntiBiotin_IP_Rep03_151104112150.16378.16378.4	11.06	12.63	7.749	2	1	1	0	561.273	Hydrogen	39	(K)	VTHTGQVYDDKDyRR	(I)	VTHTGQVY(0.0)DDKDY(0.99)RR	K:SILAC 2 (Arg 0-10Da Lys 0-8Da)-heavy,RSILAC 2 (Arg 0-10Da Lys 0-8Da)-heavy,y:Biotin Tyramide Labeling	14053.7	HUMAN	D6RBT3|O75380	4.76	NA	NA	NA	11.06	NA	2	139.1	NADH dehydrogenase [ubiquinone] iron-sulfur protein 6, mitochondrial	TRUE	TRUE	TRUE	FALSE	TRUE					0
NDUFS6	O75380	Y114y	O75380_Y114y _1_1_114_114	F20151103_SF_Prep4_tripleQuench_4mg_AntiBiotin_IP_Rep01.53293.53293.2	18.49	18.49	99	1	1	1	0	895.888	Hydrogen	109	(K)	TGTCGyCGLQFR	(Q)	TGTCGY(1.0)CGLQFR	C:Carbamidomethylation,RSILAC 2 (Arg 0-10Da Lys 0-8Da)-heavy,y:Biotin Tyramide Labeling	14053.7	HUMAN	O75380	18.49	6.35594	16.22	6.18156	11.67	5.02442	3	139.1	NADH dehydrogenase [ubiquinone] iron-sulfur protein 6, mitochondrial	TRUE	TRUE	TRUE	FALSE	TRUE					0
ATPIF1	Q9UII2	Y58y	Q9UII2_Y58y _1_1_58_58	F20151103_SF_Prep4_tripleQuench_4mg_AntiBiotin_IP_Rep01.33140.33557.3	16.67	9.51	99	1	1	1	0	635.302	Hydrogen	50	(K)	REQAEEERyFR	(A)	REQAEEERY(1.0)FR	R:SILAC 2 (Arg 0-10Da Lys 0-8Da)-heavy,y:Biotin Tyramide Labeling	12248.6	HUMAN	Q9UII2|Q9UII2-2|Q9UII2-3	16.67	4.54086	14.52	6.76834	15.77	5.24893	3	140.1	ATPase inhibitor, mitochondrial	TRUE	TRUE	TRUE	FALSE	TRUE					0
SUPV3L1	Q8IYB8	Y113y	Q8IYB8_Y113y _1_1_113_113	F20151103_SF_Prep4_tripleQuench_4mg_AntiBiotin_IP_Rep02_151103181322.43098.43098.2	16.27	8.9	99	1	1	1	0	711.342	Hydrogen	109	(K)	LGADyGLDAR	(L)	LGADY(1.0)GLDAR	R:SILAC 2 (Arg 0-10Da Lys 0-8Da)-heavy,y:Biotin Tyramide Labeling	88845.5	HUMAN	Q8IYB8	13.54	1.28203	16.27	1.53172	NA	NA	2	141.1	ATP-dependent RNA helicase SUPV3L1, mitochondrial	TRUE	TRUE	TRUE	FALSE	TRUE					0
SUPV3L1	Q8IYB8	Y215y	Q8IYB8_Y215y _1_1_215_215	F20151103_SF_Prep4_tripleQuench_4mg_AntiBiotin_IP_Rep02_151103181322.16337.16337.2	14.4	14.56	99	1	1	1	0	615.315	Hydrogen	214	(K)	TyHAIQK	(Y)	TY(1.0)HAIQK	K:SILAC 2 (Arg 0-10Da Lys 0-8Da)-heavy,y:Biotin Tyramide Labeling	88845.5	HUMAN	Q8IYB8	5.87	NA	14.4	4.93361	8.2	4.48624	3	141.1	ATP-dependent RNA helicase SUPV3L1, mitochondrial	TRUE	TRUE	TRUE	FALSE	TRUE					0
HADHB	P55084	Y331y	P55084_Y331y _1_1_331_331	F20151103_SF_Prep4_tripleQuench_4mg_AntiBiotin_IP_Rep02_151103181322.29183.29183.2	14.39	9.59	99	1	1	1	0	678.364	Hydrogen	326	(K)	ALAMGyKPK	(A)	ALAMGY(1.0)KPK	K:SILAC 2 (Arg 0-10Da Lys 0-8Da)-heavy,y:Biotin Tyramide Labeling	51578.8	HUMAN	P55084|B5MD38|P55084-2	9.53	2.1828	14.39	2.52652	10.6	4.84262	3	142.1	Trifunctional enzyme subunit beta, mitochondrial	TRUE	TRUE	TRUE	NA	TRUE					0
HADHB	P55084	Y402y	P55084_Y402y _1_1_402_402	F20151103_SF_Prep4_tripleQuench_4mg_AntiBiotin_IP_Rep01.79917.79917.3	12.06	12.06	99	1	1	1	0	688.616	Hydrogen	392	(K)	AMDSDWFAENyMGR	(K)	AMDSDWFAENY(1.0)MGR	R:SILAC 2 (Arg 0-10Da Lys 0-8Da)-heavy,y:Biotin Tyramide Labeling	51578.8	HUMAN	P55084|F5GZQ3|P55084-2|B5MD38	12.06	7.14412	9.9	2.89262	10.95	NA	3	142.1	Trifunctional enzyme subunit beta, mitochondrial	TRUE	TRUE	TRUE	NA	TRUE					0
MRPL55	Q7Z7F7-2	Y142y	Q7Z7F7-2_Y142y _1_1_142_142	F20151103_SF_Prep4_tripleQuench_4mg_AntiBiotin_IP_Rep01.44866.44866.3	28.18	23.85	99	1	1	1	0	757.024	Hydrogen	140	(R)	KEyEQELSDDLHVER	(Y)	KEY(1.0)EQELSDDLHVER	K:SILAC 2 (Arg 0-10Da Lys 0-8Da)-heavy,RSILAC 2 (Arg 0-10Da Lys 0-8Da)-heavy,y:Biotin Tyramide Labeling	19016.4	HUMAN	Q7Z7F7|Q7Z7F7-2|X6R631	28.18	6.33463	21.98	8.96182	24.93	6.34872	3	143.1	Isoform 2 of 39S ribosomal protein L55, mitochondrial	TRUE	NA	TRUE	FALSE	TRUE					0
PTCD3	Q96EY7	Y124y	Q96EY7_Y124y _1_1_124_124	F20151103_SF_Prep4_tripleQuench_4mg_AntiBiotin_IP_Rep01.55736.55877.2	12.86	8.59	99	1	1	1	0	675.854	Hydrogen	119	(K)	FIINSyPK	(Y)	FIINSY(1.0)PK	K:SILAC 2 (Arg 0-10Da Lys 0-8Da)-heavy,y:Biotin Tyramide Labeling	79232.9	HUMAN	Q96EY7	12.86	6.34081	9.52	6.47319	10.18	5.44681	3	144.1	Pentatricopeptide repeat domain-containing protein 3, mitochondrial	TRUE	TRUE	TRUE	FALSE	TRUE					0
PTCD3	Q96EY7	Y144y	Q96EY7_Y144y _1_1_144_144	F20151103_SF_Prep4_tripleQuench_4mg_AntiBiotin_IP_Rep02_151103181322.83904.84447.3	23.23	17.69	99	1	1	1	0	932.783	Hydrogen	131	(K)	DIAEPHIPCLMPEyFEPQIK	(D)	DIAEPHIPCLMPEY(1.0)FEPQIK	C:Carbamidomethylation,KSILAC 2 (Arg 0-10Da Lys 0-8Da)-heavy,y:Biotin Tyramide Labeling	79232.9	HUMAN	Q96EY7	22.27	4.24443	23.23	5.33298	21.76	4.41311	3	144.1	Pentatricopeptide repeat domain-containing protein 3, mitochondrial	TRUE	TRUE	TRUE	FALSE	TRUE					0
PTCD3	Q96EY7	Y559y	Q96EY7_Y559y _1_1_559_559	F20151103_SF_Prep4_tripleQuench_4mg_AntiBiotin_IP_Rep02_151103181322.27585.27585.2	10.59	10.42	99	1	1	1	0	711.341	Hydrogen	557	(K)	SAyESQPIR	(Q)	SAY(1.0)ESQPIR	R:SILAC 2 (Arg 0-10Da Lys 0-8Da)-heavy,y:Biotin Tyramide Labeling	79232.9	HUMAN	Q96EY7|Q96EY7-2	6.73	0.32746	10.59	0.08745	NA	NA	2	144.1	Pentatricopeptide repeat domain-containing protein 3, mitochondrial	TRUE	TRUE	TRUE	FALSE	TRUE					0
MRPL37	S4R369	Y99y	S4R369_Y99y _1_1_99_99	F20151103_SF_Prep4_tripleQuench_4mg_AntiBiotin_IP_Rep02_151103181322.26995.26995.4	15.36	15.36	99	1	1	1	0	422.469	Hydrogen	90	(R)	SPPLHEHPLyK	(D)	SPPLHEHPLY(1.0)K	K:SILAC 2 (Arg 0-10Da Lys 0-8Da)-heavy,y:Biotin Tyramide Labeling	55693.3	HUMAN	Q9BZE1|S4R369	12.95	6.28145	15.36	5.12083	10.92	8.15683	3	145.1	39S ribosomal protein L37, mitochondrial	TRUE	TRUE	TRUE	FALSE	TRUE					0
MRPL37	S4R369	Y105y	S4R369_Y105y _1_1_105_105	F20151103_SF_Prep4_tripleQuench_4mg_AntiBiotin_IP_Rep03_151104112150.30947.30947.3	11.28	11.67	99	1	1	1	0	573.258	Hydrogen	101	(K)	DQACyIFHHR	(C)	DQACY(1.0)IFHHR	C:Carbamidomethylation,RSILAC 2 (Arg 0-10Da Lys 0-8Da)-heavy,y:Biotin Tyramide Labeling	55693.3	HUMAN	S4R369|Q9BZE1	10.8	6.8219	8.86	4.94581	11.28	5.47563	3	145.1	39S ribosomal protein L37, mitochondrial	TRUE	TRUE	TRUE	FALSE	TRUE					0
MRPL37	S4R369	Y329y	S4R369_Y329y _1_1_329_329	F20151103_SF_Prep4_tripleQuench_4mg_AntiBiotin_IP_Rep02_151103181322.34729.34729.2	8.79	6.76	99	1	1	1	0	631.822	Hydrogen	327	(R)	LLyGNDAK	(V)	LLY(1.0)GNDAK	K:SILAC 2 (Arg 0-10Da Lys 0-8Da)-heavy,y:Biotin Tyramide Labeling	55693.3	HUMAN	S4R369	NA	NA	8.79	6.10663	5.21	4.8334	2	145.1	39S ribosomal protein L37, mitochondrial	TRUE	TRUE	TRUE	FALSE	TRUE					0
CRAT	P43155	Y107y	P43155_Y107y _1_1_107_107	F20151103_SF_Prep4_tripleQuench_4mg_AntiBiotin_IP_Rep01.42577.43265.2	12.71	10.27	2.672	2	1	1	0	643.319	Hydrogen	105	(K)	TAyLQYR	(Q)	TAY(0.99)LQY(0.0)R	R:SILAC 2 (Arg 0-10Da Lys 0-8Da)-heavy,y:Biotin Tyramide Labeling	71312.8	HUMAN	P43155|P43155-2|P43155-3	12.71	2.87551	11.27	3.60037	12.09	3.06318	3	146.1	Carnitine O-acetyltransferase	FALSE	TRUE	TRUE	FALSE	TRUE					0
CRAT	P43155	Y300y	P43155_Y300y _1_1_300_300	F20151103_SF_Prep4_tripleQuench_4mg_AntiBiotin_IP_Rep03_151104112150.25715.25715.2	9.31	7.15	99	1	1	1	0	619.791	Hydrogen	295	(R)	VSEDVyR	(S)	VSEDVY(1.0)R	R:SILAC 2 (Arg 0-10Da Lys 0-8Da)-heavy,y:Biotin Tyramide Labeling	71312.8	HUMAN	P43155|P43155-2	6.29	3.034	4.97	2.43248	9.31	1.72521	3	146.1	Carnitine O-acetyltransferase	FALSE	TRUE	TRUE	FALSE	TRUE					0
CRAT	P43155	Y452y	P43155_Y452y _1_1_452_452	F20151103_SF_Prep4_tripleQuench_4mg_AntiBiotin_IP_Rep02_151103181322.42131.42131.3	10.74	10.74	10.745	2	1	1	0	687.654	Hydrogen	444	(R)	IYGQACATyESASLR	(M)	IY(0.0)GQACATY(0.99)ESASLR	C:Carbamidomethylation,RSILAC 2 (Arg 0-10Da Lys 0-8Da)-heavy,y:Biotin Tyramide Labeling	71312.8	HUMAN	P43155|P43155-2|P43155-3	8.65	5.45572	10.74	1.55264	NA	NA	2	146.1	Carnitine O-acetyltransferase	FALSE	TRUE	TRUE	FALSE	TRUE					0
CRAT	P43155	Y606y	P43155_Y606y _1_1_606_606	F20151103_SF_Prep4_tripleQuench_4mg_AntiBiotin_IP_Rep03_151104112150.23154.23154.3	9.16	4.46	99	1	1	1	0	414.885	Hydrogen	603	(R)	LAHyLEK	(A)	LAHY(1.0)LEK	K:SILAC 2 (Arg 0-10Da Lys 0-8Da)-heavy,y:Biotin Tyramide Labeling	71312.8	HUMAN	P43155|P43155-2	7.99	2.55975	4.94	2.47579	9.16	1.37533	3	146.1	Carnitine O-acetyltransferase	FALSE	TRUE	TRUE	FALSE	TRUE					0
MRPL15	Q9P015	Y75y	Q9P015_Y75y _1_1_75_75	F20151103_SF_Prep4_tripleQuench_4mg_AntiBiotin_IP_Rep03_151104112150.67329.67329.2	15.97	12.45	99	1	1	1	0	928.452	Hydrogen	65	(R)	LGFEGGQTPFyIR	(I)	LGFEGGQTPFY(1.0)IR	R:SILAC 2 (Arg 0-10Da Lys 0-8Da)-heavy,y:Biotin Tyramide Labeling	33590.3	HUMAN	Q9P015	13.83	4.82831	7.21	4.91613	15.97	NA	3	147.1	39S ribosomal protein L15, mitochondrial	TRUE	TRUE	TRUE	FALSE	TRUE					0
MRPL15	Q9P015	Y81y	Q9P015_Y81y _1_1_81_81	F20151103_SF_Prep4_tripleQuench_4mg_AntiBiotin_IP_Rep02_151103181322.34673.34673.2	12.88	12.88	99	1	1	1	0	792.852	Hydrogen	81	(K)	yGFNEGHSFR	(R)	Y(1.0)GFNEGHSFR	R:SILAC 2 (Arg 0-10Da Lys 0-8Da)-heavy,y:Biotin Tyramide Labeling	33590.3	HUMAN	Q9P015	NA	NA	12.88	10.6222	8.63	10.5772	2	147.1	39S ribosomal protein L15, mitochondrial	TRUE	TRUE	TRUE	FALSE	TRUE					0
NDUFB4	O95168	Y51y	O95168_Y51y _1_1_51_51	F20151103_SF_Prep4_tripleQuench_4mg_AntiBiotin_IP_Rep03_151104112150.41503.41503.3	10.4	7.04	10.4	2	1	1	0	654.654	Hydrogen	46	(R)	EYLLQyNDPNRR	(G)	EY(0.0)LLQY(0.99)NDPNRR	R:SILAC 2 (Arg 0-10Da Lys 0-8Da)-heavy,y:Biotin Tyramide Labeling	15265.4	HUMAN	O95168|O95168-2	6.59	2.3311	5.14	2.27174	10.4	1.17981	3	148.1	NADH dehydrogenase [ubiquinone] 1 beta subcomplex subunit 4	TRUE	TRUE	TRUE	NA	TRUE		TRANSMEM 88 105 Helical. {ECO:0000255}.		TRANSMEM 88 105 Helical. {ECO:0000255}.	1
NDUFB4	O95168	Y77y	O95168_Y77y _1_1_77_77	F20151103_SF_Prep4_tripleQuench_4mg_AntiBiotin_IP_Rep03_151104112150.44472.44472.3	11.47	6.48	99	1	1	1	0	642.674	Hydrogen	73	(R)	TINVyPNFRPTPK	(N)	TINVY(1.0)PNFRPTPK	R:SILAC 2 (Arg 0-10Da Lys 0-8Da)-heavy,KSILAC 2 (Arg 0-10Da Lys 0-8Da)-heavy,y:Biotin Tyramide Labeling	15265.4	HUMAN	O95168|O95168-2	10.52	2.30862	7.56	3.0051	11.47	2.77865	3	148.1	NADH dehydrogenase [ubiquinone] 1 beta subcomplex subunit 4	TRUE	TRUE	TRUE	NA	TRUE		TRANSMEM 88 105 Helical. {ECO:0000255}.		TRANSMEM 88 105 Helical. {ECO:0000255}.	1
TAF15	Q92804	Y218y	Q92804_Y218y _1_1_218_218	F20151103_SF_Prep4_tripleQuench_4mg_AntiBiotin_IP_Rep02_151103181322.17696.17696.3	7.35	6.07	99	1	1	1	0	552.925	Hydrogen	211	(K)	NFGGHRDyGPR	(T)	NFGGHRDY(1.0)GPR	R:SILAC 2 (Arg 0-10Da Lys 0-8Da)-heavy,y:Biotin Tyramide Labeling	62057.1	HUMAN	Q92804|Q92804-2	5.28	NA	7.35	2.84606	NA	NA	2	149.1	TATA-binding protein-associated factor 2N	FALSE	FALSE	FALSE	NA	FALSE					0
TAF15	Q92804	Y427y	Q92804_Y427y _1_1_427_427	F20151103_SF_Prep4_tripleQuench_4mg_AntiBiotin_IP_Rep01.19641.19776.2	13.8	13.8	99	1	1	1	0	598.755	Hydrogen	423	(R)	SGGGyGGDR	(S)	SGGGY(1.0)GGDR	R:SILAC 2 (Arg 0-10Da Lys 0-8Da)-heavy,y:Biotin Tyramide Labeling	62057.1	HUMAN	Q92804	13.8	7.54048	10.55	8.69686	NA	NA	2	149.1	TATA-binding protein-associated factor 2N	FALSE	FALSE	FALSE	NA	FALSE					0
MRPS30	Q9NP92	Y231y	Q9NP92_Y231y _1_1_231_231	F20151103_SF_Prep4_tripleQuench_4mg_AntiBiotin_IP_Rep01.37758.37758.3	11.77	6.9	99	1	1	1	0	628.313	Hydrogen	231	(R)	yQIDDKPNNQIR	(I)	Y(1.0)QIDDKPNNQIR	K:SILAC 2 (Arg 0-10Da Lys 0-8Da)-heavy,RSILAC 2 (Arg 0-10Da Lys 0-8Da)-heavy,y:Biotin Tyramide Labeling	50991.4	HUMAN	Q9NP92	11.77	4.41039	6.78	3.29995	9.95	5.44165	3	150.1	28S ribosomal protein S30, mitochondrial	TRUE	TRUE	TRUE	FALSE	TRUE					0
GTPBP6	O43824	Y479y	O43824_Y479y _1_1_479_479	F20151103_SF_Prep4_tripleQuench_4mg_AntiBiotin_IP_Rep01.73608.73608.2	16.74	9.88	99	1	1	1	0	809.93	Hydrogen	470	(R)	LAGAQLSWLyK	(E)	LAGAQLSWLY(1.0)K	K:SILAC 2 (Arg 0-10Da Lys 0-8Da)-heavy,y:Biotin Tyramide Labeling	57224.8	HUMAN	O43824|H0Y2S1	16.74	5.63771	13.2	5.46648	10.96	NA	3	151.1	Putative GTP-binding protein 6	FALSE	NA	FALSE	FALSE	FALSE					0
GTPBP6	O43824	Y507y	O43824_Y507y _1_1_507_507	F20151103_SF_Prep4_tripleQuench_4mg_AntiBiotin_IP_Rep02_151103181322.34702.34842.2	9.6	5.59	99	1	1	1	0	710.874	Hydrogen	500	(R)	VIISNSAyGK	(F)	VIISNSAY(1.0)GK	K:SILAC 2 (Arg 0-10Da Lys 0-8Da)-heavy,y:Biotin Tyramide Labeling	57224.8	HUMAN	O43824|H0Y2S1	8.78	1.98165	9.6	7.4313	6.42	NA	3	151.1	Putative GTP-binding protein 6	FALSE	NA	FALSE	FALSE	FALSE					0
BCKDK	O14874	Y54y	O14874_Y54y _1_1_54_54	F20151103_SF_Prep4_tripleQuench_4mg_AntiBiotin_IP_Rep02_151103181322.48290.48290.3	24.07	22.59	99	1	1	1	0	878.77	Hydrogen	49	(K)	TVTSFyNQSAIDAAAEKPSVR	(L)	TVTSFY(1.0)NQSAIDAAAEKPSVR	K:SILAC 2 (Arg 0-10Da Lys 0-8Da)-heavy,RSILAC 2 (Arg 0-10Da Lys 0-8Da)-heavy,y:Biotin Tyramide Labeling	46644.9	HUMAN	O14874	18.57	5.73549	24.07	5.28189	15.68	5.67137	3	152.1	[3-methyl-2-oxobutanoate dehydrogenase [lipoamide]] kinase, mitochondrial	TRUE	TRUE	TRUE	FALSE	TRUE					0
BCKDK	O14874	Y77y	O14874_Y77y _1_1_77_77	F20151103_SF_Prep4_tripleQuench_4mg_AntiBiotin_IP_Rep02_151103181322.62732.62869.2	12.56	6.57	99	1	1	1	0	812.9	Hydrogen	70	(R)	LTPTMMLyAGR	(S)	LTPTMMLY(1.0)AGR	R:SILAC 2 (Arg 0-10Da Lys 0-8Da)-heavy,y:Biotin Tyramide Labeling	46644.9	HUMAN	O14874|O14874-3|O14874-2|H3BS02	9.83	3.82595	12.56	2.66683	10.65	3.48015	3	152.1	[3-methyl-2-oxobutanoate dehydrogenase [lipoamide]] kinase, mitochondrial	TRUE	TRUE	TRUE	FALSE	TRUE					0
BCKDK	O14874	Y93y	O14874_Y93y _1_1_93_93	F20151103_SF_Prep4_tripleQuench_4mg_AntiBiotin_IP_Rep02_151103181322.46477.46477.2	7.4	6.95	99	1	1	1	0	758.9	Hydrogen	93	(R)	yLQQELPVR	(I)	Y(1.0)LQQELPVR	R:SILAC 2 (Arg 0-10Da Lys 0-8Da)-heavy,y:Biotin Tyramide Labeling	46644.9	HUMAN	O14874|O14874-3|O14874-2	6.32	1.7898	7.4	NA	6.6	4.96067	3	152.1	[3-methyl-2-oxobutanoate dehydrogenase [lipoamide]] kinase, mitochondrial	TRUE	TRUE	TRUE	FALSE	TRUE					0
NDUFA12	Q9UI09	Y49y	Q9UI09_Y49y _1_1_49_49	F20151103_SF_Prep4_tripleQuench_4mg_AntiBiotin_IP_Rep01.21739.21739.2	8.98	8.98	1.763	2	1	1	0	600.761	Hydrogen	48	(K)	YyEDNK	(Q)	Y(0.0)Y(0.99)EDNK	K:SILAC 2 (Arg 0-10Da Lys 0-8Da)-heavy,y:Biotin Tyramide Labeling	17114.1	HUMAN	Q9UI09|F8VRD8	8.98	7.61211	7.79	8.79432	7.05	5.82018	3	153.1	NADH dehydrogenase [ubiquinone] 1 alpha subcomplex subunit 12	TRUE	TRUE	TRUE	FALSE	TRUE					0
NDUFA12	Q9UI09	Y144y	Q9UI09_Y144y _1_1_144_144	F20151103_SF_Prep4_tripleQuench_4mg_AntiBiotin_IP_Rep01.54295.55013.3	16.88	12.92	99	1	1	1	0	655.352	Hydrogen	133	(K)	KIQEWIPPSTPyK	(-)	KIQEWIPPSTPY(1.0)K	K:SILAC 2 (Arg 0-10Da Lys 0-8Da)-heavy,y:Biotin Tyramide Labeling	17114.1	HUMAN	Q9UI09	16.88	4.75425	15.28	3.2843	15.84	2.66952	3	153.1	NADH dehydrogenase [ubiquinone] 1 alpha subcomplex subunit 12	TRUE	TRUE	TRUE	FALSE	TRUE					0
MRPS2	Q9Y399	Y105y	Q9Y399_Y105y _1_1_105_105	F20151103_SF_Prep4_tripleQuench_4mg_AntiBiotin_IP_Rep02_151103181322.72691.72691.2	9.23	6.54	99	1	1	1	0	809.374	Hydrogen	101	(R)	FMEPyIFGSR	(L)	FMEPY(1.0)IFGSR	R:SILAC 2 (Arg 0-10Da Lys 0-8Da)-heavy,y:Biotin Tyramide Labeling	33533.9	HUMAN	Q9Y399	8.53	-0.42627	9.23	0.09654	NA	NA	2	154.1	28S ribosomal protein S2, mitochondrial	TRUE	TRUE	TRUE	FALSE	TRUE					0
MRPS2	Q9Y399	Y153y	Q9Y399_Y153y _1_1_153_153	F20151103_SF_Prep4_tripleQuench_4mg_AntiBiotin_IP_Rep03_151104112150.56117.56117.3	7.87	7.87	99	1	1	1	0	675	Hydrogen	148	(R)	NRQFSyLIENMAR	(D)	NRQFSY(1.0)LIENMAR	R:SILAC 2 (Arg 0-10Da Lys 0-8Da)-heavy,y:Biotin Tyramide Labeling	33533.9	HUMAN	Q9Y399	7.68	NA	NA	NA	7.87	NA	2	154.1	28S ribosomal protein S2, mitochondrial	TRUE	TRUE	TRUE	FALSE	TRUE					0
MRPS2	Q9Y399	Y271y	Q9Y399_Y271y _1_1_271_271	F20151103_SF_Prep4_tripleQuench_4mg_AntiBiotin_IP_Rep03_151104112150.26651.27394.3	13.71	10.76	99	1	1	1	0	515.271	Hydrogen	264	(K)	RQQVEALyR	(L)	RQQVEALY(1.0)R	R:SILAC 2 (Arg 0-10Da Lys 0-8Da)-heavy,y:Biotin Tyramide Labeling	33533.9	HUMAN	Q9Y399	11.52	4.38074	13.6	4.88242	13.71	4.13481	3	154.1	28S ribosomal protein S2, mitochondrial	TRUE	TRUE	TRUE	FALSE	TRUE					0
GCDH	Q92947	Y197y	Q92947_Y197y _1_1_197_197	F20151103_SF_Prep4_tripleQuench_4mg_AntiBiotin_IP_Rep01.10450.10583.2	6.14	4.61	99	1	1	1	0	645.294	Hydrogen	195	(R)	AHyNSSNK	(S)	AHY(1.0)NSSNK	K:SILAC 2 (Arg 0-10Da Lys 0-8Da)-heavy,y:Biotin Tyramide Labeling	48639.8	HUMAN	Q92947|Q92947-2	6.14	5.79954	NA	NA	4.17	NA	2	155.1	Glutaryl-CoA dehydrogenase, mitochondrial	TRUE	NA	TRUE	FALSE	TRUE					0
GCDH	Q92947	M388m Y398y	Q92947_Y398y_1_1_398_398	F20151103_SF_Prep4_tripleQuench_4mg_AntiBiotin_IP_Rep03_151104112150.44713.44849.3	18.95	18.95	99	1	1	1	0	721.668	Hydrogen	387	(R)	DmLGGNGISDEyHVIR	(H)	DM(1.0)LGGNGISDEY(1.0)HVIR	R:SILAC 2 (Arg 0-10Da Lys 0-8Da)-heavy,m:Oxidized methionine,yBiotin Tyramide Labeling	48639.8	HUMAN	Q92947|Q92947-2	14.88	4.94242	14.14	1.34615	18.95	3.50487	3	155.1	Glutaryl-CoA dehydrogenase, mitochondrial	TRUE	NA	TRUE	FALSE	TRUE					0
TST	Q16762	Y37y	Q16762_Y37y _1_1_37_37	F20151103_SF_Prep4_tripleQuench_4mg_AntiBiotin_IP_Rep01.58279.58279.2	13.72	10.77	99	1	1	1	0	861.912	Hydrogen	31	(R)	VLDASWySPGTR	(E)	VLDASWY(1.0)SPGTR	R:SILAC 2 (Arg 0-10Da Lys 0-8Da)-heavy,y:Biotin Tyramide Labeling	33656.5	HUMAN	Q16762	13.72	3.7093	9.74	4.44083	11.74	2.85335	3	156.1	Thiosulfate sulfurtransferase	TRUE	TRUE	TRUE	FALSE	TRUE					0
TST	Q16762	Y165y	Q16762_Y165y _1_1_165_165	F20151103_SF_Prep4_tripleQuench_4mg_AntiBiotin_IP_Rep03_151104112150.60978.61343.2	13.4	13.4	99	1	1	1	0	911.446	Hydrogen	164	(K)	TyEQVLENLESK	(R)	TY(1.0)EQVLENLESK	K:SILAC 2 (Arg 0-10Da Lys 0-8Da)-heavy,y:Biotin Tyramide Labeling	33656.5	HUMAN	Q16762	12.08	3.81243	11.17	3.10808	13.4	5.47399	3	156.1	Thiosulfate sulfurtransferase	TRUE	TRUE	TRUE	FALSE	TRUE					0
SLC25A5	P05141	Y251y	P05141_Y251y _1_1_251_251	F20151103_SF_Prep4_tripleQuench_4mg_AntiBiotin_IP_Rep02_151103181322.61517.61517.3	11.74	11.74	99	1	1	1	0	732.673	Hydrogen	245	(R)	KGTDIMyTGTLDCWR	(K)	KGTDIMY(1.0)TGTLDCWR	K:SILAC 2 (Arg 0-10Da Lys 0-8Da)-heavy,CCarbamidomethylation,RSILAC 2 (Arg 0-10Da Lys 0-8Da)-heavy,y:Biotin Tyramide Labeling	33079.8	HUMAN	P05141	7.91	NA	11.74	3.26116	10.28	3.64973	3	157.1	ADP/ATP translocase 2	TRUE	TRUE	TRUE	NA	TRUE		TRANSMEM 236 256 Helical. {ECO:0000256|SAM:Phobius}.		TRANSMEM 5 39 Helical; Name=1. {ECO:0000250}.; TRANSMEM 75 100 Helical; Name=2. {ECO:0000250}.; TRANSMEM 109 143 Helical; Name=3. {ECO:0000250}.; TRANSMEM 176 202 Helical; Name=4. {ECO:0000250}.; TRANSMEM 207 241 Helical; Name=5. {ECO:0000250}.; TRANSMEM 273 298 Helical; Name=6. {ECO:0000250}.	3
PTPMT1	Q8WUK0	Y75y	Q8WUK0_Y75y _1_1_75_75	F20151103_SF_Prep4_tripleQuench_4mg_AntiBiotin_IP_Rep02_151103181322.43002.43002.2	13.29	12.21	99	1	1	1	0	906.91	Hydrogen	67	(R)	GVITMNEEyETR	(F)	GVITMNEEY(1.0)ETR	R:SILAC 2 (Arg 0-10Da Lys 0-8Da)-heavy,y:Biotin Tyramide Labeling	23014.3	HUMAN	Q8WUK0|Q8WUK0-2	12.87	NA	13.29	6.06207	8.19	3.88265	3	158.1	Phosphatidylglycerophosphatase and protein-tyrosine phosphatase 1	FALSE	TRUE	TRUE	FALSE	TRUE					0
PTPMT1	Q8WUK0	Y129y	Q8WUK0_Y129y _1_1_129_129	F20151103_SF_Prep4_tripleQuench_4mg_AntiBiotin_IP_Rep03_151104112150.52543.52543.4	5.74	2.61	5.737	2	1	1	0	691.339	Hydrogen	114	(K)	GVQFALKYQSLGQCVyVHCK	(A)	GVQFALKY(0.0)QSLGQCVY(0.99)VHCK	K:SILAC 2 (Arg 0-10Da Lys 0-8Da)-heavy,CCarbamidomethylation,y:Biotin Tyramide Labeling	23014.3	HUMAN	Q8WUK0	5.57	6.45072	NA	NA	5.74	6.09572	2	158.1	Phosphatidylglycerophosphatase and protein-tyrosine phosphatase 1	FALSE	TRUE	TRUE	FALSE	TRUE					0
PTPMT1	Q8WUK0	Y168y	Q8WUK0_Y168y _1_1_168_168	F20151103_SF_Prep4_tripleQuench_4mg_AntiBiotin_IP_Rep02_151103181322.48740.48740.4	10.92	5.58	99	1	1	1	0	575.08	Hydrogen	165	(K)	IRSyIHIRPGQLDVLK	(E)	IRSY(1.0)IHIRPGQLDVLK	R:SILAC 2 (Arg 0-10Da Lys 0-8Da)-heavy,KSILAC 2 (Arg 0-10Da Lys 0-8Da)-heavy,y:Biotin Tyramide Labeling	23014.3	HUMAN	Q8WUK0-2	NA	NA	10.92	5.06216	8.96	4.63494	2	158.1	Phosphatidylglycerophosphatase and protein-tyrosine phosphatase 1	FALSE	TRUE	TRUE	FALSE	TRUE					0
MSRB2	Q9Y3D2	Y64y	Q9Y3D2_Y64y _1_1_64_64	F20151103_SF_Prep4_tripleQuench_4mg_AntiBiotin_IP_Rep01.48624.48624.3	13.28	11.51	99	1	1	1	0	587.644	Hydrogen	57	(K)	KLTPEQFyVTR	(E)	KLTPEQFY(1.0)VTR	K:SILAC 2 (Arg 0-10Da Lys 0-8Da)-heavy,RSILAC 2 (Arg 0-10Da Lys 0-8Da)-heavy,y:Biotin Tyramide Labeling	19992.3	HUMAN	Q9Y3D2	13.28	4.63861	9.95	5.49603	8.78	3.50813	3	159.1	Methionine-R-sulfoxide reductase B2, mitochondrial	FALSE	TRUE	TRUE	FALSE	TRUE					0
MSRB2	Q9Y3D2	Y88y	Q9Y3D2_Y88y _1_1_88_88	F20151103_SF_Prep4_tripleQuench_4mg_AntiBiotin_IP_Rep01.54527.54527.3	15.09	15.09	99	1	1	1	0	882.696	Hydrogen	84	(K)	EAGMyHCVCCDSPLFSSEK	(K)	EAGMY(1.0)HCVCCDSPLFSSEK	C:Carbamidomethylation,KSILAC 2 (Arg 0-10Da Lys 0-8Da)-heavy,y:Biotin Tyramide Labeling	19992.3	HUMAN	Q9Y3D2	15.09	NA	13.15	5.09804	NA	NA	2	159.1	Methionine-R-sulfoxide reductase B2, mitochondrial	FALSE	TRUE	TRUE	FALSE	TRUE					0
PDK2	Q15119	Y19y	Q15119_Y19y _1_1_19_19	F20151103_SF_Prep4_tripleQuench_4mg_AntiBiotin_IP_Rep02_151103181322.24581.24581.2	9.33	6.79	99	1	1	1	0	646.815	Hydrogen	19	(K)	yIEHFSK	(F)	Y(1.0)IEHFSK	K:SILAC 2 (Arg 0-10Da Lys 0-8Da)-heavy,y:Biotin Tyramide Labeling	46381.2	HUMAN	Q15119	5.48	-0.18952	9.33	1.31406	8.28	2.29998	3	161.1	[Pyruvate dehydrogenase (acetyl-transferring)] kinase isozyme 2, mitochondrial	TRUE	TRUE	TRUE	FALSE	TRUE					0
PDK2	Q15119	Y374y	Q15119_Y374y _1_1_374_374	F20151103_SF_Prep4_tripleQuench_4mg_AntiBiotin_IP_Rep01.51740.51889.3	10.33	5.31	99	1	1	1	0	691.027	Hydrogen	362	(K)	ALSTDSVERLPVyNK	(S)	ALSTDSVERLPVY(1.0)NK	R:SILAC 2 (Arg 0-10Da Lys 0-8Da)-heavy,KSILAC 2 (Arg 0-10Da Lys 0-8Da)-heavy,y:Biotin Tyramide Labeling	46381.2	HUMAN	Q15119|Q15119-2	10.33	4.66509	9.19	4.34937	7.27	4.54419	3	161.1	[Pyruvate dehydrogenase (acetyl-transferring)] kinase isozyme 2, mitochondrial	TRUE	TRUE	TRUE	FALSE	TRUE					0
IDH3G	P51553	Y142y	P51553_Y142y _1_1_142_142	F20151103_SF_Prep4_tripleQuench_4mg_AntiBiotin_IP_Rep01.65175.65175.3	13.53	13.53	99	1	1	1	0	634.983	Hydrogen	137	(R)	TSLDLyANVIHCK	(S)	TSLDLY(1.0)ANVIHCK	C:Carbamidomethylation,KSILAC 2 (Arg 0-10Da Lys 0-8Da)-heavy,y:Biotin Tyramide Labeling	43192.9	HUMAN	P51553|P51553-2|E7EQB8|G5E9Q7	13.53	4.94682	12.13	3.12968	9.13	3.63029	3	162.1	Isocitrate dehydrogenase [NAD] subunit gamma, mitochondrial	FALSE	TRUE	TRUE	FALSE	TRUE					0
IDH3G	P51553	Y174y	P51553_Y174y _1_1_174_174	F20151103_SF_Prep4_tripleQuench_4mg_AntiBiotin_IP_Rep02_151103181322.65847.65847.3	17.43	14	99	1	1	1	0	954.781	Hydrogen	168	(R)	ENTEGEySSLEHESVAGVVESLK	(I)	ENTEGEY(1.0)SSLEHESVAGVVESLK	K:SILAC 2 (Arg 0-10Da Lys 0-8Da)-heavy,y:Biotin Tyramide Labeling	43192.9	HUMAN	P51553|P51553-2|E7EQB8	7.75	4.64569	17.43	3.65182	NA	NA	2	162.1	Isocitrate dehydrogenase [NAD] subunit gamma, mitochondrial	FALSE	TRUE	TRUE	FALSE	TRUE					0
IDH3G	P51553	Y203y	P51553_Y203y _1_1_203_203	F20151103_SF_Prep4_tripleQuench_4mg_AntiBiotin_IP_Rep01.46669.46815.2	9.85	7.55	99	1	1	1	0	605.808	Hydrogen	200	(R)	IAEyAFK	(L)	IAEY(1.0)AFK	K:SILAC 2 (Arg 0-10Da Lys 0-8Da)-heavy,y:Biotin Tyramide Labeling	43192.9	HUMAN	P51553|P51553-2|E7EQB8|G5E9Q7	9.85	6.29068	8.34	-0.71467	5.75	6.52055	3	162.1	Isocitrate dehydrogenase [NAD] subunit gamma, mitochondrial	FALSE	TRUE	TRUE	FALSE	TRUE					0
POLRMT	O00411	Y607y	O00411_Y607y _1_1_607_607	F20151103_SF_Prep4_tripleQuench_4mg_AntiBiotin_IP_Rep01.72893.73226.3	17.36	17.7	2.375	2	1	1	0	622.001	Hydrogen	602	(R)	LVPVLyHVYSFR	(N)	LVPVLY(0.99)HVY(0.0)SFR	R:SILAC 2 (Arg 0-10Da Lys 0-8Da)-heavy,y:Biotin Tyramide Labeling	140387	HUMAN	O00411	17.36	8.50978	NA	NA	4.27	7.088	2	163.1	DNA-directed RNA polymerase, mitochondrial	TRUE	TRUE	TRUE	FALSE	TRUE					0
POLRMT	O00411	Y610y	O00411_Y610y _1_1_610_610	F20151103_SF_Prep4_tripleQuench_4mg_AntiBiotin_IP_Rep02_151103181322.67543.67825.3	16.42	16.13	1.194	2	1	1	0	622	Hydrogen	602	(R)	LVPVLYHVySFR	(N)	LVPVLY(0.0)HVY(0.99)SFR	R:SILAC 2 (Arg 0-10Da Lys 0-8Da)-heavy,y:Biotin Tyramide Labeling	140387	HUMAN	O00411	9.02	8.50978	16.42	7.09026	14.94	7.088	3	163.1	DNA-directed RNA polymerase, mitochondrial	TRUE	TRUE	TRUE	FALSE	TRUE					0
POLRMT	O00411	Y1100y	O00411_Y1100y _1_1_1100_1100	F20151103_SF_Prep4_tripleQuench_4mg_AntiBiotin_IP_Rep02_151103181322.43766.43766.3	18.57	16.44	99	1	1	1	0	796.727	Hydrogen	1090	(K)	QIGGGIQSITyTHNGDISR	(K)	QIGGGIQSITY(1.0)THNGDISR	R:SILAC 2 (Arg 0-10Da Lys 0-8Da)-heavy,y:Biotin Tyramide Labeling	140387	HUMAN	O00411	15.24	6.63898	18.57	2.83492	NA	NA	2	163.1	DNA-directed RNA polymerase, mitochondrial	TRUE	TRUE	TRUE	FALSE	TRUE					0
C17orf80	Q9BSJ5	Y13y	Q9BSJ5_Y13y _1_1_13_13	F20151103_SF_Prep4_tripleQuench_4mg_AntiBiotin_IP_Rep02_151103181322.33478.33478.2	10.31	10.31	99	1	1	1	0	728.306	Hydrogen	8	(R)	MEVCPyCK	(K)	MEVCPY(1.0)CK	C:Carbamidomethylation,KSILAC 2 (Arg 0-10Da Lys 0-8Da)-heavy,y:Biotin Tyramide Labeling	68398	HUMAN	Q9BSJ5|Q9BSJ5-3|Q9BSJ5-2|I3L072	7.69	1.69998	10.31	1.21161	6.49	1.89638	3	164.1	Uncharacterized protein C17orf80	FALSE	FALSE	FALSE	NA	FALSE		TRANSMEM 553 573 Helical. {ECO:0000256|SAM:Phobius}.	TOPO_DOM 1 552 Extracellular. {ECO:0000255}.; TOPO_DOM 574 609 Cytoplasmic. {ECO:0000255}.	TRANSMEM 553 573 Helical. {ECO:0000255}.	1
C17orf80	Q9BSJ5	Y141y	Q9BSJ5_Y141y _1_1_141_141	F20151103_SF_Prep4_tripleQuench_4mg_AntiBiotin_IP_Rep02_151103181322.29726.30250.2	10.61	10.61	99	1	1	1	0	656.806	Hydrogen	138	(K)	AQFyASEK	(T)	AQFY(1.0)ASEK	K:SILAC 2 (Arg 0-10Da Lys 0-8Da)-heavy,y:Biotin Tyramide Labeling	68398	HUMAN	Q9BSJ5|Q9BSJ5-2	9.13	6.27222	10.61	4.9441	5.15	6.11213	3	164.1	Uncharacterized protein C17orf80	FALSE	FALSE	FALSE	NA	FALSE		TRANSMEM 553 573 Helical. {ECO:0000256|SAM:Phobius}.	TOPO_DOM 1 552 Extracellular. {ECO:0000255}.; TOPO_DOM 574 609 Cytoplasmic. {ECO:0000255}.	TRANSMEM 553 573 Helical. {ECO:0000255}.	1
C17orf80	Q9BSJ5	Y189y	Q9BSJ5_Y189y _1_1_189_189	F20151103_SF_Prep4_tripleQuench_4mg_AntiBiotin_IP_Rep01.52087.52087.3	10.87	10.87	99	1	1	1	0	853.758	Hydrogen	189	(K)	ySSTLPNDVQTTSGDLKLDK	(I)	Y(1.0)SSTLPNDVQTTSGDLKLDK	K:SILAC 2 (Arg 0-10Da Lys 0-8Da)-heavy,y:Biotin Tyramide Labeling	68398	HUMAN	Q9BSJ5	10.87	2.83158	7.96	5.65936	8.79	NA	3	164.1	Uncharacterized protein C17orf80	FALSE	FALSE	FALSE	NA	FALSE		TRANSMEM 553 573 Helical. {ECO:0000256|SAM:Phobius}.	TOPO_DOM 1 552 Extracellular. {ECO:0000255}.; TOPO_DOM 574 609 Cytoplasmic. {ECO:0000255}.	TRANSMEM 553 573 Helical. {ECO:0000255}.	1
HIST1H4A	P62805	M85m Y89y	P62805_Y89y_1_1_89_89	F20151103_SF_Prep4_tripleQuench_4mg_AntiBiotin_IP_Rep02_151103181322.60466.61234.2	14.98	13.64	99	1	1	1	0	848.431	Hydrogen	81	(K)	TVTAmDVVyALK	(R)	TVTAM(1.0)DVVY(1.0)ALK	K:SILAC 2 (Arg 0-10Da Lys 0-8Da)-heavy,m:Oxidized methionine,yBiotin Tyramide Labeling	11367.1	HUMAN	P62805	13.62	4.32017	14.98	2.90639	11.2	3.7013	3	165.1	Histone H4	NA	NA	FALSE	NA	FALSE					0
HIST1H4A	P62805	Y89y	P62805_Y89y _1_1_89_89	F20151103_SF_Prep4_tripleQuench_4mg_AntiBiotin_IP_Rep01.71687.71984.3	18.74	15.28	99	1	1	1	0	615.996	Hydrogen	81	(K)	TVTAMDVVyALKR	(Q)	TVTAMDVVY(1.0)ALKR	K:SILAC 2 (Arg 0-10Da Lys 0-8Da)-heavy,RSILAC 2 (Arg 0-10Da Lys 0-8Da)-heavy,y:Biotin Tyramide Labeling	11367.1	HUMAN	P62805	18.74	3.12585	16.59	4.29813	14.72	3.87088	3	165.1	Histone H4	NA	NA	FALSE	NA	FALSE					0
OXA1L	J3KNA0	Y256y	J3KNA0_Y256y _1_1_256_256	F20151103_SF_Prep4_tripleQuench_4mg_AntiBiotin_IP_Rep03_151104112150.29939.29939.2	21.11	23.92	3.419	2	1	1	0	789.383	Hydrogen	248	(K)	LAGDHIEYyK	(A)	LAGDHIEY(0.0)Y(0.99)K	K:SILAC 2 (Arg 0-10Da Lys 0-8Da)-heavy,y:Biotin Tyramide Labeling	55839.4	HUMAN	J3KNA0|Q15070|S4R3Q9|Q15070-2|E7EVY0|Q15070-3	15.57	4.97053	19.6	4.07522	21.11	3.80329	3	166.1	Mitochondrial inner membrane protein OXA1L	TRUE	TRUE	TRUE	FALSE	TRUE		TRANSMEM 138 160 Helical. {ECO:0000256|SAM:Phobius}.; TRANSMEM 217 234 Helical. {ECO:0000256|SAM:Phobius}.; TRANSMEM 262 281 Helical. {ECO:0000256|SAM:Phobius}.; TRANSMEM 302 320 Helical. {ECO:0000256|SAM:Phobius}.		TRANSMEM 198 220 Helical. {ECO:0000256|SAM:Phobius}.; TRANSMEM 277 294 Helical. {ECO:0000256|SAM:Phobius}.; TRANSMEM 322 341 Helical. {ECO:0000256|SAM:Phobius}.; TRANSMEM 362 380 Helical. {ECO:0000256|SAM:Phobius}.	4
CRYZ	Q08257	Y59y	Q08257_Y59y _1_1_59_59	F20151103_SF_Prep4_tripleQuench_4mg_AntiBiotin_IP_Rep02_151103181322.14966.14966.2	8.83	5.27	99	1	1	1	0	521.239	Hydrogen	56	(R)	SGTySR	(K)	SGTY(1.0)SR	R:SILAC 2 (Arg 0-10Da Lys 0-8Da)-heavy,y:Biotin Tyramide Labeling	35377.1	HUMAN	Q08257|Q08257-3	8.31	4.00467	8.83	3.34392	NA	NA	2	167.1	Quinone oxidoreductase	FALSE	FALSE	FALSE	FALSE	FALSE					0
NDUFAF1	Q9Y375	Y92y	Q9Y375_Y92y _1_1_92_92	F20151103_SF_Prep4_tripleQuench_4mg_AntiBiotin_IP_Rep03_151104112150.34360.34360.3	14.19	12	99	1	1	1	0	591.3	Hydrogen	85	(K)	AIRDEAIyHFR	(L)	AIRDEAIY(1.0)HFR	R:SILAC 2 (Arg 0-10Da Lys 0-8Da)-heavy,y:Biotin Tyramide Labeling	37820.1	HUMAN	Q9Y375|H0YL22	11.75	5.49064	10.78	5.77844	14.19	7.84654	3	168.1	Complex I intermediate-associated protein 30, mitochondrial	TRUE	TRUE	TRUE	FALSE	TRUE					0
NDUFAF1	Q9Y375	Y164y	Q9Y375_Y164y _1_1_164_164	F20151103_SF_Prep4_tripleQuench_4mg_AntiBiotin_IP_Rep01.60959.61322.3	16.25	11.67	99	1	1	1	0	937.101	Hydrogen	157	(K)	NNQSALLyGTLSSEAPQDGESTR	(S)	NNQSALLY(1.0)GTLSSEAPQDGESTR	R:SILAC 2 (Arg 0-10Da Lys 0-8Da)-heavy,y:Biotin Tyramide Labeling	37820.1	HUMAN	Q9Y375|H0YL22	16.25	NA	4.47	NA	7.68	NA	3	168.1	Complex I intermediate-associated protein 30, mitochondrial	TRUE	TRUE	TRUE	FALSE	TRUE					0
FASTKD5	Q7L8L6	Y547y	Q7L8L6_Y547y _1_1_547_547	F20151103_SF_Prep4_tripleQuench_4mg_AntiBiotin_IP_Rep01.86030.86030.3	25.32	21.58	99	1	1	1	0	872.111	Hydrogen	533	(R)	LSTHLQQEGSELLWyLAEK	(D)	LSTHLQQEGSELLWY(1.0)LAEK	K:SILAC 2 (Arg 0-10Da Lys 0-8Da)-heavy,y:Biotin Tyramide Labeling	87542.7	HUMAN	Q7L8L6	25.32	4.77642	21.6	0.92155	19.87	3.38393	3	169.1	FAST kinase domain-containing protein 5	NA	NA	TRUE	FALSE	TRUE					0
FASTKD5	Q7L8L6	Y709y	Q7L8L6_Y709y _1_1_709_709	F20151103_SF_Prep4_tripleQuench_4mg_AntiBiotin_IP_Rep01.26905.26905.2	6.05	3.79	3.152	2	1	1	0	709.797	Hydrogen	705	(R)	NQYCyGSR	(D)	NQY(0.0)CY(0.99)GSR	C:Carbamidomethylation,RSILAC 2 (Arg 0-10Da Lys 0-8Da)-heavy,y:Biotin Tyramide Labeling	87542.7	HUMAN	Q7L8L6	6.05	6.17248	5.86	NA	NA	NA	2	169.1	FAST kinase domain-containing protein 5	NA	NA	TRUE	FALSE	TRUE					0
TMLHE	Q9NVH6-8	Y97y	Q9NVH6-8_Y97y _1_1_97_97	F20151103_SF_Prep4_tripleQuench_4mg_AntiBiotin_IP_Rep02_151103181322.14687.14687.2	8	8	99	1	1	1	0	643.275	Hydrogen	93	(R)	SASCyNSK	(T)	SASCY(1.0)NSK	C:Carbamidomethylation,KSILAC 2 (Arg 0-10Da Lys 0-8Da)-heavy,y:Biotin Tyramide Labeling	51458.8	HUMAN	Q9NVH6-8|Q9NVH6-3|Q9NVH6-5|Q9NVH6-2|Q9NVH6-7|Q9NVH6-4	7.18	NA	8	4.26383	NA	NA	2	170.1	Isoform 8 of Trimethyllysine dioxygenase, mitochondrial	TRUE	NA	TRUE	FALSE	TRUE					0
TMLHE	Q9NVH6-8	Y228y	Q9NVH6-8_Y228y _1_1_228_228	F20151103_SF_Prep4_tripleQuench_4mg_AntiBiotin_IP_Rep01.35966.35966.2	7.12	2.17	99	1	1	1	0	555.27	Hydrogen	225	(R)	ETIyGR	(M)	ETIY(1.0)GR	R:SILAC 2 (Arg 0-10Da Lys 0-8Da)-heavy,y:Biotin Tyramide Labeling	51458.8	HUMAN	Q9NVH6-8|Q9NVH6-3|Q9NVH6-5|Q9NVH6-2|Q9NVH6-6|Q9NVH6-7|Q9NVH6-4	7.12	2.83867	5.36	2.11385	6.69	2.94193	3	170.1	Isoform 8 of Trimethyllysine dioxygenase, mitochondrial	TRUE	NA	TRUE	FALSE	TRUE					0
TMLHE	Q9NVH6-8	Y245y	Q9NVH6-8_Y245y _1_1_245_245	F20151103_SF_Prep4_tripleQuench_4mg_AntiBiotin_IP_Rep01.21436.21436.2	12.14	12.14	99	1	1	1	0	562.763	Hydrogen	241	(R)	GDTAyTK	(L)	GDTAY(1.0)TK	K:SILAC 2 (Arg 0-10Da Lys 0-8Da)-heavy,y:Biotin Tyramide Labeling	51458.8	HUMAN	Q9NVH6-8|Q9NVH6-3|Q9NVH6-5|Q9NVH6-2|Q9NVH6-6|Q9NVH6-7|Q9NVH6-4	12.14	5.92772	6.38	4.9796	4.22	5.77531	3	170.1	Isoform 8 of Trimethyllysine dioxygenase, mitochondrial	TRUE	NA	TRUE	FALSE	TRUE					0
TMLHE	Q9NVH6-8	Y347y	Q9NVH6-8_Y347y _1_1_347_347	F20151103_SF_Prep4_tripleQuench_4mg_AntiBiotin_IP_Rep02_151103181322.22295.22295.2	5.95	2.7	5.187	2	1	1	0	608.261	Hydrogen	344	(R)	YNNyDR	(A)	Y(0.0)NNY(0.99)DR	R:SILAC 2 (Arg 0-10Da Lys 0-8Da)-heavy,y:Biotin Tyramide Labeling	51458.8	HUMAN	Q9NVH6-8|Q9NVH6-5|Q9NVH6-6|Q9NVH6-7	5.42	8.16631	5.95	8.63619	5.42	NA	3	170.1	Isoform 8 of Trimethyllysine dioxygenase, mitochondrial	TRUE	NA	TRUE	FALSE	TRUE					0
COX5A	H3BNX8	Y59y	H3BNX8_Y59y _1_1_59_59	F20151103_SF_Prep4_tripleQuench_4mg_AntiBiotin_IP_Rep02_151103181322.65685.66305.4	18.47	18.47	99	1	1	1	0	642.829	Hydrogen	56	(R)	WVTyFNKPDIDAWELRK	(G)	WVTY(1.0)FNKPDIDAWELRK	K:SILAC 2 (Arg 0-10Da Lys 0-8Da)-heavy,RSILAC 2 (Arg 0-10Da Lys 0-8Da)-heavy,y:Biotin Tyramide Labeling	17462.7	HUMAN	H3BNX8|P20674|H3BRI0	18.19	3.77473	18.47	3.23542	16.67	3.68197	3	171.1	Cytochrome c oxidase subunit 5A, mitochondrial	TRUE	NA	TRUE	FALSE	TRUE					0
COX5A	H3BNX8	Y80y	H3BNX8_Y80y _1_1_80_80	F20151103_SF_Prep4_tripleQuench_4mg_AntiBiotin_IP_Rep02_151103181322.68143.68279.2	20.73	20.73	99	1	1	1	0	1023.51	Hydrogen	73	(K)	GINTLVTyDMVPEPK	(I)	GINTLVTY(1.0)DMVPEPK	K:SILAC 2 (Arg 0-10Da Lys 0-8Da)-heavy,y:Biotin Tyramide Labeling	17462.7	HUMAN	H3BNX8|P20674	20.32	5.15221	20.73	5.44168	19.49	3.61863	3	171.1	Cytochrome c oxidase subunit 5A, mitochondrial	TRUE	NA	TRUE	FALSE	TRUE					0
SUCLG1	P53597	Y78y	P53597_Y78y _1_1_78_78	F20151103_SF_Prep4_tripleQuench_4mg_AntiBiotin_IP_Rep02_151103181322.34527.34527.3	18.7	13.72	99	1	1	1	0	688.663	Hydrogen	67	(K)	QGTFHSQQALEyGTK	(L)	QGTFHSQQALEY(1.0)GTK	K:SILAC 2 (Arg 0-10Da Lys 0-8Da)-heavy,y:Biotin Tyramide Labeling	36648.5	HUMAN	P53597	12.64	7.38558	18.7	4.14542	16.34	2.82187	3	172.1	Succinyl-CoA ligase [ADP/GDP-forming] subunit alpha, mitochondrial	FALSE	TRUE	TRUE	FALSE	TRUE					0
SUCLG1	P53597	Y337y	P53597_Y337y _1_1_337_337	F20151103_SF_Prep4_tripleQuench_4mg_AntiBiotin_IP_Rep02_151103181322.84040.84040.3	20.4	19.61	99	1	1	1	0	930.828	Hydrogen	315	(K)	ISALQSAGVVVSMSPAQLGTTIyK	(E)	ISALQSAGVVVSMSPAQLGTTIY(1.0)K	K:SILAC 2 (Arg 0-10Da Lys 0-8Da)-heavy,y:Biotin Tyramide Labeling	36648.5	HUMAN	P53597	6.53	1.59941	20.4	6.1109	18.43	3.29607	3	172.1	Succinyl-CoA ligase [ADP/GDP-forming] subunit alpha, mitochondrial	FALSE	TRUE	TRUE	FALSE	TRUE					0
PDHB	P11177	Y63y	P11177_Y63y _1_1_63_63	F20151103_SF_Prep4_tripleQuench_4mg_AntiBiotin_IP_Rep02_151103181322.75000.75000.2	24.18	22.78	5.411	2	1	1	0	1086.03	Hydrogen	53	(K)	VFLLGEEVAQyDGAYK	(V)	VFLLGEEVAQY(0.99)DGAY(0.0)K	K:SILAC 2 (Arg 0-10Da Lys 0-8Da)-heavy,y:Biotin Tyramide Labeling	39575	HUMAN	P11177|C9J634|P11177-2|P11177-3|F8WF02	19	7.97103	24.18	5.95551	21.16	5.98003	3	173.1	Pyruvate dehydrogenase E1 component subunit beta, mitochondrial	TRUE	TRUE	TRUE	FALSE	TRUE					0
PDHB	P11177	Y67y	P11177_Y67y _1_1_67_67	F20151103_SF_Prep4_tripleQuench_4mg_AntiBiotin_IP_Rep02_151103181322.79544.79544.3	17.34	16.44	4.283	2	1	1	0	724.359	Hydrogen	53	(K)	VFLLGEEVAQYDGAyK	(V)	VFLLGEEVAQY(0.0)DGAY(0.99)K	K:SILAC 2 (Arg 0-10Da Lys 0-8Da)-heavy,y:Biotin Tyramide Labeling	39575	HUMAN	P11177|C9J634|P11177-2|P11177-3|F8WF02	12.1	6.53676	17.34	11.0364	8.75	2.99461	3	173.1	Pyruvate dehydrogenase E1 component subunit beta, mitochondrial	TRUE	TRUE	TRUE	FALSE	TRUE					0
PDHB	P11177	Y334y	P11177_Y334y _1_1_334_334	F20151103_SF_Prep4_tripleQuench_4mg_AntiBiotin_IP_Rep03_151104112150.44633.44633.2	14.42	11.11	99	1	1	1	0	809.4	Hydrogen	325	(R)	VTGADVPMPyAK	(I)	VTGADVPMPY(1.0)AK	K:SILAC 2 (Arg 0-10Da Lys 0-8Da)-heavy,y:Biotin Tyramide Labeling	39575	HUMAN	P11177|P11177-2|P11177-3	11.56	3.39245	13.71	3.36344	14.42	3.80388	3	173.1	Pyruvate dehydrogenase E1 component subunit beta, mitochondrial	TRUE	TRUE	TRUE	FALSE	TRUE					0
PDHB	P11177	Y63y Y67y	P11177_Y63yY67y_2_2_63_67	F20151103_SF_Prep4_tripleQuench_4mg_AntiBiotin_IP_Rep02_151103181322.86802.86802.3	10.78	7.56	99	2	2	2	0	844.74	Hydrogen	53	(K)	VFLLGEEVAQyDGAyK	(V)	VFLLGEEVAQY(1.0)DGAY(1.0)K	K:SILAC 2 (Arg 0-10Da Lys 0-8Da)-heavy,y:Biotin Tyramide Labeling	39575	HUMAN	P11177|C9J634|P11177-2|P11177-3|F8WF02	7.34	3.49541	10.78	3.70035	NA	NA	2	173.1	Pyruvate dehydrogenase E1 component subunit beta, mitochondrial	TRUE	TRUE	TRUE	FALSE	TRUE					0
EIF5A	I3L504	Y69y	I3L504_Y69y _1_1_69_69	F20151103_SF_Prep4_tripleQuench_4mg_AntiBiotin_IP_Rep01.46058.46058.4	23.18	20.54	99	1	1	1	0	635.3	Hydrogen	68	(K)	KyEDICPSTHNMDVPNIK	(R)	KY(1.0)EDICPSTHNMDVPNIK	K:SILAC 2 (Arg 0-10Da Lys 0-8Da)-heavy,CCarbamidomethylation,y:Biotin Tyramide Labeling	20959.8	HUMAN	I3L504|P63241-2|Q6IS14|Q9GZV4|C9J7B5	23.18	2.79486	21.45	1.70197	19.04	NA	3	174.1	Eukaryotic translation initiation factor 5A-1	FALSE	NA	FALSE	NA	FALSE					0
EIF5A	I3L504	Y98y	I3L504_Y98y _1_1_98_98	F20151103_SF_Prep4_tripleQuench_4mg_AntiBiotin_IP_Rep01.93349.93349.3	15.38	13.9	99	1	1	1	0	1039.86	Hydrogen	86	(K)	RNDFQLIGIQDGyLSLLQDSGEVR	(E)	RNDFQLIGIQDGY(1.0)LSLLQDSGEVR	R:SILAC 2 (Arg 0-10Da Lys 0-8Da)-heavy,y:Biotin Tyramide Labeling	20959.8	HUMAN	I3L504|P63241-2	15.38	0.50652	15.31	0.47166	NA	NA	2	174.1	Eukaryotic translation initiation factor 5A-1	FALSE	NA	FALSE	NA	FALSE					0
SLC25A11	Q02978	Y272y	Q02978_Y272y _1_1_272_272	F20151103_SF_Prep4_tripleQuench_4mg_AntiBiotin_IP_Rep01.82136.82555.3	16.3	11.57	99	1	1	1	0	637.332	Hydrogen	269	(K)	VVRyEGFFSLWK	(G)	VVRY(1.0)EGFFSLWK	R:SILAC 2 (Arg 0-10Da Lys 0-8Da)-heavy,KSILAC 2 (Arg 0-10Da Lys 0-8Da)-heavy,y:Biotin Tyramide Labeling	34232.3	HUMAN	Q02978|Q02978-2	16.3	7.33908	12.41	7.95132	9.8	6.00098	3	175.1	Mitochondrial 2-oxoglutarate/malate carrier protein	TRUE	TRUE	TRUE	NA	TRUE		TRANSMEM 24 42 Helical; Name=1. {ECO:0000255}.; TRANSMEM 83 101 Helical; Name=2. {ECO:0000255}.; TRANSMEM 119 140 Helical; Name=3. {ECO:0000255}.; TRANSMEM 183 202 Helical; Name=4. {ECO:0000255}.; TRANSMEM 222 240 Helical; Name=5. {ECO:0000255}.; TRANSMEM 281 300 Helical; Name=6. {ECO:0000255}.		TRANSMEM 24 42 Helical; Name=1. {ECO:0000255}.; TRANSMEM 83 101 Helical; Name=2. {ECO:0000255}.; TRANSMEM 119 140 Helical; Name=3. {ECO:0000255}.; TRANSMEM 183 202 Helical; Name=4. {ECO:0000255}.; TRANSMEM 222 240 Helical; Name=5. {ECO:0000255}.; TRANSMEM 281 300 Helical; Name=6. {ECO:0000255}.	0
MRPL3	E7ETU7	Y230y	E7ETU7_Y230y _1_1_230_230	F20151103_SF_Prep4_tripleQuench_4mg_AntiBiotin_IP_Rep02_151103181322.66007.66007.5	28.09	24.88	3.526	2	1	1	0	776.008	Hydrogen	205	(K)	IFNITDNAAIKPGTPLYAAHFRPGQyVDVTAK	(T)	IFNITDNAAIKPGTPLY(0.0)AAHFRPGQY(0.99)VDVTAK	K:SILAC 2 (Arg 0-10Da Lys 0-8Da)-heavy,RSILAC 2 (Arg 0-10Da Lys 0-8Da)-heavy,y:Biotin Tyramide Labeling	41912.5	HUMAN	E7ETU7|P09001	19.59	5.27092	28.09	4.65665	22.38	6.48154	3	176.1	39S ribosomal protein L3, mitochondrial	TRUE	NA	TRUE	FALSE	TRUE					0
TFB1M	Q8WVM0	Y58y	Q8WVM0_Y58y _1_1_58_58	F20151103_SF_Prep4_tripleQuench_4mg_AntiBiotin_IP_Rep02_151103181322.63290.63290.3	14.59	10.63	4.239	2	1	1	0	826.414	Hydrogen	51	(K)	AGNLTNAyVYEVGPGPGGITR	(S)	AGNLTNAY(0.99)VY(0.0)EVGPGPGGITR	R:SILAC 2 (Arg 0-10Da Lys 0-8Da)-heavy,y:Biotin Tyramide Labeling	39884.5	HUMAN	Q8WVM0	12.27	4.07773	14.59	7.36668	NA	NA	2	177.1	Dimethyladenosine transferase 1, mitochondrial	TRUE	TRUE	TRUE	FALSE	TRUE					0
TFB1M	Q8WVM0	Y344y	Q8WVM0_Y344y _1_1_344_344	F20151103_SF_Prep4_tripleQuench_4mg_AntiBiotin_IP_Rep02_151103181322.29030.29551.3	15.97	12.26	99	1	1	1	0	786.027	Hydrogen	331	(K)	SKNEEKEEDDAENyRL	(-)	SKNEEKEEDDAENY(1.0)RL	K:SILAC 2 (Arg 0-10Da Lys 0-8Da)-heavy,RSILAC 2 (Arg 0-10Da Lys 0-8Da)-heavy,y:Biotin Tyramide Labeling	39884.5	HUMAN	Q8WVM0	5.86	6.47063	15.97	5.01185	7.2	4.603	3	177.1	Dimethyladenosine transferase 1, mitochondrial	TRUE	TRUE	TRUE	FALSE	TRUE					0
EEF1B2	P24534	Y126y	P24534_Y126y _1_1_126_126	F20151103_SF_Prep4_tripleQuench_4mg_AntiBiotin_IP_Rep03_151104112150.20436.20436.2	7.78	3.63	99	1	1	1	0	604.299	Hydrogen	123	(R)	LAQyESK	(K)	LAQY(1.0)ESK	K:SILAC 2 (Arg 0-10Da Lys 0-8Da)-heavy,y:Biotin Tyramide Labeling	24934.4	HUMAN	Q6ZMI0-3|Q6ZMI0-5|P24534	NA	NA	5.21	NA	7.78	7.66234	2	178.1	Elongation factor 1-beta	FALSE	FALSE	FALSE	NA	FALSE					0
EEF1B2	P24534	Y182y	P24534_Y182y _1_1_182_182	F20151103_SF_Prep4_tripleQuench_4mg_AntiBiotin_IP_Rep03_151104112150.48248.48392.2	10.49	4.71	99	1	1	1	0	657.872	Hydrogen	177	(K)	LVPVGyGIK	(K)	LVPVGY(1.0)GIK	K:SILAC 2 (Arg 0-10Da Lys 0-8Da)-heavy,y:Biotin Tyramide Labeling	24934.4	HUMAN	P24534	10.01	3.81257	8.46	NA	10.49	10.76	3	178.1	Elongation factor 1-beta	FALSE	FALSE	FALSE	NA	FALSE					0
HSDL2	Q6YN16	Y168y	Q6YN16_Y168y _1_1_168_168	F20151103_SF_Prep4_tripleQuench_4mg_AntiBiotin_IP_Rep01.33131.33131.2	6.67	6.67	99	1	1	1	0	730.851	Hydrogen	164	(K)	QHCAyTIAK	(Y)	QHCAY(1.0)TIAK	C:Carbamidomethylation,KSILAC 2 (Arg 0-10Da Lys 0-8Da)-heavy,y:Biotin Tyramide Labeling	45679.2	HUMAN	Q6YN16	6.67	NA	5.99	5.35142	NA	NA	2	179.1	Hydroxysteroid dehydrogenase-like protein 2	NA	NA	TRUE	FALSE	TRUE					0
HSDL2	Q6YN16	Y277y	Q6YN16_Y277y _1_1_277_277	F20151103_SF_Prep4_tripleQuench_4mg_AntiBiotin_IP_Rep02_151103181322.70113.70113.3	15.48	13.04	99	1	1	1	0	885.764	Hydrogen	264	(K)	PGHPLQPDFFLDEyPEAVSK	(K)	PGHPLQPDFFLDEY(1.0)PEAVSK	K:SILAC 2 (Arg 0-10Da Lys 0-8Da)-heavy,y:Biotin Tyramide Labeling	45679.2	HUMAN	Q6YN16	NA	NA	15.48	1.93856	13.21	3.2661	2	179.1	Hydroxysteroid dehydrogenase-like protein 2	NA	NA	TRUE	FALSE	TRUE					0
HSDL2	Q6YN16	Y358y	Q6YN16_Y358y _1_1_358_358	F20151103_SF_Prep4_tripleQuench_4mg_AntiBiotin_IP_Rep01.72028.72314.3	8.5	6.89	99	1	1	1	0	1104.5	Hydrogen	351	(K)	SKGGNVGyGEPSDQADVVMSMTTDDFVK	(M)	SKGGNVGY(1.0)GEPSDQADVVMSMTTDDFVK	K:SILAC 2 (Arg 0-10Da Lys 0-8Da)-heavy,y:Biotin Tyramide Labeling	45679.2	HUMAN	Q6YN16|Q6YN16-2	8.5	6.25248	5.7	NA	NA	NA	2	179.1	Hydroxysteroid dehydrogenase-like protein 2	NA	NA	TRUE	FALSE	TRUE					0
ETFB	P38117	Y16y	P38117_Y16y _1_1_16_16	F20151103_SF_Prep4_tripleQuench_4mg_AntiBiotin_IP_Rep01.35133.35133.2	9.38	6.83	99	1	1	1	0	671.87	Hydrogen	12	(K)	RVIDyAVK	(I)	RVIDY(1.0)AVK	R:SILAC 2 (Arg 0-10Da Lys 0-8Da)-heavy,KSILAC 2 (Arg 0-10Da Lys 0-8Da)-heavy,y:Biotin Tyramide Labeling	28071.3	HUMAN	P38117	9.38	4.48931	9.03	4.04551	8.31	2.32982	3	180.1	Electron transfer flavoprotein subunit beta	FALSE	NA	TRUE	FALSE	TRUE					0
ETFB	P38117	Y192y	P38117_Y192y _1_1_192_192	F20151103_SF_Prep4_tripleQuench_4mg_AntiBiotin_IP_Rep01.61891.61891.3	12.07	7.05	99	1	1	1	0	680.359	Hydrogen	187	(R)	LNEPRyATLPNIMK	(A)	LNEPRY(1.0)ATLPNIMK	R:SILAC 2 (Arg 0-10Da Lys 0-8Da)-heavy,KSILAC 2 (Arg 0-10Da Lys 0-8Da)-heavy,y:Biotin Tyramide Labeling	28071.3	HUMAN	P38117-2	12.07	-0.45263	NA	NA	8.96	5.5539	2	180.1	Electron transfer flavoprotein subunit beta	FALSE	NA	TRUE	FALSE	TRUE					0
ETFB	P38117	Y192y M199m	P38117_Y192y_1_1_192_192	F20151103_SF_Prep4_tripleQuench_4mg_AntiBiotin_IP_Rep01.50772.50930.2	16.57	14.07	99	1	1	1	0	718.365	Hydrogen	192	(R)	yATLPNImK	(A)	Y(1.0)ATLPNIM(1.0)K	K:SILAC 2 (Arg 0-10Da Lys 0-8Da)-heavy,y:Biotin Tyramide Labeling,mOxidized methionine	28071.3	HUMAN	P38117-2	16.57	4.94032	15.26	4.76275	16.48	4.60082	3	180.1	Electron transfer flavoprotein subunit beta	FALSE	NA	TRUE	FALSE	TRUE					0
MTERF4	Q7Z6M4	Y63y	Q7Z6M4_Y63y _1_1_63_63	F20151103_SF_Prep4_tripleQuench_4mg_AntiBiotin_IP_Rep01.31966.31966.2	10	8.59	99	1	1	1	0	883.88	Hydrogen	60	(R)	SNNyVQEPECR	(R)	SNNY(1.0)VQEPECR	C:Carbamidomethylation,RSILAC 2 (Arg 0-10Da Lys 0-8Da)-heavy,y:Biotin Tyramide Labeling	44527.3	HUMAN	Q7Z6M4|B4DKD5|E7EW93	10	NA	8	NA	9.41	NA	3	181.1	Transcription termination factor 4, mitochondrial	TRUE	TRUE	NA	FALSE	TRUE					NA
MTERF4	Q7Z6M4	Y232y	Q7Z6M4_Y232y _1_1_232_232	F20151103_SF_Prep4_tripleQuench_4mg_AntiBiotin_IP_Rep02_151103181322.53268.53268.3	10.82	5.55	99	1	1	1	0	879.449	Hydrogen	215	(K)	ILHSCPSVLREDLGQLEyK	(F)	ILHSCPSVLREDLGQLEY(1.0)K	C:Carbamidomethylation,RSILAC 2 (Arg 0-10Da Lys 0-8Da)-heavy,KSILAC 2 (Arg 0-10Da Lys 0-8Da)-heavy,y:Biotin Tyramide Labeling	44527.3	HUMAN	Q7Z6M4|B4DKD5|B4DFP7	9.88	4.55996	10.82	4.54341	NA	NA	2	181.1	Transcription termination factor 4, mitochondrial	TRUE	TRUE	NA	FALSE	TRUE					NA
CTTN	Q14247-2	Y84y	Q14247-2_Y84y _1_1_84_84	F20151103_SF_Prep4_tripleQuench_4mg_AntiBiotin_IP_Rep02_151103181322.11287.11287.2	5.61	5.61	99	1	1	1	0	573.267	Hydrogen	80	(K)	ASHGyGGK	(F)	ASHGY(1.0)GGK	K:SILAC 2 (Arg 0-10Da Lys 0-8Da)-heavy,y:Biotin Tyramide Labeling	71641.9	HUMAN	Q14247-2|Q14247-3	4.73	NA	5.61	NA	NA	NA	2	182.1	Isoform 2 of Src substrate cortactin	FALSE	NA	FALSE	NA	FALSE					0
CTTN	Q14247-2	Y215y	Q14247-2_Y215y _1_1_215_215	F20151103_SF_Prep4_tripleQuench_4mg_AntiBiotin_IP_Rep02_151103181322.39086.39086.2	12.82	12.82	99	1	1	1	0	727.849	Hydrogen	209	(K)	SAVGFEyQGK	(T)	SAVGFEY(1.0)QGK	K:SILAC 2 (Arg 0-10Da Lys 0-8Da)-heavy,y:Biotin Tyramide Labeling	71641.9	HUMAN	Q14247-2|Q14247-3	11.27	NA	12.82	4.19394	NA	NA	2	182.1	Isoform 2 of Src substrate cortactin	FALSE	NA	FALSE	NA	FALSE					0
CTTN	Q14247-2	Y396y	Q14247-2_Y396y _1_1_396_396	F20151103_SF_Prep4_tripleQuench_4mg_AntiBiotin_IP_Rep02_151103181322.29841.29841.2	6.05	3.78	99	1	1	1	0	555.27	Hydrogen	392	(K)	AELSyR	(G)	AELSY(1.0)R	R:SILAC 2 (Arg 0-10Da Lys 0-8Da)-heavy,y:Biotin Tyramide Labeling	71641.9	HUMAN	Q14247|Q14247-2|Q14247-3	NA	NA	6.05	3.57042	5.14	2.516	2	182.1	Isoform 2 of Src substrate cortactin	FALSE	NA	FALSE	NA	FALSE					0
RARS2	Q5T160	Y262y	Q5T160_Y262y _1_1_262_262	F20151103_SF_Prep4_tripleQuench_4mg_AntiBiotin_IP_Rep02_151103181322.61352.61352.3	13.45	13.45	8.955	3	1	1	0	790.367	Hydrogen	258	(K)	RLGVyFDEYSGESFYR	(E)	RLGVY(0.99)FDEY(0.0)SGESFY(0.0)R	R:SILAC 2 (Arg 0-10Da Lys 0-8Da)-heavy,y:Biotin Tyramide Labeling	65960.6	HUMAN	Q5T160	8.44	3.76284	13.45	3.30764	10.14	3.45081	3	183.1	Probable arginine--tRNA ligase, mitochondrial	TRUE	TRUE	TRUE	FALSE	TRUE					0
RARS2	Q5T160	Y366y	Q5T160_Y366y _1_1_366_366	F20151103_SF_Prep4_tripleQuench_4mg_AntiBiotin_IP_Rep01.59232.59232.2	8.59	7.62	99	1	1	1	0	756.338	Hydrogen	363	(K)	IMGyDWAER	(C)	IMGY(1.0)DWAER	R:SILAC 2 (Arg 0-10Da Lys 0-8Da)-heavy,y:Biotin Tyramide Labeling	65960.6	HUMAN	Q5T160	8.59	1.95959	6.24	NA	NA	NA	2	183.1	Probable arginine--tRNA ligase, mitochondrial	TRUE	TRUE	TRUE	FALSE	TRUE					0
ISCU	Q9H1K1	Y43y	Q9H1K1_Y43y _1_1_43_43	F20151103_SF_Prep4_tripleQuench_4mg_AntiBiotin_IP_Rep03_151104112150.13564.13946.3	14.1	11.35	99	1	1	1	0	545.941	Hydrogen	38	(K)	KVVDHyENPR	(N)	KVVDHY(1.0)ENPR	K:SILAC 2 (Arg 0-10Da Lys 0-8Da)-heavy,RSILAC 2 (Arg 0-10Da Lys 0-8Da)-heavy,y:Biotin Tyramide Labeling	18226.9	HUMAN	Q9H1K1|B4DNC9|B3KQ30|F5H5N2	13.11	4.43877	12.3	4.02366	14.1	6.63198	3	184.1	Iron-sulfur cluster assembly enzyme ISCU, mitochondrial	TRUE	TRUE	TRUE	FALSE	TRUE					0
ISCU	Q9H1K1	Y153y	Q9H1K1_Y153y _1_1_153_153	F20151103_SF_Prep4_tripleQuench_4mg_AntiBiotin_IP_Rep03_151104112150.28842.28979.2	10.09	7.33	99	1	1	1	0	560.784	Hydrogen	148	(K)	AALADyK	(L)	AALADY(1.0)K	K:SILAC 2 (Arg 0-10Da Lys 0-8Da)-heavy,y:Biotin Tyramide Labeling	18226.9	HUMAN	Q9H1K1|Q9H1K1-2	6.58	5.09637	7.25	4.08746	10.09	6.23215	3	184.1	Iron-sulfur cluster assembly enzyme ISCU, mitochondrial	TRUE	TRUE	TRUE	FALSE	TRUE					0
SUCLG2	Q96I99-2	Y123y	Q96I99-2_Y123y _1_1_123_123	F20151103_SF_Prep4_tripleQuench_4mg_AntiBiotin_IP_Rep01.52876.53014.2	13.45	13.45	99	1	1	1	0	754.381	Hydrogen	119	(K)	QMIGyNLATK	(Q)	QMIGY(1.0)NLATK	K:SILAC 2 (Arg 0-10Da Lys 0-8Da)-heavy,y:Biotin Tyramide Labeling	48187.6	HUMAN	Q96I99-2|E9PDQ8	13.45	4.26761	7.06	5.50549	6.64	3.9733	3	185.1	Isoform 2 of Succinyl-CoA ligase [GDP-forming] subunit beta, mitochondrial	TRUE	NA	TRUE	FALSE	TRUE					0
SUCLG2	Q96I99-2	Y343y	Q96I99-2_Y343y _1_1_343_343	F20151103_SF_Prep4_tripleQuench_4mg_AntiBiotin_IP_Rep01.47310.47310.2	10.71	9.15	99	1	1	1	0	726.859	Hydrogen	339	(K)	EAQVyQAFK	(L)	EAQVY(1.0)QAFK	K:SILAC 2 (Arg 0-10Da Lys 0-8Da)-heavy,y:Biotin Tyramide Labeling	48187.6	HUMAN	Q96I99-2|E9PDQ8	10.71	6.09694	9.32	7.14959	NA	NA	2	185.1	Isoform 2 of Succinyl-CoA ligase [GDP-forming] subunit beta, mitochondrial	TRUE	NA	TRUE	FALSE	TRUE					0
ALDH7A1	P49419	Y69y	P49419_Y69y _1_1_69_69	F20151103_SF_Prep4_tripleQuench_4mg_AntiBiotin_IP_Rep02_151103181322.46998.46998.3	17.74	15.16	99	1	1	1	0	759.365	Hydrogen	63	(R)	GEVITTyCPANNEPIAR	(V)	GEVITTY(1.0)CPANNEPIAR	C:Carbamidomethylation,RSILAC 2 (Arg 0-10Da Lys 0-8Da)-heavy,y:Biotin Tyramide Labeling	59056.6	HUMAN	P49419|P49419-2|P49419-4	10.86	2.26409	17.74	5.78461	17.32	1.90765	3	186.1	Alpha-aminoadipic semialdehyde dehydrogenase	TRUE	TRUE	TRUE	FALSE	TRUE					0
ALDH7A1	P49419	Y526y	P49419_Y526y _1_1_526_526	F20151103_SF_Prep4_tripleQuench_4mg_AntiBiotin_IP_Rep03_151104112150.24777.24777.2	7.05	7.05	99	1	1	1	0	721.832	Hydrogen	520	(R)	STCTINySK	(D)	STCTINY(1.0)SK	C:Carbamidomethylation,KSILAC 2 (Arg 0-10Da Lys 0-8Da)-heavy,y:Biotin Tyramide Labeling	59056.6	HUMAN	P49419	NA	NA	4.79	NA	7.05	1.92017	2	186.1	Alpha-aminoadipic semialdehyde dehydrogenase	TRUE	TRUE	TRUE	FALSE	TRUE					0
MARS2	Q96GW9	Y552y	Q96GW9_Y552y _1_1_552_552	F20151103_SF_Prep4_tripleQuench_4mg_AntiBiotin_IP_Rep01.81402.81402.2	16.51	11.43	99	1	1	1	0	783.407	Hydrogen	547	(R)	SLGELyFLPR	(F)	SLGELY(1.0)FLPR	R:SILAC 2 (Arg 0-10Da Lys 0-8Da)-heavy,y:Biotin Tyramide Labeling	67502.5	HUMAN	Q96GW9	16.51	0.52434	12.48	0.36264	15.79	-0.09759	3	187.1	Methionine--tRNA ligase, mitochondrial	TRUE	TRUE	TRUE	FALSE	TRUE					0
MARS2	Q96GW9	Y558y	Q96GW9_Y558y _1_1_558_558	F20151103_SF_Prep4_tripleQuench_4mg_AntiBiotin_IP_Rep03_151104112150.35040.35040.3	12.33	11.61	99	1	1	1	0	579.923	Hydrogen	557	(R)	FyGHPCPFEGR	(R)	FY(1.0)GHPCPFEGR	C:Carbamidomethylation,RSILAC 2 (Arg 0-10Da Lys 0-8Da)-heavy,y:Biotin Tyramide Labeling	67502.5	HUMAN	Q96GW9	9.47	6.3695	11.83	3.88454	12.33	6.75224	3	187.1	Methionine--tRNA ligase, mitochondrial	TRUE	TRUE	TRUE	FALSE	TRUE					0
POLDIP2	Q9Y2S7	Y103y	Q9Y2S7_Y103y _1_1_103_103	F20151103_SF_Prep4_tripleQuench_4mg_AntiBiotin_IP_Rep03_151104112150.24811.25414.3	11.84	11.96	99	1	1	1	0	605.302	Hydrogen	102	(R)	LyDRDVASAAPEK	(A)	LY(1.0)DRDVASAAPEK	R:SILAC 2 (Arg 0-10Da Lys 0-8Da)-heavy,KSILAC 2 (Arg 0-10Da Lys 0-8Da)-heavy,y:Biotin Tyramide Labeling	42260.7	HUMAN	Q9Y2S7|U3KQJ1	9.19	2.34417	5.96	2.33735	11.84	6.76005	3	188.1	Polymerase delta-interacting protein 2	TRUE	TRUE	TRUE	FALSE	TRUE					0
POLDIP2	Q9Y2S7	Y203y	Q9Y2S7_Y203y _1_1_203_203	F20151103_SF_Prep4_tripleQuench_4mg_AntiBiotin_IP_Rep03_151104112150.53374.53374.2	13.57	9.46	99	1	1	1	0	698.859	Hydrogen	200	(R)	FLLyDQTK	(A)	FLLY(1.0)DQTK	K:SILAC 2 (Arg 0-10Da Lys 0-8Da)-heavy,y:Biotin Tyramide Labeling	42260.7	HUMAN	Q9Y2S7	NA	NA	9.57	7.27522	13.57	4.1854	2	188.1	Polymerase delta-interacting protein 2	TRUE	TRUE	TRUE	FALSE	TRUE					0
POLDIP2	Q9Y2S7	Y261y	Q9Y2S7_Y261y _1_1_261_261	F20151103_SF_Prep4_tripleQuench_4mg_AntiBiotin_IP_Rep01.53007.53007.3	11.14	11.14	99	1	1	1	0	616.284	Hydrogen	254	(R)	EAQNSHVyWWR	(Y)	EAQNSHVY(1.0)WWR	R:SILAC 2 (Arg 0-10Da Lys 0-8Da)-heavy,y:Biotin Tyramide Labeling	42260.7	HUMAN	Q9Y2S7|U3KQJ1	11.14	4.04176	7.38	3.06427	NA	NA	2	188.1	Polymerase delta-interacting protein 2	TRUE	TRUE	TRUE	FALSE	TRUE					0
COX7A2L	O14548	Y52y	O14548_Y52y _1_1_52_52	F20151103_SF_Prep4_tripleQuench_4mg_AntiBiotin_IP_Rep01.45540.45870.2	16.92	16.92	2.635	2	1	1	0	894.917	Hydrogen	45	(K)	LTSDSTVyDYAGK	(N)	LTSDSTVY(0.99)DY(0.0)AGK	K:SILAC 2 (Arg 0-10Da Lys 0-8Da)-heavy,y:Biotin Tyramide Labeling	12671.5	HUMAN	O14548|E5RJZ1	16.92	6.18768	16.38	4.33008	12.53	5.14684	3	189.1	Cytochrome c oxidase subunit 7A-related protein, mitochondrial	TRUE	TRUE	TRUE	FALSE	TRUE					1
COX7A2L	O14548	Y54y	O14548_Y54y _1_1_54_54	F20151103_SF_Prep4_tripleQuench_4mg_AntiBiotin_IP_Rep01.43945.44529.2	18.82	15.99	2.548	2	1	1	0	894.917	Hydrogen	45	(K)	LTSDSTVYDyAGK	(N)	LTSDSTVY(0.0)DY(0.99)AGK	K:SILAC 2 (Arg 0-10Da Lys 0-8Da)-heavy,y:Biotin Tyramide Labeling	12671.5	HUMAN	O14548|E5RJZ1	18.82	8.21793	13.74	3.31081	7.11	2.9943	3	189.1	Cytochrome c oxidase subunit 7A-related protein, mitochondrial	TRUE	TRUE	TRUE	FALSE	TRUE					1
COX7A2L	O14548	Y76y	O14548_Y76y _1_1_76_76	F20151103_SF_Prep4_tripleQuench_4mg_AntiBiotin_IP_Rep01.53347.53347.2	9.76	4.66	99	1	1	1	0	665.853	Hydrogen	70	(K)	ADGVPVyLK	(R)	ADGVPVY(1.0)LK	K:SILAC 2 (Arg 0-10Da Lys 0-8Da)-heavy,y:Biotin Tyramide Labeling	12671.5	HUMAN	O14548	9.76	5.78746	6.43	5.42472	5.52	5.8327	3	189.1	Cytochrome c oxidase subunit 7A-related protein, mitochondrial	TRUE	TRUE	TRUE	FALSE	TRUE					1
AASS	Q9UDR5	Y578y	Q9UDR5_Y578y _1_1_578_578	F20151103_SF_Prep4_tripleQuench_4mg_AntiBiotin_IP_Rep01.69790.69790.2	11.39	10.36	99	1	1	1	0	938.994	Hydrogen	571	(K)	VNMVTASyITPALK	(E)	VNMVTASY(1.0)ITPALK	K:SILAC 2 (Arg 0-10Da Lys 0-8Da)-heavy,y:Biotin Tyramide Labeling	102872	HUMAN	Q9UDR5|F8WAH1	11.39	NA	6.54	NA	4.3	NA	3	190.1	Alpha-aminoadipic semialdehyde synthase, mitochondrial	TRUE	TRUE	TRUE	FALSE	TRUE					0
AASS	Q9UDR5	Y632y	Q9UDR5_Y632y _1_1_632_632	F20151103_SF_Prep4_tripleQuench_4mg_AntiBiotin_IP_Rep02_151103181322.68892.68892.4	14.71	11.6	3.823	2	1	1	0	826.394	Hydrogen	621	(K)	EVGATIESYISyCGGLPAPEHSNNPLR	(Y)	EVGATIESY(0.0)ISY(0.99)CGGLPAPEHSNNPLR	C:Carbamidomethylation,RSILAC 2 (Arg 0-10Da Lys 0-8Da)-heavy,y:Biotin Tyramide Labeling	102872	HUMAN	Q9UDR5|F8WAH1	11.43	3.6485	14.71	NA	NA	NA	2	190.1	Alpha-aminoadipic semialdehyde synthase, mitochondrial	TRUE	TRUE	TRUE	FALSE	TRUE					0
HSCB	Q8IWL3	Y94y	Q8IWL3_Y94y _1_1_94_94	F20151103_SF_Prep4_tripleQuench_4mg_AntiBiotin_IP_Rep03_151104112150.21005.21005.2	7.32	3.31	99	1	1	1	0	603.802	Hydrogen	94	(R)	yQQLQR	(L)	Y(1.0)QQLQR	R:SILAC 2 (Arg 0-10Da Lys 0-8Da)-heavy,y:Biotin Tyramide Labeling	27764.1	HUMAN	B0QYH2|Q8IWL3	7.19	4.51119	NA	NA	7.32	7.48536	2	191.1	Iron-sulfur cluster co-chaperone protein HscB, mitochondrial	TRUE	NA	TRUE	FALSE	TRUE					0
HSCB	Q8IWL3	Y140y	Q8IWL3_Y140y _1_1_140_140	F20151103_SF_Prep4_tripleQuench_4mg_AntiBiotin_IP_Rep02_151103181322.56075.56075.2	5.49	3.44	99	1	1	1	0	538.309	Hydrogen	138	(R)	GLyLLK	(L)	GLY(1.0)LLK	K:SILAC 2 (Arg 0-10Da Lys 0-8Da)-heavy,y:Biotin Tyramide Labeling	27764.1	HUMAN	Q8IWL3	5.23	4.05888	5.49	4.77724	4.9	2.38766	3	191.1	Iron-sulfur cluster co-chaperone protein HscB, mitochondrial	TRUE	NA	TRUE	FALSE	TRUE					0
HSCB	Q8IWL3	Y220y	Q8IWL3_Y220y _1_1_220_220	F20151103_SF_Prep4_tripleQuench_4mg_AntiBiotin_IP_Rep02_151103181322.37270.37270.2	8.73	5.89	99	1	1	1	0	699.828	Hydrogen	220	(R)	yFSNIEEK	(I)	Y(1.0)FSNIEEK	K:SILAC 2 (Arg 0-10Da Lys 0-8Da)-heavy,y:Biotin Tyramide Labeling	27764.1	HUMAN	Q8IWL3	4.75	2.62342	8.73	4.22465	NA	NA	2	191.1	Iron-sulfur cluster co-chaperone protein HscB, mitochondrial	TRUE	NA	TRUE	FALSE	TRUE					0
NT5DC3	Q86UY8	Y277y	Q86UY8_Y277y _1_1_277_277	F20151103_SF_Prep4_tripleQuench_4mg_AntiBiotin_IP_Rep01.37520.37520.2	16.72	11.85	13.656	2	1	1	0	787.853	Hydrogen	274	(K)	YICyAEQTR	(A)	Y(0.0)ICY(0.99)AEQTR	C:Carbamidomethylation,RSILAC 2 (Arg 0-10Da Lys 0-8Da)-heavy,y:Biotin Tyramide Labeling	63761	HUMAN	Q86UY8|Q86UY8-2	16.72	NA	15.61	4.56098	13.86	NA	3	192.1	5'-nucleotidase domain-containing protein 3	TRUE	TRUE	TRUE	FALSE	TRUE					0
ACSF2	Q96CM8-2	Y211y	Q96CM8-2_Y211y _1_1_211_211	F20151103_SF_Prep4_tripleQuench_4mg_AntiBiotin_IP_Rep01.49936.49936.2	6.76	6.76	1.348	2	1	1	0	763.381	Hydrogen	208	(K)	TQQyYNVLK	(Q)	TQQY(0.99)Y(0.0)NVLK	K:SILAC 2 (Arg 0-10Da Lys 0-8Da)-heavy,y:Biotin Tyramide Labeling	71534.2	HUMAN	Q96CM8-2|Q96CM8-3|E9PF16|Q96CM8-4	6.76	2.47783	4.16	NA	6	1.90306	3	194.1	Isoform 2 of Acyl-CoA synthetase family member 2, mitochondrial	TRUE	NA	TRUE	FALSE	TRUE					0
ACSF2	Q96CM8-2	Y303y	Q96CM8-2_Y303y _1_1_303_303	F20151103_SF_Prep4_tripleQuench_4mg_AntiBiotin_IP_Rep03_151104112150.51088.51088.3	13.79	11.38	99	1	1	1	0	815.078	Hydrogen	297	(K)	GATLSHyNIVNNSNILGER	(L)	GATLSHY(1.0)NIVNNSNILGER	R:SILAC 2 (Arg 0-10Da Lys 0-8Da)-heavy,y:Biotin Tyramide Labeling	71534.2	HUMAN	Q96CM8|Q96CM8-2	NA	NA	11.69	NA	13.79	4.31525	2	194.1	Isoform 2 of Acyl-CoA synthetase family member 2, mitochondrial	TRUE	NA	TRUE	FALSE	TRUE					0
ACSF2	Q96CM8-2	Y546y	Q96CM8-2_Y546y _1_1_546_546	F20151103_SF_Prep4_tripleQuench_4mg_AntiBiotin_IP_Rep01.74505.74505.4	14.88	14.88	99	1	1	1	0	643.303	Hydrogen	541	(R)	GGENIyPAELEDFFHTHPK	(V)	GGENIY(1.0)PAELEDFFHTHPK	K:SILAC 2 (Arg 0-10Da Lys 0-8Da)-heavy,y:Biotin Tyramide Labeling	71534.2	HUMAN	Q96CM8-2|Q96CM8-3|E9PF16|Q96CM8-4	14.88	6.87709	NA	NA	7.19	NA	2	194.1	Isoform 2 of Acyl-CoA synthetase family member 2, mitochondrial	TRUE	NA	TRUE	FALSE	TRUE					0
ATP5C1	P36542	Y77y	P36542_Y77y _1_1_77_77	F20151103_SF_Prep4_tripleQuench_4mg_AntiBiotin_IP_Rep01.76876.76876.2	16.67	14.16	16.026	2	1	1	0	848.45	Hydrogen	68	(R)	IYGLGSLALyEK	(A)	IY(0.0)GLGSLALY(0.99)EK	K:SILAC 2 (Arg 0-10Da Lys 0-8Da)-heavy,y:Biotin Tyramide Labeling	33052.5	HUMAN	P36542|P36542-2	16.67	5.71496	15.74	4.37783	12.77	4.19959	3	196.1	ATP synthase subunit gamma, mitochondrial	TRUE	TRUE	TRUE	NA	TRUE					0
ATP5C1	P36542	Y196y	P36542_Y196y _1_1_196_196	F20151103_SF_Prep4_tripleQuench_4mg_AntiBiotin_IP_Rep02_151103181322.37610.38127.2	7.51	1.86	99	1	1	1	0	533.28	Hydrogen	192	(R)	SVISyK	(T)	SVISY(1.0)K	K:SILAC 2 (Arg 0-10Da Lys 0-8Da)-heavy,y:Biotin Tyramide Labeling	33052.5	HUMAN	P36542|P36542-2	6	6.89936	7.51	5.81255	7	6.43568	3	196.1	ATP synthase subunit gamma, mitochondrial	TRUE	TRUE	TRUE	NA	TRUE					0
NDUFS8	O00217	Y38y	O00217_Y38y _1_1_38_38	F20151103_SF_Prep4_tripleQuench_4mg_AntiBiotin_IP_Rep03_151104112150.45538.45538.2	15.16	15.16	99	1	1	1	0	935.393	Hydrogen	38	(K)	yVNMQDPEMDMK	(S)	Y(1.0)VNMQDPEMDMK	K:SILAC 2 (Arg 0-10Da Lys 0-8Da)-heavy,y:Biotin Tyramide Labeling	24218.2	HUMAN	O00217	14.78	5.612	11.21	2.55474	15.16	NA	3	197.1	NADH dehydrogenase [ubiquinone] iron-sulfur protein 8, mitochondrial	TRUE	TRUE	TRUE	FALSE	TRUE					0
GLRX5	Q86SX6	Y85y	Q86SX6_Y85y _1_1_85_85	F20151103_SF_Prep4_tripleQuench_4mg_AntiBiotin_IP_Rep02_151103181322.54809.54809.3	21.36	21.36	7.177	2	1	1	0	866.432	Hydrogen	79	(R)	LHGVRDyAAYNVLDDPELR	(Q)	LHGVRDY(0.99)AAY(0.0)NVLDDPELR	R:SILAC 2 (Arg 0-10Da Lys 0-8Da)-heavy,y:Biotin Tyramide Labeling	16741.7	HUMAN	Q86SX6	17.41	3.29607	21.36	5.81729	14.94	4.35934	3	198.1	Glutaredoxin-related protein 5, mitochondrial	FALSE	NA	TRUE	FALSE	TRUE					0
GLRX5	Q86SX6	Y88y	Q86SX6_Y88y _1_1_88_88	F20151103_SF_Prep4_tripleQuench_4mg_AntiBiotin_IP_Rep02_151103181322.67211.67935.2	13.55	10.51	3.371	2	1	1	0	1012.97	Hydrogen	84	(R)	DYAAyNVLDDPELR	(Q)	DY(0.0)AAY(0.99)NVLDDPELR	R:SILAC 2 (Arg 0-10Da Lys 0-8Da)-heavy,y:Biotin Tyramide Labeling	16741.7	HUMAN	Q86SX6	12.08	5.44546	13.55	4.58601	12.3	6.17632	3	198.1	Glutaredoxin-related protein 5, mitochondrial	FALSE	NA	TRUE	FALSE	TRUE					0
EARS2	H3BRF5	Y67y	H3BRF5_Y67y _1_1_67_67	F20151103_SF_Prep4_tripleQuench_4mg_AntiBiotin_IP_Rep03_151104112150.40549.40549.3	11.9	11.9	99	1	1	1	0	497.603	Hydrogen	66	(K)	KyQGSFILR	(L)	KY(1.0)QGSFILR	K:SILAC 2 (Arg 0-10Da Lys 0-8Da)-heavy,RSILAC 2 (Arg 0-10Da Lys 0-8Da)-heavy,y:Biotin Tyramide Labeling	60501.3	HUMAN	H3BRF5|Q5JPH6|H3BTB7	11.43	7.72306	9.49	6.3182	11.9	6.14415	3	199.1	KIAA1970 protein, isoform CRA_c	TRUE	NA	TRUE	FALSE	TRUE					0
HNRNPA3	P51991	Y140y	P51991_Y140y _1_1_140_140	F20151103_SF_Prep4_tripleQuench_4mg_AntiBiotin_IP_Rep02_151103181322.63238.63238.4	18.44	15.22	1.163	2	1	1	0	738.865	Hydrogen	128	(K)	IFVGGIKEDTEEyNLRDYFEK	(Y)	IFVGGIKEDTEEY(0.99)NLRDY(0.0)FEK	K:SILAC 2 (Arg 0-10Da Lys 0-8Da)-heavy,RSILAC 2 (Arg 0-10Da Lys 0-8Da)-heavy,y:Biotin Tyramide Labeling	39822.5	HUMAN	P51991|P51991-2	13.14	1.49195	18.44	1.53774	9.77	1.35335	3	201.1	Heterogeneous nuclear ribonucleoprotein A3	FALSE	FALSE	FALSE	NA	FALSE					0
HNRNPA3	P51991	Y360y	P51991_Y360y _1_1_360_360	F20151103_SF_Prep4_tripleQuench_4mg_AntiBiotin_IP_Rep02_151103181322.28521.28521.3	15.87	14.8	1.238	3	1	1	0	761.321	Hydrogen	355	(R)	SSGSPyGGGYGSGGGSGGYGSR	(R)	SSGSPY(0.99)GGGY(0.0)GSGGGSGGY(0.0)GSR	R:SILAC 2 (Arg 0-10Da Lys 0-8Da)-heavy,y:Biotin Tyramide Labeling	39822.5	HUMAN	P51991|P51991-2	11.24	4.7399	15.87	NA	12.55	3.1944	3	201.1	Heterogeneous nuclear ribonucleoprotein A3	FALSE	FALSE	FALSE	NA	FALSE					0
HNRNPA3	P51991	Y373y	P51991_Y373y _1_1_373_373	F20151103_SF_Prep4_tripleQuench_4mg_AntiBiotin_IP_Rep01.33005.33005.3	14.67	14.67	10.763	3	1	1	0	761.319	Hydrogen	355	(R)	SSGSPYGGGYGSGGGSGGyGSR	(R)	SSGSPY(0.0)GGGY(0.0)GSGGGSGGY(0.99)GSR	R:SILAC 2 (Arg 0-10Da Lys 0-8Da)-heavy,y:Biotin Tyramide Labeling	39822.5	HUMAN	P51991|P51991-2	14.67	NA	NA	NA	7.5	2.94398	2	201.1	Heterogeneous nuclear ribonucleoprotein A3	FALSE	FALSE	FALSE	NA	FALSE					0
PDE12	Q6L8Q7	Y172y	Q6L8Q7_Y172y _1_1_172_172	F20151103_SF_Prep4_tripleQuench_4mg_AntiBiotin_IP_Rep01.73517.73517.2	9.07	9.07	99	1	1	1	0	826.404	Hydrogen	172	(R)	yIMAGFPVCPK	(L)	Y(1.0)IMAGFPVCPK	C:Carbamidomethylation,KSILAC 2 (Arg 0-10Da Lys 0-8Da)-heavy,y:Biotin Tyramide Labeling	68263.1	HUMAN	Q6L8Q7	9.07	3.57662	4.18	3.14249	8.2	0.28098	3	202.1	2',5'-phosphodiesterase 12	TRUE	TRUE	TRUE	FALSE	TRUE					0
MRPL24	Q96A35	Y19y	Q96A35_Y19y _1_1_19_19	F20151103_SF_Prep4_tripleQuench_4mg_AntiBiotin_IP_Rep02_151103181322.30294.30446.3	6.96	6.96	99	1	1	1	0	451.906	Hydrogen	13	(K)	VTLPPHyR	(Y)	VTLPPHY(1.0)R	R:SILAC 2 (Arg 0-10Da Lys 0-8Da)-heavy,y:Biotin Tyramide Labeling	25028.5	HUMAN	Q96A35	6.92	1.90944	6.96	2.46217	6.75	3.01411	3	203.1	39S ribosomal protein L24, mitochondrial	TRUE	TRUE	TRUE	FALSE	TRUE					0
MRPL24	Q96A35	Y21y	Q96A35_Y21y _1_1_21_21	F20151103_SF_Prep4_tripleQuench_4mg_AntiBiotin_IP_Rep02_151103181322.37259.37413.2	12.96	12.96	99	1	1	1	0	789.365	Hydrogen	21	(R)	yGMSPPGSVADK	(R)	Y(1.0)GMSPPGSVADK	K:SILAC 2 (Arg 0-10Da Lys 0-8Da)-heavy,y:Biotin Tyramide Labeling	25028.5	HUMAN	Q96A35	11.83	3.81149	12.96	4.81886	11.69	5.11175	3	203.1	39S ribosomal protein L24, mitochondrial	TRUE	TRUE	TRUE	FALSE	TRUE					0
MRPL24	Q96A35	Y95y	Q96A35_Y95y _1_1_95_95	F20151103_SF_Prep4_tripleQuench_4mg_AntiBiotin_IP_Rep03_151104112150.52256.52256.3	14.24	14.76	99	1	1	1	0	629.319	Hydrogen	84	(R)	NWVVVGGLNTHyR	(Y)	NWVVVGGLNTHY(1.0)R	R:SILAC 2 (Arg 0-10Da Lys 0-8Da)-heavy,y:Biotin Tyramide Labeling	25028.5	HUMAN	Q96A35	10.27	NA	NA	NA	14.24	5.38422	2	203.1	39S ribosomal protein L24, mitochondrial	TRUE	TRUE	TRUE	FALSE	TRUE					0
COQ5	Q5HYK3	Y69y	Q5HYK3_Y69y _1_1_69_69	F20151103_SF_Prep4_tripleQuench_4mg_AntiBiotin_IP_Rep02_151103181322.52977.53224.2	12.22	12.22	99	1	1	1	0	769.896	Hydrogen	68	(K)	VyQVFESVAK	(K)	VY(1.0)QVFESVAK	K:SILAC 2 (Arg 0-10Da Lys 0-8Da)-heavy,y:Biotin Tyramide Labeling	37425	HUMAN	Q5HYK3|B4DP72|Q5HYK3-2	10.67	7.47135	12.22	6.25306	10.27	5.41308	3	204.1	2-methoxy-6-polyprenyl-1,4-benzoquinol methylase, mitochondrial	TRUE	TRUE	TRUE	FALSE	TRUE					0
COQ5	Q5HYK3	Y155y	Q5HYK3_Y155y _1_1_155_155	F20151103_SF_Prep4_tripleQuench_4mg_AntiBiotin_IP_Rep03_151104112150.26445.26445.3	11.86	11.86	99	1	1	1	0	618.934	Hydrogen	154	(K)	EyQNEEDSLGGSR	(V)	EY(1.0)QNEEDSLGGSR	R:SILAC 2 (Arg 0-10Da Lys 0-8Da)-heavy,y:Biotin Tyramide Labeling	37425	HUMAN	Q5HYK3	11.27	7.80525	6.95	NA	11.86	4.95119	3	204.1	2-methoxy-6-polyprenyl-1,4-benzoquinol methylase, mitochondrial	TRUE	TRUE	TRUE	FALSE	TRUE					0
COQ5	Q5HYK3	Y283y	Q5HYK3_Y283y _1_1_283_283	F20151103_SF_Prep4_tripleQuench_4mg_AntiBiotin_IP_Rep01.63789.63789.2	9.85	12.3	6.738	2	1	1	0	814.902	Hydrogen	280	(K)	SYQyLVESIR	(R)	SY(0.0)QY(0.99)LVESIR	R:SILAC 2 (Arg 0-10Da Lys 0-8Da)-heavy,y:Biotin Tyramide Labeling	37425	HUMAN	Q5HYK3|B4DP72	9.85	2.05478	NA	NA	9.05	2.47345	2	204.1	2-methoxy-6-polyprenyl-1,4-benzoquinol methylase, mitochondrial	TRUE	TRUE	TRUE	FALSE	TRUE					0
PARP1	P09874	Y639y	P09874_Y639y _1_1_639_639	F20151103_SF_Prep4_tripleQuench_4mg_AntiBiotin_IP_Rep01.65623.65623.3	16.89	16.62	10.382	2	1	1	0	807.726	Hydrogen	637	(K)	KFyPLEIDYGQDEEAVK	(K)	KFY(0.99)PLEIDY(0.0)GQDEEAVK	K:SILAC 2 (Arg 0-10Da Lys 0-8Da)-heavy,y:Biotin Tyramide Labeling	113880	HUMAN	P09874	16.89	2.56387	15.15	2.1388	10.96	2.34773	3	206.1	Poly [ADP-ribose] polymerase 1	TRUE	TRUE	FALSE	NA	TRUE					0
PARP1	P09874	Y645y	P09874_Y645y _1_1_645_645	F20151103_SF_Prep4_tripleQuench_4mg_AntiBiotin_IP_Rep03_151104112150.57701.57701.3	13.93	13.93	6.866	2	1	1	0	807.726	Hydrogen	637	(K)	KFYPLEIDyGQDEEAVK	(K)	KFY(0.0)PLEIDY(0.99)GQDEEAVK	K:SILAC 2 (Arg 0-10Da Lys 0-8Da)-heavy,y:Biotin Tyramide Labeling	113880	HUMAN	P09874	NA	NA	4.56	4.72823	13.93	4.25337	2	206.1	Poly [ADP-ribose] polymerase 1	TRUE	TRUE	FALSE	NA	TRUE					0
HSPA1A	P08107	Y525y	P08107_Y525y _1_1_525_525	F20151103_SF_Prep4_tripleQuench_4mg_AntiBiotin_IP_Rep02_151103181322.16765.16765.2	14.17	9.75	99	1	1	1	0	758.865	Hydrogen	525	(K)	yKAEDEVQR	(E)	Y(1.0)KAEDEVQR	K:SILAC 2 (Arg 0-10Da Lys 0-8Da)-heavy,RSILAC 2 (Arg 0-10Da Lys 0-8Da)-heavy,y:Biotin Tyramide Labeling	70336.2	HUMAN	P08107	NA	NA	14.17	9.38975	10.08	3.19144	2	207.1	Heat shock 70 kDa protein 1A/1B	FALSE	NA	FALSE	NA	FALSE					0
ALDH1B1	P30837	Y373y	P30837_Y373y _1_1_373_373	F20151103_SF_Prep4_tripleQuench_4mg_AntiBiotin_IP_Rep02_151103181322.56665.56948.2	16.24	8.91	99	1	1	1	0	744.413	Hydrogen	370	(R)	VLGyIQLGQK	(E)	VLGY(1.0)IQLGQK	K:SILAC 2 (Arg 0-10Da Lys 0-8Da)-heavy,y:Biotin Tyramide Labeling	57661.7	HUMAN	P30837	13.71	3.71373	16.24	5.4055	15.25	4.1248	3	209.1	Aldehyde dehydrogenase X, mitochondrial	TRUE	TRUE	TRUE	FALSE	TRUE					0
ALDH1B1	P30837	Y442y	P30837_Y442y _1_1_442_442	F20151103_SF_Prep4_tripleQuench_4mg_AntiBiotin_IP_Rep03_151104112150.60875.61012.2	16.66	18.01	99	1	1	1	0	720.373	Hydrogen	442	(R)	yGLAAAVFTR	(D)	Y(1.0)GLAAAVFTR	R:SILAC 2 (Arg 0-10Da Lys 0-8Da)-heavy,y:Biotin Tyramide Labeling	57661.7	HUMAN	P30837	15.72	4.27951	14.94	5.16083	16.66	5.20843	3	209.1	Aldehyde dehydrogenase X, mitochondrial	TRUE	TRUE	TRUE	FALSE	TRUE					0
UQCRFS1P1	P0C7P4	Y100y	P0C7P4_Y100y _1_1_100_100	F20151103_SF_Prep4_tripleQuench_4mg_AntiBiotin_IP_Rep02_151103181322.44210.44360.2	14.09	10.7	99	1	1	1	0	692.316	Hydrogen	94	(K)	VPDFSEyR	(R)	VPDFSEY(1.0)R	R:SILAC 2 (Arg 0-10Da Lys 0-8Da)-heavy,y:Biotin Tyramide Labeling	31100.1	HUMAN	P0C7P4|P47985	12.93	4.56116	14.09	4.07067	11.63	3.51304	3	210.1	Putative cytochrome b-c1 complex subunit Rieske-like protein 1	FALSE	FALSE	NA	NA	FALSE					NA
MRPS25	P82663	Y57y	P82663_Y57y _1_1_57_57	F20151103_SF_Prep4_tripleQuench_4mg_AntiBiotin_IP_Rep01.84097.84228.3	13.53	11.28	99	1	1	1	0	683.706	Hydrogen	46	(R)	KFVFFNIPQIQyK	(N)	KFVFFNIPQIQY(1.0)K	K:SILAC 2 (Arg 0-10Da Lys 0-8Da)-heavy,y:Biotin Tyramide Labeling	20344.3	HUMAN	P82663|P82663-2	13.53	5.1999	12.13	5.05632	9.55	5.27323	3	211.1	28S ribosomal protein S25, mitochondrial	TRUE	TRUE	TRUE	FALSE	TRUE					0
GUF1	Q8N442	Y266y	Q8N442_Y266y _1_1_266_266	F20151103_SF_Prep4_tripleQuench_4mg_AntiBiotin_IP_Rep01.71299.72017.2	11.4	7.59	99	1	1	1	0	916.93	Hydrogen	256	(R)	ALVFDSTFDQyR	(G)	ALVFDSTFDQY(1.0)R	R:SILAC 2 (Arg 0-10Da Lys 0-8Da)-heavy,y:Biotin Tyramide Labeling	74782.9	HUMAN	Q8N442	11.4	2.9275	5.65	NA	10.67	2.60095	3	212.1	Translation factor GUF1, mitochondrial	TRUE	NA	TRUE	FALSE	TRUE					0
COX4I1	P13073	Y38y	P13073_Y38y _1_1_38_38	F20151103_SF_Prep4_tripleQuench_4mg_AntiBiotin_IP_Rep02_151103181322.63030.63172.2	16.14	11.07	99	1	1	1	0	901.393	Hydrogen	30	(K)	SEDFSLPAyMDR	(R)	SEDFSLPAY(1.0)MDR	R:SILAC 2 (Arg 0-10Da Lys 0-8Da)-heavy,y:Biotin Tyramide Labeling	19633.4	HUMAN	P13073|H3BNV9|H3BN72|Q86WV2	14.86	0.55548	16.14	1.50961	9.16	5.00743	3	213.1	Cytochrome c oxidase subunit 4 isoform 1, mitochondrial	TRUE	TRUE	TRUE	FALSE	TRUE					1
PMPCB	O75439	Y234y	O75439_Y234y _1_1_234_234	F20151103_SF_Prep4_tripleQuench_4mg_AntiBiotin_IP_Rep02_151103181322.65953.65953.3	11.08	8.43	6.582	2	1	1	0	579.621	Hydrogen	225	(K)	DLVDYITTHyK	(G)	DLVDY(0.0)ITTHY(0.99)K	K:SILAC 2 (Arg 0-10Da Lys 0-8Da)-heavy,y:Biotin Tyramide Labeling	55106.9	HUMAN	O75439|F8WAZ6	7.65	4.82858	11.08	3.23057	8.02	5.94521	3	214.1	Mitochondrial-processing peptidase subunit beta	TRUE	TRUE	TRUE	FALSE	TRUE					0
PMPCB	O75439	Y429y	O75439_Y429y _1_1_429_429	F20151103_SF_Prep4_tripleQuench_4mg_AntiBiotin_IP_Rep02_151103181322.41599.41599.2	9.49	9.49	99	1	1	1	0	678.301	Hydrogen	425	(R)	QMLCyNR	(R)	QMLCY(1.0)NR	C:Carbamidomethylation,RSILAC 2 (Arg 0-10Da Lys 0-8Da)-heavy,y:Biotin Tyramide Labeling	55106.9	HUMAN	G3V0E4|O75439	9	6.52542	9.49	4.98444	8.67	6.67728	3	214.1	Mitochondrial-processing peptidase subunit beta	TRUE	TRUE	TRUE	FALSE	TRUE					0
ACADM	Q5T4U5	Y67y	Q5T4U5_Y67y _1_1_67_67	F20151103_SF_Prep4_tripleQuench_4mg_AntiBiotin_IP_Rep03_151104112150.51898.51898.3	17.91	13.9	99	1	1	1	0	710.694	Hydrogen	55	(K)	FAREEIIPVAAEyDK	(T)	FAREEIIPVAAEY(1.0)DK	R:SILAC 2 (Arg 0-10Da Lys 0-8Da)-heavy,KSILAC 2 (Arg 0-10Da Lys 0-8Da)-heavy,y:Biotin Tyramide Labeling	50840.3	HUMAN	Q5T4U5|P11310-2|B7Z9I1|E9PJM9	15.91	4.28864	15.91	2.62097	17.91	8.96589	3	215.1	Acyl-Coenzyme A dehydrogenase, C-4 to C-12 straight chain, isoform CRA_a	TRUE	TRUE	TRUE	FALSE	TRUE					0
MRPS23	Q9Y3D9	Y75y	Q9Y3D9_Y75y _1_1_75_75	F20151103_SF_Prep4_tripleQuench_4mg_AntiBiotin_IP_Rep01.46119.46119.2	12.64	9.72	10.643	2	1	1	0	767.855	Hydrogen	74	(K)	FySVYGSGQR	(A)	FY(0.99)SVY(0.0)GSGQR	R:SILAC 2 (Arg 0-10Da Lys 0-8Da)-heavy,y:Biotin Tyramide Labeling	21827.3	HUMAN	Q9Y3D9|J3QLR8	12.64	4.50845	11.12	0.6725	7.35	5.83305	3	216.1	28S ribosomal protein S23, mitochondrial	TRUE	TRUE	TRUE	FALSE	TRUE					0
MRPS23	Q9Y3D9	Y78y	Q9Y3D9_Y78y _1_1_78_78	F20151103_SF_Prep4_tripleQuench_4mg_AntiBiotin_IP_Rep03_151104112150.42218.42218.2	17.6	15.81	16.652	2	1	1	0	767.855	Hydrogen	74	(K)	FYSVyGSGQR	(A)	FY(0.0)SVY(0.99)GSGQR	R:SILAC 2 (Arg 0-10Da Lys 0-8Da)-heavy,y:Biotin Tyramide Labeling	21827.3	HUMAN	Q9Y3D9|J3QLR8	14.6	4.84613	15.7	5.03233	17.6	1.19289	3	216.1	28S ribosomal protein S23, mitochondrial	TRUE	TRUE	TRUE	FALSE	TRUE					0
MRPS23	Q9Y3D9	Y103y	Q9Y3D9_Y103y _1_1_103_103	F20151103_SF_Prep4_tripleQuench_4mg_AntiBiotin_IP_Rep01.31440.31440.2	8.44	3.75	99	1	1	1	0	575.789	Hydrogen	103	(K)	yTELQK	(L)	Y(1.0)TELQK	K:SILAC 2 (Arg 0-10Da Lys 0-8Da)-heavy,y:Biotin Tyramide Labeling	21827.3	HUMAN	J3QLR8|Q9Y3D9	8.44	3.71823	7.25	2.18065	6.1	4.1193	3	216.1	28S ribosomal protein S23, mitochondrial	TRUE	TRUE	TRUE	FALSE	TRUE					0
LDHA	P00338-3	Y39y	P00338-3_Y39y _1_1_39_39	F20151103_SF_Prep4_tripleQuench_4mg_AntiBiotin_IP_Rep02_151103181322.75642.75913.2	13.79	9.61	99	1	1	1	0	744.905	Hydrogen	35	(K)	DQLIyNLLK	(E)	DQLIY(1.0)NLLK	K:SILAC 2 (Arg 0-10Da Lys 0-8Da)-heavy,y:Biotin Tyramide Labeling	40121.8	HUMAN	P00338-3|F5GWW2|F5GXC7|F5H8H6	13.78	7.86965	13.79	NA	13.27	7.22102	3	217.1	Isoform 3 of L-lactate dehydrogenase A chain	FALSE	NA	TRUE	NA	TRUE					0
MRPS18C	Q9Y3D5	Y129y	Q9Y3D5_Y129y _1_1_129_129	F20151103_SF_Prep4_tripleQuench_4mg_AntiBiotin_IP_Rep01.66766.66766.3	18.49	16.1	7.4	2	1	1	0	872.785	Hydrogen	113	(K)	RAQIMGFMPVTYKDPAyLK	(D)	RAQIMGFMPVTY(0.0)KDPAY(0.99)LK	R:SILAC 2 (Arg 0-10Da Lys 0-8Da)-heavy,KSILAC 2 (Arg 0-10Da Lys 0-8Da)-heavy,y:Biotin Tyramide Labeling	16248.8	HUMAN	Q9Y3D5|D6RCM2	18.49	2.33442	13.63	3.47967	17.96	4.02108	3	218.1	28S ribosomal protein S18c, mitochondrial	TRUE	TRUE	TRUE	NA	TRUE					0
UQCC2	Q9BRT2	Y30y	Q9BRT2_Y30y _1_1_30_30	F20151103_SF_Prep4_tripleQuench_4mg_AntiBiotin_IP_Rep03_151104112150.53059.53059.2	9.89	4.08	99	1	1	1	0	589.799	Hydrogen	26	(R)	DLGAyLR	(Q)	DLGAY(1.0)LR	R:SILAC 2 (Arg 0-10Da Lys 0-8Da)-heavy,y:Biotin Tyramide Labeling	14988.6	HUMAN	Q5TAQ0|Q9BRT2	9.75	1.91436	NA	NA	9.89	7.61586	2	219.1	Ubiquinol-cytochrome-c reductase complex assembly factor 2	TRUE	TRUE	TRUE	FALSE	TRUE					0
UQCC2	Q9BRT2	Y67y	Q9BRT2_Y67y _1_1_67_67	F20151103_SF_Prep4_tripleQuench_4mg_AntiBiotin_IP_Rep01.22793.22793.2	12.64	11.3	1.746	2	1	1	0	647.312	Hydrogen	63	(R)	LHSNyYK	(H)	LHSNY(0.99)Y(0.0)K	K:SILAC 2 (Arg 0-10Da Lys 0-8Da)-heavy,y:Biotin Tyramide Labeling	14988.6	HUMAN	Q9BRT2	12.64	3.10641	5.52	6.59627	8.59	5.46475	3	219.1	Ubiquinol-cytochrome-c reductase complex assembly factor 2	TRUE	TRUE	TRUE	FALSE	TRUE					0
HADH	Q16836-2	Y330y	Q16836-2_Y330y _1_1_330_330	F20151103_SF_Prep4_tripleQuench_4mg_AntiBiotin_IP_Rep03_151104112150.93576.93576.3	23.73	23.73	15.638	2	1	1	0	909.45	Hydrogen	326	(K)	LGAGyPMGPFELLDYVGLDTTK	(F)	LGAGY(0.99)PMGPFELLDY(0.0)VGLDTTK	K:SILAC 2 (Arg 0-10Da Lys 0-8Da)-heavy,y:Biotin Tyramide Labeling	42481.1	HUMAN	Q16836-2|Q16836-3|E9PF18	17.97	4.46627	21.47	5.9517	23.73	5.16083	3	220.1	Isoform 2 of Hydroxyacyl-coenzyme A dehydrogenase, mitochondrial	TRUE	NA	TRUE	FALSE	TRUE					0
FASTKD2	Q9NYY8	Y470y	Q9NYY8_Y470y _1_1_470_470	F20151103_SF_Prep4_tripleQuench_4mg_AntiBiotin_IP_Rep02_151103181322.72400.72400.3	17.07	10.34	5.739	2	1	1	0	791.084	Hydrogen	455	(K)	NILSILHTYSSLNHVyK	(C)	NILSILHTY(0.0)SSLNHVY(0.99)K	K:SILAC 2 (Arg 0-10Da Lys 0-8Da)-heavy,y:Biotin Tyramide Labeling	82431.4	HUMAN	Q9NYY8	16.02	4.53913	17.07	4.53853	NA	NA	2	221.1	FAST kinase domain-containing protein 2	NA	NA	TRUE	FALSE	TRUE					0
FASTKD2	Q9NYY8	Y554y	Q9NYY8_Y554y _1_1_554_554	F20151103_SF_Prep4_tripleQuench_4mg_AntiBiotin_IP_Rep03_151104112150.44786.44925.2	13.48	7.88	99	1	1	1	0	683.342	Hydrogen	549	(K)	LDDTVyLR	(D)	LDDTVY(1.0)LR	R:SILAC 2 (Arg 0-10Da Lys 0-8Da)-heavy,y:Biotin Tyramide Labeling	82431.4	HUMAN	Q9NYY8|Q9NYY8-2	10.78	2.29137	10.72	5.52986	13.48	4.93255	3	221.1	FAST kinase domain-containing protein 2	NA	NA	TRUE	FALSE	TRUE					0
PARL	Q9H300	Y74y	Q9H300_Y74y _1_1_74_74	F20151103_SF_Prep4_tripleQuench_4mg_AntiBiotin_IP_Rep01.14625.14625.3	20.77	19.86	99	1	1	1	0	604.962	Hydrogen	64	(R)	RSDPGTSGEAyKR	(S)	RSDPGTSGEAY(1.0)KR	R:SILAC 2 (Arg 0-10Da Lys 0-8Da)-heavy,KSILAC 2 (Arg 0-10Da Lys 0-8Da)-heavy,y:Biotin Tyramide Labeling	42588.6	HUMAN	Q9H300|Q9H300-2|C9JNP8	20.77	NA	14.88	9.66918	11.24	8.91367	3	223.1	Presenilins-associated rhomboid-like protein, mitochondrial	FALSE	TRUE	TRUE	NA	TRUE			TOPO_DOM 53 101 Mitochondrial matrix. {ECO:0000255}.; TOPO_DOM 122 167 Mitochondrial intermembrane. {ECO:0000255}.; TOPO_DOM 188 207 Mitochondrial matrix. {ECO:0000255}.; TOPO_DOM 231 244 Mitochondrial intermembrane. {ECO:0000255}.; TOPO_DOM 263 272 Mitochondrial matrix. {ECO:0000255}.; TOPO_DOM 290 295 Mitochondrial intermembrane. {ECO:0000255}.; TOPO_DOM 319 332 Mitochondrial matrix. {ECO:00002…	TRANSMEM 102 121 Helical. {ECO:0000255}.; TRANSMEM 168 187 Helical. {ECO:0000255}.; TRANSMEM 208 230 Helical. {ECO:0000255}.; TRANSMEM 245 262 Helical. {ECO:0000255}.; TRANSMEM 273 289 Helical. {ECO:0000255}.; TRANSMEM 296 318 Helical. {ECO:0000255}.; TRANSMEM 333 354 Helical. {ECO:0000255}.	6
BPHL	Q86WA6	Y199y	Q86WA6_Y199y _1_1_199_199	F20151103_SF_Prep4_tripleQuench_4mg_AntiBiotin_IP_Rep03_151104112150.55037.55037.3	14.56	14.56	2.88	3	1	1	0	784.731	Hydrogen	189	(R)	TRKPLEALYGyDYFAR	(T)	TRKPLEALY(0.0)GY(0.99)DY(0.0)FAR	R:SILAC 2 (Arg 0-10Da Lys 0-8Da)-heavy,KSILAC 2 (Arg 0-10Da Lys 0-8Da)-heavy,y:Biotin Tyramide Labeling	32713.1	HUMAN	Q86WA6|Q86WA6-2	7.83	4.44976	NA	NA	14.56	2.48623	2	224.1	Valacyclovir hydrolase	FALSE	TRUE	TRUE	NA	TRUE					0
SUCLA2	Q9P2R7	Y84y	Q9P2R7_Y84y _1_1_84_84	F20151103_SF_Prep4_tripleQuench_4mg_AntiBiotin_IP_Rep02_151103181322.35380.35517.2	16.59	16.83	99	1	1	1	0	717.347	Hydrogen	79	(K)	SPDEAyAIAK	(K)	SPDEAY(1.0)AIAK	K:SILAC 2 (Arg 0-10Da Lys 0-8Da)-heavy,y:Biotin Tyramide Labeling	50658.7	HUMAN	Q9P2R7|Q9P2R7-2	14.37	1.95986	16.59	1.81949	14.78	-0.62534	3	225.1	Succinyl-CoA ligase [ADP-forming] subunit beta, mitochondrial	TRUE	TRUE	TRUE	FALSE	TRUE					0
SUCLA2	Q9P2R7	Y283y	Q9P2R7_Y283y _1_1_283_283	F20151103_SF_Prep4_tripleQuench_4mg_AntiBiotin_IP_Rep02_151103181322.39347.39347.2	8.65	6.48	99	1	1	1	0	779.356	Hydrogen	275	(K)	INFDSNSAyR	(Q)	INFDSNSAY(1.0)R	R:SILAC 2 (Arg 0-10Da Lys 0-8Da)-heavy,y:Biotin Tyramide Labeling	50658.7	HUMAN	Q9P2R7|Q9P2R7-2	8.33	4.63881	8.65	3.0169	7.53	2.01344	3	225.1	Succinyl-CoA ligase [ADP-forming] subunit beta, mitochondrial	TRUE	TRUE	TRUE	FALSE	TRUE					0
NDUFV2	E7EPT4	Y133y	E7EPT4_Y133y _1_1_133_133	F20151103_SF_Prep4_tripleQuench_4mg_AntiBiotin_IP_Rep02_151103181322.50267.50267.3	22.64	14.82	99	1	1	1	0	717.668	Hydrogen	133	(K)	yHIQVCTTTPCMLR	(N)	Y(1.0)HIQVCTTTPCMLR	C:Carbamidomethylation,RSILAC 2 (Arg 0-10Da Lys 0-8Da)-heavy,y:Biotin Tyramide Labeling	28249	HUMAN	E7EPT4|P19404	15.03	2.42361	22.64	5.4246	21.31	2.42433	3	226.1	NADH dehydrogenase [ubiquinone] flavoprotein 2, mitochondrial	FALSE	TRUE	TRUE	FALSE	TRUE					0
CYP51A1	Q16850	Y131y	Q16850_Y131y _1_1_131_131	F20151103_SF_Prep4_tripleQuench_4mg_AntiBiotin_IP_Rep01.42960.42960.2	16.35	14.5	99	1	1	1	0	898.401	Hydrogen	122	(K)	NEDLNAEDVySR	(L)	NEDLNAEDVY(1.0)SR	R:SILAC 2 (Arg 0-10Da Lys 0-8Da)-heavy,y:Biotin Tyramide Labeling	57204.1	HUMAN	Q16850|Q16850-2	16.35	NA	13	NA	10.59	6.85535	3	227.1	Lanosterol 14-alpha demethylase	FALSE	FALSE	FALSE	NA	FALSE		TRANSMEM 24 44 Helical. {ECO:0000255}.		TRANSMEM 24 44 Helical. {ECO:0000255}.	2
ECI2	O75521	Y66y	O75521_Y66y _1_1_66_66	F20151103_SF_Prep4_tripleQuench_4mg_AntiBiotin_IP_Rep03_151104112150.43588.43588.2	9.64	4.59	7.357	2	1	1	0	570.307	Hydrogen	65	(K)	LyALYK	(Q)	LY(0.99)ALY(0.0)K	K:SILAC 2 (Arg 0-10Da Lys 0-8Da)-heavy,y:Biotin Tyramide Labeling	43983.7	HUMAN	O75521|O75521-2|F1LLU7|F8W6J1	4.35	7.81369	9.56	7.51913	9.64	6.1358	3	228.1	Enoyl-CoA delta isomerase 2, mitochondrial	TRUE	TRUE	TRUE	FALSE	TRUE					0
ECI2	O75521	Y69y	O75521_Y69y _1_1_69_69	F20151103_SF_Prep4_tripleQuench_4mg_AntiBiotin_IP_Rep02_151103181322.52719.53165.2	7.99	3.05	7.992	2	1	1	0	570.304	Hydrogen	65	(K)	LYALyK	(Q)	LY(0.0)ALY(0.99)K	K:SILAC 2 (Arg 0-10Da Lys 0-8Da)-heavy,y:Biotin Tyramide Labeling	43983.7	HUMAN	O75521|O75521-2|F1LLU7|F8W6J1|F8WAW4	7.5	4.02296	7.99	2.8181	NA	NA	2	228.1	Enoyl-CoA delta isomerase 2, mitochondrial	TRUE	TRUE	TRUE	FALSE	TRUE					0
ECI2	O75521	Y169y	O75521_Y169y _1_1_169_169	F20151103_SF_Prep4_tripleQuench_4mg_AntiBiotin_IP_Rep01.53489.53625.3	20.27	19.43	99	1	1	1	0	664.973	Hydrogen	162	(K)	NAINTEMyHEIMR	(A)	NAINTEMY(1.0)HEIMR	R:SILAC 2 (Arg 0-10Da Lys 0-8Da)-heavy,y:Biotin Tyramide Labeling	43983.7	HUMAN	O75521|O75521-2|F1LLU7	20.27	2.97006	14.31	4.95253	15.41	3.02734	3	228.1	Enoyl-CoA delta isomerase 2, mitochondrial	TRUE	TRUE	TRUE	FALSE	TRUE					0
NDUFA6	P56556	Y149y	P56556_Y149y _1_1_149_149	F20151103_SF_Prep4_tripleQuench_4mg_AntiBiotin_IP_Rep02_151103181322.60681.60824.3	13.6	11.39	99	1	1	1	0	598.62	Hydrogen	143	(K)	DFLSKFyVGHDP	(-)	DFLSKFY(1.0)VGHDP	K:SILAC 2 (Arg 0-10Da Lys 0-8Da)-heavy,y:Biotin Tyramide Labeling	17984.6	HUMAN	P56556|R4GN43	9.67	8.00102	13.6	9.06213	7.91	2.11705	3	229.1	NADH dehydrogenase [ubiquinone] 1 alpha subcomplex subunit 6	TRUE	TRUE	TRUE	FALSE	TRUE					0
HNRNPL	P14866	Y47y	P14866_Y47y _1_1_47_47	F20151103_SF_Prep4_tripleQuench_4mg_AntiBiotin_IP_Rep03_151104112150.18079.18079.2	8.43	6.06	2.25	2	1	1	0	687.296	Hydrogen	47	(R)	yYGGGSEGGR	(A)	Y(0.99)Y(0.0)GGGSEGGR	R:SILAC 2 (Arg 0-10Da Lys 0-8Da)-heavy,y:Biotin Tyramide Labeling	64759.2	HUMAN	P14866	5.59	4.97742	11.67	4.75172	8.43	2.99545	3	230.1	Heterogeneous nuclear ribonucleoprotein L	FALSE	NA	FALSE	NA	FALSE					0
HNRNPL	P14866	Y48y	P14866_Y48y _1_1_48_48	F20151103_SF_Prep4_tripleQuench_4mg_AntiBiotin_IP_Rep01.23732.23732.2	11.68	9.41	3.216	2	1	1	0	687.296	Hydrogen	47	(R)	YyGGGSEGGR	(A)	Y(0.0)Y(0.99)GGGSEGGR	R:SILAC 2 (Arg 0-10Da Lys 0-8Da)-heavy,y:Biotin Tyramide Labeling	64759.2	HUMAN	P14866	11.68	5.30706	NA	NA	8.84	2.95551	2	230.1	Heterogeneous nuclear ribonucleoprotein L	FALSE	NA	FALSE	NA	FALSE					0
HNRNPL	P14866	Y92y	P14866_Y92y _1_1_92_92	F20151103_SF_Prep4_tripleQuench_4mg_AntiBiotin_IP_Rep01.17217.17217.4	13.01	12.29	99	1	1	1	0	838.346	Hydrogen	63	(K)	TDNAGDQHGGGGGGGGGAGAAGGGGGGENyDDPHK	(T)	TDNAGDQHGGGGGGGGGAGAAGGGGGGENY(1.0)DDPHK	K:SILAC 2 (Arg 0-10Da Lys 0-8Da)-heavy,y:Biotin Tyramide Labeling	64759.2	HUMAN	P14866	13.01	7.82567	5.36	NA	4.12	NA	3	230.1	Heterogeneous nuclear ribonucleoprotein L	FALSE	NA	FALSE	NA	FALSE					0
COQ9	O75208	Y93y	O75208_Y93y _1_1_93_93	F20151103_SF_Prep4_tripleQuench_4mg_AntiBiotin_IP_Rep01.33763.33763.3	16.48	16.48	9.076	2	1	1	0	981.403	Hydrogen	82	(R)	YTDQGGEEEEDyESEEQLQHR	(I)	Y(0.0)TDQGGEEEEDY(0.99)ESEEQLQHR	R:SILAC 2 (Arg 0-10Da Lys 0-8Da)-heavy,y:Biotin Tyramide Labeling	35679.5	HUMAN	O75208|H3BSJ5|H3BRC0|H3BPC6|O75208-2	16.48	NA	6.83	NA	14.26	3.49106	3	231.1	Ubiquinone biosynthesis protein COQ9, mitochondrial	TRUE	TRUE	TRUE	FALSE	TRUE					0
RNMTL1	Q9HC36	Y94y	Q9HC36_Y94y _1_1_94_94	F20151103_SF_Prep4_tripleQuench_4mg_AntiBiotin_IP_Rep02_151103181322.39769.39769.3	15.31	13.54	99	1	1	1	0	673.32	Hydrogen	83	(R)	APSTWEESGLRyDK	(A)	APSTWEESGLRY(1.0)DK	R:SILAC 2 (Arg 0-10Da Lys 0-8Da)-heavy,KSILAC 2 (Arg 0-10Da Lys 0-8Da)-heavy,y:Biotin Tyramide Labeling	47304.4	HUMAN	Q9HC36	NA	NA	15.31	5.42752	12.52	5.75393	2	232.1	RNA methyltransferase-like protein 1	NA	TRUE	TRUE	FALSE	TRUE					0
RNMTL1	Q9HC36	Y98y	Q9HC36_Y98y _1_1_98_98	F20151103_SF_Prep4_tripleQuench_4mg_AntiBiotin_IP_Rep01.17124.17264.2	5.38	1.83	99	1	1	1	0	608.297	Hydrogen	97	(K)	AyPGDRR	(L)	AY(1.0)PGDRR	R:SILAC 2 (Arg 0-10Da Lys 0-8Da)-heavy,y:Biotin Tyramide Labeling	47304.4	HUMAN	Q9HC36|I3L0T6	5.38	4.18597	4.64	5.4837	NA	NA	2	232.1	RNA methyltransferase-like protein 1	NA	TRUE	TRUE	FALSE	TRUE					0
RNMTL1	Q9HC36	Y293y M298m	Q9HC36_Y293y_1_1_293_293	F20151103_SF_Prep4_tripleQuench_4mg_AntiBiotin_IP_Rep01.48393.48393.3	8.67	8.67	8.666	2	1	1	0	806.696	Hydrogen	284	(R)	VYVADNCGLyAQAEmSNK	(A)	VY(0.0)VADNCGLY(0.99)AQAEM(1.0)SNK	C:Carbamidomethylation,KSILAC 2 (Arg 0-10Da Lys 0-8Da)-heavy,y:Biotin Tyramide Labeling,mOxidized methionine	47304.4	HUMAN	Q9HC36	8.67	NA	6.14	5.97705	6.22	-0.1086	3	232.1	RNA methyltransferase-like protein 1	NA	TRUE	TRUE	FALSE	TRUE					0
CCBL2	Q6YP21	Y184y	Q6YP21_Y184y _1_1_184_184	F20151103_SF_Prep4_tripleQuench_4mg_AntiBiotin_IP_Rep02_151103181322.10972.10972.3	9.18	4.04	99	1	1	1	0	441.247	Hydrogen	180	(R)	SKPVyGKR	(W)	SKPVY(1.0)GKR	K:SILAC 2 (Arg 0-10Da Lys 0-8Da)-heavy,RSILAC 2 (Arg 0-10Da Lys 0-8Da)-heavy,y:Biotin Tyramide Labeling	51855.8	HUMAN	Q6YP21|Q6YP21-3	8.18	4.91836	9.18	4.43401	NA	NA	2	233.1	Kynurenine--oxoglutarate transaminase 3	NA	TRUE	TRUE	FALSE	TRUE					0
MRPS6	P82932	Y118y	P82932_Y118y _1_1_118_118	F20151103_SF_Prep4_tripleQuench_4mg_AntiBiotin_IP_Rep03_151104112150.69660.69660.3	15.73	9.96	99	1	1	1	0	804.083	Hydrogen	104	(K)	ECEGIVPVPLAEKLySTK	(K)	ECEGIVPVPLAEKLY(1.0)STK	C:Carbamidomethylation,KSILAC 2 (Arg 0-10Da Lys 0-8Da)-heavy,y:Biotin Tyramide Labeling	14283.4	HUMAN	P82932	10.69	NA	9.62	3.46957	15.73	3.33067	3	234.1	28S ribosomal protein S6, mitochondrial	TRUE	TRUE	TRUE	FALSE	TRUE					0
RAN	B5MDF5	Y39y	B5MDF5_Y39y _1_1_39_39	F20151103_SF_Prep4_tripleQuench_4mg_AntiBiotin_IP_Rep01.58125.58125.4	22.92	16.67	99	1	1	1	0	640.597	Hydrogen	38	(K)	KyVATLGVEVHPLVFHTNR	(G)	KY(1.0)VATLGVEVHPLVFHTNR	K:SILAC 2 (Arg 0-10Da Lys 0-8Da)-heavy,RSILAC 2 (Arg 0-10Da Lys 0-8Da)-heavy,y:Biotin Tyramide Labeling	26394.9	HUMAN	B5MDF5|P62826	22.92	6.4113	NA	NA	22.38	4.53914	2	235.1	GTP-binding nuclear protein Ran	FALSE	FALSE	FALSE	NA	FALSE					0
PET112	O75879	Y143y	O75879_Y143y _1_1_143_143	F20151103_SF_Prep4_tripleQuench_4mg_AntiBiotin_IP_Rep02_151103181322.57473.57473.3	18.43	16.51	1.109	3	1	1	0	814.727	Hydrogen	140	(K)	HYFyADLPAGYQITQQR	(L)	HY(0.0)FY(0.99)ADLPAGY(0.0)QITQQR	R:SILAC 2 (Arg 0-10Da Lys 0-8Da)-heavy,y:Biotin Tyramide Labeling	62319.4	HUMAN	O75879|D6REA0|D6RDU9	13.71	1.93549	18.43	5.32006	8.71	3.01173	3	236.1	Glutamyl-tRNA(Gln) amidotransferase subunit B, mitochondrial	NA	NA	TRUE	NA	TRUE					0
PET112	O75879	Y294y	O75879_Y294y _1_1_294_294	F20151103_SF_Prep4_tripleQuench_4mg_AntiBiotin_IP_Rep03_151104112150.37139.37139.2	10.77	5.31	99	1	1	1	0	689.84	Hydrogen	291	(K)	AIDyEIQR	(Q)	AIDY(1.0)EIQR	R:SILAC 2 (Arg 0-10Da Lys 0-8Da)-heavy,y:Biotin Tyramide Labeling	62319.4	HUMAN	O75879|D6REA0|D6RDU9	6.64	2.69186	8.3	3.16717	10.77	2.80313	3	236.1	Glutamyl-tRNA(Gln) amidotransferase subunit B, mitochondrial	NA	NA	TRUE	NA	TRUE					0
CNBP	P62633-6	Y122y	P62633-6_Y122y _1_1_122_122	F20151103_SF_Prep4_tripleQuench_4mg_AntiBiotin_IP_Rep01.36018.36018.3	11.09	11.09	99	1	1	1	0	618.934	Hydrogen	121	(K)	CySCGEFGHIQK	(D)	CY(1.0)SCGEFGHIQK	C:Carbamidomethylation,KSILAC 2 (Arg 0-10Da Lys 0-8Da)-heavy,y:Biotin Tyramide Labeling	20945.8	HUMAN	P62633-6|P62633-4|P62633-5|P62633-8|P62633-2|P62633-3|P62633-7	11.09	5.36915	5.26	5.7087	NA	NA	2	237.1	Isoform 6 of Cellular nucleic acid-binding protein	FALSE	NA	FALSE	NA	FALSE					0
CNBP	P62633-6	Y161y	P62633-6_Y161y _1_1_161_161	F20151103_SF_Prep4_tripleQuench_4mg_AntiBiotin_IP_Rep02_151103181322.21500.22285.2	11.24	10.15	99	1	1	1	0	700.305	Hydrogen	155	(K)	TSEVNCyR	(C)	TSEVNCY(1.0)R	C:Carbamidomethylation,RSILAC 2 (Arg 0-10Da Lys 0-8Da)-heavy,y:Biotin Tyramide Labeling	20945.8	HUMAN	P62633-6|P62633-4|P62633-5	9.04	NA	11.24	5.61905	8.28	5.18362	3	237.1	Isoform 6 of Cellular nucleic acid-binding protein	FALSE	NA	FALSE	NA	FALSE					0
HSPA8	P11142	Y525y	P11142_Y525y _1_1_525_525	F20151103_SF_Prep4_tripleQuench_4mg_AntiBiotin_IP_Rep02_151103181322.11363.11594.2	14.72	8.86	99	1	1	1	0	630.301	Hydrogen	525	(K)	yKAEDEK	(Q)	Y(1.0)KAEDEK	K:SILAC 2 (Arg 0-10Da Lys 0-8Da)-heavy,y:Biotin Tyramide Labeling	71125	HUMAN	P11142|E9PKE3|E9PNE6|A8K7Q2|O76041|P20929-2	10.3	8.32997	14.72	6.89274	7.04	6.06226	3	238.1	Heat shock cognate 71 kDa protein	FALSE	FALSE	FALSE	NA	FALSE					0
HSPA8	P11142	Y545y	P11142_Y545y _1_1_545_545	F20151103_SF_Prep4_tripleQuench_4mg_AntiBiotin_IP_Rep02_151103181322.56444.56444.2	14.3	15.17	99	1	1	1	0	836.884	Hydrogen	540	(K)	NSLESyAFNMK	(A)	NSLESY(1.0)AFNMK	K:SILAC 2 (Arg 0-10Da Lys 0-8Da)-heavy,y:Biotin Tyramide Labeling	71125	HUMAN	P11142|E9PKE3|E9PNE6|A8K7Q2	10.01	3.18293	14.3	3.92658	10.27	2.17063	3	238.1	Heat shock cognate 71 kDa protein	FALSE	FALSE	FALSE	NA	FALSE					0
PMPCA	Q10713	Y104y	Q10713_Y104y _1_1_104_104	F20151103_SF_Prep4_tripleQuench_4mg_AntiBiotin_IP_Rep01.66410.66410.3	9.54	9.54	99	1	1	1	0	549.621	Hydrogen	104	(K)	yLSGIAHFLEK	(L)	Y(1.0)LSGIAHFLEK	K:SILAC 2 (Arg 0-10Da Lys 0-8Da)-heavy,y:Biotin Tyramide Labeling	58765.4	HUMAN	Q10713	9.54	5.46399	9.5	NA	NA	NA	2	239.1	Mitochondrial-processing peptidase subunit alpha	TRUE	TRUE	TRUE	FALSE	TRUE					0
PMPCA	Q10713	Y364y	Q10713_Y364y _1_1_364_364	F20151103_SF_Prep4_tripleQuench_4mg_AntiBiotin_IP_Rep01.66071.66071.2	12.95	7.89	99	1	1	1	0	688.375	Hydrogen	363	(R)	LyLNVLNR	(H)	LY(1.0)LNVLNR	R:SILAC 2 (Arg 0-10Da Lys 0-8Da)-heavy,y:Biotin Tyramide Labeling	58765.4	HUMAN	Q10713|Q10713-2	12.95	6.74057	11.05	6.68847	8.43	4.96469	3	239.1	Mitochondrial-processing peptidase subunit alpha	TRUE	TRUE	TRUE	FALSE	TRUE					0
PMPCA	Q10713	Y521y	Q10713_Y521y _1_1_521_521	F20151103_SF_Prep4_tripleQuench_4mg_AntiBiotin_IP_Rep01.31343.31491.3	6.5	1.43	99	1	1	1	0	396.216	Hydrogen	517	(R)	LPRTyR	(L)	LPRTY(1.0)R	R:SILAC 2 (Arg 0-10Da Lys 0-8Da)-heavy,y:Biotin Tyramide Labeling	58765.4	HUMAN	Q10713|Q10713-2	6.5	1.20656	NA	NA	5.35	2.59806	2	239.1	Mitochondrial-processing peptidase subunit alpha	TRUE	TRUE	TRUE	FALSE	TRUE					0
DDX39B	Q13838-2	Y39y	Q13838-2_Y39y _1_1_39_39	F20151103_SF_Prep4_tripleQuench_4mg_AntiBiotin_IP_Rep03_151104112150.34789.34789.3	12.59	12.59	99	1	1	1	0	556.602	Hydrogen	37	(K)	GSyVSIHSSGFR	(D)	GSY(1.0)VSIHSSGFR	R:SILAC 2 (Arg 0-10Da Lys 0-8Da)-heavy,y:Biotin Tyramide Labeling	51134.9	HUMAN	Q13838-2|O00148|Q5STU3|O00148-2|B1Q2N1	12.06	5.45871	4.41	NA	12.59	4.65677	3	240.1	Isoform 2 of Spliceosome RNA helicase DDX39B	FALSE	NA	FALSE	NA	FALSE					0
UQCC1	Q9NVA1	Y294y	Q9NVA1_Y294y _1_1_294_294	F20151103_SF_Prep4_tripleQuench_4mg_AntiBiotin_IP_Rep01.50552.50552.3	17.05	17.05	99	1	1	1	0	793.722	Hydrogen	282	(K)	NPQSILKPHSPTyNDEGL	(-)	NPQSILKPHSPTY(1.0)NDEGL	K:SILAC 2 (Arg 0-10Da Lys 0-8Da)-heavy,y:Biotin Tyramide Labeling	34998.9	HUMAN	Q9NVA1|Q9NVA1-2|Q9NVA1-4|Q9NVA1-5	17.05	6.00809	10.44	8.4831	13.68	7.74926	3	241.1	Ubiquinol-cytochrome-c reductase complex assembly factor 1	FALSE	TRUE	TRUE	FALSE	TRUE					0
ACAD9	Q9H845	Y589y	Q9H845_Y589y _1_1_589_589	F20151103_SF_Prep4_tripleQuench_4mg_AntiBiotin_IP_Rep01.46162.46313.2	14.79	9.04	99	1	1	1	0	844.909	Hydrogen	589	(K)	yAPENLDEQIK	(K)	Y(1.0)APENLDEQIK	K:SILAC 2 (Arg 0-10Da Lys 0-8Da)-heavy,y:Biotin Tyramide Labeling	69386.7	HUMAN	Q9H845	14.79	4.08274	10.67	3.22222	11.79	4.41983	3	242.1	Acyl-CoA dehydrogenase family member 9, mitochondrial	TRUE	TRUE	TRUE	FALSE	TRUE					0
MRPL54	Q6P161	Y117y	Q6P161_Y117y _1_1_117_117	F20151103_SF_Prep4_tripleQuench_4mg_AntiBiotin_IP_Rep01.57430.57430.3	16.67	10.68	99	1	1	1	0	735.347	Hydrogen	106	(K)	TLEELDPESREyWR	(R)	TLEELDPESREY(1.0)WR	R:SILAC 2 (Arg 0-10Da Lys 0-8Da)-heavy,y:Biotin Tyramide Labeling	15875.9	HUMAN	Q6P161	16.67	4.39743	10.97	4.5041	NA	NA	2	243.1	39S ribosomal protein L54, mitochondrial	TRUE	TRUE	TRUE	FALSE	TRUE					0
L2HGDH	Q9H9P8	Y178y	Q9H9P8_Y178y _1_1_178_178	F20151103_SF_Prep4_tripleQuench_4mg_AntiBiotin_IP_Rep02_151103181322.11231.11231.3	6.94	8.68	99	1	1	1	0	456.565	Hydrogen	174	(K)	KKEPyCR	(G)	KKEPY(1.0)CR	K:SILAC 2 (Arg 0-10Da Lys 0-8Da)-heavy,CCarbamidomethylation,RSILAC 2 (Arg 0-10Da Lys 0-8Da)-heavy,y:Biotin Tyramide Labeling	51056.9	HUMAN	Q9H9P8|Q9H9P8-2|C9JVN9|G3V272	4.75	1.86716	6.94	7.91359	NA	NA	2	244.1	L-2-hydroxyglutarate dehydrogenase, mitochondrial	TRUE	TRUE	TRUE	FALSE	TRUE					0
L2HGDH	Q9H9P8	Y367y	Q9H9P8_Y367y _1_1_367_367	F20151103_SF_Prep4_tripleQuench_4mg_AntiBiotin_IP_Rep03_151104112150.54808.54808.3	14.27	14.27	14.268	2	1	1	0	702.996	Hydrogen	360	(K)	LASQNFSyGVTEMYK	(A)	LASQNFSY(0.99)GVTEMY(0.0)K	K:SILAC 2 (Arg 0-10Da Lys 0-8Da)-heavy,y:Biotin Tyramide Labeling	51056.9	HUMAN	Q9H9P8|Q9H9P8-2|C9JVN9	11.56	4.43118	6.58	3.09604	14.27	3.64771	3	244.1	L-2-hydroxyglutarate dehydrogenase, mitochondrial	TRUE	TRUE	TRUE	FALSE	TRUE					0
L2HGDH	Q9H9P8	Y373y	Q9H9P8_Y373y _1_1_373_373	F20151103_SF_Prep4_tripleQuench_4mg_AntiBiotin_IP_Rep02_151103181322.57098.57098.3	8.39	6	8.388	2	1	1	0	702.998	Hydrogen	360	(K)	LASQNFSYGVTEMyK	(A)	LASQNFSY(0.0)GVTEMY(0.99)K	K:SILAC 2 (Arg 0-10Da Lys 0-8Da)-heavy,y:Biotin Tyramide Labeling	51056.9	HUMAN	Q9H9P8-2	8.12	3.17625	8.39	2.17292	NA	NA	2	244.1	L-2-hydroxyglutarate dehydrogenase, mitochondrial	TRUE	TRUE	TRUE	FALSE	TRUE					0
TAGLN2	P37802	Y192y	P37802_Y192y _1_1_192_192	F20151103_SF_Prep4_tripleQuench_4mg_AntiBiotin_IP_Rep01.44180.44180.2	12.16	9.63	99	1	1	1	0	877.889	Hydrogen	183	(R)	GASQAGMTGyGMPR	(Q)	GASQAGMTGY(1.0)GMPR	R:SILAC 2 (Arg 0-10Da Lys 0-8Da)-heavy,y:Biotin Tyramide Labeling	22562.2	HUMAN	P37802-2|Q9UI15|C9J5W6	12.16	-0.80839	8.7	0.32515	10.26	0.08036	3	245.1	Transgelin-2	FALSE	FALSE	FALSE	NA	FALSE					0
CPOX	P36551	Y322y	P36551_Y322y _1_1_322_322	F20151103_SF_Prep4_tripleQuench_4mg_AntiBiotin_IP_Rep01.65776.65776.3	10.58	10.58	99	1	1	1	0	679.648	Hydrogen	317	(K)	KWCDDyFFIAHR	(G)	KWCDDY(1.0)FFIAHR	K:SILAC 2 (Arg 0-10Da Lys 0-8Da)-heavy,CCarbamidomethylation,RSILAC 2 (Arg 0-10Da Lys 0-8Da)-heavy,y:Biotin Tyramide Labeling	50949.8	HUMAN	P36551	10.58	1.75432	NA	NA	7.17	5.89124	2	246.1	Oxygen-dependent coproporphyrinogen-III oxidase, mitochondrial	TRUE	NA	TRUE	FALSE	TRUE		TRANSMEM 73 94 Helical. {ECO:0000256|SAM:Phobius}.			0
STOML2	Q9UJZ1	Y75y	Q9UJZ1_Y75y _1_1_75_75	F20151103_SF_Prep4_tripleQuench_4mg_AntiBiotin_IP_Rep03_151104112150.24987.25128.2	7.04	4.43	99	1	1	1	0	553.794	Hydrogen	75	(R)	yVQSLK	(E)	Y(1.0)VQSLK	K:SILAC 2 (Arg 0-10Da Lys 0-8Da)-heavy,y:Biotin Tyramide Labeling	38647.5	HUMAN	Q9UJZ1	NA	NA	4.46	8.12917	7.04	3.30827	2	247.1	Stomatin-like protein 2, mitochondrial	TRUE	TRUE	TRUE	FALSE	TRUE					0
STOML2	Q9UJZ1	Y124y	Q9UJZ1_Y124y _1_1_124_124	F20151103_SF_Prep4_tripleQuench_4mg_AntiBiotin_IP_Rep01.82657.82791.3	21.06	22.42	7.639	2	1	1	0	901.09	Hydrogen	115	(K)	ASYGVEDPEyAVTQLAQTTMR	(S)	ASY(0.0)GVEDPEY(0.99)AVTQLAQTTMR	R:SILAC 2 (Arg 0-10Da Lys 0-8Da)-heavy,y:Biotin Tyramide Labeling	38647.5	HUMAN	Q9UJZ1|Q9UJZ1-2	21.06	4.30946	16.98	5.26819	18.93	4.43984	3	247.1	Stomatin-like protein 2, mitochondrial	TRUE	TRUE	TRUE	FALSE	TRUE					0
NSUN2	Q08J23	Y222y	Q08J23_Y222y _1_1_222_222	F20151103_SF_Prep4_tripleQuench_4mg_AntiBiotin_IP_Rep01.32050.32050.3	8.62	8.62	99	1	1	1	0	556.296	Hydrogen	220	(K)	RCyLLVHQAK	(R)	RCY(1.0)LLVHQAK	R:SILAC 2 (Arg 0-10Da Lys 0-8Da)-heavy,CCarbamidomethylation,KSILAC 2 (Arg 0-10Da Lys 0-8Da)-heavy,y:Biotin Tyramide Labeling	87267.9	HUMAN	Q08J23|Q08J23-2	8.62	5.35738	6.2	NA	NA	NA	2	248.1	tRNA (cytosine(34)-C(5))-methyltransferase	FALSE	FALSE	FALSE	NA	FALSE					0
TRMT11	Q7Z4G4	Y436y	Q7Z4G4_Y436y _1_1_436_436	F20151103_SF_Prep4_tripleQuench_4mg_AntiBiotin_IP_Rep03_151104112150.55470.55470.4	21.24	15.59	13.555	2	1	1	0	733.843	Hydrogen	423	(R)	DQYSHLLSDHFLPyQGHNSFR	(E)	DQY(0.0)SHLLSDHFLPY(0.99)QGHNSFR	R:SILAC 2 (Arg 0-10Da Lys 0-8Da)-heavy,y:Biotin Tyramide Labeling	53819.4	HUMAN	Q7Z4G4|Q7Z4G4-2	17.16	3.38017	NA	NA	21.24	4.18461	2	249.1	tRNA (guanine(10)-N2)-methyltransferase homolog	FALSE	FALSE	FALSE	FALSE	FALSE					0
SPRYD4	Q8WW59	Y54y	Q8WW59_Y54y _1_1_54_54	F20151103_SF_Prep4_tripleQuench_4mg_AntiBiotin_IP_Rep02_151103181322.60726.60726.2	8.84	8.84	99	1	1	1	0	723.385	Hydrogen	54	(K)	yGLVGLEPTK	(V)	Y(1.0)GLVGLEPTK	K:SILAC 2 (Arg 0-10Da Lys 0-8Da)-heavy,y:Biotin Tyramide Labeling	23242.2	HUMAN	Q8WW59	7.39	0.5568	8.84	0.8692	4.89	0.85351	3	250.1	SPRY domain-containing protein 4	TRUE	TRUE	TRUE	FALSE	TRUE					0
YARS2	Q9Y2Z4	Y374y	Q9Y2Z4_Y374y _1_1_374_374	F20151103_SF_Prep4_tripleQuench_4mg_AntiBiotin_IP_Rep03_151104112150.60159.60293.4	21.95	15.13	99	1	1	1	0	769.119	Hydrogen	368	(K)	RCTQALyHSSIDALEVMSDQELK	(E)	RCTQALY(1.0)HSSIDALEVMSDQELK	R:SILAC 2 (Arg 0-10Da Lys 0-8Da)-heavy,CCarbamidomethylation,KSILAC 2 (Arg 0-10Da Lys 0-8Da)-heavy,y:Biotin Tyramide Labeling	53426.2	HUMAN	Q9Y2Z4	19	6.87978	20.26	6.02019	21.95	4.2682	3	251.1	Tyrosine--tRNA ligase, mitochondrial	TRUE	TRUE	TRUE	FALSE	TRUE					0
ERAL1	O75616	Y226y	O75616_Y226y _1_1_226_226	F20151103_SF_Prep4_tripleQuench_4mg_AntiBiotin_IP_Rep01.68262.68262.2	12.12	10.81	99	1	1	1	0	874.456	Hydrogen	226	(K)	ySQIPSVLVMNK	(V)	Y(1.0)SQIPSVLVMNK	K:SILAC 2 (Arg 0-10Da Lys 0-8Da)-heavy,y:Biotin Tyramide Labeling	48862.7	HUMAN	O75616|O75616-2	12.12	NA	6.39	6.57773	NA	NA	2	252.1	GTPase Era, mitochondrial	TRUE	TRUE	TRUE	FALSE	TRUE					0
ERAL1	O75616	Y366y	O75616_Y366y _1_1_366_366	F20151103_SF_Prep4_tripleQuench_4mg_AntiBiotin_IP_Rep02_151103181322.50110.50110.3	14.87	12.21	99	1	1	1	0	768.736	Hydrogen	356	(K)	LLEHLPQEVPyNVQQK	(T)	LLEHLPQEVPY(1.0)NVQQK	K:SILAC 2 (Arg 0-10Da Lys 0-8Da)-heavy,y:Biotin Tyramide Labeling	48862.7	HUMAN	O75616	11.86	5.90291	14.87	NA	NA	NA	2	252.1	GTPase Era, mitochondrial	TRUE	TRUE	TRUE	FALSE	TRUE					0
SLC25A24	Q6NUK1	Y324y	Q6NUK1_Y324y _1_1_324_324	F20151103_SF_Prep4_tripleQuench_4mg_AntiBiotin_IP_Rep01.40237.40237.2	21.52	21.29	9.882	2	1	1	0	866.385	Hydrogen	321	(K)	TGQySGIYDCAK	(K)	TGQY(0.99)SGIY(0.0)DCAK	C:Carbamidomethylation,KSILAC 2 (Arg 0-10Da Lys 0-8Da)-heavy,y:Biotin Tyramide Labeling	53581.7	HUMAN	Q6NUK1|Q6NUK1-2	21.52	6.19292	19.02	5.64626	15.16	-0.33595	3	253.1	Calcium-binding mitochondrial carrier protein SCaMC-1	TRUE	TRUE	TRUE	NA	TRUE			TOPO_DOM 1 197 Mitochondrial intermembrane. {ECO:0000255}.; TOPO_DOM 216 252 Mitochondrial matrix. {ECO:0000255}.; TOPO_DOM 273 295 Mitochondrial intermembrane. {ECO:0000255}.; TOPO_DOM 310 345 Mitochondrial matrix. {ECO:0000255}.; TOPO_DOM 366 388 Mitochondrial intermembrane. {ECO:0000255}.; TOPO_DOM 407 445 Mitochondrial matrix. {ECO:0000255}.; TOPO_DOM 466 477 Mitochondrial intermembrane. {ECO…	TRANSMEM 198 215 Helical; Name=1. {ECO:0000255}.; TRANSMEM 253 272 Helical; Name=2. {ECO:0000255}.; TRANSMEM 296 309 Helical; Name=3. {ECO:0000255}.; TRANSMEM 346 365 Helical; Name=4. {ECO:0000255}.; TRANSMEM 389 406 Helical; Name=5. {ECO:0000255}.; TRANSMEM 446 465 Helical; Name=6. {ECO:0000255}.	0
CORO7	P57737-3	Y1000y	P57737-3_Y1000y _1_1_1000_1000	F20151103_SF_Prep4_tripleQuench_4mg_AntiBiotin_IP_Rep03_151104112150.35526.35670.2	12.54	9.51	99	1	1	1	0	660.32	Hydrogen	999	(K)	NyEHLFK	(V)	NY(1.0)EHLFK	K:SILAC 2 (Arg 0-10Da Lys 0-8Da)-heavy,y:Biotin Tyramide Labeling	115248	HUMAN	P57737-3|I3L3T0|I3L0X9|I3L1U7|Q9Y3D7	12.29	6.9569	12.33	NA	12.54	5.62021	3	254.1	Isoform 3 of Coronin-7	FALSE	NA	FALSE	NA	FALSE					0
CORO7	P57737-3	Y1016y	P57737-3_Y1016y _1_1_1016_1016	F20151103_SF_Prep4_tripleQuench_4mg_AntiBiotin_IP_Rep03_151104112150.47654.47654.2	14.27	11.65	99	1	1	1	0	771.382	Hydrogen	1010	(K)	SVGGSFyLQSK	(V)	SVGGSFY(1.0)LQSK	K:SILAC 2 (Arg 0-10Da Lys 0-8Da)-heavy,y:Biotin Tyramide Labeling	115248	HUMAN	P57737-3|I3L3T0|I3L0X9|I3L1U7|Q9Y3D7	13.32	-1.03527	10.76	-0.10573	14.27	-0.79909	3	254.1	Isoform 3 of Coronin-7	FALSE	NA	FALSE	NA	FALSE					0
OXNAD1	C9JLB7	Y150y	C9JLB7_Y150y _1_1_150_150	F20151103_SF_Prep4_tripleQuench_4mg_AntiBiotin_IP_Rep03_151104112150.49851.49851.4	13.56	12.52	99	1	1	1	0	781.869	Hydrogen	150	(K)	yTNHPPALWVHNTCTLDCEVAVR	(V)	Y(1.0)TNHPPALWVHNTCTLDCEVAVR	C:Carbamidomethylation,RSILAC 2 (Arg 0-10Da Lys 0-8Da)-heavy,y:Biotin Tyramide Labeling	37405.6	HUMAN	C9JLB7	NA	NA	8.05	4.31153	13.56	NA	2	255.1	Oxidoreductase NAD-binding domain-containing protein 1	FALSE	FALSE	TRUE	FALSE	TRUE					0
MTO1	Q9Y2Z2-6	Y378y	Q9Y2Z2-6_Y378y _1_1_378_378	F20151103_SF_Prep4_tripleQuench_4mg_AntiBiotin_IP_Rep03_151104112150.60708.60708.3	15.09	9.76	6.321	3	1	1	0	752.033	Hydrogen	373	(K)	VIQPGyGVQYDYLDPR	(Q)	VIQPGY(0.99)GVQY(0.0)DY(0.0)LDPR	R:SILAC 2 (Arg 0-10Da Lys 0-8Da)-heavy,y:Biotin Tyramide Labeling	82449.1	HUMAN	Q9Y2Z2-6|Q9Y2Z2-4|Q9Y2Z2-2	6.94	0.7487	NA	NA	15.09	0.8849	2	256.1	Isoform 7 of Protein MTO1 homolog, mitochondrial	TRUE	NA	TRUE	FALSE	TRUE					0
MTO1	Q9Y2Z2-6	Y541y	Q9Y2Z2-6_Y541y _1_1_541_541	F20151103_SF_Prep4_tripleQuench_4mg_AntiBiotin_IP_Rep02_151103181322.18159.18159.3	6.4	4.63	99	1	1	1	0	617.279	Hydrogen	532	(K)	DAGCVSQQRyER	(A)	DAGCVSQQRY(1.0)ER	C:Carbamidomethylation,RSILAC 2 (Arg 0-10Da Lys 0-8Da)-heavy,y:Biotin Tyramide Labeling	82449.1	HUMAN	Q9Y2Z2-6|Q9Y2Z2-4|Q9Y2Z2-5|Q9Y2Z2-2	6.25	NA	6.4	2.84301	4.8	NA	3	256.1	Isoform 7 of Protein MTO1 homolog, mitochondrial	TRUE	NA	TRUE	FALSE	TRUE					0
MTO1	Q9Y2Z2-6	Y720y	Q9Y2Z2-6_Y720y _1_1_720_720	F20151103_SF_Prep4_tripleQuench_4mg_AntiBiotin_IP_Rep02_151103181322.38641.38641.3	5.13	4.67	99	1	1	1	0	721.997	Hydrogen	717	(K)	TDQyLCDADRLQER	(E)	TDQY(1.0)LCDADRLQER	C:Carbamidomethylation,RSILAC 2 (Arg 0-10Da Lys 0-8Da)-heavy,y:Biotin Tyramide Labeling	82449.1	HUMAN	Q9Y2Z2-6	4.68	NA	5.13	4.51677	NA	NA	2	256.1	Isoform 7 of Protein MTO1 homolog, mitochondrial	TRUE	NA	TRUE	FALSE	TRUE					0
PLS3	P13797	Y127y	P13797_Y127y _1_1_127_127	F20151103_SF_Prep4_tripleQuench_4mg_AntiBiotin_IP_Rep03_151104112150.65777.65777.2	8.99	9.29	99	1	1	1	0	762.383	Hydrogen	127	(K)	yAFVNWINK	(A)	Y(1.0)AFVNWINK	K:SILAC 2 (Arg 0-10Da Lys 0-8Da)-heavy,y:Biotin Tyramide Labeling	71323.2	HUMAN	P13797|P13796|P13797-2	7.33	3.46128	7.7	3.53059	8.99	4.55871	3	257.1	Plastin-3	FALSE	FALSE	FALSE	NA	FALSE					0
PLS3	P13797	Y377y	P13797_Y377y _1_1_377_377	F20151103_SF_Prep4_tripleQuench_4mg_AntiBiotin_IP_Rep03_151104112150.61229.61229.4	17.55	11.44	99	1	1	1	0	848.918	Hydrogen	377	(K)	yPALTKPENQDIDWTLLEGETREER	(T)	Y(1.0)PALTKPENQDIDWTLLEGETREER	K:SILAC 2 (Arg 0-10Da Lys 0-8Da)-heavy,RSILAC 2 (Arg 0-10Da Lys 0-8Da)-heavy,y:Biotin Tyramide Labeling	71323.2	HUMAN	P13797	NA	NA	12.86	NA	17.55	5.75097	2	257.1	Plastin-3	FALSE	FALSE	FALSE	NA	FALSE					0
ACSS1	Q9NUB1	Y511y	Q9NUB1_Y511y _1_1_511_511	F20151103_SF_Prep4_tripleQuench_4mg_AntiBiotin_IP_Rep01.22864.22864.3	10.55	7.34	99	1	1	1	0	454.217	Hydrogen	509	(R)	TIyGDHQR	(F)	TIY(1.0)GDHQR	R:SILAC 2 (Arg 0-10Da Lys 0-8Da)-heavy,y:Biotin Tyramide Labeling	75711.2	HUMAN	Q9NUB1|Q9NUB1-2|Q6ZV30|Q9NUB1-4|Q9NUB1-3	10.55	8.30342	7.84	8.22562	NA	NA	2	258.1	Acetyl-coenzyme A synthetase 2-like, mitochondrial	FALSE	TRUE	TRUE	FALSE	TRUE					1
ACSS1	Q9NUB1	Y525y	Q9NUB1_Y525y _1_1_525_525	F20151103_SF_Prep4_tripleQuench_4mg_AntiBiotin_IP_Rep02_151103181322.54709.54709.2	8.85	4	8.847	4	1	1	0	986.435	Hydrogen	524	(K)	AyPGYYFTGDGAYR	(T)	AY(0.99)PGY(0.0)Y(0.0)FTGDGAY(0.0)R	R:SILAC 2 (Arg 0-10Da Lys 0-8Da)-heavy,y:Biotin Tyramide Labeling	75711.2	HUMAN	Q9NUB1|Q9NUB1-2|Q6ZV30|Q9NUB1-4|Q9NUB1-3	4.73	NA	8.85	NA	NA	NA	2	258.1	Acetyl-coenzyme A synthetase 2-like, mitochondrial	FALSE	TRUE	TRUE	FALSE	TRUE					1
ACSS1	Q9NUB1	Y536y	Q9NUB1_Y536y _1_1_536_536	F20151103_SF_Prep4_tripleQuench_4mg_AntiBiotin_IP_Rep01.60751.60751.2	8.6	9.14	6.146	4	1	1	0	986.434	Hydrogen	524	(K)	AYPGYYFTGDGAyR	(T)	AY(0.0)PGY(0.0)Y(0.0)FTGDGAY(0.99)R	R:SILAC 2 (Arg 0-10Da Lys 0-8Da)-heavy,y:Biotin Tyramide Labeling	75711.2	HUMAN	Q9NUB1|Q9NUB1-2|Q6ZV30|Q9NUB1-4|Q9NUB1-3	8.6	3.6804	8.45	NA	NA	NA	2	258.1	Acetyl-coenzyme A synthetase 2-like, mitochondrial	FALSE	TRUE	TRUE	FALSE	TRUE					1
MTIF2	P46199	Y449y	P46199_Y449y _1_1_449_449	F20151103_SF_Prep4_tripleQuench_4mg_AntiBiotin_IP_Rep02_151103181322.10868.10868.2	15.26	9.87	99	1	1	1	0	729.849	Hydrogen	448	(R)	KyEQEQEK	(G)	KY(1.0)EQEQEK	K:SILAC 2 (Arg 0-10Da Lys 0-8Da)-heavy,y:Biotin Tyramide Labeling	81886.4	HUMAN	P46199	11.01	NA	15.26	7.29747	NA	NA	2	259.1	Translation initiation factor IF-2, mitochondrial	TRUE	TRUE	TRUE	FALSE	TRUE					0
MTIF2	P46199	Y481y	P46199_Y481y _1_1_481_481	F20151103_SF_Prep4_tripleQuench_4mg_AntiBiotin_IP_Rep03_151104112150.42783.42783.3	11.17	11.17	99	1	1	1	0	429.226	Hydrogen	481	(K)	yGHLLWK	(K)	Y(1.0)GHLLWK	K:SILAC 2 (Arg 0-10Da Lys 0-8Da)-heavy,y:Biotin Tyramide Labeling	81886.4	HUMAN	P46199	9.3	6.4495	NA	NA	11.17	10.3459	2	259.1	Translation initiation factor IF-2, mitochondrial	TRUE	TRUE	TRUE	FALSE	TRUE					0
MRPS5	P82675	Y137y	P82675_Y137y _1_1_137_137	F20151103_SF_Prep4_tripleQuench_4mg_AntiBiotin_IP_Rep01.95169.95169.2	19.28	19.75	99	1	1	1	0	1002.52	Hydrogen	137	(R)	yGFLWPGLNVPLMK	(N)	Y(1.0)GFLWPGLNVPLMK	K:SILAC 2 (Arg 0-10Da Lys 0-8Da)-heavy,y:Biotin Tyramide Labeling	48519.1	HUMAN	P82675|P82675-2	19.28	1.96984	16.08	5.8745	8.51	3.99114	3	260.1	28S ribosomal protein S5, mitochondrial	TRUE	TRUE	TRUE	FALSE	TRUE					0
FLAD1	Q8NFF5	Y231y	Q8NFF5_Y231y _1_1_231_231	F20151103_SF_Prep4_tripleQuench_4mg_AntiBiotin_IP_Rep03_151104112150.64114.64114.4	14.56	12.1	99	1	1	1	0	707.855	Hydrogen	229	(R)	LHyGTDPCTGQPFRFPLVSVR	(N)	LHY(1.0)GTDPCTGQPFRFPLVSVR	C:Carbamidomethylation,RSILAC 2 (Arg 0-10Da Lys 0-8Da)-heavy,y:Biotin Tyramide Labeling	66006.1	HUMAN	Q8NFF5|Q8NFF5-2|Q5T196	9.3	3.99361	13.18	6.28297	14.56	4.22064	3	261.1	FAD synthase	FALSE	NA	TRUE	FALSE	TRUE					0
MT-ATP8	P03928	Y47y	P03928_Y47y _1_1_47_47	F20151103_SF_Prep4_tripleQuench_4mg_AntiBiotin_IP_Rep02_151103181322.27073.27737.3	9.91	8.08	99	1	1	1	0	607.307	Hydrogen	44	(K)	MKNyNKPWEPK	(W)	MKNY(1.0)NKPWEPK	K:SILAC 2 (Arg 0-10Da Lys 0-8Da)-heavy,y:Biotin Tyramide Labeling	8048.6	HUMAN	P03928	9.08	5.79584	9.91	2.27158	9.33	5.04757	3	263.1	ATP synthase protein 8	TRUE	TRUE	NA	NA	TRUE		TRANSMEM 8 24 Helical. {ECO:0000255}.		TRANSMEM 8 24 Helical. {ECO:0000255}.	NA
USMG5	Q96IX5	Y22y	Q96IX5_Y22y _1_1_22_22	F20151103_SF_Prep4_tripleQuench_4mg_AntiBiotin_IP_Rep03_151104112150.38985.38985.3	8.01	7.51	2.761	2	1	1	0	576.956	Hydrogen	17	(K)	KYFNSyTLTGR	(M)	KY(0.0)FNSY(0.99)TLTGR	K:SILAC 2 (Arg 0-10Da Lys 0-8Da)-heavy,RSILAC 2 (Arg 0-10Da Lys 0-8Da)-heavy,y:Biotin Tyramide Labeling	6514.5	HUMAN	Q96IX5	5.32	4.16607	NA	NA	8.01	4.37521	2	264.1	Up-regulated during skeletal muscle growth protein 5	TRUE	TRUE	TRUE	NA	TRUE		TRANSMEM 23 45 Helical. {ECO:0000255}.		TRANSMEM 23 45 Helical. {ECO:0000255}.	1
TRMU	O75648	Y301y	O75648_Y301y _1_1_301_301	F20151103_SF_Prep4_tripleQuench_4mg_AntiBiotin_IP_Rep02_151103181322.25229.25229.3	7.53	7.53	99	1	1	1	0	448.553	Hydrogen	295	(R)	TDHPALyR	(D)	TDHPALY(1.0)R	R:SILAC 2 (Arg 0-10Da Lys 0-8Da)-heavy,y:Biotin Tyramide Labeling	48314.3	HUMAN	O75648|O75648-2|O75648-4|O75648-3	6.64	4.77017	7.53	4.28295	4.88	4.80381	3	265.1	Mitochondrial tRNA-specific 2-thiouridylase 1	TRUE	TRUE	TRUE	FALSE	TRUE					0
CKB	P12277	Y269y	P12277_Y269y _1_1_269_269	F20151103_SF_Prep4_tripleQuench_4mg_AntiBiotin_IP_Rep02_151103181322.81433.81433.4	26.09	20.3	6.377	2	1	1	0	887.93	Hydrogen	266	(K)	SKDyEFMWNPHLGYILTCPSNLGTGLR	(A)	SKDY(0.99)EFMWNPHLGY(0.0)ILTCPSNLGTGLR	K:SILAC 2 (Arg 0-10Da Lys 0-8Da)-heavy,CCarbamidomethylation,RSILAC 2 (Arg 0-10Da Lys 0-8Da)-heavy,y:Biotin Tyramide Labeling	42928.8	HUMAN	P12277	17.65	1.72745	26.09	5.93841	NA	NA	2	266.1	Creatine kinase B-type	FALSE	TRUE	TRUE	NA	TRUE					0
THRAP3	Q9Y2W1	Y228y	Q9Y2W1_Y228y _1_1_228_228	F20151103_SF_Prep4_tripleQuench_4mg_AntiBiotin_IP_Rep02_151103181322.35088.35135.3	18.97	18.97	99	1	1	1	0	812.042	Hydrogen	216	(K)	ASESSKPWPDATyGTGSASR	(A)	ASESSKPWPDATY(1.0)GTGSASR	K:SILAC 2 (Arg 0-10Da Lys 0-8Da)-heavy,RSILAC 2 (Arg 0-10Da Lys 0-8Da)-heavy,y:Biotin Tyramide Labeling	108721	HUMAN	Q9Y2W1	14.3	6.42884	18.97	2.90897	8.73	2.76752	3	268.1	Thyroid hormone receptor-associated protein 3	FALSE	FALSE	FALSE	NA	FALSE					0
THRAP3	Q9Y2W1	Y344y	Q9Y2W1_Y344y _1_1_344_344	F20151103_SF_Prep4_tripleQuench_4mg_AntiBiotin_IP_Rep01.24873.24873.2	6.93	7.27	99	1	1	1	0	805.867	Hydrogen	334	(K)	EESAASGGAAyTK	(R)	EESAASGGAAY(1.0)TK	K:SILAC 2 (Arg 0-10Da Lys 0-8Da)-heavy,y:Biotin Tyramide Labeling	108721	HUMAN	Q9Y2W1	6.93	0.39067	6.5	NA	NA	NA	2	268.1	Thyroid hormone receptor-associated protein 3	FALSE	FALSE	FALSE	NA	FALSE					0
MALSU1	Q96EH3	Y141y	Q96EH3_Y141y _1_1_141_141	F20151103_SF_Prep4_tripleQuench_4mg_AntiBiotin_IP_Rep02_151103181322.44431.44572.3	18.75	18.75	99	1	1	1	0	562.291	Hydrogen	134	(R)	HLHAMAFyVVK	(M)	HLHAMAFY(1.0)VVK	K:SILAC 2 (Arg 0-10Da Lys 0-8Da)-heavy,y:Biotin Tyramide Labeling	26511.9	HUMAN	Q96EH3	15.65	5.75227	18.75	5.50585	NA	NA	2	269.1	Mitochondrial assembly of ribosomal large subunit protein 1	TRUE	TRUE	TRUE	FALSE	TRUE					0
TACO1	Q9BSH4	Y135y	Q9BSH4_Y135y _1_1_135_135	F20151103_SF_Prep4_tripleQuench_4mg_AntiBiotin_IP_Rep02_151103181322.40760.40760.2	15.92	13.85	9.024	2	1	1	0	862.432	Hydrogen	131	(K)	SKDTyLLYEGR	(G)	SKDTY(0.99)LLY(0.0)EGR	K:SILAC 2 (Arg 0-10Da Lys 0-8Da)-heavy,RSILAC 2 (Arg 0-10Da Lys 0-8Da)-heavy,y:Biotin Tyramide Labeling	32932.9	HUMAN	Q9BSH4	11.26	3.53141	15.92	4.68202	12.3	-0.2527	3	270.1	Translational activator of cytochrome c oxidase 1	TRUE	TRUE	TRUE	FALSE	TRUE					0
C8orf82	Q6P1X6	Y43y	Q6P1X6_Y43y _1_1_43_43	F20151103_SF_Prep4_tripleQuench_4mg_AntiBiotin_IP_Rep02_151103181322.60413.60413.4	25.64	25.64	10.534	3	1	1	0	726.592	Hydrogen	40	(R)	TREyFYYVDHQGQLFLDDSK	(M)	TREY(0.99)FY(0.0)Y(0.0)VDHQGQLFLDDSK	R:SILAC 2 (Arg 0-10Da Lys 0-8Da)-heavy,KSILAC 2 (Arg 0-10Da Lys 0-8Da)-heavy,y:Biotin Tyramide Labeling	24288.3	HUMAN	Q6P1X6|J3KNI2	13.9	4.36041	25.64	5.01164	11.06	4.13846	3	271.1	UPF0598 protein C8orf82	FALSE	FALSE	TRUE	FALSE	TRUE					0
ICT1	Q14197	Y43y	Q14197_Y43y _1_1_43_43	F20151103_SF_Prep4_tripleQuench_4mg_AntiBiotin_IP_Rep01.45832.45832.2	9.33	2.36	99	1	1	1	0	597.802	Hydrogen	41	(K)	SIySLDK	(L)	SIY(1.0)SLDK	K:SILAC 2 (Arg 0-10Da Lys 0-8Da)-heavy,y:Biotin Tyramide Labeling	23857.9	HUMAN	Q14197	9.33	4.0678	8	5.00565	NA	NA	2	273.1	Peptidyl-tRNA hydrolase ICT1, mitochondrial	TRUE	TRUE	TRUE	FALSE	TRUE					0
LDHB	P07195	Y84y	P07195_Y84y _1_1_84_84	F20151103_SF_Prep4_tripleQuench_4mg_AntiBiotin_IP_Rep01.31532.31532.2	10.14	8.72	99	1	1	1	0	677.316	Hydrogen	83	(K)	DySVTANSK	(I)	DY(1.0)SVTANSK	K:SILAC 2 (Arg 0-10Da Lys 0-8Da)-heavy,y:Biotin Tyramide Labeling	36923.1	HUMAN	P07195	10.14	5.08449	8.42	7.23863	6.43	-0.13343	3	274.1	L-lactate dehydrogenase B chain	TRUE	TRUE	TRUE	NA	TRUE					0
LDHB	P07195	Y240y	P07195_Y240y _1_1_240_240	F20151103_SF_Prep4_tripleQuench_4mg_AntiBiotin_IP_Rep01.61500.61500.2	14.67	12.2	99	1	1	1	0	818.917	Hydrogen	234	(K)	MVVESAyEVIK	(L)	MVVESAY(1.0)EVIK	K:SILAC 2 (Arg 0-10Da Lys 0-8Da)-heavy,y:Biotin Tyramide Labeling	36923.1	HUMAN	P07195	14.67	6.24573	11.71	3.31515	11.88	4.3591	3	274.1	L-lactate dehydrogenase B chain	TRUE	TRUE	TRUE	NA	TRUE					0
NDUFA7	O95182	Y28y	O95182_Y28y _1_1_28_28	F20151103_SF_Prep4_tripleQuench_4mg_AntiBiotin_IP_Rep02_151103181322.21496.21496.2	6.7	2.83	99	1	1	1	0	568.781	Hydrogen	28	(R)	yQEISK	(R)	Y(1.0)QEISK	K:SILAC 2 (Arg 0-10Da Lys 0-8Da)-heavy,y:Biotin Tyramide Labeling	12608.2	HUMAN	M0R1K9|O95182	4.13	6.95023	6.7	4.72918	5.31	5.57517	3	275.1	NADH dehydrogenase [ubiquinone] 1 alpha subcomplex subunit 7	TRUE	TRUE	TRUE	FALSE	TRUE					0
NDUFA7	O95182	Y112y	O95182_Y112y _1_1_112_112	F20151103_SF_Prep4_tripleQuench_4mg_AntiBiotin_IP_Rep01.72537.73267.2	12.78	8.11	99	1	1	1	0	882.916	Hydrogen	103	(K)	RWELSSDQPyL	(-)	RWELSSDQPY(1.0)L	R:SILAC 2 (Arg 0-10Da Lys 0-8Da)-heavy,y:Biotin Tyramide Labeling	12608.2	HUMAN	O95182|M0R0N0	12.78	5.32388	11.87	6.74867	10.71	5.37954	3	275.1	NADH dehydrogenase [ubiquinone] 1 alpha subcomplex subunit 7	TRUE	TRUE	TRUE	FALSE	TRUE					0
MRPS35	P82673	Y70y	P82673_Y70y _1_1_70_70	F20151103_SF_Prep4_tripleQuench_4mg_AntiBiotin_IP_Rep02_151103181322.87070.87070.4	10.01	8.82	99	1	1	1	0	829.926	Hydrogen	60	(K)	MAVDQDWPSVyPVAAPFKPSAVPLPVR	(M)	MAVDQDWPSVY(1.0)PVAAPFKPSAVPLPVR	K:SILAC 2 (Arg 0-10Da Lys 0-8Da)-heavy,RSILAC 2 (Arg 0-10Da Lys 0-8Da)-heavy,y:Biotin Tyramide Labeling	37128.9	HUMAN	P82673|P82673-2	4.9	1.07671	10.01	NA	NA	NA	2	276.1	28S ribosomal protein S35, mitochondrial	TRUE	TRUE	TRUE	FALSE	TRUE					0
MRPS35	P82673	Y156y	P82673_Y156y _1_1_156_156	F20151103_SF_Prep4_tripleQuench_4mg_AntiBiotin_IP_Rep02_151103181322.60235.60235.3	14.68	13.2	99	1	1	1	0	826.399	Hydrogen	146	(K)	HFPIEIDSTDyVSSGPSVR	(N)	HFPIEIDSTDY(1.0)VSSGPSVR	R:SILAC 2 (Arg 0-10Da Lys 0-8Da)-heavy,y:Biotin Tyramide Labeling	37128.9	HUMAN	P82673|P82673-2	11.97	2.04345	14.68	NA	NA	NA	2	276.1	28S ribosomal protein S35, mitochondrial	TRUE	TRUE	TRUE	FALSE	TRUE					0
NDUFA2	O43678	Y69y	O43678_Y69y _1_1_69_69	F20151103_SF_Prep4_tripleQuench_4mg_AntiBiotin_IP_Rep03_151104112150.63335.63476.3	24.64	22.83	99	1	1	1	0	914.767	Hydrogen	69	(R)	yAFGQETNVPLNNFSADQVTR	(A)	Y(1.0)AFGQETNVPLNNFSADQVTR	R:SILAC 2 (Arg 0-10Da Lys 0-8Da)-heavy,y:Biotin Tyramide Labeling	11035.5	HUMAN	O43678	23.16	4.33929	23.16	7.04262	24.64	3.18105	3	277.1	NADH dehydrogenase [ubiquinone] 1 alpha subcomplex subunit 2	TRUE	TRUE	TRUE	FALSE	TRUE					0
GTPBP8	Q8N3Z3	Y61y	Q8N3Z3_Y61y _1_1_61_61	F20151103_SF_Prep4_tripleQuench_4mg_AntiBiotin_IP_Rep03_151104112150.42576.42576.2	7	3.58	99	1	1	1	0	597.804	Hydrogen	57	(R)	FLAPyGR	(Q)	FLAPY(1.0)GR	R:SILAC 2 (Arg 0-10Da Lys 0-8Da)-heavy,y:Biotin Tyramide Labeling	32374.2	HUMAN	Q8N3Z3	6.39	5.28742	NA	NA	7	4.57332	2	278.1	GTP-binding protein 8	TRUE	NA	TRUE	NA	TRUE					0
GTPBP8	Q8N3Z3	Y95y	Q8N3Z3_Y95y _1_1_95_95	F20151103_SF_Prep4_tripleQuench_4mg_AntiBiotin_IP_Rep01.38170.38170.3	10	9.09	99	1	1	1	0	554.285	Hydrogen	91	(R)	NRIDyVSSAVR	(I)	NRIDY(1.0)VSSAVR	R:SILAC 2 (Arg 0-10Da Lys 0-8Da)-heavy,y:Biotin Tyramide Labeling	32374.2	HUMAN	Q8N3Z3|Q8N3Z3-2|F8WBY6|Q8N3Z3-3	10	1.8959	NA	NA	8	1.97399	2	278.1	GTP-binding protein 8	TRUE	NA	TRUE	NA	TRUE					0
NGRN	Q9NPE2	Y237y	Q9NPE2_Y237y _1_1_237_237	F20151103_SF_Prep4_tripleQuench_4mg_AntiBiotin_IP_Rep03_151104112150.14667.14934.2	9.04	6.54	99	1	1	1	0	699.797	Hydrogen	237	(K)	ySSDSESPR	(G)	Y(1.0)SSDSESPR	R:SILAC 2 (Arg 0-10Da Lys 0-8Da)-heavy,y:Biotin Tyramide Labeling	32521.1	HUMAN	Q9NPE2	7.1	9.24412	4.77	9.16862	9.04	NA	3	279.1	Neugrin	FALSE	FALSE	FALSE	FALSE	FALSE					0
MTHFD2	P13995	Y84y	P13995_Y84y _1_1_84_84	F20151103_SF_Prep4_tripleQuench_4mg_AntiBiotin_IP_Rep01.58051.58194.4	24.43	21.42	99	1	1	1	0	703.129	Hydrogen	67	(K)	RPHLSVILVGENPASHSyVLNK	(T)	RPHLSVILVGENPASHSY(1.0)VLNK	R:SILAC 2 (Arg 0-10Da Lys 0-8Da)-heavy,KSILAC 2 (Arg 0-10Da Lys 0-8Da)-heavy,y:Biotin Tyramide Labeling	38065.6	HUMAN	P13995|B8ZZU9|B9A062	24.43	6.26787	24.38	7.17265	23.4	7.98218	3	281.1	Bifunctional methylenetetrahydrofolate dehydrogenase/cyclohydrolase, mitochondrial	TRUE	TRUE	TRUE	FALSE	TRUE					0
ATP5S	Q99766	Y79y	Q99766_Y79y _1_1_79_79	F20151103_SF_Prep4_tripleQuench_4mg_AntiBiotin_IP_Rep01.10618.10618.2	5.29	2.1	99	1	1	1	0	580.762	Hydrogen	79	(R)	yHGQER	(W)	Y(1.0)HGQER	R:SILAC 2 (Arg 0-10Da Lys 0-8Da)-heavy,y:Biotin Tyramide Labeling	25493.1	HUMAN	Q8WXQ4|Q99766|Q99766-3	5.29	NA	5	NA	NA	NA	2	283.1	ATP synthase subunit s, mitochondrial	TRUE	TRUE	TRUE	FALSE	TRUE					0
ATP5S	Q99766	Y89y	Q99766_Y89y _1_1_89_89	F20151103_SF_Prep4_tripleQuench_4mg_AntiBiotin_IP_Rep02_151103181322.44620.44620.3	7.34	7.34	99	1	1	1	0	580.286	Hydrogen	88	(K)	DyNHLPTGPLDK	(Y)	DY(1.0)NHLPTGPLDK	K:SILAC 2 (Arg 0-10Da Lys 0-8Da)-heavy,y:Biotin Tyramide Labeling	25493.1	HUMAN	Q99766|Q99766-2	4.91	3.5422	7.34	2.93549	NA	NA	2	283.1	ATP synthase subunit s, mitochondrial	TRUE	TRUE	TRUE	FALSE	TRUE					0
ATP5S	Q99766	Y182y	Q99766_Y182y _1_1_182_182	F20151103_SF_Prep4_tripleQuench_4mg_AntiBiotin_IP_Rep02_151103181322.79930.79930.2	11.64	4.05	99	1	1	1	0	808.941	Hydrogen	182	(K)	yLLLSDLPGVR	(E)	Y(1.0)LLLSDLPGVR	R:SILAC 2 (Arg 0-10Da Lys 0-8Da)-heavy,y:Biotin Tyramide Labeling	25493.1	HUMAN	Q99766	11.63	6.24561	11.64	NA	9.39	4.53317	3	283.1	ATP synthase subunit s, mitochondrial	TRUE	TRUE	TRUE	FALSE	TRUE					0
PCCB	E7EX59	Y466y	E7EX59_Y466y _1_1_466_466	F20151103_SF_Prep4_tripleQuench_4mg_AntiBiotin_IP_Rep02_151103181322.40560.40560.2	11.2	11.2	4.809	2	1	1	0	809.361	Hydrogen	465	(K)	AyGGAYDVMSSK	(H)	AY(0.99)GGAY(0.0)DVMSSK	K:SILAC 2 (Arg 0-10Da Lys 0-8Da)-heavy,y:Biotin Tyramide Labeling	62280.2	HUMAN	E7EX59|P05166-2|C9JQS9|E9PDR0	8.07	1.62357	11.2	2.15051	7.2	NA	3	284.1	Propionyl-CoA carboxylase beta chain, mitochondrial	TRUE	TRUE	TRUE	NA	TRUE					0
MTERF3	Q96E29	Y371y	Q96E29_Y371y _1_1_371_371	F20151103_SF_Prep4_tripleQuench_4mg_AntiBiotin_IP_Rep01.57490.57490.3	12.74	13.32	99	1	1	1	0	595.985	Hydrogen	364	(K)	ERHLFLTyLGR	(A)	ERHLFLTY(1.0)LGR	R:SILAC 2 (Arg 0-10Da Lys 0-8Da)-heavy,y:Biotin Tyramide Labeling	48084.6	HUMAN	Q96E29|Q96E29-2|Q96E29-3|E5RIY4	12.74	6.81342	8.49	8.11185	10.05	5.08765	3	285.1	Transcription termination factor 3, mitochondrial	TRUE	TRUE	NA	FALSE	TRUE					NA
HIST2H2BC	Q6DN03	Y84y	Q6DN03_Y84y _1_1_84_84	F20151103_SF_Prep4_tripleQuench_4mg_AntiBiotin_IP_Rep01.21766.21766.2	10.71	4.81	99	1	1	1	0	557.783	Hydrogen	81	(R)	LAHyNK	(R)	LAHY(1.0)NK	K:SILAC 2 (Arg 0-10Da Lys 0-8Da)-heavy,y:Biotin Tyramide Labeling	21985.2	HUMAN	Q6DN03|U3KQK0|Q6DRA6|Q5QNW6-2|P33778|P23527|Q99880|Q99877|Q16778|P62807|Q93079|O60814|P58876|P06899|Q99879|Q8N257	10.71	6.14232	10.31	7.62022	4.58	7.09252	3	286.1	Putative histone H2B type 2-C	NA	NA	NA	NA	FALSE					NA
DTYMK	P23919	Y151y	P23919_Y151y _1_1_151_151	F20151103_SF_Prep4_tripleQuench_4mg_AntiBiotin_IP_Rep02_151103181322.21498.21498.4	10.82	10.82	99	1	1	1	0	604.535	Hydrogen	143	(K)	RGAFGHERyENGAFQER	(A)	RGAFGHERY(1.0)ENGAFQER	R:SILAC 2 (Arg 0-10Da Lys 0-8Da)-heavy,y:Biotin Tyramide Labeling	23990.1	HUMAN	P23919|P23919-2	7.71	6.03275	10.82	5.15932	NA	NA	2	290.1	Thymidylate kinase	TRUE	TRUE	TRUE	NA	TRUE					0
SPR	P35270	Y170y	P35270_Y170y _1_1_170_170	F20151103_SF_Prep4_tripleQuench_4mg_AntiBiotin_IP_Rep03_151104112150.50428.50428.2	11.27	11.27	99	1	1	1	0	697.828	Hydrogen	166	(K)	GWALyCAGK	(A)	GWALY(1.0)CAGK	C:Carbamidomethylation,KSILAC 2 (Arg 0-10Da Lys 0-8Da)-heavy,y:Biotin Tyramide Labeling	28333.2	HUMAN	P35270	10.46	5.18231	7.5	4.5002	11.27	3.23143	3	291.1	Sepiapterin reductase	FALSE	FALSE	FALSE	NA	FALSE					0
SPR	P35270	Y259y	P35270_Y259y _1_1_259_259	F20151103_SF_Prep4_tripleQuench_4mg_AntiBiotin_IP_Rep02_151103181322.31758.32174.3	12.06	12.06	99	1	1	1	0	503.231	Hydrogen	252	(K)	SGAHVDFyDK	(-)	SGAHVDFY(1.0)DK	K:SILAC 2 (Arg 0-10Da Lys 0-8Da)-heavy,y:Biotin Tyramide Labeling	28333.2	HUMAN	P35270	8.68	6.19195	12.06	6.62819	NA	NA	2	291.1	Sepiapterin reductase	FALSE	FALSE	FALSE	NA	FALSE					0
PDK3	Q15120-2	Y260y	Q15120-2_Y260y _1_1_260_260	F20151103_SF_Prep4_tripleQuench_4mg_AntiBiotin_IP_Rep02_151103181322.30989.30989.3	4.37	4.37	99	1	1	1	0	534.935	Hydrogen	255	(R)	ATVELyEDRK	(E)	ATVELY(1.0)EDRK	R:SILAC 2 (Arg 0-10Da Lys 0-8Da)-heavy,KSILAC 2 (Arg 0-10Da Lys 0-8Da)-heavy,y:Biotin Tyramide Labeling	48213.5	HUMAN	Q15120-2	4.17	1.04349	4.37	3.54436	4.31	1.3818	3	292.1	Isoform 2 of [Pyruvate dehydrogenase (acetyl-transferring)] kinase isozyme 3, mitochondrial	TRUE	NA	TRUE	FALSE	TRUE					0
PDK3	Q15120-2	Y337y	Q15120-2_Y337y _1_1_337_337	F20151103_SF_Prep4_tripleQuench_4mg_AntiBiotin_IP_Rep02_151103181322.42524.42524.2	9.24	3.93	99	1	1	1	0	620.303	Hydrogen	337	(R)	yFQGDLK	(L)	Y(1.0)FQGDLK	K:SILAC 2 (Arg 0-10Da Lys 0-8Da)-heavy,y:Biotin Tyramide Labeling	48213.5	HUMAN	Q15120-2	6.89	6.96983	9.24	3.07925	7.89	6.69935	3	292.1	Isoform 2 of [Pyruvate dehydrogenase (acetyl-transferring)] kinase isozyme 3, mitochondrial	TRUE	NA	TRUE	FALSE	TRUE					0
MRPL41	Q8IXM3	Y117y	Q8IXM3_Y117y _1_1_117_117	F20151103_SF_Prep4_tripleQuench_4mg_AntiBiotin_IP_Rep01.43605.43605.2	12.17	9.36	99	1	1	1	0	762.85	Hydrogen	117	(K)	yGFEPTQEGK	(L)	Y(1.0)GFEPTQEGK	K:SILAC 2 (Arg 0-10Da Lys 0-8Da)-heavy,y:Biotin Tyramide Labeling	15439.5	HUMAN	Q8IXM3	12.17	4.558	NA	NA	11.52	0.20154	2	293.1	39S ribosomal protein L41, mitochondrial	TRUE	TRUE	TRUE	FALSE	TRUE					0
MRPL41	Q8IXM3	Y131y	Q8IXM3_Y131y _1_1_131_131	F20151103_SF_Prep4_tripleQuench_4mg_AntiBiotin_IP_Rep03_151104112150.58509.58509.2	10.9	6.53	99	1	1	1	0	654.348	Hydrogen	127	(K)	LFQLyPR	(N)	LFQLY(1.0)PR	R:SILAC 2 (Arg 0-10Da Lys 0-8Da)-heavy,y:Biotin Tyramide Labeling	15439.5	HUMAN	Q8IXM3	NA	NA	4.59	0.4343	10.9	1.17182	2	293.1	39S ribosomal protein L41, mitochondrial	TRUE	TRUE	TRUE	FALSE	TRUE					0
TARS2	Q9BW92	Y159y	Q9BW92_Y159y _1_1_159_159	F20151103_SF_Prep4_tripleQuench_4mg_AntiBiotin_IP_Rep03_151104112150.67919.68486.3	23	22.74	3.497	2	1	1	0	745.343	Hydrogen	154	(R)	GPSTEyGFYHDFFLGK	(E)	GPSTEY(0.99)GFY(0.0)HDFFLGK	K:SILAC 2 (Arg 0-10Da Lys 0-8Da)-heavy,y:Biotin Tyramide Labeling	81890.4	HUMAN	Q9BW92|U3KQG0|Q9BW92-2	21.75	6.68385	22.45	5.58465	23	8.45092	3	294.1	Threonine--tRNA ligase, mitochondrial	TRUE	TRUE	TRUE	FALSE	TRUE					0
TARS2	Q9BW92	Y162y	Q9BW92_Y162y _1_1_162_162	F20151103_SF_Prep4_tripleQuench_4mg_AntiBiotin_IP_Rep03_151104112150.67212.67212.3	15.5	15.5	2.523	2	1	1	0	745.342	Hydrogen	154	(R)	GPSTEYGFyHDFFLGK	(E)	GPSTEY(0.0)GFY(0.99)HDFFLGK	K:SILAC 2 (Arg 0-10Da Lys 0-8Da)-heavy,y:Biotin Tyramide Labeling	81890.4	HUMAN	Q9BW92|U3KQG0	5.14	5.2144	NA	NA	15.5	6.45813	2	294.1	Threonine--tRNA ligase, mitochondrial	TRUE	TRUE	TRUE	FALSE	TRUE					0
TARS2	Q9BW92	Y159y Y162y	Q9BW92_Y159yY162y_2_2_159_162	F20151103_SF_Prep4_tripleQuench_4mg_AntiBiotin_IP_Rep01.82222.82222.3	12.64	12.64	99	2	2	2	0	865.724	Hydrogen	154	(R)	GPSTEyGFyHDFFLGK	(E)	GPSTEY(1.0)GFY(1.0)HDFFLGK	K:SILAC 2 (Arg 0-10Da Lys 0-8Da)-heavy,y:Biotin Tyramide Labeling	81890.4	HUMAN	Q9BW92|U3KQG0|Q9BW92-2	12.64	3.02912	NA	NA	9.82	2.32604	2	294.1	Threonine--tRNA ligase, mitochondrial	TRUE	TRUE	TRUE	FALSE	TRUE					0
CACYBP	Q9HB71	Y181y	Q9HB71_Y181y _1_1_181_181	F20151103_SF_Prep4_tripleQuench_4mg_AntiBiotin_IP_Rep01.67127.67127.3	14.51	10.76	99	1	1	1	0	877.413	Hydrogen	177	(K)	EKPSyDTETDPSEGLMNVLK	(K)	EKPSY(1.0)DTETDPSEGLMNVLK	K:SILAC 2 (Arg 0-10Da Lys 0-8Da)-heavy,y:Biotin Tyramide Labeling	26323.6	HUMAN	Q9HB71	14.51	NA	12.16	NA	6.26	5.34386	3	295.1	Calcyclin-binding protein	FALSE	FALSE	FALSE	NA	FALSE					0
NDUFAF3	Q9BU61	Y42y	Q9BU61_Y42y _1_1_42_42	F20151103_SF_Prep4_tripleQuench_4mg_AntiBiotin_IP_Rep01.45954.46319.2	15.78	8.79	99	1	1	1	0	839.396	Hydrogen	34	(R)	LSPADDELyQR	(T)	LSPADDELY(1.0)QR	R:SILAC 2 (Arg 0-10Da Lys 0-8Da)-heavy,y:Biotin Tyramide Labeling	20578.1	HUMAN	Q9BU61	15.78	8.34628	15.72	3.6581	14.25	7.09452	3	296.1	NADH dehydrogenase [ubiquinone] 1 alpha subcomplex assembly factor 3	TRUE	TRUE	TRUE	NA	TRUE					0
[truncated: 259 more rows]

## Sheet: Biotinylated_Transmem
geneSymbol_	accession_number_	variableSites_	accessionNumber_VMsites_numVMsitesPresent_numVMsitesLocalizedBest_earliestVMsiteAA_latestVMsiteAA_	bestFilename_	bestScore_	bestDeltaForwardReverseScore_	Best_scoreVML_	Best_numPossibleVMsites_Y_	Best_numActualVMSites_y_	Best_numLocalizedVMsites_y_	Best_numAmbiguousVMsites_y_	best_parent_m_over_z_	nterm_	StartAA_	previous_aa_	sequence_	next_aa_	sequenceVML_	modifications_	species_	accession_numbers_	score.Rep01	log2_heavyOverLightRatioMedian.Rep01	score.Rep02	log2_heavyOverLightRatioMedian.Rep02	score.Rep03	log2_heavyOverLightRatioMedian.Rep03	numColumnsVMsiteObserved_	protein_group_num_	entry_name_	Mitochondrial_Evidence_UNIPROT_MERGED_BY_GENE_NAME	Mitochondrial_Evidence_UNIPROT	Mitochondrial_Evidence_MitoCarta2.0Precursor	Mitochondrial_Evidence_MITOGOLDP	Mitochondrial_Evidence_ANY	UNIPROT_Topological.domain_MERGED_BY_GENE_NAME	UNIPROT_Transmembrane_MERGED_BY_GENE_NAME	UNIPROT_Topological.domain	UNIPROT_Transmembrane	MitoCarta2.0Precursor_TMHMM_NUM_HELICES
[truncated: 100 more rows]

[truncated: 3 more sheets: Biotinylated_Transmem_Mito, Biotin_Transmem_Mito_Topo, Descriptions]
