# Supplementary material for: Antibodies to biotin enable large-scale detection of biotinylation sites on proteins
Source: Nat Methods. Author manuscript; Available in PMC 2022 Mar 25. (PMC8954634; doi:10.1038/nmeth.4465)
Supplement: Table S8 [file NIHMS1006645-supplement-Table_S8.xlsx]

## Sheet: Sheet1
Electron transport chain component	Uniprot ID	Gene symbol	Protein Name	Notes	PMID	Antibody enrichment >=2reps (0=not identified, 1=identified)	Streptavidin enrichment >=2reps (0=not identified, 1=identified)
complex I core	P49821	NDUFV1	lamda subcomplex, NADH dehydrogenase [ubiquinone] flavoprotein 1, mitochondrial	"51KDa"	27509854	0	1
complex I core	P19404	NDUFV2	lamda subcomplex, NADH dehydrogenase [ubiquinone] flavoprotein 2, mitochondrial	"24KDa"	27509854	1	1
complex I core	P28331	NDUFS1	lamda subcomplex, NADH-ubiquinone oxidoreductase 75 kDa subunit, mitochondrial	"75KDa"	27509854	1	1
complex I core	O75306	NDUFS2	lamda subcomplex, NADH dehydrogenase [ubiquinone] iron-sulfur protein 2, mitochondrial	"49KDa"	27509854	0	1
complex I core	O75489	NDUFS3	lamda subcomplex, NADH dehydrogenase [ubiquinone] iron-sulfur protein 3, mitochondrial	"30KDa"	27509854	1	1
complex I core	O75251	NDUFS7	lamda subcomplex, NADH dehydrogenase [ubiquinone] iron-sulfur protein 7, mitochondrial	"PSST"	27509854	0	1
complex I core	P03897	ND3	gamma subcomplex, NADH-ubiquinone oxidoreductase chain 3		27509854	0	0
complex I core	P03886	ND1	gamma subcomplex, NADH-ubiquinone oxidoreductase chain 1		27509854	0	0
complex I core	O00217	NDUFS8	lamda subcomplex, NADH dehydrogenase [ubiquinone] iron-sulfur protein 8, mitochondrial	"TYKY"	27509854	1	1
complex I core	P03923	ND6	gamma subcomplex, NADH-ubiquinone oxidoreductase chain 6		27509854	0	0
complex I core	P03901	ND4L	gamma subcomplex, NADH-ubiquinone oxidoreductase chain 4L		27509854	0	0
complex I core	P03915	ND5	beta subcomplex, NADH-ubiquinone oxidoreductase chain 5		27509854	0	0
complex I core	P03905	ND4	beta subcomplex, NADH-ubiquinone oxidoreductase chain 4		27509854	0	0
complex I core	P03891	ND2	gamma subcomplex, NADH-ubiquinone oxidoreductase chain 2		27509854	0	0
complex II	P31040	SDHA	succinate dehydrogenase complex, subunit A, flavoprotein (Fp)	PDB: 1ZOY, chain A	15989954	1	1
complex II	P21912	SDHB	succinate dehydrogenase complex, subunit B, iron sulfur (Ip)	PDB: 1ZOY, chain B	15989954	1	1
complex II	Q99643	SDHC	succinate dehydrogenase complex, subunit C, CybL	PDB: 1ZOY, chain C	15989954	0	0
complex II	O14521	SDHD	succinate dehydrogenase complex, subunit D, CybS	PDB: 1ZOY, chain D	15989954	0	0
complex III	P31930	UQCRC1	UBIQUINOL-CYTOCHROME C REDUCTASE COMPLEX CORE PROTEIN I	PDB: 1L0L, chain A	12269811	1	1
complex III	P22695	UQCRC2	UBIQUINOL-CYTOCHROME C REDUCTASE COMPLEX CORE PROTEIN 2	PDB: 1L0L, chain B	12269811	1	1
complex III	P00156	MT-CYB	Cytochrome B	PDB: 1L0L, chain C	12269811	0	0
complex III	P08574	CYC1	Cytochrome c1	PDB: 1L0L, chain D	12269811	1	1
complex III	P47985	UQCRFS1	UBIQUINOL-CYTOCHROME C REDUCTASE IRON-SULFUR SUBUNIT	PDB: 1L0L, chain E+I	12269811	0	1
complex III	P14927	UQCRB	Ubiquinol-cytochrome C reductase complex 14 kDa protein	PDB: 1L0L, chain F	12269811	1	0
complex III	O14949	UQCRQ	Ubiquinol-cytochrome C reductase complex ubiquinone-binding protein QP-C	PDB: 1L0L, chain G	12269811	1	0
complex III	P07919	UQCRH	Ubiquinol-cytochrome C reductase complex 11 kDa protein	PDB: 1L0L, chain H	12269811	0	0
complex III	Q9UDW1	UQCR10	Ubiquinol-cytochrome C reductase complex 7.2 kDa protein	PDB: 1L0L, chain J	12269811	0	0
complex III	O14957	UQCR11	Ubiquinol-cytochrome C reductase complex 6.4 kDa protein	PDB: 1L0L, chain K	12269811	0	0
complex IV	P00395	COX1	cytochrome c oxidase subunit I	PDB: 1OCC, chain A	8638158	0	0
complex IV	P00403	COX2	cytochrome c oxidase subunit II	PDB: 1OCC, chain B	8638158	0	0
complex IV	P00414	COX3	cytochrome c oxidase subunit III	PDB: 1OCC, chain C	8638158	0	0
complex IV	P13073	COX4I1	cytochrome c oxidase subunit IV isoform 1	PDB: 1OCC, chain D	8638158	1	1
complex IV	P20674	COX5A	cytochrome c oxidase, subunit Va	PDB: 1OCC, chain E	8638158	1	1
complex IV	P10606	COX5B	cytochrome c oxidase, subunit Vb	PDB: 1OCC, chain F	8638158	1	1
complex IV	P12074	COX6A1	cytochrome c oxidase, subunit VI a, polypeptide 1	PDB: 1OCC, chain G	8638158	0	0
complex IV	P14854	COX6B1	cytochrome c oxidase, subunit VIb polypeptide 1	PDB: 1OCC, chain H	8638158	0	0
complex IV	P09669	COX6C	cytochrome c oxidase, subunit VIc	PDB: 1OCC, chain I	8638158	0	0
complex IV	P24310	COX7A1	cytochrome c oxidase, subunit VIIa 1	PDB: 1OCC, chain J	8638158	0	0
complex IV	P24311	COX7B	cytochrome c oxidase subunit VIIb	PDB: 1OCC, chain K	8638158	0	0
complex IV	P15954	COX7C	cytochrome c oxidase, subunit VIIc	PDB: 1OCC, chain L	8638158	1	0
complex IV	P10176	COX8A	cytochrome c oxidase, subunit VIIIa	PDB: 1OCC, chain M	8638158	0	0
ATP synthase	P25705	ATP5A1	F1-ATP synthase alpha subunit	chain alpha	16697972	1	1
ATP synthase	P06576	ATP5B	F1-ATP synthase beta subunit	chain beta	16697972	1	1
ATP synthase	P36542	ATP5C1	F1-ATP synthase gamma subunit	chain gamma	16697972	1	0
ATP synthase	P30049	ATP5D	F1-ATP synthase delta subunit	chain delta	16697972	0	1
ATP synthase	P56381	ATP5E	F1-ATP synthase epsilon subunit	chai epsilon	16697972	0	0
ATP synthase	P00846	ATP6	F0-ATP synthase subunit A	chain a	16697972	0	0
ATP synthase	P24539	ATP5F1	F0-ATP synthase subunit B	chain b	16697972	1	1
ATP synthase	P05496	ATP5G1	F0-ATP synthase subunit C	chain c	16697972	0	0
ATP synthase	O75947	ATP5H	F0-ATP synthase subunit D	chain d	16697972	1	1
ATP synthase	P18859	ATP5J	F0-ATP synthase subunit F6	chain F6	16697972	1	0
ATP synthase	P48047	ATP5O	F1-ATP synthase O subunit, OSCP	chain OSCP	16697972	1	1
